# Supplementary material for: Detecting small plant peptides using SPADA (Small Peptide Alignment Discovery Application)
Source: BMC Bioinformatics. 2013 Nov 20;14:335. doi: 10.1186/1471-2105-14-335 (PMC3924332; doi:10.1186/1471-2105-14-335)
Supplement: Additional file 1 — File S1. Manually curated CRPs (test set) in A. thaliana and M. truncatula (in GFF3 format). [file 1471-2105-14-335-S1.zip]

Archive with 7 entries (4 files):
- File_S1/
- File_S1/.DS_Store
- __MACOSX/
- __MACOSX/File_S1/
- __MACOSX/File_S1/._.DS_Store
- File_S1/CRP_Arabidopsis.gff
- File_S1/CRP_Medicago.gff
