# Supplementary material for: Detecting small plant peptides using SPADA (Small Peptide Alignment Discovery Application)
Source: BMC Bioinformatics. 2013 Nov 20;14:335. doi: 10.1186/1471-2105-14-335 (PMC3924332; doi:10.1186/1471-2105-14-335)
Supplement: Additional file 1 — File S1. Manually curated CRPs (test set) in A. thaliana and M. truncatula (in GFF3 format). [file 1471-2105-14-335-S1.zip › File_S1/CRP_Arabidopsis.gff]

##gff-version 3
Chr1	.	gene	22491733	22492542	.	-	.	ID=crp0000_chr1_22M_1.p
Chr1	TAIR10	mRNA	22491733	22492542	.	-	.	ID=crp0000_chr1_22M_1;Parent=crp0000_chr1_22M_1.p
Chr1	.	exon	22492410	22492542	.	-	.	Parent=crp0000_chr1_22M_1
Chr1	.	exon	22491733	22492189	.	-	.	Parent=crp0000_chr1_22M_1
Chr1	.	CDS	22492410	22492470	.	-	0	Parent=crp0000_chr1_22M_1
Chr1	.	CDS	22492020	22492189	.	-	2	Parent=crp0000_chr1_22M_1
Chr1	.	five_prime_UTR	22492471	22492542	.	-	.	Parent=crp0000_chr1_22M_1
Chr1	.	three_prime_UTR	22491733	22492019	.	-	.	Parent=crp0000_chr1_22M_1
Chr2	.	gene	528350	529108	.	+	.	ID=crp0000_chr2_00M_1.p
Chr2	TAIR10	mRNA	528350	529108	.	+	.	ID=crp0000_chr2_00M_1;Parent=crp0000_chr2_00M_1.p
Chr2	.	exon	528350	528460	.	+	.	Parent=crp0000_chr2_00M_1
Chr2	.	exon	528716	529108	.	+	.	Parent=crp0000_chr2_00M_1
Chr2	.	CDS	528397	528460	.	+	0	Parent=crp0000_chr2_00M_1
Chr2	.	CDS	528716	528885	.	+	2	Parent=crp0000_chr2_00M_1
Chr2	.	five_prime_UTR	528350	528396	.	+	.	Parent=crp0000_chr2_00M_1
Chr2	.	three_prime_UTR	528886	529108	.	+	.	Parent=crp0000_chr2_00M_1
Chr2	.	gene	538250	539055	.	+	.	ID=crp0000_chr2_00M_2.p
Chr2	TAIR10	mRNA	538250	539055	.	+	.	ID=crp0000_chr2_00M_2;Parent=crp0000_chr2_00M_2.p
Chr2	.	exon	538250	538382	.	+	.	Parent=crp0000_chr2_00M_2
Chr2	.	exon	538673	539055	.	+	.	Parent=crp0000_chr2_00M_2
Chr2	.	CDS	538319	538382	.	+	0	Parent=crp0000_chr2_00M_2
Chr2	.	CDS	538673	538842	.	+	2	Parent=crp0000_chr2_00M_2
Chr2	.	five_prime_UTR	538250	538318	.	+	.	Parent=crp0000_chr2_00M_2
Chr2	.	three_prime_UTR	538843	539055	.	+	.	Parent=crp0000_chr2_00M_2
Chr2	.	gene	539999	540634	.	+	.	ID=crp0000_chr2_00M_3.p
Chr2	TAIR10	mRNA	539999	540634	.	+	.	ID=crp0000_chr2_00M_3;Parent=crp0000_chr2_00M_3.p
Chr2	.	exon	539999	540134	.	+	.	Parent=crp0000_chr2_00M_3
Chr2	.	exon	540238	540634	.	+	.	Parent=crp0000_chr2_00M_3
Chr2	.	CDS	540071	540134	.	+	0	Parent=crp0000_chr2_00M_3
Chr2	.	CDS	540238	540407	.	+	2	Parent=crp0000_chr2_00M_3
Chr2	.	five_prime_UTR	539999	540070	.	+	.	Parent=crp0000_chr2_00M_3
Chr2	.	three_prime_UTR	540408	540634	.	+	.	Parent=crp0000_chr2_00M_3
Chr2	.	gene	544707	545429	.	+	.	ID=crp0000_chr2_00M_4.p
Chr2	TAIR10	mRNA	544707	545429	.	+	.	ID=crp0000_chr2_00M_4;Parent=crp0000_chr2_00M_4.p
Chr2	.	exon	544707	544818	.	+	.	Parent=crp0000_chr2_00M_4
Chr2	.	exon	545012	545429	.	+	.	Parent=crp0000_chr2_00M_4
Chr2	.	CDS	544755	544818	.	+	0	Parent=crp0000_chr2_00M_4
Chr2	.	CDS	545012	545169	.	+	2	Parent=crp0000_chr2_00M_4
Chr2	.	five_prime_UTR	544707	544754	.	+	.	Parent=crp0000_chr2_00M_4
Chr2	.	three_prime_UTR	545170	545429	.	+	.	Parent=crp0000_chr2_00M_4
Chr2	.	gene	546664	547026	.	+	.	ID=crp0000_chr2_00M_5.p
Chr2	TAIR10	mRNA	546664	547026	.	+	.	ID=crp0000_chr2_00M_5;Parent=crp0000_chr2_00M_5.p
Chr2	.	exon	546664	546733	.	+	.	Parent=crp0000_chr2_00M_5
Chr2	.	exon	546854	547026	.	+	.	Parent=crp0000_chr2_00M_5
Chr2	.	CDS	546664	546733	.	+	0	Parent=crp0000_chr2_00M_5
Chr2	.	CDS	546854	547026	.	+	2	Parent=crp0000_chr2_00M_5
Chr2	.	gene	13583430	13584020	.	+	.	ID=crp0000_chr2_13M_1.p
Chr2	TAIR10	mRNA	13583430	13584020	.	+	.	ID=crp0000_chr2_13M_1;Parent=crp0000_chr2_13M_1.p
Chr2	.	exon	13583430	13583493	.	+	.	Parent=crp0000_chr2_13M_1
Chr2	.	exon	13583824	13584020	.	+	.	Parent=crp0000_chr2_13M_1
Chr2	.	CDS	13583430	13583493	.	+	0	Parent=crp0000_chr2_13M_1
Chr2	.	CDS	13583824	13584020	.	+	2	Parent=crp0000_chr2_13M_1
Chr2	.	gene	13587709	13588252	.	+	.	ID=crp0000_chr2_13M_2.p
Chr2	TAIR10	mRNA	13587709	13588252	.	+	.	ID=crp0000_chr2_13M_2;Parent=crp0000_chr2_13M_2.p
Chr2	.	exon	13587709	13587781	.	+	.	Parent=crp0000_chr2_13M_2
Chr2	.	exon	13588012	13588252	.	+	.	Parent=crp0000_chr2_13M_2
Chr2	.	CDS	13587709	13587781	.	+	0	Parent=crp0000_chr2_13M_2
Chr2	.	CDS	13588012	13588187	.	+	2	Parent=crp0000_chr2_13M_2
Chr2	.	three_prime_UTR	13588188	13588252	.	+	.	Parent=crp0000_chr2_13M_2
Chr5	.	gene	25485692	25486062	.	+	.	ID=crp0000_chr5_25M_1.p
Chr5	TAIR10	mRNA	25485692	25486062	.	+	.	ID=crp0000_chr5_25M_1;Parent=crp0000_chr5_25M_1.p
Chr5	.	exon	25485692	25485746	.	+	.	Parent=crp0000_chr5_25M_1
Chr5	.	exon	25485896	25486062	.	+	.	Parent=crp0000_chr5_25M_1
Chr5	.	CDS	25485692	25485746	.	+	0	Parent=crp0000_chr5_25M_1
Chr5	.	CDS	25485896	25486062	.	+	2	Parent=crp0000_chr5_25M_1
Chr2	.	gene	8589953	8590324	.	+	.	ID=crp0030_chr2_08M_1.p
Chr2	TAIR10	mRNA	8589953	8590324	.	+	.	ID=crp0030_chr2_08M_1;Parent=crp0030_chr2_08M_1.p
Chr2	.	exon	8589953	8590019	.	+	.	Parent=crp0030_chr2_08M_1
Chr2	.	exon	8590167	8590324	.	+	.	Parent=crp0030_chr2_08M_1
Chr2	.	CDS	8589953	8590019	.	+	0	Parent=crp0030_chr2_08M_1
Chr2	.	CDS	8590167	8590324	.	+	2	Parent=crp0030_chr2_08M_1
Chr3	.	gene	23401257	23401591	.	-	.	ID=crp0030_chr3_23M_1.p
Chr3	TAIR10	mRNA	23401257	23401591	.	-	.	ID=crp0030_chr3_23M_1;Parent=crp0030_chr3_23M_1.p
Chr3	.	exon	23401534	23401591	.	-	.	Parent=crp0030_chr3_23M_1
Chr3	.	exon	23401257	23401456	.	-	.	Parent=crp0030_chr3_23M_1
Chr3	.	CDS	23401534	23401591	.	-	0	Parent=crp0030_chr3_23M_1
Chr3	.	CDS	23401257	23401456	.	-	2	Parent=crp0030_chr3_23M_1
Chr1	.	gene	20517078	20517403	.	+	.	ID=crp0090_chr1_20M_1.p
Chr1	TAIR10	mRNA	20517078	20517403	.	+	.	ID=crp0090_chr1_20M_1;Parent=crp0090_chr1_20M_1.p
Chr1	.	exon	20517078	20517141	.	+	.	Parent=crp0090_chr1_20M_1
Chr1	.	exon	20517225	20517403	.	+	.	Parent=crp0090_chr1_20M_1
Chr1	.	CDS	20517078	20517141	.	+	0	Parent=crp0090_chr1_20M_1
Chr1	.	CDS	20517225	20517403	.	+	2	Parent=crp0090_chr1_20M_1
Chr1	.	gene	28472357	28472891	.	+	.	ID=crp0090_chr1_28M_1.p
Chr1	TAIR10	mRNA	28472357	28472891	.	+	.	ID=crp0090_chr1_28M_1;Parent=crp0090_chr1_28M_1.p
Chr1	.	exon	28472357	28472468	.	+	.	Parent=crp0090_chr1_28M_1
Chr1	.	exon	28472576	28472891	.	+	.	Parent=crp0090_chr1_28M_1
Chr1	.	CDS	28472405	28472468	.	+	0	Parent=crp0090_chr1_28M_1
Chr1	.	CDS	28472576	28472754	.	+	2	Parent=crp0090_chr1_28M_1
Chr1	.	five_prime_UTR	28472357	28472404	.	+	.	Parent=crp0090_chr1_28M_1
Chr1	.	three_prime_UTR	28472755	28472891	.	+	.	Parent=crp0090_chr1_28M_1
Chr2	.	gene	11087348	11087944	.	+	.	ID=crp0090_chr2_11M_1.p
Chr2	TAIR10	mRNA	11087348	11087944	.	+	.	ID=crp0090_chr2_11M_1;Parent=crp0090_chr2_11M_1.p
Chr2	.	exon	11087348	11087474	.	+	.	Parent=crp0090_chr2_11M_1
Chr2	.	exon	11087577	11087944	.	+	.	Parent=crp0090_chr2_11M_1
Chr2	.	CDS	11087411	11087474	.	+	0	Parent=crp0090_chr2_11M_1
Chr2	.	CDS	11087577	11087755	.	+	2	Parent=crp0090_chr2_11M_1
Chr2	.	five_prime_UTR	11087348	11087410	.	+	.	Parent=crp0090_chr2_11M_1
Chr2	.	three_prime_UTR	11087756	11087944	.	+	.	Parent=crp0090_chr2_11M_1
Chr2	.	gene	11089250	11089597	.	+	.	ID=crp0090_chr2_11M_2.p
Chr2	TAIR10	mRNA	11089250	11089597	.	+	.	ID=crp0090_chr2_11M_2;Parent=crp0090_chr2_11M_2.p
Chr2	.	exon	11089250	11089344	.	+	.	Parent=crp0090_chr2_11M_2
Chr2	.	exon	11089419	11089597	.	+	.	Parent=crp0090_chr2_11M_2
Chr2	.	CDS	11089281	11089344	.	+	0	Parent=crp0090_chr2_11M_2
Chr2	.	CDS	11089419	11089597	.	+	2	Parent=crp0090_chr2_11M_2
Chr2	.	five_prime_UTR	11089250	11089280	.	+	.	Parent=crp0090_chr2_11M_2
Chr5	.	gene	17907069	17907598	.	-	.	ID=crp0090_chr5_17M_1.p
Chr5	TAIR10	mRNA	17907069	17907598	.	-	.	ID=crp0090_chr5_17M_1;Parent=crp0090_chr5_17M_1.p
Chr5	.	exon	17907487	17907598	.	-	.	Parent=crp0090_chr5_17M_1
Chr5	.	exon	17907069	17907394	.	-	.	Parent=crp0090_chr5_17M_1
Chr5	.	CDS	17907487	17907550	.	-	0	Parent=crp0090_chr5_17M_1
Chr5	.	CDS	17907216	17907394	.	-	2	Parent=crp0090_chr5_17M_1
Chr5	.	five_prime_UTR	17907551	17907598	.	-	.	Parent=crp0090_chr5_17M_1
Chr5	.	three_prime_UTR	17907069	17907215	.	-	.	Parent=crp0090_chr5_17M_1
Chr5	.	gene	17908945	17909507	.	-	.	ID=crp0090_chr5_17M_2.p
Chr5	TAIR10	mRNA	17908945	17909507	.	-	.	ID=crp0090_chr5_17M_2;Parent=crp0090_chr5_17M_2.p
Chr5	.	exon	17909381	17909507	.	-	.	Parent=crp0090_chr5_17M_2
Chr5	.	exon	17908945	17909270	.	-	.	Parent=crp0090_chr5_17M_2
Chr5	.	CDS	17909381	17909444	.	-	0	Parent=crp0090_chr5_17M_2
Chr5	.	CDS	17909092	17909270	.	-	2	Parent=crp0090_chr5_17M_2
Chr5	.	five_prime_UTR	17909445	17909507	.	-	.	Parent=crp0090_chr5_17M_2
Chr5	.	three_prime_UTR	17908945	17909091	.	-	.	Parent=crp0090_chr5_17M_2
Chr1	.	gene	6781483	6782039	.	-	.	ID=crp0100_chr1_06M_1.p
Chr1	TAIR10	mRNA	6781483	6782039	.	-	.	ID=crp0100_chr1_06M_1;Parent=crp0100_chr1_06M_1.p
Chr1	.	exon	6781961	6782039	.	-	.	Parent=crp0100_chr1_06M_1
Chr1	.	exon	6781483	6781846	.	-	.	Parent=crp0100_chr1_06M_1
Chr1	.	CDS	6781961	6782024	.	-	0	Parent=crp0100_chr1_06M_1
Chr1	.	CDS	6781674	6781846	.	-	2	Parent=crp0100_chr1_06M_1
Chr1	.	five_prime_UTR	6782025	6782039	.	-	.	Parent=crp0100_chr1_06M_1
Chr1	.	three_prime_UTR	6781483	6781673	.	-	.	Parent=crp0100_chr1_06M_1
Chr1	.	gene	12187018	12187423	.	-	.	ID=crp0220_chr1_12M_1.p
Chr1	TAIR10	mRNA	12187018	12187423	.	-	.	ID=crp0220_chr1_12M_1;Parent=crp0220_chr1_12M_1.p
Chr1	.	exon	12187359	12187423	.	-	.	Parent=crp0220_chr1_12M_1
Chr1	.	exon	12187018	12187198	.	-	.	Parent=crp0220_chr1_12M_1
Chr1	.	CDS	12187359	12187423	.	-	0	Parent=crp0220_chr1_12M_1
Chr1	.	CDS	12187018	12187198	.	-	1	Parent=crp0220_chr1_12M_1
Chr4	.	gene	8219622	8219986	.	+	.	ID=crp0220_chr4_08M_1.p
Chr4	.	mRNA	8219622	8219986	.	+	.	ID=crp0220_chr4_08M_1;Parent=crp0220_chr4_08M_1.p;Note=KS:
Chr4	.	exon	8219622	8219678	.	+	.	Parent=crp0220_chr4_08M_1
Chr4	.	exon	8219801	8219986	.	+	.	Parent=crp0220_chr4_08M_1
Chr4	.	CDS	8219622	8219678	.	+	0	Parent=crp0220_chr4_08M_1
Chr4	.	CDS	8219801	8219986	.	+	0	Parent=crp0220_chr4_08M_1
Chr4	.	gene	8220756	8221193	.	+	.	ID=crp0220_chr4_08M_2.p
Chr4	TAIR10	mRNA	8220756	8221193	.	+	.	ID=crp0220_chr4_08M_2;Parent=crp0220_chr4_08M_2.p;Note=est
Chr4	.	exon	8220756	8220873	.	+	.	Parent=crp0220_chr4_08M_2
Chr4	.	exon	8220967	8221193	.	+	.	Parent=crp0220_chr4_08M_2
Chr4	.	CDS	8220816	8220873	.	+	0	Parent=crp0220_chr4_08M_2
Chr4	.	CDS	8220967	8221193	.	+	2	Parent=crp0220_chr4_08M_2
Chr4	.	five_prime_UTR	8220756	8220815	.	+	.	Parent=crp0220_chr4_08M_2
Chr4	.	gene	10334911	10335282	.	-	.	ID=crp0220_chr4_10M_1.p
Chr4	TAIR10	mRNA	10334911	10335282	.	-	.	ID=crp0220_chr4_10M_1;Parent=crp0220_chr4_10M_1.p
Chr4	.	exon	10335225	10335282	.	-	.	Parent=crp0220_chr4_10M_1
Chr4	.	exon	10334911	10335077	.	-	.	Parent=crp0220_chr4_10M_1
Chr4	.	CDS	10335225	10335282	.	-	0	Parent=crp0220_chr4_10M_1
Chr4	.	CDS	10334911	10335077	.	-	2	Parent=crp0220_chr4_10M_1
Chr5	.	gene	2579401	2579802	.	+	.	ID=crp0220_chr5_02M_1.p
Chr5	TAIR10	mRNA	2579401	2579802	.	+	.	ID=crp0220_chr5_02M_1;Parent=crp0220_chr5_02M_1.p
Chr5	.	exon	2579401	2579458	.	+	.	Parent=crp0220_chr5_02M_1
Chr5	.	exon	2579615	2579802	.	+	.	Parent=crp0220_chr5_02M_1
Chr5	.	CDS	2579401	2579458	.	+	0	Parent=crp0220_chr5_02M_1
Chr5	.	CDS	2579615	2579802	.	+	2	Parent=crp0220_chr5_02M_1
Chr5	.	gene	2676177	2676580	.	-	.	ID=crp0220_chr5_02M_2.p
Chr5	TAIR10	mRNA	2676177	2676580	.	-	.	ID=crp0220_chr5_02M_2;Parent=crp0220_chr5_02M_2.p
Chr5	.	exon	2676520	2676580	.	-	.	Parent=crp0220_chr5_02M_2
Chr5	.	exon	2676177	2676364	.	-	.	Parent=crp0220_chr5_02M_2
Chr5	.	CDS	2676520	2676580	.	-	0	Parent=crp0220_chr5_02M_2
Chr5	.	CDS	2676177	2676364	.	-	2	Parent=crp0220_chr5_02M_2
Chr5	.	gene	5375455	5375999	.	-	.	ID=crp0220_chr5_05M_1.p
Chr5	TAIR10	mRNA	5375455	5375999	.	-	.	ID=crp0220_chr5_05M_1;Parent=crp0220_chr5_05M_1.p
Chr5	.	exon	5375862	5375999	.	-	.	Parent=crp0220_chr5_05M_1
Chr5	.	exon	5375455	5375751	.	-	.	Parent=crp0220_chr5_05M_1
Chr5	.	CDS	5375862	5375919	.	-	0	Parent=crp0220_chr5_05M_1
Chr5	.	CDS	5375543	5375751	.	-	2	Parent=crp0220_chr5_05M_1
Chr5	.	five_prime_UTR	5375920	5375999	.	-	.	Parent=crp0220_chr5_05M_1
Chr5	.	three_prime_UTR	5375455	5375542	.	-	.	Parent=crp0220_chr5_05M_1
Chr5	.	gene	6504538	6504900	.	+	.	ID=crp0220_chr5_06M_1.p
Chr5	TAIR10	mRNA	6504538	6504900	.	+	.	ID=crp0220_chr5_06M_1;Parent=crp0220_chr5_06M_1.p
Chr5	.	exon	6504538	6504598	.	+	.	Parent=crp0220_chr5_06M_1
Chr5	.	exon	6504719	6504900	.	+	.	Parent=crp0220_chr5_06M_1
Chr5	.	CDS	6504538	6504598	.	+	0	Parent=crp0220_chr5_06M_1
Chr5	.	CDS	6504719	6504900	.	+	2	Parent=crp0220_chr5_06M_1
Chr5	.	gene	15873392	15873680	.	-	.	ID=crp0220_chr5_15M_1.p
Chr5	TAIR10	mRNA	15873392	15873680	.	-	.	ID=crp0220_chr5_15M_1;Parent=crp0220_chr5_15M_1.p
Chr5	.	exon	15873623	15873680	.	-	.	Parent=crp0220_chr5_15M_1
Chr5	.	exon	15873392	15873519	.	-	.	Parent=crp0220_chr5_15M_1
Chr5	.	CDS	15873623	15873680	.	-	0	Parent=crp0220_chr5_15M_1
Chr5	.	CDS	15873392	15873519	.	-	2	Parent=crp0220_chr5_15M_1
Chr5	.	gene	21345216	21345600	.	-	.	ID=crp0220_chr5_21M_1.p
Chr5	TAIR10	mRNA	21345216	21345600	.	-	.	ID=crp0220_chr5_21M_1;Parent=crp0220_chr5_21M_1.p
Chr5	.	exon	21345540	21345600	.	-	.	Parent=crp0220_chr5_21M_1
Chr5	.	exon	21345216	21345427	.	-	.	Parent=crp0220_chr5_21M_1
Chr5	.	CDS	21345540	21345600	.	-	0	Parent=crp0220_chr5_21M_1
Chr5	.	CDS	21345216	21345427	.	-	2	Parent=crp0220_chr5_21M_1
Chr1	.	gene	13105206	13105570	.	-	.	ID=crp0240_chr1_13M_1.p
Chr1	TAIR10	mRNA	13105206	13105570	.	-	.	ID=crp0240_chr1_13M_1;Parent=crp0240_chr1_13M_1.p
Chr1	.	exon	13105507	13105570	.	-	.	Parent=crp0240_chr1_13M_1
Chr1	.	exon	13105206	13105387	.	-	.	Parent=crp0240_chr1_13M_1
Chr1	.	CDS	13105507	13105570	.	-	0	Parent=crp0240_chr1_13M_1
Chr1	.	CDS	13105206	13105387	.	-	2	Parent=crp0240_chr1_13M_1
Chr1	.	gene	23827711	23828048	.	-	.	ID=crp0240_chr1_23M_1.p
Chr1	TAIR10	mRNA	23827711	23828048	.	-	.	ID=crp0240_chr1_23M_1;Parent=crp0240_chr1_23M_1.p
Chr1	.	exon	23827990	23828048	.	-	.	Parent=crp0240_chr1_23M_1
Chr1	.	exon	23827711	23827870	.	-	.	Parent=crp0240_chr1_23M_1
Chr1	.	CDS	23827990	23828048	.	-	0	Parent=crp0240_chr1_23M_1
Chr1	.	CDS	23827711	23827870	.	-	1	Parent=crp0240_chr1_23M_1
Chr1	.	gene	26282369	26283012	.	+	.	ID=crp0240_chr1_26M_1.p
Chr1	TAIR10	mRNA	26282369	26283012	.	+	.	ID=crp0240_chr1_26M_1;Parent=crp0240_chr1_26M_1.p
Chr1	.	exon	26282369	26282485	.	+	.	Parent=crp0240_chr1_26M_1
Chr1	.	exon	26282747	26283012	.	+	.	Parent=crp0240_chr1_26M_1
Chr1	.	CDS	26282425	26282485	.	+	0	Parent=crp0240_chr1_26M_1
Chr1	.	CDS	26282747	26282907	.	+	2	Parent=crp0240_chr1_26M_1
Chr1	.	five_prime_UTR	26282369	26282424	.	+	.	Parent=crp0240_chr1_26M_1
Chr1	.	three_prime_UTR	26282908	26283012	.	+	.	Parent=crp0240_chr1_26M_1
Chr1	.	gene	26286496	26286929	.	+	.	ID=crp0240_chr1_26M_2.p
Chr1	TAIR10	mRNA	26286496	26286929	.	+	.	ID=crp0240_chr1_26M_2;Parent=crp0240_chr1_26M_2.p
Chr1	.	exon	26286496	26286556	.	+	.	Parent=crp0240_chr1_26M_2
Chr1	.	exon	26286769	26286929	.	+	.	Parent=crp0240_chr1_26M_2
Chr1	.	CDS	26286496	26286556	.	+	0	Parent=crp0240_chr1_26M_2
Chr1	.	CDS	26286769	26286929	.	+	2	Parent=crp0240_chr1_26M_2
Chr1	.	gene	26287522	26287948	.	+	.	ID=crp0240_chr1_26M_3.p
Chr1	TAIR10	mRNA	26287522	26287948	.	+	.	ID=crp0240_chr1_26M_3;Parent=crp0240_chr1_26M_3.p
Chr1	.	exon	26287522	26287582	.	+	.	Parent=crp0240_chr1_26M_3
Chr1	.	exon	26287785	26287948	.	+	.	Parent=crp0240_chr1_26M_3
Chr1	.	CDS	26287522	26287582	.	+	0	Parent=crp0240_chr1_26M_3
Chr1	.	CDS	26287785	26287948	.	+	2	Parent=crp0240_chr1_26M_3
Chr3	.	gene	10319481	10320092	.	-	.	ID=crp0240_chr3_10M_1.p
Chr3	TAIR10	mRNA	10319481	10320092	.	-	.	ID=crp0240_chr3_10M_1;Parent=crp0240_chr3_10M_1.p
Chr3	.	exon	10320029	10320092	.	-	.	Parent=crp0240_chr3_10M_1
Chr3	.	exon	10319481	10319650	.	-	.	Parent=crp0240_chr3_10M_1
Chr3	.	CDS	10320029	10320092	.	-	0	Parent=crp0240_chr3_10M_1
Chr3	.	CDS	10319481	10319650	.	-	2	Parent=crp0240_chr3_10M_1
Chr3	.	gene	10321741	10322306	.	-	.	ID=crp0240_chr3_10M_2.p
Chr3	TAIR10	mRNA	10321741	10322306	.	-	.	ID=crp0240_chr3_10M_2;Parent=crp0240_chr3_10M_2.p
Chr3	.	exon	10322243	10322306	.	-	.	Parent=crp0240_chr3_10M_2
Chr3	.	exon	10321741	10321916	.	-	.	Parent=crp0240_chr3_10M_2
Chr3	.	CDS	10322243	10322306	.	-	0	Parent=crp0240_chr3_10M_2
Chr3	.	CDS	10321741	10321916	.	-	2	Parent=crp0240_chr3_10M_2
Chr4	.	gene	7677866	7678247	.	-	.	ID=crp0240_chr4_07M_1.p
Chr4	.	mRNA	7677866	7678247	.	-	.	ID=crp0240_chr4_07M_1;Parent=crp0240_chr4_07M_1.p;Note=KS:
Chr4	.	exon	7678190	7678247	.	-	.	Parent=crp0240_chr4_07M_1
Chr4	.	exon	7677866	7678062	.	-	.	Parent=crp0240_chr4_07M_1
Chr4	.	CDS	7678190	7678247	.	-	0	Parent=crp0240_chr4_07M_1
Chr4	.	CDS	7677866	7678062	.	-	2	Parent=crp0240_chr4_07M_1
Chr4	.	gene	14308967	14309379	.	-	.	ID=crp0240_chr4_14M_1.p
Chr4	TAIR10	mRNA	14308967	14309379	.	-	.	ID=crp0240_chr4_14M_1;Parent=crp0240_chr4_14M_1.p
Chr4	.	exon	14309316	14309379	.	-	.	Parent=crp0240_chr4_14M_1
Chr4	.	exon	14308967	14309148	.	-	.	Parent=crp0240_chr4_14M_1
Chr4	.	CDS	14309316	14309379	.	-	0	Parent=crp0240_chr4_14M_1
Chr4	.	CDS	14308967	14309148	.	-	2	Parent=crp0240_chr4_14M_1
Chr2	.	gene	10461199	10462818	.	+	.	ID=crp0260_chr2_10M_1.p
Chr2	TAIR10	mRNA	10461199	10462818	.	+	.	ID=crp0260_chr2_10M_1;Parent=crp0260_chr2_10M_1.p
Chr2	.	exon	10461199	10461265	.	+	.	Parent=crp0260_chr2_10M_1
Chr2	.	exon	10462631	10462818	.	+	.	Parent=crp0260_chr2_10M_1
Chr2	.	CDS	10461199	10461265	.	+	0	Parent=crp0260_chr2_10M_1
Chr2	.	CDS	10462631	10462818	.	+	2	Parent=crp0260_chr2_10M_1
Chr2	.	gene	10468340	10469286	.	+	.	ID=crp0260_chr2_10M_2.p
Chr2	TAIR10	mRNA	10468340	10469286	.	+	.	ID=crp0260_chr2_10M_2;Parent=crp0260_chr2_10M_2.p
Chr2	.	exon	10468340	10468394	.	+	.	Parent=crp0260_chr2_10M_2
Chr2	.	exon	10469075	10469286	.	+	.	Parent=crp0260_chr2_10M_2
Chr2	.	CDS	10468340	10468394	.	+	0	Parent=crp0260_chr2_10M_2
Chr2	.	CDS	10469075	10469286	.	+	2	Parent=crp0260_chr2_10M_2
Chr5	.	gene	15756299	15756884	.	-	.	ID=crp0260_chr5_15M_1.p
Chr5	TAIR10	mRNA	15756299	15756884	.	-	.	ID=crp0260_chr5_15M_1;Parent=crp0260_chr5_15M_1.p
Chr5	.	exon	15756827	15756884	.	-	.	Parent=crp0260_chr5_15M_1
Chr5	.	exon	15756299	15756510	.	-	.	Parent=crp0260_chr5_15M_1
Chr5	.	CDS	15756827	15756884	.	-	0	Parent=crp0260_chr5_15M_1
Chr5	.	CDS	15756299	15756510	.	-	2	Parent=crp0260_chr5_15M_1
Chr1	.	gene	8510401	8510967	.	-	.	ID=crp0300_chr1_08M_1.p
Chr1	TAIR10	mRNA	8510401	8510967	.	-	.	ID=crp0300_chr1_08M_1;Parent=crp0300_chr1_08M_1.p
Chr1	.	exon	8510824	8510967	.	-	.	Parent=crp0300_chr1_08M_1
Chr1	.	exon	8510401	8510725	.	-	.	Parent=crp0300_chr1_08M_1
Chr1	.	CDS	8510824	8510896	.	-	0	Parent=crp0300_chr1_08M_1
Chr1	.	CDS	8510502	8510725	.	-	2	Parent=crp0300_chr1_08M_1
Chr1	.	five_prime_UTR	8510897	8510967	.	-	.	Parent=crp0300_chr1_08M_1
Chr1	.	three_prime_UTR	8510401	8510501	.	-	.	Parent=crp0300_chr1_08M_1
Chr1	.	gene	11860486	11860891	.	-	.	ID=crp0300_chr1_11M_1.p
Chr1	TAIR10	mRNA	11860486	11860891	.	-	.	ID=crp0300_chr1_11M_1;Parent=crp0300_chr1_11M_1.p
Chr1	.	exon	11860807	11860891	.	-	.	Parent=crp0300_chr1_11M_1
Chr1	.	exon	11860486	11860646	.	-	.	Parent=crp0300_chr1_11M_1
Chr1	.	CDS	11860807	11860891	.	-	0	Parent=crp0300_chr1_11M_1
Chr1	.	CDS	11860486	11860646	.	-	2	Parent=crp0300_chr1_11M_1
Chr1	.	gene	22023337	22023714	.	+	.	ID=crp0300_chr1_22M_1.p
Chr1	TAIR10	mRNA	22023337	22023714	.	+	.	ID=crp0300_chr1_22M_1;Parent=crp0300_chr1_22M_1.p
Chr1	.	exon	22023337	22023435	.	+	.	Parent=crp0300_chr1_22M_1
Chr1	.	exon	22023559	22023714	.	+	.	Parent=crp0300_chr1_22M_1
Chr1	.	CDS	22023337	22023435	.	+	0	Parent=crp0300_chr1_22M_1
Chr1	.	CDS	22023559	22023714	.	+	0	Parent=crp0300_chr1_22M_1
Chr2	.	gene	1197885	1198249	.	+	.	ID=crp0300_chr2_01M_1.p
Chr2	TAIR10	mRNA	1197885	1198249	.	+	.	ID=crp0300_chr2_01M_1;Parent=crp0300_chr2_01M_1.p
Chr2	.	exon	1197885	1197966	.	+	.	Parent=crp0300_chr2_01M_1
Chr2	.	exon	1198110	1198249	.	+	.	Parent=crp0300_chr2_01M_1
Chr2	.	CDS	1197885	1197966	.	+	0	Parent=crp0300_chr2_01M_1
Chr2	.	CDS	1198110	1198249	.	+	2	Parent=crp0300_chr2_01M_1
Chr2	.	gene	1213233	1213650	.	+	.	ID=crp0300_chr2_01M_2.p
Chr2	TAIR10	mRNA	1213233	1213650	.	+	.	ID=crp0300_chr2_01M_2;Parent=crp0300_chr2_01M_2.p
Chr2	.	exon	1213233	1213274	.	+	.	Parent=crp0300_chr2_01M_2
Chr2	.	exon	1213420	1213650	.	+	.	Parent=crp0300_chr2_01M_2
Chr2	.	CDS	1213233	1213274	.	+	0	Parent=crp0300_chr2_01M_2
Chr2	.	CDS	1213420	1213650	.	+	0	Parent=crp0300_chr2_01M_2
Chr2	.	gene	1214428	1214843	.	+	.	ID=crp0300_chr2_01M_3.p
Chr2	TAIR10	mRNA	1214428	1214843	.	+	.	ID=crp0300_chr2_01M_3;Parent=crp0300_chr2_01M_3.p
Chr2	.	exon	1214428	1214515	.	+	.	Parent=crp0300_chr2_01M_3
Chr2	.	exon	1214704	1214843	.	+	.	Parent=crp0300_chr2_01M_3
Chr2	.	CDS	1214428	1214515	.	+	0	Parent=crp0300_chr2_01M_3
Chr2	.	CDS	1214704	1214843	.	+	2	Parent=crp0300_chr2_01M_3
Chr2	.	gene	1217568	1217932	.	+	.	ID=crp0300_chr2_01M_4.p
Chr2	TAIR10	mRNA	1217568	1217932	.	+	.	ID=crp0300_chr2_01M_4;Parent=crp0300_chr2_01M_4.p
Chr2	.	exon	1217568	1217655	.	+	.	Parent=crp0300_chr2_01M_4
Chr2	.	exon	1217793	1217932	.	+	.	Parent=crp0300_chr2_01M_4
Chr2	.	CDS	1217568	1217655	.	+	0	Parent=crp0300_chr2_01M_4
Chr2	.	CDS	1217793	1217932	.	+	2	Parent=crp0300_chr2_01M_4
Chr2	.	gene	1221111	1221522	.	+	.	ID=crp0300_chr2_01M_5.p
Chr2	TAIR10	mRNA	1221111	1221522	.	+	.	ID=crp0300_chr2_01M_5;Parent=crp0300_chr2_01M_5.p
Chr2	.	exon	1221111	1221202	.	+	.	Parent=crp0300_chr2_01M_5
Chr2	.	exon	1221369	1221522	.	+	.	Parent=crp0300_chr2_01M_5
Chr2	.	CDS	1221111	1221202	.	+	0	Parent=crp0300_chr2_01M_5
Chr2	.	CDS	1221369	1221522	.	+	1	Parent=crp0300_chr2_01M_5
Chr2	.	gene	1238677	1239071	.	+	.	ID=crp0300_chr2_01M_6.p
Chr2	TAIR10	mRNA	1238677	1239071	.	+	.	ID=crp0300_chr2_01M_6;Parent=crp0300_chr2_01M_6.p
Chr2	.	exon	1238677	1238770	.	+	.	Parent=crp0300_chr2_01M_6
Chr2	.	exon	1238932	1239071	.	+	.	Parent=crp0300_chr2_01M_6
Chr2	.	CDS	1238677	1238770	.	+	0	Parent=crp0300_chr2_01M_6
Chr2	.	CDS	1238932	1239071	.	+	2	Parent=crp0300_chr2_01M_6
Chr2	.	gene	5643169	5643615	.	-	.	ID=crp0300_chr2_05M_1.p
Chr2	TAIR10	mRNA	5643169	5643615	.	-	.	ID=crp0300_chr2_05M_1;Parent=crp0300_chr2_05M_1.p
Chr2	.	exon	5643555	5643615	.	-	.	Parent=crp0300_chr2_05M_1
Chr2	.	exon	5643169	5643338	.	-	.	Parent=crp0300_chr2_05M_1
Chr2	.	CDS	5643555	5643615	.	-	0	Parent=crp0300_chr2_05M_1
Chr2	.	CDS	5643169	5643338	.	-	2	Parent=crp0300_chr2_05M_1
Chr2	.	gene	6088339	6088813	.	+	.	ID=crp0300_chr2_06M_1.p
Chr2	TAIR10	mRNA	6088339	6088813	.	+	.	ID=crp0300_chr2_06M_1;Parent=crp0300_chr2_06M_1.p
Chr2	.	exon	6088339	6088447	.	+	.	Parent=crp0300_chr2_06M_1
Chr2	.	exon	6088587	6088813	.	+	.	Parent=crp0300_chr2_06M_1
Chr2	.	CDS	6088369	6088447	.	+	0	Parent=crp0300_chr2_06M_1
Chr2	.	CDS	6088587	6088738	.	+	2	Parent=crp0300_chr2_06M_1
Chr2	.	five_prime_UTR	6088339	6088368	.	+	.	Parent=crp0300_chr2_06M_1
Chr2	.	three_prime_UTR	6088739	6088813	.	+	.	Parent=crp0300_chr2_06M_1
Chr2	.	gene	10774621	10774976	.	-	.	ID=crp0300_chr2_10M_1.p
Chr2	TAIR10	mRNA	10774621	10774976	.	-	.	ID=crp0300_chr2_10M_1;Parent=crp0300_chr2_10M_1.p
Chr2	.	exon	10774904	10774976	.	-	.	Parent=crp0300_chr2_10M_1
Chr2	.	exon	10774621	10774799	.	-	.	Parent=crp0300_chr2_10M_1
Chr2	.	CDS	10774904	10774976	.	-	0	Parent=crp0300_chr2_10M_1
Chr2	.	CDS	10774621	10774799	.	-	2	Parent=crp0300_chr2_10M_1
Chr2	.	gene	14083030	14083614	.	-	.	ID=crp0300_chr2_14M_1.p
Chr2	TAIR10	mRNA	14083030	14083614	.	-	.	ID=crp0300_chr2_14M_1;Parent=crp0300_chr2_14M_1.p
Chr2	.	exon	14083494	14083614	.	-	.	Parent=crp0300_chr2_14M_1
Chr2	.	exon	14083030	14083301	.	-	.	Parent=crp0300_chr2_14M_1
Chr2	.	CDS	14083494	14083578	.	-	0	Parent=crp0300_chr2_14M_1
Chr2	.	CDS	14083144	14083301	.	-	2	Parent=crp0300_chr2_14M_1
Chr2	.	five_prime_UTR	14083579	14083614	.	-	.	Parent=crp0300_chr2_14M_1
Chr2	.	three_prime_UTR	14083030	14083143	.	-	.	Parent=crp0300_chr2_14M_1
Chr2	.	gene	14406240	14406742	.	+	.	ID=crp0300_chr2_14M_2.p
Chr2	TAIR10	mRNA	14406240	14406742	.	+	.	ID=crp0300_chr2_14M_2;Parent=crp0300_chr2_14M_2.p
Chr2	.	exon	14406240	14406306	.	+	.	Parent=crp0300_chr2_14M_2
Chr2	.	exon	14406564	14406742	.	+	.	Parent=crp0300_chr2_14M_2
Chr2	.	CDS	14406240	14406306	.	+	0	Parent=crp0300_chr2_14M_2
Chr2	.	CDS	14406564	14406742	.	+	2	Parent=crp0300_chr2_14M_2
Chr2	.	gene	14407732	14412865	.	+	.	ID=crp0300_chr2_14M_3.p
Chr2	GeneWise_SplicePredictor	mRNA	14407732	14412865	.	+	.	ID=crp0300_chr2_14M_3;Parent=crp0300_chr2_14M_3.p;Note=GeneWise_SplicePredictor
Chr2	.	exon	14407732	14407819	.	+	.	Parent=crp0300_chr2_14M_3
Chr2	.	exon	14412729	14412865	.	+	.	Parent=crp0300_chr2_14M_3
Chr2	.	CDS	14407732	14407819	.	+	0	Parent=crp0300_chr2_14M_3
Chr2	.	CDS	14412729	14412865	.	+	2	Parent=crp0300_chr2_14M_3
Chr2	.	gene	17845967	17846603	.	-	.	ID=crp0300_chr2_17M_1.p
Chr2	TAIR10	mRNA	17845967	17846603	.	-	.	ID=crp0300_chr2_17M_1;Parent=crp0300_chr2_17M_1.p
Chr2	.	exon	17846506	17846603	.	-	.	Parent=crp0300_chr2_17M_1
Chr2	.	exon	17845967	17846266	.	-	.	Parent=crp0300_chr2_17M_1
Chr2	.	CDS	17846506	17846593	.	-	0	Parent=crp0300_chr2_17M_1
Chr2	.	CDS	17846115	17846266	.	-	2	Parent=crp0300_chr2_17M_1
Chr2	.	five_prime_UTR	17846594	17846603	.	-	.	Parent=crp0300_chr2_17M_1
Chr2	.	three_prime_UTR	17845967	17846114	.	-	.	Parent=crp0300_chr2_17M_1
Chr3	.	gene	1223251	1223714	.	+	.	ID=crp0300_chr3_01M_1.p
Chr3	TAIR10	mRNA	1223251	1223714	.	+	.	ID=crp0300_chr3_01M_1;Parent=crp0300_chr3_01M_1.p
Chr3	.	exon	1223251	1223389	.	+	.	Parent=crp0300_chr3_01M_1
Chr3	.	exon	1223557	1223714	.	+	.	Parent=crp0300_chr3_01M_1
Chr3	.	CDS	1223305	1223389	.	+	0	Parent=crp0300_chr3_01M_1
Chr3	.	CDS	1223557	1223714	.	+	2	Parent=crp0300_chr3_01M_1
Chr3	.	five_prime_UTR	1223251	1223304	.	+	.	Parent=crp0300_chr3_01M_1
Chr3	.	gene	1224966	1225325	.	+	.	ID=crp0300_chr3_01M_2.p
Chr3	TAIR10	mRNA	1224966	1225325	.	+	.	ID=crp0300_chr3_01M_2;Parent=crp0300_chr3_01M_2.p
Chr3	.	exon	1224966	1225050	.	+	.	Parent=crp0300_chr3_01M_2
Chr3	.	exon	1225165	1225325	.	+	.	Parent=crp0300_chr3_01M_2
Chr3	.	CDS	1224966	1225050	.	+	0	Parent=crp0300_chr3_01M_2
Chr3	.	CDS	1225165	1225325	.	+	2	Parent=crp0300_chr3_01M_2
Chr3	.	gene	2205392	2205706	.	+	.	ID=crp0300_chr3_02M_1.p
Chr3	TAIR10	mRNA	2205392	2205706	.	+	.	ID=crp0300_chr3_02M_1;Parent=crp0300_chr3_02M_1.p
Chr3	.	exon	2205392	2205464	.	+	.	Parent=crp0300_chr3_02M_1
Chr3	.	exon	2205567	2205706	.	+	.	Parent=crp0300_chr3_02M_1
Chr3	.	CDS	2205392	2205464	.	+	0	Parent=crp0300_chr3_02M_1
Chr3	.	CDS	2205567	2205706	.	+	2	Parent=crp0300_chr3_02M_1
Chr3	.	gene	2212063	2212413	.	+	.	ID=crp0300_chr3_02M_2.p
Chr3	TAIR10	mRNA	2212063	2212413	.	+	.	ID=crp0300_chr3_02M_2;Parent=crp0300_chr3_02M_2.p
Chr3	.	exon	2212063	2212132	.	+	.	Parent=crp0300_chr3_02M_2
Chr3	.	exon	2212247	2212413	.	+	.	Parent=crp0300_chr3_02M_2
Chr3	.	CDS	2212063	2212132	.	+	0	Parent=crp0300_chr3_02M_2
Chr3	.	CDS	2212247	2212413	.	+	2	Parent=crp0300_chr3_02M_2
Chr3	.	gene	5770868	5771544	.	-	.	ID=crp0300_chr3_05M_1.p
Chr3	TAIR10	mRNA	5770868	5771544	.	-	.	ID=crp0300_chr3_05M_1;Parent=crp0300_chr3_05M_1.p
Chr3	.	exon	5771432	5771544	.	-	.	Parent=crp0300_chr3_05M_1
Chr3	.	exon	5770868	5771188	.	-	.	Parent=crp0300_chr3_05M_1
Chr3	.	CDS	5771432	5771516	.	-	0	Parent=crp0300_chr3_05M_1
Chr3	.	CDS	5771022	5771188	.	-	2	Parent=crp0300_chr3_05M_1
Chr3	.	five_prime_UTR	5771517	5771544	.	-	.	Parent=crp0300_chr3_05M_1
Chr3	.	three_prime_UTR	5770868	5771021	.	-	.	Parent=crp0300_chr3_05M_1
Chr3	.	gene	5850744	5851397	.	+	.	ID=crp0300_chr3_05M_2.p
Chr3	TAIR10	mRNA	5850744	5851397	.	+	.	ID=crp0300_chr3_05M_2;Parent=crp0300_chr3_05M_2.p;Note=est
Chr3	.	exon	5850744	5850876	.	+	.	Parent=crp0300_chr3_05M_2
Chr3	.	exon	5851121	5851397	.	+	.	Parent=crp0300_chr3_05M_2
Chr3	.	CDS	5850792	5850876	.	+	0	Parent=crp0300_chr3_05M_2
Chr3	.	CDS	5851121	5851278	.	+	2	Parent=crp0300_chr3_05M_2
Chr3	.	five_prime_UTR	5850744	5850791	.	+	.	Parent=crp0300_chr3_05M_2
Chr3	.	three_prime_UTR	5851279	5851397	.	+	.	Parent=crp0300_chr3_05M_2
Chr3	.	gene	17858259	17858874	.	-	.	ID=crp0300_chr3_17M_1.p
Chr3	TAIR10	mRNA	17858259	17858874	.	-	.	ID=crp0300_chr3_17M_1;Parent=crp0300_chr3_17M_1.p
Chr3	.	exon	17858739	17858874	.	-	.	Parent=crp0300_chr3_17M_1
Chr3	.	exon	17858259	17858536	.	-	.	Parent=crp0300_chr3_17M_1
Chr3	.	CDS	17858739	17858823	.	-	0	Parent=crp0300_chr3_17M_1
Chr3	.	CDS	17858379	17858536	.	-	2	Parent=crp0300_chr3_17M_1
Chr3	.	five_prime_UTR	17858824	17858874	.	-	.	Parent=crp0300_chr3_17M_1
Chr3	.	three_prime_UTR	17858259	17858378	.	-	.	Parent=crp0300_chr3_17M_1
Chr4	.	gene	18515213	18515602	.	+	.	ID=crp0300_chr4_18M_1.p
Chr4	TAIR10	mRNA	18515213	18515602	.	+	.	ID=crp0300_chr4_18M_1;Parent=crp0300_chr4_18M_1.p
Chr4	.	exon	18515213	18515276	.	+	.	Parent=crp0300_chr4_18M_1
Chr4	.	exon	18515418	18515602	.	+	.	Parent=crp0300_chr4_18M_1
Chr4	.	CDS	18515213	18515276	.	+	0	Parent=crp0300_chr4_18M_1
Chr4	.	CDS	18515418	18515602	.	+	2	Parent=crp0300_chr4_18M_1
Chr5	.	gene	6448115	6448732	.	-	.	ID=crp0300_chr5_06M_1.p
Chr5	TAIR10	mRNA	6448115	6448732	.	-	.	ID=crp0300_chr5_06M_1;Parent=crp0300_chr5_06M_1.p
Chr5	.	exon	6448620	6448732	.	-	.	Parent=crp0300_chr5_06M_1
Chr5	.	exon	6448115	6448351	.	-	.	Parent=crp0300_chr5_06M_1
Chr5	.	CDS	6448620	6448704	.	-	0	Parent=crp0300_chr5_06M_1
Chr5	.	CDS	6448182	6448351	.	-	2	Parent=crp0300_chr5_06M_1
Chr5	.	five_prime_UTR	6448705	6448732	.	-	.	Parent=crp0300_chr5_06M_1
Chr5	.	three_prime_UTR	6448115	6448181	.	-	.	Parent=crp0300_chr5_06M_1
Chr5	.	gene	6449803	6450245	.	-	.	ID=crp0300_chr5_06M_2.p
Chr5	TAIR10	mRNA	6449803	6450245	.	-	.	ID=crp0300_chr5_06M_2;Parent=crp0300_chr5_06M_2.p
Chr5	.	exon	6450164	6450245	.	-	.	Parent=crp0300_chr5_06M_2
Chr5	.	exon	6449803	6449969	.	-	.	Parent=crp0300_chr5_06M_2
Chr5	.	CDS	6450164	6450245	.	-	0	Parent=crp0300_chr5_06M_2
Chr5	.	CDS	6449803	6449969	.	-	2	Parent=crp0300_chr5_06M_2
Chr5	.	gene	22010063	22010410	.	+	.	ID=crp0300_chr5_22M_1.p
Chr5	TAIR10	mRNA	22010063	22010410	.	+	.	ID=crp0300_chr5_22M_1;Parent=crp0300_chr5_22M_1.p
Chr5	.	exon	22010063	22010135	.	+	.	Parent=crp0300_chr5_22M_1
Chr5	.	exon	22010232	22010410	.	+	.	Parent=crp0300_chr5_22M_1
Chr5	.	CDS	22010063	22010135	.	+	0	Parent=crp0300_chr5_22M_1
Chr5	.	CDS	22010232	22010410	.	+	2	Parent=crp0300_chr5_22M_1
Chr5	.	gene	22011349	22011796	.	+	.	ID=crp0300_chr5_22M_2.p
Chr5	TAIR10	mRNA	22011349	22011796	.	+	.	ID=crp0300_chr5_22M_2;Parent=crp0300_chr5_22M_2.p
Chr5	.	exon	22011349	22011421	.	+	.	Parent=crp0300_chr5_22M_2
Chr5	.	exon	22011538	22011796	.	+	.	Parent=crp0300_chr5_22M_2
Chr5	.	CDS	22011349	22011421	.	+	0	Parent=crp0300_chr5_22M_2
Chr5	.	CDS	22011538	22011755	.	+	2	Parent=crp0300_chr5_22M_2
Chr5	.	three_prime_UTR	22011756	22011796	.	+	.	Parent=crp0300_chr5_22M_2
Chr5	.	gene	22013878	22014321	.	+	.	ID=crp0300_chr5_22M_3.p
Chr5	TAIR10	mRNA	22013878	22014321	.	+	.	ID=crp0300_chr5_22M_3;Parent=crp0300_chr5_22M_3.p
Chr5	.	exon	22013878	22013956	.	+	.	Parent=crp0300_chr5_22M_3
Chr5	.	exon	22014152	22014321	.	+	.	Parent=crp0300_chr5_22M_3
Chr5	.	CDS	22013878	22013956	.	+	0	Parent=crp0300_chr5_22M_3
Chr5	.	CDS	22014152	22014321	.	+	2	Parent=crp0300_chr5_22M_3
Chr2	.	gene	8662038	8662614	.	+	.	ID=crp0320_chr2_08M_1.p
Chr2	TAIR10	mRNA	8662038	8662614	.	+	.	ID=crp0320_chr2_08M_1;Parent=crp0320_chr2_08M_1.p
Chr2	.	exon	8662038	8662116	.	+	.	Parent=crp0320_chr2_08M_1
Chr2	.	exon	8662234	8662614	.	+	.	Parent=crp0320_chr2_08M_1
Chr2	.	CDS	8662038	8662116	.	+	0	Parent=crp0320_chr2_08M_1
Chr2	.	CDS	8662234	8662424	.	+	2	Parent=crp0320_chr2_08M_1
Chr2	.	three_prime_UTR	8662425	8662614	.	+	.	Parent=crp0320_chr2_08M_1
Chr2	.	gene	9277659	9278072	.	+	.	ID=crp0320_chr2_09M_1.p
Chr2	TAIR10	mRNA	9277659	9278072	.	+	.	ID=crp0320_chr2_09M_1;Parent=crp0320_chr2_09M_1.p
Chr2	.	exon	9277659	9277737	.	+	.	Parent=crp0320_chr2_09M_1
Chr2	.	exon	9277894	9278072	.	+	.	Parent=crp0320_chr2_09M_1
Chr2	.	CDS	9277659	9277737	.	+	0	Parent=crp0320_chr2_09M_1
Chr2	.	CDS	9277894	9278072	.	+	2	Parent=crp0320_chr2_09M_1
Chr2	.	gene	10769933	10770421	.	+	.	ID=crp0320_chr2_10M_1.p
Chr2	TAIR10	mRNA	10769933	10770421	.	+	.	ID=crp0320_chr2_10M_1;Parent=crp0320_chr2_10M_1.p
Chr2	.	exon	10769933	10769999	.	+	.	Parent=crp0320_chr2_10M_1
Chr2	.	exon	10770249	10770421	.	+	.	Parent=crp0320_chr2_10M_1
Chr2	.	CDS	10769933	10769999	.	+	0	Parent=crp0320_chr2_10M_1
Chr2	.	CDS	10770249	10770421	.	+	2	Parent=crp0320_chr2_10M_1
Chr1	.	gene	20332428	20332862	.	+	.	ID=crp0330_chr1_20M_1.p
Chr1	TAIR10	mRNA	20332428	20332862	.	+	.	ID=crp0330_chr1_20M_1;Parent=crp0330_chr1_20M_1.p
Chr1	.	exon	20332428	20332509	.	+	.	Parent=crp0330_chr1_20M_1
Chr1	.	exon	20332708	20332862	.	+	.	Parent=crp0330_chr1_20M_1
Chr1	.	CDS	20332428	20332509	.	+	0	Parent=crp0330_chr1_20M_1
Chr1	.	CDS	20332708	20332862	.	+	2	Parent=crp0330_chr1_20M_1
Chr1	.	gene	21050540	21051017	.	-	.	ID=crp0330_chr1_21M_1.p
Chr1	TAIR10	mRNA	21050540	21051017	.	-	.	ID=crp0330_chr1_21M_1;Parent=crp0330_chr1_21M_1.p
Chr1	.	exon	21050939	21051017	.	-	.	Parent=crp0330_chr1_21M_1
Chr1	.	exon	21050540	21050795	.	-	.	Parent=crp0330_chr1_21M_1
Chr1	.	CDS	21050939	21051017	.	-	0	Parent=crp0330_chr1_21M_1
Chr1	.	CDS	21050611	21050795	.	-	2	Parent=crp0330_chr1_21M_1
Chr1	.	three_prime_UTR	21050540	21050610	.	-	.	Parent=crp0330_chr1_21M_1
Chr2	.	gene	1536975	1537504	.	-	.	ID=crp0330_chr2_01M_1.p
Chr2	TAIR10	mRNA	1536975	1537504	.	-	.	ID=crp0330_chr2_01M_1;Parent=crp0330_chr2_01M_1.p
Chr2	.	exon	1537426	1537504	.	-	.	Parent=crp0330_chr2_01M_1
Chr2	.	exon	1536975	1537201	.	-	.	Parent=crp0330_chr2_01M_1
Chr2	.	CDS	1537426	1537504	.	-	0	Parent=crp0330_chr2_01M_1
Chr2	.	CDS	1536975	1537201	.	-	2	Parent=crp0330_chr2_01M_1
Chr2	.	gene	10506058	10506825	.	+	.	ID=crp0330_chr2_10M_1.p
Chr2	TAIR10	mRNA	10506058	10506825	.	+	.	ID=crp0330_chr2_10M_1;Parent=crp0330_chr2_10M_1.p
Chr2	.	exon	10506058	10506101	.	+	.	Parent=crp0330_chr2_10M_1
Chr2	.	exon	10506285	10506397	.	+	.	Parent=crp0330_chr2_10M_1
Chr2	.	exon	10506608	10506825	.	+	.	Parent=crp0330_chr2_10M_1
Chr2	.	CDS	10506319	10506397	.	+	0	Parent=crp0330_chr2_10M_1
Chr2	.	CDS	10506608	10506750	.	+	2	Parent=crp0330_chr2_10M_1
Chr2	.	five_prime_UTR	10506058	10506101	.	+	.	Parent=crp0330_chr2_10M_1
Chr2	.	five_prime_UTR	10506285	10506318	.	+	.	Parent=crp0330_chr2_10M_1
Chr2	.	three_prime_UTR	10506751	10506825	.	+	.	Parent=crp0330_chr2_10M_1
Chr3	.	gene	14607118	14607971	.	+	.	ID=crp0330_chr3_14M_1.p
Chr3	TAIR10	mRNA	14607118	14607971	.	+	.	ID=crp0330_chr3_14M_1;Parent=crp0330_chr3_14M_1.p;Note=est
Chr3	.	exon	14607118	14607221	.	+	.	Parent=crp0330_chr3_14M_1
Chr3	.	exon	14607713	14607971	.	+	.	Parent=crp0330_chr3_14M_1
Chr3	.	CDS	14607143	14607221	.	+	0	Parent=crp0330_chr3_14M_1
Chr3	.	CDS	14607713	14607867	.	+	2	Parent=crp0330_chr3_14M_1
Chr3	.	five_prime_UTR	14607118	14607142	.	+	.	Parent=crp0330_chr3_14M_1
Chr3	.	three_prime_UTR	14607868	14607971	.	+	.	Parent=crp0330_chr3_14M_1
Chr4	.	gene	8059307	8059742	.	+	.	ID=crp0330_chr4_08M_1.p
Chr4	TAIR10	mRNA	8059307	8059742	.	+	.	ID=crp0330_chr4_08M_1;Parent=crp0330_chr4_08M_1.p
Chr4	.	exon	8059307	8059385	.	+	.	Parent=crp0330_chr4_08M_1
Chr4	.	exon	8059537	8059742	.	+	.	Parent=crp0330_chr4_08M_1
Chr4	.	CDS	8059307	8059385	.	+	0	Parent=crp0330_chr4_08M_1
Chr4	.	CDS	8059537	8059742	.	+	2	Parent=crp0330_chr4_08M_1
Chr4	.	gene	8069134	8069901	.	+	.	ID=crp0330_chr4_08M_2.p
Chr4	TAIR10	mRNA	8069134	8069901	.	+	.	ID=crp0330_chr4_08M_2;Parent=crp0330_chr4_08M_2.p
Chr4	.	exon	8069134	8069206	.	+	.	Parent=crp0330_chr4_08M_2
Chr4	.	exon	8069705	8069901	.	+	.	Parent=crp0330_chr4_08M_2
Chr4	.	CDS	8069134	8069206	.	+	0	Parent=crp0330_chr4_08M_2
Chr4	.	CDS	8069705	8069901	.	+	2	Parent=crp0330_chr4_08M_2
Chr5	.	gene	12277542	12278091	.	-	.	ID=crp0330_chr5_12M_1.p
Chr5	TAIR10	mRNA	12277542	12278091	.	-	.	ID=crp0330_chr5_12M_1;Parent=crp0330_chr5_12M_1.p
Chr5	.	exon	12278000	12278091	.	-	.	Parent=crp0330_chr5_12M_1
Chr5	.	exon	12277542	12277792	.	-	.	Parent=crp0330_chr5_12M_1
Chr5	.	CDS	12278000	12278078	.	-	0	Parent=crp0330_chr5_12M_1
Chr5	.	CDS	12277596	12277792	.	-	2	Parent=crp0330_chr5_12M_1
Chr5	.	five_prime_UTR	12278079	12278091	.	-	.	Parent=crp0330_chr5_12M_1
Chr5	.	three_prime_UTR	12277542	12277595	.	-	.	Parent=crp0330_chr5_12M_1
Chr5	.	gene	19844778	19845518	.	+	.	ID=crp0330_chr5_19M_1.p
Chr5	TAIR10	mRNA	19844778	19845518	.	+	.	ID=crp0330_chr5_19M_1;Parent=crp0330_chr5_19M_1.p
Chr5	.	exon	19844778	19844856	.	+	.	Parent=crp0330_chr5_19M_1
Chr5	.	exon	19845322	19845518	.	+	.	Parent=crp0330_chr5_19M_1
Chr5	.	CDS	19844778	19844856	.	+	0	Parent=crp0330_chr5_19M_1
Chr5	.	CDS	19845322	19845518	.	+	2	Parent=crp0330_chr5_19M_1
Chr5	.	gene	19847711	19848250	.	-	.	ID=crp0330_chr5_19M_2.p
Chr5	TAIR10	mRNA	19847711	19848250	.	-	.	ID=crp0330_chr5_19M_2;Parent=crp0330_chr5_19M_2.p
Chr5	.	exon	19848184	19848250	.	-	.	Parent=crp0330_chr5_19M_2
Chr5	.	exon	19847711	19847901	.	-	.	Parent=crp0330_chr5_19M_2
Chr5	.	CDS	19848184	19848250	.	-	0	Parent=crp0330_chr5_19M_2
Chr5	.	CDS	19847711	19847901	.	-	2	Parent=crp0330_chr5_19M_2
Chr5	.	gene	22376583	22376989	.	+	.	ID=crp0330_chr5_22M_1.p
Chr5	TAIR10	mRNA	22376583	22376989	.	+	.	ID=crp0330_chr5_22M_1;Parent=crp0330_chr5_22M_1.p
Chr5	.	exon	22376583	22376661	.	+	.	Parent=crp0330_chr5_22M_1
Chr5	.	exon	22376805	22376989	.	+	.	Parent=crp0330_chr5_22M_1
Chr5	.	CDS	22376583	22376661	.	+	0	Parent=crp0330_chr5_22M_1
Chr5	.	CDS	22376805	22376989	.	+	2	Parent=crp0330_chr5_22M_1
Chr5	.	gene	22378906	22379548	.	+	.	ID=crp0330_chr5_22M_2.p
Chr5	TAIR10	mRNA	22378906	22379548	.	+	.	ID=crp0330_chr5_22M_2;Parent=crp0330_chr5_22M_2.p
Chr5	.	exon	22378906	22378942	.	+	.	Parent=crp0330_chr5_22M_2
Chr5	.	exon	22379032	22379152	.	+	.	Parent=crp0330_chr5_22M_2
Chr5	.	exon	22379294	22379548	.	+	.	Parent=crp0330_chr5_22M_2
Chr5	.	CDS	22379086	22379152	.	+	0	Parent=crp0330_chr5_22M_2
Chr5	.	CDS	22379294	22379469	.	+	2	Parent=crp0330_chr5_22M_2
Chr5	.	five_prime_UTR	22378906	22378942	.	+	.	Parent=crp0330_chr5_22M_2
Chr5	.	five_prime_UTR	22379032	22379085	.	+	.	Parent=crp0330_chr5_22M_2
Chr5	.	three_prime_UTR	22379470	22379548	.	+	.	Parent=crp0330_chr5_22M_2
Chr4	.	gene	11752468	11752816	.	+	.	ID=crp0340_chr4_11M_1.p
Chr4	TAIR10	mRNA	11752468	11752816	.	+	.	ID=crp0340_chr4_11M_1;Parent=crp0340_chr4_11M_1.p
Chr4	.	exon	11752468	11752543	.	+	.	Parent=crp0340_chr4_11M_1
Chr4	.	exon	11752632	11752816	.	+	.	Parent=crp0340_chr4_11M_1
Chr4	.	CDS	11752468	11752543	.	+	0	Parent=crp0340_chr4_11M_1
Chr4	.	CDS	11752632	11752816	.	+	2	Parent=crp0340_chr4_11M_1
Chr4	.	gene	11753986	11754688	.	+	.	ID=crp0340_chr4_11M_2.p
Chr4	TAIR10	mRNA	11753986	11754688	.	+	.	ID=crp0340_chr4_11M_2;Parent=crp0340_chr4_11M_2.p
Chr4	.	exon	11753986	11754094	.	+	.	Parent=crp0340_chr4_11M_2
Chr4	.	exon	11754216	11754688	.	+	.	Parent=crp0340_chr4_11M_2
Chr4	.	CDS	11754019	11754094	.	+	0	Parent=crp0340_chr4_11M_2
Chr4	.	CDS	11754216	11754406	.	+	2	Parent=crp0340_chr4_11M_2
Chr4	.	five_prime_UTR	11753986	11754018	.	+	.	Parent=crp0340_chr4_11M_2
Chr4	.	three_prime_UTR	11754407	11754688	.	+	.	Parent=crp0340_chr4_11M_2
Chr4	.	gene	11755310	11756195	.	+	.	ID=crp0340_chr4_11M_3.p
Chr4	TAIR10	mRNA	11755310	11756195	.	+	.	ID=crp0340_chr4_11M_3;Parent=crp0340_chr4_11M_3.p
Chr4	.	exon	11755310	11755436	.	+	.	Parent=crp0340_chr4_11M_3
Chr4	.	exon	11755528	11756195	.	+	.	Parent=crp0340_chr4_11M_3
Chr4	.	CDS	11755358	11755436	.	+	0	Parent=crp0340_chr4_11M_3
Chr4	.	CDS	11755528	11756015	.	+	2	Parent=crp0340_chr4_11M_3
Chr4	.	five_prime_UTR	11755310	11755357	.	+	.	Parent=crp0340_chr4_11M_3
Chr4	.	three_prime_UTR	11756016	11756195	.	+	.	Parent=crp0340_chr4_11M_3
Chr4	.	gene	11758608	11759072	.	+	.	ID=crp0340_chr4_11M_4.p
Chr4	TAIR10	mRNA	11758608	11759072	.	+	.	ID=crp0340_chr4_11M_4;Parent=crp0340_chr4_11M_4.p
Chr4	.	exon	11758608	11758700	.	+	.	Parent=crp0340_chr4_11M_4
Chr4	.	exon	11758779	11759072	.	+	.	Parent=crp0340_chr4_11M_4
Chr4	.	CDS	11758625	11758700	.	+	0	Parent=crp0340_chr4_11M_4
Chr4	.	CDS	11758779	11758966	.	+	2	Parent=crp0340_chr4_11M_4
Chr4	.	five_prime_UTR	11758608	11758624	.	+	.	Parent=crp0340_chr4_11M_4
Chr4	.	three_prime_UTR	11758967	11759072	.	+	.	Parent=crp0340_chr4_11M_4
Chr4	.	gene	11762292	11762688	.	+	.	ID=crp0340_chr4_11M_5.p
Chr4	TAIR10	mRNA	11762292	11762688	.	+	.	ID=crp0340_chr4_11M_5;Parent=crp0340_chr4_11M_5.p
Chr4	.	exon	11762292	11762367	.	+	.	Parent=crp0340_chr4_11M_5
Chr4	.	exon	11762455	11762688	.	+	.	Parent=crp0340_chr4_11M_5
Chr4	.	CDS	11762292	11762367	.	+	0	Parent=crp0340_chr4_11M_5
Chr4	.	CDS	11762455	11762657	.	+	2	Parent=crp0340_chr4_11M_5
Chr4	.	three_prime_UTR	11762658	11762688	.	+	.	Parent=crp0340_chr4_11M_5
Chr4	.	gene	11763625	11764328	.	+	.	ID=crp0340_chr4_11M_6.p
Chr4	TAIR10	mRNA	11763625	11764328	.	+	.	ID=crp0340_chr4_11M_6;Parent=crp0340_chr4_11M_6.p
Chr4	.	exon	11763625	11763794	.	+	.	Parent=crp0340_chr4_11M_6
Chr4	.	exon	11763884	11764328	.	+	.	Parent=crp0340_chr4_11M_6
Chr4	.	CDS	11763725	11763794	.	+	0	Parent=crp0340_chr4_11M_6
Chr4	.	CDS	11763884	11764089	.	+	2	Parent=crp0340_chr4_11M_6
Chr4	.	five_prime_UTR	11763625	11763724	.	+	.	Parent=crp0340_chr4_11M_6
Chr4	.	three_prime_UTR	11764090	11764328	.	+	.	Parent=crp0340_chr4_11M_6
Chr5	.	gene	10276243	10276626	.	-	.	ID=crp0350_chr5_10M_1.p
Chr5	TAIR10	mRNA	10276243	10276626	.	-	.	ID=crp0350_chr5_10M_1;Parent=crp0350_chr5_10M_1.p
Chr5	.	exon	10276539	10276626	.	-	.	Parent=crp0350_chr5_10M_1
Chr5	.	exon	10276243	10276409	.	-	.	Parent=crp0350_chr5_10M_1
Chr5	.	CDS	10276539	10276626	.	-	0	Parent=crp0350_chr5_10M_1
Chr5	.	CDS	10276243	10276409	.	-	2	Parent=crp0350_chr5_10M_1
Chr1	.	gene	5424242	5424576	.	-	.	ID=crp0360_chr1_05M_1.p
Chr1	TAIR10	mRNA	5424242	5424576	.	-	.	ID=crp0360_chr1_05M_1;Parent=crp0360_chr1_05M_1.p
Chr1	.	exon	5424480	5424576	.	-	.	Parent=crp0360_chr1_05M_1
Chr1	.	exon	5424242	5424396	.	-	.	Parent=crp0360_chr1_05M_1
Chr1	.	CDS	5424480	5424576	.	-	0	Parent=crp0360_chr1_05M_1
Chr1	.	CDS	5424242	5424396	.	-	2	Parent=crp0360_chr1_05M_1
Chr1	.	gene	21488741	21489132	.	+	.	ID=crp0360_chr1_21M_1.p
Chr1	TAIR10	mRNA	21488741	21489132	.	+	.	ID=crp0360_chr1_21M_1;Parent=crp0360_chr1_21M_1.p
Chr1	.	exon	21488741	21488828	.	+	.	Parent=crp0360_chr1_21M_1
Chr1	.	exon	21488913	21489132	.	+	.	Parent=crp0360_chr1_21M_1
Chr1	.	CDS	21488741	21488828	.	+	0	Parent=crp0360_chr1_21M_1
Chr1	.	CDS	21488913	21489064	.	+	2	Parent=crp0360_chr1_21M_1
Chr1	.	three_prime_UTR	21489065	21489132	.	+	.	Parent=crp0360_chr1_21M_1
Chr1	.	gene	22780733	22781388	.	-	.	ID=crp0360_chr1_22M_1.p
Chr1	TAIR10	mRNA	22780733	22781388	.	-	.	ID=crp0360_chr1_22M_1;Parent=crp0360_chr1_22M_1.p;Note=est
Chr1	.	exon	22781227	22781388	.	-	.	Parent=crp0360_chr1_22M_1
Chr1	.	exon	22780733	22780983	.	-	.	Parent=crp0360_chr1_22M_1
Chr1	.	CDS	22781227	22781353	.	-	0	Parent=crp0360_chr1_22M_1
Chr1	.	CDS	22780793	22780983	.	-	2	Parent=crp0360_chr1_22M_1
Chr1	.	five_prime_UTR	22781354	22781388	.	-	.	Parent=crp0360_chr1_22M_1
Chr1	.	three_prime_UTR	22780733	22780792	.	-	.	Parent=crp0360_chr1_22M_1
Chr2	.	gene	5055525	5055872	.	-	.	ID=crp0360_chr2_05M_1.p
Chr2	TAIR10	mRNA	5055525	5055872	.	-	.	ID=crp0360_chr2_05M_1;Parent=crp0360_chr2_05M_1.p
Chr2	.	exon	5055785	5055872	.	-	.	Parent=crp0360_chr2_05M_1
Chr2	.	exon	5055525	5055688	.	-	.	Parent=crp0360_chr2_05M_1
Chr2	.	CDS	5055785	5055872	.	-	0	Parent=crp0360_chr2_05M_1
Chr2	.	CDS	5055525	5055688	.	-	2	Parent=crp0360_chr2_05M_1
Chr2	.	gene	5068490	5068853	.	-	.	ID=crp0360_chr2_05M_2.p
Chr2	TAIR10	mRNA	5068490	5068853	.	-	.	ID=crp0360_chr2_05M_2;Parent=crp0360_chr2_05M_2.p
Chr2	.	exon	5068766	5068853	.	-	.	Parent=crp0360_chr2_05M_2
Chr2	.	exon	5068490	5068659	.	-	.	Parent=crp0360_chr2_05M_2
Chr2	.	CDS	5068766	5068853	.	-	0	Parent=crp0360_chr2_05M_2
Chr2	.	CDS	5068490	5068659	.	-	2	Parent=crp0360_chr2_05M_2
Chr2	.	gene	8823733	8824122	.	-	.	ID=crp0360_chr2_08M_1.p
Chr2	TAIR10	mRNA	8823733	8824122	.	-	.	ID=crp0360_chr2_08M_1;Parent=crp0360_chr2_08M_1.p
Chr2	.	exon	8824023	8824122	.	-	.	Parent=crp0360_chr2_08M_1
Chr2	.	exon	8823733	8823908	.	-	.	Parent=crp0360_chr2_08M_1
Chr2	.	CDS	8824023	8824122	.	-	0	Parent=crp0360_chr2_08M_1
Chr2	.	CDS	8823733	8823908	.	-	2	Parent=crp0360_chr2_08M_1
Chr2	.	gene	8825053	8825544	.	-	.	ID=crp0360_chr2_08M_2.p
Chr2	TAIR10	mRNA	8825053	8825544	.	-	.	ID=crp0360_chr2_08M_2;Parent=crp0360_chr2_08M_2.p
Chr2	.	exon	8825414	8825544	.	-	.	Parent=crp0360_chr2_08M_2
Chr2	.	exon	8825053	8825316	.	-	.	Parent=crp0360_chr2_08M_2
Chr2	.	CDS	8825414	8825510	.	-	0	Parent=crp0360_chr2_08M_2
Chr2	.	CDS	8825144	8825316	.	-	2	Parent=crp0360_chr2_08M_2
Chr2	.	five_prime_UTR	8825511	8825544	.	-	.	Parent=crp0360_chr2_08M_2
Chr2	.	three_prime_UTR	8825053	8825143	.	-	.	Parent=crp0360_chr2_08M_2
Chr2	.	gene	17109394	17109712	.	+	.	ID=crp0360_chr2_17M_1.p
Chr2	TAIR10	mRNA	17109394	17109712	.	+	.	ID=crp0360_chr2_17M_1;Parent=crp0360_chr2_17M_1.p
Chr2	.	exon	17109394	17109490	.	+	.	Parent=crp0360_chr2_17M_1
Chr2	.	exon	17109564	17109712	.	+	.	Parent=crp0360_chr2_17M_1
Chr2	.	CDS	17109394	17109490	.	+	0	Parent=crp0360_chr2_17M_1
Chr2	.	CDS	17109564	17109712	.	+	2	Parent=crp0360_chr2_17M_1
Chr2	.	gene	17110828	17111207	.	+	.	ID=crp0360_chr2_17M_2.p
Chr2	TAIR10	mRNA	17110828	17111207	.	+	.	ID=crp0360_chr2_17M_2;Parent=crp0360_chr2_17M_2.p
Chr2	.	exon	17110828	17110912	.	+	.	Parent=crp0360_chr2_17M_2
Chr2	.	exon	17111023	17111207	.	+	.	Parent=crp0360_chr2_17M_2
Chr2	.	CDS	17110828	17110912	.	+	0	Parent=crp0360_chr2_17M_2
Chr2	.	CDS	17111023	17111207	.	+	2	Parent=crp0360_chr2_17M_2
Chr4	.	gene	4851544	4851878	.	+	.	ID=crp0360_chr4_04M_1.p
Chr4	TAIR10	mRNA	4851544	4851878	.	+	.	ID=crp0360_chr4_04M_1;Parent=crp0360_chr4_04M_1.p
Chr4	.	exon	4851544	4851640	.	+	.	Parent=crp0360_chr4_04M_1
Chr4	.	exon	4851730	4851878	.	+	.	Parent=crp0360_chr4_04M_1
Chr4	.	CDS	4851544	4851640	.	+	0	Parent=crp0360_chr4_04M_1
Chr4	.	CDS	4851730	4851878	.	+	2	Parent=crp0360_chr4_04M_1
Chr5	.	gene	2752025	2752356	.	-	.	ID=crp0360_chr5_02M_1.p
Chr5	TAIR10	mRNA	2752025	2752356	.	-	.	ID=crp0360_chr5_02M_1;Parent=crp0360_chr5_02M_1.p
Chr5	.	exon	2752260	2752356	.	-	.	Parent=crp0360_chr5_02M_1
Chr5	.	exon	2752025	2752167	.	-	.	Parent=crp0360_chr5_02M_1
Chr5	.	CDS	2752260	2752356	.	-	0	Parent=crp0360_chr5_02M_1
Chr5	.	CDS	2752025	2752167	.	-	2	Parent=crp0360_chr5_02M_1
Chr5	.	gene	9706374	9706720	.	+	.	ID=crp0360_chr5_09M_1.p
Chr5	TAIR10	mRNA	9706374	9706720	.	+	.	ID=crp0360_chr5_09M_1;Parent=crp0360_chr5_09M_1.p
Chr5	.	exon	9706374	9706461	.	+	.	Parent=crp0360_chr5_09M_1
Chr5	.	exon	9706563	9706720	.	+	.	Parent=crp0360_chr5_09M_1
Chr5	.	CDS	9706377	9706461	.	+	0	Parent=crp0360_chr5_09M_1
Chr5	.	CDS	9706563	9706720	.	+	2	Parent=crp0360_chr5_09M_1
Chr5	.	five_prime_UTR	9706374	9706376	.	+	.	Parent=crp0360_chr5_09M_1
Chr5	.	gene	16878610	16878945	.	-	.	ID=crp0360_chr5_16M_1.p
Chr5	TAIR10	mRNA	16878610	16878945	.	-	.	ID=crp0360_chr5_16M_1;Parent=crp0360_chr5_16M_1.p
Chr5	.	exon	16878852	16878945	.	-	.	Parent=crp0360_chr5_16M_1
Chr5	.	exon	16878610	16878770	.	-	.	Parent=crp0360_chr5_16M_1
Chr5	.	CDS	16878852	16878945	.	-	0	Parent=crp0360_chr5_16M_1
Chr5	.	CDS	16878610	16878770	.	-	2	Parent=crp0360_chr5_16M_1
Chr5	.	gene	16884962	16885309	.	+	.	ID=crp0360_chr5_16M_2.p
Chr5	TAIR10	mRNA	16884962	16885309	.	+	.	ID=crp0360_chr5_16M_2;Parent=crp0360_chr5_16M_2.p
Chr5	.	exon	16884962	16885049	.	+	.	Parent=crp0360_chr5_16M_2
Chr5	.	exon	16885152	16885309	.	+	.	Parent=crp0360_chr5_16M_2
Chr5	.	CDS	16884962	16885049	.	+	0	Parent=crp0360_chr5_16M_2
Chr5	.	CDS	16885152	16885309	.	+	2	Parent=crp0360_chr5_16M_2
Chr5	.	gene	16886916	16887570	.	+	.	ID=crp0360_chr5_16M_3.p
Chr5	TAIR10	mRNA	16886916	16887570	.	+	.	ID=crp0360_chr5_16M_3;Parent=crp0360_chr5_16M_3.p
Chr5	.	exon	16886916	16887052	.	+	.	Parent=crp0360_chr5_16M_3
Chr5	.	exon	16887146	16887570	.	+	.	Parent=crp0360_chr5_16M_3
Chr5	.	CDS	16886965	16887052	.	+	0	Parent=crp0360_chr5_16M_3
Chr5	.	CDS	16887146	16887312	.	+	2	Parent=crp0360_chr5_16M_3
Chr5	.	five_prime_UTR	16886916	16886964	.	+	.	Parent=crp0360_chr5_16M_3
Chr5	.	three_prime_UTR	16887313	16887570	.	+	.	Parent=crp0360_chr5_16M_3
Chr5	.	gene	16061891	16062548	.	+	.	ID=crp0370_chr5_16M_1.p
Chr5	TAIR10	mRNA	16061891	16062548	.	+	.	ID=crp0370_chr5_16M_1;Parent=crp0370_chr5_16M_1.p
Chr5	.	exon	16061891	16062031	.	+	.	Parent=crp0370_chr5_16M_1
Chr5	.	exon	16062176	16062548	.	+	.	Parent=crp0370_chr5_16M_1
Chr5	.	CDS	16061956	16062031	.	+	0	Parent=crp0370_chr5_16M_1
Chr5	.	CDS	16062176	16062345	.	+	2	Parent=crp0370_chr5_16M_1
Chr5	.	five_prime_UTR	16061891	16061955	.	+	.	Parent=crp0370_chr5_16M_1
Chr5	.	three_prime_UTR	16062346	16062548	.	+	.	Parent=crp0370_chr5_16M_1
Chr1	.	gene	18299430	18299862	.	-	.	ID=crp0500_chr1_18M_1.p
Chr1	TAIR10	mRNA	18299430	18299862	.	-	.	ID=crp0500_chr1_18M_1;Parent=crp0500_chr1_18M_1.p
Chr1	.	exon	18299814	18299862	.	-	.	Parent=crp0500_chr1_18M_1
Chr1	.	exon	18299430	18299660	.	-	.	Parent=crp0500_chr1_18M_1
Chr1	.	CDS	18299814	18299862	.	-	0	Parent=crp0500_chr1_18M_1
Chr1	.	CDS	18299494	18299660	.	-	2	Parent=crp0500_chr1_18M_1
Chr1	.	three_prime_UTR	18299430	18299493	.	-	.	Parent=crp0500_chr1_18M_1
Chr3	.	gene	7360559	7360897	.	-	.	ID=crp0500_chr3_07M_1.p
Chr3	TAIR10	mRNA	7360559	7360897	.	-	.	ID=crp0500_chr3_07M_1;Parent=crp0500_chr3_07M_1.p
Chr3	.	exon	7360846	7360897	.	-	.	Parent=crp0500_chr3_07M_1
Chr3	.	exon	7360559	7360740	.	-	.	Parent=crp0500_chr3_07M_1
Chr3	.	CDS	7360846	7360897	.	-	0	Parent=crp0500_chr3_07M_1
Chr3	.	CDS	7360559	7360740	.	-	2	Parent=crp0500_chr3_07M_1
Chr3	.	gene	7362743	7363081	.	-	.	ID=crp0500_chr3_07M_2.p
Chr3	TAIR10	mRNA	7362743	7363081	.	-	.	ID=crp0500_chr3_07M_2;Parent=crp0500_chr3_07M_2.p
Chr3	.	exon	7363030	7363081	.	-	.	Parent=crp0500_chr3_07M_2
Chr3	.	exon	7362743	7362921	.	-	.	Parent=crp0500_chr3_07M_2
Chr3	.	CDS	7363030	7363081	.	-	0	Parent=crp0500_chr3_07M_2
Chr3	.	CDS	7362743	7362921	.	-	2	Parent=crp0500_chr3_07M_2
Chr3	.	gene	15402413	15402799	.	-	.	ID=crp0500_chr3_15M_1.p
Chr3	TAIR10	mRNA	15402413	15402799	.	-	.	ID=crp0500_chr3_15M_1;Parent=crp0500_chr3_15M_1.p
Chr3	.	exon	15402751	15402799	.	-	.	Parent=crp0500_chr3_15M_1
Chr3	.	exon	15402413	15402594	.	-	.	Parent=crp0500_chr3_15M_1
Chr3	.	CDS	15402751	15402799	.	-	0	Parent=crp0500_chr3_15M_1
Chr3	.	CDS	15402413	15402594	.	-	2	Parent=crp0500_chr3_15M_1
Chr3	.	gene	22641764	22642110	.	-	.	ID=crp0500_chr3_22M_1.p
Chr3	TAIR10	mRNA	22641764	22642110	.	-	.	ID=crp0500_chr3_22M_1;Parent=crp0500_chr3_22M_1.p
Chr3	.	exon	22642065	22642110	.	-	.	Parent=crp0500_chr3_22M_1
Chr3	.	exon	22641764	22641942	.	-	.	Parent=crp0500_chr3_22M_1
Chr3	.	CDS	22642065	22642110	.	-	0	Parent=crp0500_chr3_22M_1
Chr3	.	CDS	22641764	22641942	.	-	2	Parent=crp0500_chr3_22M_1
Chr3	.	gene	22642983	22643309	.	-	.	ID=crp0500_chr3_22M_2.p
Chr3	TAIR10	mRNA	22642983	22643309	.	-	.	ID=crp0500_chr3_22M_2;Parent=crp0500_chr3_22M_2.p
Chr3	.	exon	22643261	22643309	.	-	.	Parent=crp0500_chr3_22M_2
Chr3	.	exon	22642983	22643167	.	-	.	Parent=crp0500_chr3_22M_2
Chr3	.	CDS	22643261	22643309	.	-	0	Parent=crp0500_chr3_22M_2
Chr3	.	CDS	22642983	22643167	.	-	2	Parent=crp0500_chr3_22M_2
Chr3	.	gene	22644470	22644791	.	-	.	ID=crp0500_chr3_22M_3.p
Chr3	TAIR10	mRNA	22644470	22644791	.	-	.	ID=crp0500_chr3_22M_3;Parent=crp0500_chr3_22M_3.p
Chr3	.	exon	22644743	22644791	.	-	.	Parent=crp0500_chr3_22M_3
Chr3	.	exon	22644470	22644648	.	-	.	Parent=crp0500_chr3_22M_3
Chr3	.	CDS	22644743	22644791	.	-	0	Parent=crp0500_chr3_22M_3
Chr3	.	CDS	22644470	22644648	.	-	2	Parent=crp0500_chr3_22M_3
Chr3	.	gene	22647771	22648168	.	-	.	ID=crp0500_chr3_22M_4.p
Chr3	TAIR10	mRNA	22647771	22648168	.	-	.	ID=crp0500_chr3_22M_4;Parent=crp0500_chr3_22M_4.p
Chr3	.	exon	22648090	22648168	.	-	.	Parent=crp0500_chr3_22M_4
Chr3	.	exon	22647771	22647952	.	-	.	Parent=crp0500_chr3_22M_4
Chr3	.	CDS	22648090	22648138	.	-	0	Parent=crp0500_chr3_22M_4
Chr3	.	CDS	22647771	22647952	.	-	2	Parent=crp0500_chr3_22M_4
Chr3	.	five_prime_UTR	22648139	22648168	.	-	.	Parent=crp0500_chr3_22M_4
Chr4	.	gene	6169635	6170015	.	+	.	ID=crp0500_chr4_06M_1.p
Chr4	TAIR10	mRNA	6169635	6170015	.	+	.	ID=crp0500_chr4_06M_1;Parent=crp0500_chr4_06M_1.p
Chr4	.	exon	6169635	6169683	.	+	.	Parent=crp0500_chr4_06M_1
Chr4	.	exon	6169831	6170015	.	+	.	Parent=crp0500_chr4_06M_1
Chr4	.	CDS	6169635	6169683	.	+	0	Parent=crp0500_chr4_06M_1
Chr4	.	CDS	6169831	6170015	.	+	2	Parent=crp0500_chr4_06M_1
Chr5	.	gene	17163196	17163574	.	+	.	ID=crp0500_chr5_17M_1.p
Chr5	TAIR10	mRNA	17163196	17163574	.	+	.	ID=crp0500_chr5_17M_1;Parent=crp0500_chr5_17M_1.p
Chr5	.	exon	17163196	17163279	.	+	.	Parent=crp0500_chr5_17M_1
Chr5	.	exon	17163413	17163574	.	+	.	Parent=crp0500_chr5_17M_1
Chr5	.	CDS	17163196	17163279	.	+	0	Parent=crp0500_chr5_17M_1
Chr5	.	CDS	17163413	17163574	.	+	0	Parent=crp0500_chr5_17M_1
Chr5	.	gene	19122503	19122826	.	-	.	ID=crp0500_chr5_19M_1.p
Chr5	TAIR10	mRNA	19122503	19122826	.	-	.	ID=crp0500_chr5_19M_1;Parent=crp0500_chr5_19M_1.p
Chr5	.	exon	19122781	19122826	.	-	.	Parent=crp0500_chr5_19M_1
Chr5	.	exon	19122503	19122684	.	-	.	Parent=crp0500_chr5_19M_1
Chr5	.	CDS	19122781	19122826	.	-	0	Parent=crp0500_chr5_19M_1
Chr5	.	CDS	19122503	19122684	.	-	2	Parent=crp0500_chr5_19M_1
Chr5	.	gene	19123506	19123779	.	-	.	ID=crp0500_chr5_19M_2.p
Chr5	TAIR10	mRNA	19123506	19123779	.	-	.	ID=crp0500_chr5_19M_2;Parent=crp0500_chr5_19M_2.p
Chr5	.	exon	19123734	19123779	.	-	.	Parent=crp0500_chr5_19M_2
Chr5	.	exon	19123506	19123687	.	-	.	Parent=crp0500_chr5_19M_2
Chr5	.	CDS	19123734	19123779	.	-	0	Parent=crp0500_chr5_19M_2
Chr5	.	CDS	19123506	19123687	.	-	2	Parent=crp0500_chr5_19M_2
Chr3	.	gene	15075840	15077221	.	-	.	ID=crp0520_chr3_15M_1.p
Chr3	TAIR10	mRNA	15075840	15077221	.	-	.	ID=crp0520_chr3_15M_1;Parent=crp0520_chr3_15M_1.p
Chr3	.	exon	15077161	15077221	.	-	.	Parent=crp0520_chr3_15M_1
Chr3	.	exon	15075840	15076015	.	-	.	Parent=crp0520_chr3_15M_1
Chr3	.	CDS	15077161	15077221	.	-	0	Parent=crp0520_chr3_15M_1
Chr3	.	CDS	15075840	15076015	.	-	2	Parent=crp0520_chr3_15M_1
Chr2	.	gene	10795135	10796039	.	+	.	ID=crp0560_chr2_10M_1.p
Chr2	TAIR10	mRNA	10795135	10796039	.	+	.	ID=crp0560_chr2_10M_1;Parent=crp0560_chr2_10M_1.p
Chr2	.	exon	10795135	10795195	.	+	.	Parent=crp0560_chr2_10M_1
Chr2	.	exon	10795861	10796039	.	+	.	Parent=crp0560_chr2_10M_1
Chr2	.	CDS	10795135	10795195	.	+	0	Parent=crp0560_chr2_10M_1
Chr2	.	CDS	10795861	10796039	.	+	2	Parent=crp0560_chr2_10M_1
Chr4	.	gene	6096725	6097988	.	-	.	ID=crp0560_chr4_06M_1.p
Chr4	TAIR10	mRNA	6096725	6097988	.	-	.	ID=crp0560_chr4_06M_1;Parent=crp0560_chr4_06M_1.p
Chr4	.	exon	6097928	6097988	.	-	.	Parent=crp0560_chr4_06M_1
Chr4	.	exon	6096725	6096909	.	-	.	Parent=crp0560_chr4_06M_1
Chr4	.	CDS	6097928	6097988	.	-	0	Parent=crp0560_chr4_06M_1
Chr4	.	CDS	6096725	6096909	.	-	2	Parent=crp0560_chr4_06M_1
Chr4	.	gene	10430009	10430998	.	-	.	ID=crp0560_chr4_10M_1.p
Chr4	TAIR10	mRNA	10430009	10430998	.	-	.	ID=crp0560_chr4_10M_1;Parent=crp0560_chr4_10M_1.p
Chr4	.	exon	10430899	10430998	.	-	.	Parent=crp0560_chr4_10M_1
Chr4	.	exon	10430009	10430267	.	-	.	Parent=crp0560_chr4_10M_1
Chr4	.	CDS	10430899	10430959	.	-	0	Parent=crp0560_chr4_10M_1
Chr4	.	CDS	10430074	10430267	.	-	2	Parent=crp0560_chr4_10M_1
Chr4	.	five_prime_UTR	10430960	10430998	.	-	.	Parent=crp0560_chr4_10M_1
Chr4	.	three_prime_UTR	10430009	10430073	.	-	.	Parent=crp0560_chr4_10M_1
Chr5	.	gene	19160066	19160412	.	-	.	ID=crp0560_chr5_19M_1.p
Chr5	TAIR10	mRNA	19160066	19160412	.	-	.	ID=crp0560_chr5_19M_1;Parent=crp0560_chr5_19M_1.p
Chr5	.	exon	19160367	19160412	.	-	.	Parent=crp0560_chr5_19M_1
Chr5	.	exon	19160066	19160256	.	-	.	Parent=crp0560_chr5_19M_1
Chr5	.	CDS	19160367	19160412	.	-	0	Parent=crp0560_chr5_19M_1
Chr5	.	CDS	19160066	19160256	.	-	2	Parent=crp0560_chr5_19M_1
Chr1	.	gene	9937001	9937733	.	+	.	ID=crp0570_chr1_09M_1.p
Chr1	TAIR10	mRNA	9937001	9937733	.	+	.	ID=crp0570_chr1_09M_1;Parent=crp0570_chr1_09M_1.p
Chr1	.	exon	9937001	9937096	.	+	.	Parent=crp0570_chr1_09M_1
Chr1	.	exon	9937353	9937733	.	+	.	Parent=crp0570_chr1_09M_1
Chr1	.	CDS	9937036	9937096	.	+	0	Parent=crp0570_chr1_09M_1
Chr1	.	CDS	9937353	9937537	.	+	2	Parent=crp0570_chr1_09M_1
Chr1	.	five_prime_UTR	9937001	9937035	.	+	.	Parent=crp0570_chr1_09M_1
Chr1	.	three_prime_UTR	9937538	9937733	.	+	.	Parent=crp0570_chr1_09M_1
Chr2	.	gene	6778195	6778853	.	+	.	ID=crp0570_chr2_06M_1.p
Chr2	TAIR10	mRNA	6778195	6778853	.	+	.	ID=crp0570_chr2_06M_1;Parent=crp0570_chr2_06M_1.p
Chr2	.	exon	6778195	6778310	.	+	.	Parent=crp0570_chr2_06M_1
Chr2	.	exon	6778437	6778853	.	+	.	Parent=crp0570_chr2_06M_1
Chr2	.	CDS	6778250	6778310	.	+	0	Parent=crp0570_chr2_06M_1
Chr2	.	CDS	6778437	6778621	.	+	2	Parent=crp0570_chr2_06M_1
Chr2	.	five_prime_UTR	6778195	6778249	.	+	.	Parent=crp0570_chr2_06M_1
Chr2	.	three_prime_UTR	6778622	6778853	.	+	.	Parent=crp0570_chr2_06M_1
Chr2	.	gene	11600193	11600700	.	-	.	ID=crp0570_chr2_11M_1.p
Chr2	TAIR10	mRNA	11600193	11600700	.	-	.	ID=crp0570_chr2_11M_1;Parent=crp0570_chr2_11M_1.p
Chr2	.	exon	11600637	11600700	.	-	.	Parent=crp0570_chr2_11M_1
Chr2	.	exon	11600193	11600368	.	-	.	Parent=crp0570_chr2_11M_1
Chr2	.	CDS	11600637	11600700	.	-	0	Parent=crp0570_chr2_11M_1
Chr2	.	CDS	11600193	11600368	.	-	2	Parent=crp0570_chr2_11M_1
Chr2	.	gene	12119320	12120279	.	+	.	ID=crp0570_chr2_12M_1.p
Chr2	TAIR10	mRNA	12119320	12120279	.	+	.	ID=crp0570_chr2_12M_1;Parent=crp0570_chr2_12M_1.p
Chr2	.	exon	12119320	12119451	.	+	.	Parent=crp0570_chr2_12M_1
Chr2	.	exon	12119917	12120279	.	+	.	Parent=crp0570_chr2_12M_1
Chr2	.	CDS	12119388	12119451	.	+	0	Parent=crp0570_chr2_12M_1
Chr2	.	CDS	12119917	12120089	.	+	2	Parent=crp0570_chr2_12M_1
Chr2	.	five_prime_UTR	12119320	12119387	.	+	.	Parent=crp0570_chr2_12M_1
Chr2	.	three_prime_UTR	12120090	12120279	.	+	.	Parent=crp0570_chr2_12M_1
Chr2	.	gene	12153294	12154092	.	-	.	ID=crp0570_chr2_12M_2.p
Chr2	TAIR10	mRNA	12153294	12154092	.	-	.	ID=crp0570_chr2_12M_2;Parent=crp0570_chr2_12M_2.p
Chr2	.	exon	12154029	12154092	.	-	.	Parent=crp0570_chr2_12M_2
Chr2	.	exon	12153294	12153481	.	-	.	Parent=crp0570_chr2_12M_2
Chr2	.	CDS	12154029	12154092	.	-	0	Parent=crp0570_chr2_12M_2
Chr2	.	CDS	12153294	12153481	.	-	2	Parent=crp0570_chr2_12M_2
Chr3	.	gene	9202880	9203623	.	-	.	ID=crp0570_chr3_09M_1.p
Chr3	TAIR10	mRNA	9202880	9203623	.	-	.	ID=crp0570_chr3_09M_1;Parent=crp0570_chr3_09M_1.p
Chr3	.	exon	9203563	9203623	.	-	.	Parent=crp0570_chr3_09M_1
Chr3	.	exon	9202880	9203064	.	-	.	Parent=crp0570_chr3_09M_1
Chr3	.	CDS	9203563	9203623	.	-	0	Parent=crp0570_chr3_09M_1
Chr3	.	CDS	9202880	9203064	.	-	2	Parent=crp0570_chr3_09M_1
Chr4	.	gene	6254428	6255482	.	-	.	ID=crp0570_chr4_06M_1.p
Chr4	TAIR10	mRNA	6254428	6255482	.	-	.	ID=crp0570_chr4_06M_1;Parent=crp0570_chr4_06M_1.p
Chr4	.	exon	6255422	6255482	.	-	.	Parent=crp0570_chr4_06M_1
Chr4	.	exon	6254428	6254624	.	-	.	Parent=crp0570_chr4_06M_1
Chr4	.	CDS	6255422	6255482	.	-	0	Parent=crp0570_chr4_06M_1
Chr4	.	CDS	6254428	6254624	.	-	2	Parent=crp0570_chr4_06M_1
Chr4	.	gene	6545340	6546401	.	+	.	ID=crp0570_chr4_06M_2.p
Chr4	TAIR10	mRNA	6545340	6546401	.	+	.	ID=crp0570_chr4_06M_2;Parent=crp0570_chr4_06M_2.p
Chr4	.	exon	6545340	6545400	.	+	.	Parent=crp0570_chr4_06M_2
Chr4	.	exon	6546193	6546401	.	+	.	Parent=crp0570_chr4_06M_2
Chr4	.	CDS	6545340	6545400	.	+	0	Parent=crp0570_chr4_06M_2
Chr4	.	CDS	6546193	6546401	.	+	2	Parent=crp0570_chr4_06M_2
Chr4	.	gene	6975282	6975945	.	-	.	ID=crp0570_chr4_06M_3.p
Chr4	TAIR10	mRNA	6975282	6975945	.	-	.	ID=crp0570_chr4_06M_3;Parent=crp0570_chr4_06M_3.p
Chr4	.	exon	6975885	6975945	.	-	.	Parent=crp0570_chr4_06M_3
Chr4	.	exon	6975282	6975529	.	-	.	Parent=crp0570_chr4_06M_3
Chr4	.	CDS	6975885	6975945	.	-	0	Parent=crp0570_chr4_06M_3
Chr4	.	CDS	6975282	6975529	.	-	2	Parent=crp0570_chr4_06M_3
Chr4	.	gene	7079316	7080445	.	+	.	ID=crp0570_chr4_07M_1.p
Chr4	TAIR10	mRNA	7079316	7080445	.	+	.	ID=crp0570_chr4_07M_1;Parent=crp0570_chr4_07M_1.p
Chr4	.	exon	7079316	7079386	.	+	.	Parent=crp0570_chr4_07M_1
Chr4	.	exon	7079905	7080445	.	+	.	Parent=crp0570_chr4_07M_1
Chr4	.	CDS	7079326	7079386	.	+	0	Parent=crp0570_chr4_07M_1
Chr4	.	CDS	7079905	7080134	.	+	2	Parent=crp0570_chr4_07M_1
Chr4	.	five_prime_UTR	7079316	7079325	.	+	.	Parent=crp0570_chr4_07M_1
Chr4	.	three_prime_UTR	7080135	7080445	.	+	.	Parent=crp0570_chr4_07M_1
Chr5	.	gene	19674392	19675292	.	+	.	ID=crp0570_chr5_19M_1.p
Chr5	TAIR10	mRNA	19674392	19675292	.	+	.	ID=crp0570_chr5_19M_1;Parent=crp0570_chr5_19M_1.p
Chr5	.	exon	19674392	19674452	.	+	.	Parent=crp0570_chr5_19M_1
Chr5	.	exon	19675084	19675292	.	+	.	Parent=crp0570_chr5_19M_1
Chr5	.	CDS	19674392	19674452	.	+	0	Parent=crp0570_chr5_19M_1
Chr5	.	CDS	19675084	19675292	.	+	2	Parent=crp0570_chr5_19M_1
Chr2	.	gene	9397864	9398259	.	+	.	ID=crp0580_chr2_09M_1.p
Chr2	TAIR10	mRNA	9397864	9398259	.	+	.	ID=crp0580_chr2_09M_1;Parent=crp0580_chr2_09M_1.p
Chr2	.	exon	9397864	9397915	.	+	.	Parent=crp0580_chr2_09M_1
Chr2	.	exon	9398075	9398259	.	+	.	Parent=crp0580_chr2_09M_1
Chr2	.	CDS	9397864	9397915	.	+	0	Parent=crp0580_chr2_09M_1
Chr2	.	CDS	9398075	9398259	.	+	2	Parent=crp0580_chr2_09M_1
Chr4	.	gene	5835095	5835412	.	+	.	ID=crp0580_chr4_05M_1.p
Chr4	TAIR10	mRNA	5835095	5835412	.	+	.	ID=crp0580_chr4_05M_1;Parent=crp0580_chr4_05M_1.p
Chr4	.	exon	5835095	5835146	.	+	.	Parent=crp0580_chr4_05M_1
Chr4	.	exon	5835234	5835412	.	+	.	Parent=crp0580_chr4_05M_1
Chr4	.	CDS	5835095	5835146	.	+	0	Parent=crp0580_chr4_05M_1
Chr4	.	CDS	5835234	5835412	.	+	2	Parent=crp0580_chr4_05M_1
Chr4	.	gene	7634993	7635483	.	+	.	ID=crp0580_chr4_07M_1.p
Chr4	TAIR10	mRNA	7634993	7635483	.	+	.	ID=crp0580_chr4_07M_1;Parent=crp0580_chr4_07M_1.p
Chr4	.	exon	7634993	7635044	.	+	.	Parent=crp0580_chr4_07M_1
Chr4	.	exon	7635302	7635483	.	+	.	Parent=crp0580_chr4_07M_1
Chr4	.	CDS	7634993	7635044	.	+	0	Parent=crp0580_chr4_07M_1
Chr4	.	CDS	7635302	7635483	.	+	2	Parent=crp0580_chr4_07M_1
Chr4	.	gene	10794165	10794758	.	-	.	ID=crp0580_chr4_10M_1.p
Chr4	TAIR10	mRNA	10794165	10794758	.	-	.	ID=crp0580_chr4_10M_1;Parent=crp0580_chr4_10M_1.p
Chr4	.	exon	10794707	10794758	.	-	.	Parent=crp0580_chr4_10M_1
Chr4	.	exon	10794165	10794343	.	-	.	Parent=crp0580_chr4_10M_1
Chr4	.	CDS	10794707	10794758	.	-	0	Parent=crp0580_chr4_10M_1
Chr4	.	CDS	10794165	10794343	.	-	2	Parent=crp0580_chr4_10M_1
Chr4	.	gene	14425441	14425813	.	-	.	ID=crp0580_chr4_14M_1.p
Chr4	TAIR10	mRNA	14425441	14425813	.	-	.	ID=crp0580_chr4_14M_1;Parent=crp0580_chr4_14M_1.p
Chr4	.	exon	14425762	14425813	.	-	.	Parent=crp0580_chr4_14M_1
Chr4	.	exon	14425441	14425622	.	-	.	Parent=crp0580_chr4_14M_1
Chr4	.	CDS	14425762	14425813	.	-	0	Parent=crp0580_chr4_14M_1
Chr4	.	CDS	14425441	14425622	.	-	2	Parent=crp0580_chr4_14M_1
Chr4	.	gene	14427901	14428265	.	-	.	ID=crp0580_chr4_14M_2.p
Chr4	TAIR10	mRNA	14427901	14428265	.	-	.	ID=crp0580_chr4_14M_2;Parent=crp0580_chr4_14M_2.p
Chr4	.	exon	14428214	14428265	.	-	.	Parent=crp0580_chr4_14M_2
Chr4	.	exon	14427901	14428082	.	-	.	Parent=crp0580_chr4_14M_2
Chr4	.	CDS	14428214	14428265	.	-	0	Parent=crp0580_chr4_14M_2
Chr4	.	CDS	14427901	14428082	.	-	2	Parent=crp0580_chr4_14M_2
Chr4	.	gene	14430223	14430601	.	-	.	ID=crp0580_chr4_14M_3.p
Chr4	TAIR10	mRNA	14430223	14430601	.	-	.	ID=crp0580_chr4_14M_3;Parent=crp0580_chr4_14M_3.p
Chr4	.	exon	14430550	14430601	.	-	.	Parent=crp0580_chr4_14M_3
Chr4	.	exon	14430223	14430419	.	-	.	Parent=crp0580_chr4_14M_3
Chr4	.	CDS	14430550	14430601	.	-	0	Parent=crp0580_chr4_14M_3
Chr4	.	CDS	14430223	14430419	.	-	2	Parent=crp0580_chr4_14M_3
Chr4	.	gene	14431526	14432290	.	+	.	ID=crp0580_chr4_14M_4.p
Chr4	TAIR10	mRNA	14431526	14432290	.	+	.	ID=crp0580_chr4_14M_4;Parent=crp0580_chr4_14M_4.p
Chr4	.	exon	14431526	14431664	.	+	.	Parent=crp0580_chr4_14M_4
Chr4	.	exon	14431995	14432290	.	+	.	Parent=crp0580_chr4_14M_4
Chr4	.	CDS	14431613	14431664	.	+	0	Parent=crp0580_chr4_14M_4
Chr4	.	CDS	14431995	14432173	.	+	2	Parent=crp0580_chr4_14M_4
Chr4	.	five_prime_UTR	14431526	14431612	.	+	.	Parent=crp0580_chr4_14M_4
Chr4	.	three_prime_UTR	14432174	14432290	.	+	.	Parent=crp0580_chr4_14M_4
Chr4	.	gene	14432741	14433084	.	-	.	ID=crp0580_chr4_14M_5.p
Chr4	TAIR10	mRNA	14432741	14433084	.	-	.	ID=crp0580_chr4_14M_5;Parent=crp0580_chr4_14M_5.p
Chr4	.	exon	14433033	14433084	.	-	.	Parent=crp0580_chr4_14M_5
Chr4	.	exon	14432741	14432922	.	-	.	Parent=crp0580_chr4_14M_5
Chr4	.	CDS	14433033	14433084	.	-	0	Parent=crp0580_chr4_14M_5
Chr4	.	CDS	14432741	14432922	.	-	2	Parent=crp0580_chr4_14M_5
Chr4	.	gene	14433991	14434524	.	-	.	ID=crp0580_chr4_14M_6.p
Chr4	TAIR10	mRNA	14433991	14434524	.	-	.	ID=crp0580_chr4_14M_6;Parent=crp0580_chr4_14M_6.p
Chr4	.	exon	14434430	14434524	.	-	.	Parent=crp0580_chr4_14M_6
Chr4	.	exon	14433991	14434316	.	-	.	Parent=crp0580_chr4_14M_6
Chr4	.	CDS	14434430	14434481	.	-	0	Parent=crp0580_chr4_14M_6
Chr4	.	CDS	14434135	14434316	.	-	2	Parent=crp0580_chr4_14M_6
Chr4	.	five_prime_UTR	14434482	14434524	.	-	.	Parent=crp0580_chr4_14M_6
Chr4	.	three_prime_UTR	14433991	14434134	.	-	.	Parent=crp0580_chr4_14M_6
Chr4	.	gene	14436284	14436631	.	-	.	ID=crp0580_chr4_14M_7.p
Chr4	TAIR10	mRNA	14436284	14436631	.	-	.	ID=crp0580_chr4_14M_7;Parent=crp0580_chr4_14M_7.p
Chr4	.	exon	14436580	14436631	.	-	.	Parent=crp0580_chr4_14M_7
Chr4	.	exon	14436284	14436465	.	-	.	Parent=crp0580_chr4_14M_7
Chr4	.	CDS	14436580	14436631	.	-	0	Parent=crp0580_chr4_14M_7
Chr4	.	CDS	14436284	14436465	.	-	2	Parent=crp0580_chr4_14M_7
Chr5	.	gene	19831284	19831787	.	+	.	ID=crp0590_chr5_19M_1.p
Chr5	TAIR10	mRNA	19831284	19831787	.	+	.	ID=crp0590_chr5_19M_1;Parent=crp0590_chr5_19M_1.p
Chr5	.	exon	19831284	19831335	.	+	.	Parent=crp0590_chr5_19M_1
Chr5	.	exon	19831585	19831787	.	+	.	Parent=crp0590_chr5_19M_1
Chr5	.	CDS	19831284	19831335	.	+	0	Parent=crp0590_chr5_19M_1
Chr5	.	CDS	19831585	19831787	.	+	2	Parent=crp0590_chr5_19M_1
Chr3	.	gene	1350510	1350989	.	+	.	ID=crp0650_chr3_01M_1.p
Chr3	TAIR10	mRNA	1350510	1350989	.	+	.	ID=crp0650_chr3_01M_1;Parent=crp0650_chr3_01M_1.p
Chr3	.	exon	1350510	1350561	.	+	.	Parent=crp0650_chr3_01M_1
Chr3	.	exon	1350778	1350989	.	+	.	Parent=crp0650_chr3_01M_1
Chr3	.	CDS	1350510	1350561	.	+	0	Parent=crp0650_chr3_01M_1
Chr3	.	CDS	1350778	1350989	.	+	2	Parent=crp0650_chr3_01M_1
Chr3	.	gene	18925658	18926083	.	-	.	ID=crp0650_chr3_18M_1.p
Chr3	TAIR10	mRNA	18925658	18926083	.	-	.	ID=crp0650_chr3_18M_1;Parent=crp0650_chr3_18M_1.p
Chr3	.	exon	18926014	18926083	.	-	.	Parent=crp0650_chr3_18M_1
Chr3	.	exon	18925658	18925860	.	-	.	Parent=crp0650_chr3_18M_1
Chr3	.	CDS	18926014	18926083	.	-	0	Parent=crp0650_chr3_18M_1
Chr3	.	CDS	18925658	18925860	.	-	2	Parent=crp0650_chr3_18M_1
Chr4	.	gene	6550978	6551834	.	+	.	ID=crp0650_chr4_06M_1.p
Chr4	TAIR10	mRNA	6550978	6551834	.	+	.	ID=crp0650_chr4_06M_1;Parent=crp0650_chr4_06M_1.p
Chr4	.	exon	6550978	6551032	.	+	.	Parent=crp0650_chr4_06M_1
Chr4	.	exon	6551626	6551834	.	+	.	Parent=crp0650_chr4_06M_1
Chr4	.	CDS	6550978	6551032	.	+	0	Parent=crp0650_chr4_06M_1
Chr4	.	CDS	6551626	6551834	.	+	2	Parent=crp0650_chr4_06M_1
Chr1	.	gene	18396772	18397339	.	-	.	ID=crp0660_chr1_18M_1.p
Chr1	TAIR10	mRNA	18396772	18397339	.	-	.	ID=crp0660_chr1_18M_1;Parent=crp0660_chr1_18M_1.p
Chr1	.	exon	18397279	18397339	.	-	.	Parent=crp0660_chr1_18M_1
Chr1	.	exon	18396772	18397055	.	-	.	Parent=crp0660_chr1_18M_1
Chr1	.	CDS	18397279	18397339	.	-	0	Parent=crp0660_chr1_18M_1
Chr1	.	CDS	18396853	18397055	.	-	2	Parent=crp0660_chr1_18M_1
Chr1	.	three_prime_UTR	18396772	18396852	.	-	.	Parent=crp0660_chr1_18M_1
Chr1	.	gene	27674288	27674953	.	+	.	ID=crp0660_chr1_27M_1.p
Chr1	TAIR10	mRNA	27674288	27674953	.	+	.	ID=crp0660_chr1_27M_1;Parent=crp0660_chr1_27M_1.p
Chr1	.	exon	27674288	27674420	.	+	.	Parent=crp0660_chr1_27M_1
Chr1	.	exon	27674700	27674953	.	+	.	Parent=crp0660_chr1_27M_1
Chr1	.	CDS	27674360	27674420	.	+	0	Parent=crp0660_chr1_27M_1
Chr1	.	CDS	27674700	27674911	.	+	2	Parent=crp0660_chr1_27M_1
Chr1	.	five_prime_UTR	27674288	27674359	.	+	.	Parent=crp0660_chr1_27M_1
Chr1	.	three_prime_UTR	27674912	27674953	.	+	.	Parent=crp0660_chr1_27M_1
Chr1	.	gene	27676227	27676835	.	+	.	ID=crp0660_chr1_27M_2.p
Chr1	TAIR10	mRNA	27676227	27676835	.	+	.	ID=crp0660_chr1_27M_2;Parent=crp0660_chr1_27M_2.p
Chr1	.	exon	27676227	27676321	.	+	.	Parent=crp0660_chr1_27M_2
Chr1	.	exon	27676550	27676835	.	+	.	Parent=crp0660_chr1_27M_2
Chr1	.	CDS	27676261	27676321	.	+	0	Parent=crp0660_chr1_27M_2
Chr1	.	CDS	27676550	27676752	.	+	2	Parent=crp0660_chr1_27M_2
Chr1	.	five_prime_UTR	27676227	27676260	.	+	.	Parent=crp0660_chr1_27M_2
Chr1	.	three_prime_UTR	27676753	27676835	.	+	.	Parent=crp0660_chr1_27M_2
Chr2	.	gene	8720790	8721423	.	+	.	ID=crp0660_chr2_08M_1.p
Chr2	TAIR10	mRNA	8720790	8721423	.	+	.	ID=crp0660_chr2_08M_1;Parent=crp0660_chr2_08M_1.p
Chr2	.	exon	8720790	8720924	.	+	.	Parent=crp0660_chr2_08M_1
Chr2	.	exon	8721107	8721423	.	+	.	Parent=crp0660_chr2_08M_1
Chr2	.	CDS	8720864	8720924	.	+	0	Parent=crp0660_chr2_08M_1
Chr2	.	CDS	8721107	8721300	.	+	2	Parent=crp0660_chr2_08M_1
Chr2	.	five_prime_UTR	8720790	8720863	.	+	.	Parent=crp0660_chr2_08M_1
Chr2	.	three_prime_UTR	8721301	8721423	.	+	.	Parent=crp0660_chr2_08M_1
Chr2	.	gene	12476372	12477107	.	+	.	ID=crp0660_chr2_12M_1.p
Chr2	TAIR10	mRNA	12476372	12477107	.	+	.	ID=crp0660_chr2_12M_1;Parent=crp0660_chr2_12M_1.p
Chr2	.	exon	12476372	12476432	.	+	.	Parent=crp0660_chr2_12M_1
Chr2	.	exon	12476932	12477107	.	+	.	Parent=crp0660_chr2_12M_1
Chr2	.	CDS	12476372	12476432	.	+	0	Parent=crp0660_chr2_12M_1
Chr2	.	CDS	12476932	12477107	.	+	2	Parent=crp0660_chr2_12M_1
Chr4	.	gene	14694302	14694643	.	+	.	ID=crp0660_chr4_14M_1.p
Chr4	TAIR10	mRNA	14694302	14694643	.	+	.	ID=crp0660_chr4_14M_1;Parent=crp0660_chr4_14M_1.p
Chr4	.	exon	14694302	14694362	.	+	.	Parent=crp0660_chr4_14M_1
Chr4	.	exon	14694468	14694643	.	+	.	Parent=crp0660_chr4_14M_1
Chr4	.	CDS	14694302	14694362	.	+	0	Parent=crp0660_chr4_14M_1
Chr4	.	CDS	14694468	14694643	.	+	2	Parent=crp0660_chr4_14M_1
Chr4	.	gene	14696074	14696478	.	+	.	ID=crp0660_chr4_14M_2.p
Chr4	TAIR10	mRNA	14696074	14696478	.	+	.	ID=crp0660_chr4_14M_2;Parent=crp0660_chr4_14M_2.p
Chr4	.	exon	14696074	14696134	.	+	.	Parent=crp0660_chr4_14M_2
Chr4	.	exon	14696303	14696478	.	+	.	Parent=crp0660_chr4_14M_2
Chr4	.	CDS	14696074	14696134	.	+	0	Parent=crp0660_chr4_14M_2
Chr4	.	CDS	14696303	14696478	.	+	2	Parent=crp0660_chr4_14M_2
Chr4	.	gene	14697489	14698430	.	+	.	ID=crp0670_chr4_14M_1.p
Chr4	TAIR10	mRNA	14697489	14698430	.	+	.	ID=crp0670_chr4_14M_1;Parent=crp0670_chr4_14M_1.p
Chr4	.	exon	14697489	14697606	.	+	.	Parent=crp0670_chr4_14M_1
Chr4	.	exon	14697984	14698430	.	+	.	Parent=crp0670_chr4_14M_1
Chr4	.	CDS	14697549	14697606	.	+	0	Parent=crp0670_chr4_14M_1
Chr4	.	CDS	14697984	14698315	.	+	2	Parent=crp0670_chr4_14M_1
Chr4	.	five_prime_UTR	14697489	14697548	.	+	.	Parent=crp0670_chr4_14M_1
Chr4	.	three_prime_UTR	14698316	14698430	.	+	.	Parent=crp0670_chr4_14M_1
Chr4	.	gene	14699737	14700599	.	-	.	ID=crp0670_chr4_14M_2.p
Chr4	TAIR10	mRNA	14699737	14700599	.	-	.	ID=crp0670_chr4_14M_2;Parent=crp0670_chr4_14M_2.p
Chr4	.	exon	14700503	14700599	.	-	.	Parent=crp0670_chr4_14M_2
Chr4	.	exon	14699737	14700166	.	-	.	Parent=crp0670_chr4_14M_2
Chr4	.	CDS	14700503	14700560	.	-	0	Parent=crp0670_chr4_14M_2
Chr4	.	CDS	14699844	14700166	.	-	2	Parent=crp0670_chr4_14M_2
Chr4	.	five_prime_UTR	14700561	14700599	.	-	.	Parent=crp0670_chr4_14M_2
Chr4	.	three_prime_UTR	14699737	14699843	.	-	.	Parent=crp0670_chr4_14M_2
Chr5	.	gene	15314060	15315226	.	+	.	ID=crp0670_chr5_15M_1.p
Chr5	TAIR10	mRNA	15314060	15315226	.	+	.	ID=crp0670_chr5_15M_1;Parent=crp0670_chr5_15M_1.p
Chr5	.	exon	15314060	15314117	.	+	.	Parent=crp0670_chr5_15M_1
Chr5	.	exon	15314901	15315226	.	+	.	Parent=crp0670_chr5_15M_1
Chr5	.	CDS	15314060	15314117	.	+	0	Parent=crp0670_chr5_15M_1
Chr5	.	CDS	15314901	15315226	.	+	2	Parent=crp0670_chr5_15M_1
Chr5	.	gene	15317767	15318445	.	+	.	ID=crp0670_chr5_15M_2.p
Chr5	TAIR10	mRNA	15317767	15318445	.	+	.	ID=crp0670_chr5_15M_2;Parent=crp0670_chr5_15M_2.p
Chr5	.	exon	15317767	15317824	.	+	.	Parent=crp0670_chr5_15M_2
Chr5	.	exon	15318135	15318445	.	+	.	Parent=crp0670_chr5_15M_2
Chr5	.	CDS	15317767	15317824	.	+	0	Parent=crp0670_chr5_15M_2
Chr5	.	CDS	15318135	15318445	.	+	2	Parent=crp0670_chr5_15M_2
Chr5	.	gene	16891188	16891909	.	-	.	ID=crp0670_chr5_16M_1.p
Chr5	TAIR10	mRNA	16891188	16891909	.	-	.	ID=crp0670_chr5_16M_1;Parent=crp0670_chr5_16M_1.p
Chr5	.	exon	16891849	16891909	.	-	.	Parent=crp0670_chr5_16M_1
Chr5	.	exon	16891188	16891489	.	-	.	Parent=crp0670_chr5_16M_1
Chr5	.	CDS	16891849	16891909	.	-	0	Parent=crp0670_chr5_16M_1
Chr5	.	CDS	16891188	16891489	.	-	2	Parent=crp0670_chr5_16M_1
Chr2	.	gene	6431471	6431826	.	+	.	ID=crp0680_chr2_06M_1.p
Chr2	TAIR10	mRNA	6431471	6431826	.	+	.	ID=crp0680_chr2_06M_1;Parent=crp0680_chr2_06M_1.p
Chr2	.	exon	6431471	6431528	.	+	.	Parent=crp0680_chr2_06M_1
Chr2	.	exon	6431660	6431826	.	+	.	Parent=crp0680_chr2_06M_1
Chr2	.	CDS	6431471	6431528	.	+	0	Parent=crp0680_chr2_06M_1
Chr2	.	CDS	6431660	6431826	.	+	2	Parent=crp0680_chr2_06M_1
Chr3	.	gene	1368248	1368678	.	-	.	ID=crp0680_chr3_01M_1.p
Chr3	TAIR10	mRNA	1368248	1368678	.	-	.	ID=crp0680_chr3_01M_1;Parent=crp0680_chr3_01M_1.p
Chr3	.	exon	1368621	1368678	.	-	.	Parent=crp0680_chr3_01M_1
Chr3	.	exon	1368248	1368435	.	-	.	Parent=crp0680_chr3_01M_1
Chr3	.	CDS	1368621	1368678	.	-	0	Parent=crp0680_chr3_01M_1
Chr3	.	CDS	1368248	1368435	.	-	2	Parent=crp0680_chr3_01M_1
Chr3	.	gene	1369114	1369532	.	-	.	ID=crp0680_chr3_01M_2.p
Chr3	TAIR10	mRNA	1369114	1369532	.	-	.	ID=crp0680_chr3_01M_2;Parent=crp0680_chr3_01M_2.p
Chr3	.	exon	1369472	1369532	.	-	.	Parent=crp0680_chr3_01M_2
Chr3	.	exon	1369114	1369283	.	-	.	Parent=crp0680_chr3_01M_2
Chr3	.	CDS	1369472	1369532	.	-	0	Parent=crp0680_chr3_01M_2
Chr3	.	CDS	1369114	1369283	.	-	2	Parent=crp0680_chr3_01M_2
Chr3	.	gene	8264650	8265060	.	-	.	ID=crp0680_chr3_08M_1.p
Chr3	TAIR10	mRNA	8264650	8265060	.	-	.	ID=crp0680_chr3_08M_1;Parent=crp0680_chr3_08M_1.p
Chr3	.	exon	8265003	8265060	.	-	.	Parent=crp0680_chr3_08M_1
Chr3	.	exon	8264650	8264825	.	-	.	Parent=crp0680_chr3_08M_1
Chr3	.	CDS	8265003	8265060	.	-	0	Parent=crp0680_chr3_08M_1
Chr3	.	CDS	8264650	8264825	.	-	2	Parent=crp0680_chr3_08M_1
Chr3	.	gene	8266218	8266585	.	-	.	ID=crp0680_chr3_08M_2.p
Chr3	TAIR10	mRNA	8266218	8266585	.	-	.	ID=crp0680_chr3_08M_2;Parent=crp0680_chr3_08M_2.p
Chr3	.	exon	8266528	8266585	.	-	.	Parent=crp0680_chr3_08M_2
Chr3	.	exon	8266218	8266393	.	-	.	Parent=crp0680_chr3_08M_2
Chr3	.	CDS	8266528	8266585	.	-	0	Parent=crp0680_chr3_08M_2
Chr3	.	CDS	8266218	8266393	.	-	2	Parent=crp0680_chr3_08M_2
Chr1	.	gene	17455535	17456170	.	-	.	ID=crp0700_chr1_17M_1.p
Chr1	TAIR10	mRNA	17455535	17456170	.	-	.	ID=crp0700_chr1_17M_1;Parent=crp0700_chr1_17M_1.p
Chr1	.	exon	17456086	17456170	.	-	.	Parent=crp0700_chr1_17M_1
Chr1	.	exon	17455535	17455937	.	-	.	Parent=crp0700_chr1_17M_1
Chr1	.	CDS	17456086	17456146	.	-	0	Parent=crp0700_chr1_17M_1
Chr1	.	CDS	17455702	17455937	.	-	2	Parent=crp0700_chr1_17M_1
Chr1	.	five_prime_UTR	17456147	17456170	.	-	.	Parent=crp0700_chr1_17M_1
Chr1	.	three_prime_UTR	17455535	17455701	.	-	.	Parent=crp0700_chr1_17M_1
Chr2	.	gene	18067172	18067802	.	+	.	ID=crp0700_chr2_18M_1.p
Chr2	TAIR10	mRNA	18067172	18067802	.	+	.	ID=crp0700_chr2_18M_1;Parent=crp0700_chr2_18M_1.p
Chr2	.	exon	18067172	18067271	.	+	.	Parent=crp0700_chr2_18M_1
Chr2	.	exon	18067412	18067802	.	+	.	Parent=crp0700_chr2_18M_1
Chr2	.	CDS	18067211	18067271	.	+	0	Parent=crp0700_chr2_18M_1
Chr2	.	CDS	18067412	18067620	.	+	2	Parent=crp0700_chr2_18M_1
Chr2	.	five_prime_UTR	18067172	18067210	.	+	.	Parent=crp0700_chr2_18M_1
Chr2	.	three_prime_UTR	18067621	18067802	.	+	.	Parent=crp0700_chr2_18M_1
Chr2	.	gene	18068425	18069168	.	+	.	ID=crp0700_chr2_18M_2.p
Chr2	TAIR10	mRNA	18068425	18069168	.	+	.	ID=crp0700_chr2_18M_2;Parent=crp0700_chr2_18M_2.p
Chr2	.	exon	18068425	18068671	.	+	.	Parent=crp0700_chr2_18M_2
Chr2	.	exon	18068826	18069168	.	+	.	Parent=crp0700_chr2_18M_2
Chr2	.	CDS	18068611	18068671	.	+	0	Parent=crp0700_chr2_18M_2
Chr2	.	CDS	18068826	18069037	.	+	2	Parent=crp0700_chr2_18M_2
Chr2	.	five_prime_UTR	18068425	18068610	.	+	.	Parent=crp0700_chr2_18M_2
Chr2	.	three_prime_UTR	18069038	18069168	.	+	.	Parent=crp0700_chr2_18M_2
Chr2	.	gene	18070056	18070718	.	+	.	ID=crp0700_chr2_18M_3.p
Chr2	TAIR10	mRNA	18070056	18070718	.	+	.	ID=crp0700_chr2_18M_3;Parent=crp0700_chr2_18M_3.p
Chr2	.	exon	18070056	18070170	.	+	.	Parent=crp0700_chr2_18M_3
Chr2	.	exon	18070333	18070718	.	+	.	Parent=crp0700_chr2_18M_3
Chr2	.	CDS	18070104	18070170	.	+	0	Parent=crp0700_chr2_18M_3
Chr2	.	CDS	18070333	18070523	.	+	2	Parent=crp0700_chr2_18M_3
Chr2	.	five_prime_UTR	18070056	18070103	.	+	.	Parent=crp0700_chr2_18M_3
Chr2	.	three_prime_UTR	18070524	18070718	.	+	.	Parent=crp0700_chr2_18M_3
Chr2	.	gene	18070973	18071676	.	+	.	ID=crp0700_chr2_18M_4.p
Chr2	TAIR10	mRNA	18070973	18071676	.	+	.	ID=crp0700_chr2_18M_4;Parent=crp0700_chr2_18M_4.p
Chr2	.	exon	18070973	18071193	.	+	.	Parent=crp0700_chr2_18M_4
Chr2	.	exon	18071331	18071676	.	+	.	Parent=crp0700_chr2_18M_4
Chr2	.	CDS	18071130	18071193	.	+	0	Parent=crp0700_chr2_18M_4
Chr2	.	CDS	18071331	18071560	.	+	2	Parent=crp0700_chr2_18M_4
Chr2	.	five_prime_UTR	18070973	18071129	.	+	.	Parent=crp0700_chr2_18M_4
Chr2	.	three_prime_UTR	18071561	18071676	.	+	.	Parent=crp0700_chr2_18M_4
Chr2	.	gene	18073305	18073651	.	+	.	ID=crp0700_chr2_18M_5.p
Chr2	.	mRNA	18073305	18073651	.	+	.	ID=crp0700_chr2_18M_5;Parent=crp0700_chr2_18M_5.p;Note=KS: sp
Chr2	.	exon	18073305	18073359	.	+	.	Parent=crp0700_chr2_18M_5
Chr2	.	exon	18073437	18073651	.	+	.	Parent=crp0700_chr2_18M_5
Chr2	.	CDS	18073305	18073359	.	+	0	Parent=crp0700_chr2_18M_5
Chr2	.	CDS	18073437	18073651	.	+	2	Parent=crp0700_chr2_18M_5
Chr2	.	gene	9712291	9713001	.	+	.	ID=crp0710_chr2_09M_1.p
Chr2	TAIR10	mRNA	9712291	9713001	.	+	.	ID=crp0710_chr2_09M_1;Parent=crp0710_chr2_09M_1.p
Chr2	.	exon	9712291	9712360	.	+	.	Parent=crp0710_chr2_09M_1
Chr2	.	exon	9712811	9713001	.	+	.	Parent=crp0710_chr2_09M_1
Chr2	.	CDS	9712291	9712360	.	+	0	Parent=crp0710_chr2_09M_1
Chr2	.	CDS	9712811	9713001	.	+	2	Parent=crp0710_chr2_09M_1
Chr2	.	gene	9715085	9715983	.	+	.	ID=crp0710_chr2_09M_2.p
Chr2	TAIR10	mRNA	9715085	9715983	.	+	.	ID=crp0710_chr2_09M_2;Parent=crp0710_chr2_09M_2.p
Chr2	.	exon	9715085	9715160	.	+	.	Parent=crp0710_chr2_09M_2
Chr2	.	exon	9715778	9715983	.	+	.	Parent=crp0710_chr2_09M_2
Chr2	.	CDS	9715085	9715160	.	+	0	Parent=crp0710_chr2_09M_2
Chr2	.	CDS	9715778	9715983	.	+	2	Parent=crp0710_chr2_09M_2
Chr2	.	gene	9762105	9762443	.	+	.	ID=crp0710_chr2_09M_3.p
Chr2	TAIR10	mRNA	9762105	9762443	.	+	.	ID=crp0710_chr2_09M_3;Parent=crp0710_chr2_09M_3.p
Chr2	.	exon	9762105	9762168	.	+	.	Parent=crp0710_chr2_09M_3
Chr2	.	exon	9762259	9762443	.	+	.	Parent=crp0710_chr2_09M_3
Chr2	.	CDS	9762105	9762168	.	+	0	Parent=crp0710_chr2_09M_3
Chr2	.	CDS	9762259	9762443	.	+	2	Parent=crp0710_chr2_09M_3
Chr1	.	gene	21189722	21190175	.	+	.	ID=crp0720_chr1_21M_1.p
Chr1	TAIR10	mRNA	21189722	21190175	.	+	.	ID=crp0720_chr1_21M_1;Parent=crp0720_chr1_21M_1.p
Chr1	.	exon	21189722	21189809	.	+	.	Parent=crp0720_chr1_21M_1
Chr1	.	exon	21189923	21190175	.	+	.	Parent=crp0720_chr1_21M_1
Chr1	.	CDS	21189722	21189809	.	+	0	Parent=crp0720_chr1_21M_1
Chr1	.	CDS	21189923	21190089	.	+	2	Parent=crp0720_chr1_21M_1
Chr1	.	three_prime_UTR	21190090	21190175	.	+	.	Parent=crp0720_chr1_21M_1
Chr5	.	gene	23862459	23863053	.	-	.	ID=crp0720_chr5_23M_1.p
Chr5	TAIR10	mRNA	23862459	23863053	.	-	.	ID=crp0720_chr5_23M_1;Parent=crp0720_chr5_23M_1.p
Chr5	.	exon	23862933	23863053	.	-	.	Parent=crp0720_chr5_23M_1
Chr5	.	exon	23862459	23862838	.	-	.	Parent=crp0720_chr5_23M_1
Chr5	.	CDS	23862933	23863029	.	-	0	Parent=crp0720_chr5_23M_1
Chr5	.	CDS	23862546	23862838	.	-	2	Parent=crp0720_chr5_23M_1
Chr5	.	five_prime_UTR	23863030	23863053	.	-	.	Parent=crp0720_chr5_23M_1
Chr5	.	three_prime_UTR	23862459	23862545	.	-	.	Parent=crp0720_chr5_23M_1
Chr1	.	gene	5083742	5084342	.	+	.	ID=crp0730_chr1_05M_1.p
Chr1	TAIR10	mRNA	5083742	5084342	.	+	.	ID=crp0730_chr1_05M_1;Parent=crp0730_chr1_05M_1.p
Chr1	.	exon	5083742	5083825	.	+	.	Parent=crp0730_chr1_05M_1
Chr1	.	exon	5083923	5084342	.	+	.	Parent=crp0730_chr1_05M_1
Chr1	.	CDS	5083765	5083825	.	+	0	Parent=crp0730_chr1_05M_1
Chr1	.	CDS	5083923	5084098	.	+	2	Parent=crp0730_chr1_05M_1
Chr1	.	five_prime_UTR	5083742	5083764	.	+	.	Parent=crp0730_chr1_05M_1
Chr1	.	three_prime_UTR	5084099	5084342	.	+	.	Parent=crp0730_chr1_05M_1
Chr1	.	gene	12390238	12390915	.	-	.	ID=crp0770_chr1_12M_1.p
Chr1	TAIR10	mRNA	12390238	12390915	.	-	.	ID=crp0770_chr1_12M_1;Parent=crp0770_chr1_12M_1.p
Chr1	.	exon	12390773	12390915	.	-	.	Parent=crp0770_chr1_12M_1
Chr1	.	exon	12390238	12390675	.	-	.	Parent=crp0770_chr1_12M_1
Chr1	.	CDS	12390773	12390839	.	-	0	Parent=crp0770_chr1_12M_1
Chr1	.	CDS	12390494	12390675	.	-	2	Parent=crp0770_chr1_12M_1
Chr1	.	five_prime_UTR	12390840	12390915	.	-	.	Parent=crp0770_chr1_12M_1
Chr1	.	three_prime_UTR	12390238	12390493	.	-	.	Parent=crp0770_chr1_12M_1
Chr2	.	gene	15201402	15201728	.	-	.	ID=crp0770_chr2_15M_1.p
Chr2	TAIR10	mRNA	15201402	15201728	.	-	.	ID=crp0770_chr2_15M_1;Parent=crp0770_chr2_15M_1.p
Chr2	.	exon	15201668	15201728	.	-	.	Parent=crp0770_chr2_15M_1
Chr2	.	exon	15201402	15201580	.	-	.	Parent=crp0770_chr2_15M_1
Chr2	.	CDS	15201668	15201728	.	-	0	Parent=crp0770_chr2_15M_1
Chr2	.	CDS	15201402	15201580	.	-	2	Parent=crp0770_chr2_15M_1
Chr3	.	gene	1693552	1694138	.	+	.	ID=crp0770_chr3_01M_1.p
Chr3	TAIR10	mRNA	1693552	1694138	.	+	.	ID=crp0770_chr3_01M_1;Parent=crp0770_chr3_01M_1.p
Chr3	.	exon	1693552	1693682	.	+	.	Parent=crp0770_chr3_01M_1
Chr3	.	exon	1693759	1694138	.	+	.	Parent=crp0770_chr3_01M_1
Chr3	.	CDS	1693616	1693682	.	+	0	Parent=crp0770_chr3_01M_1
Chr3	.	CDS	1693759	1693934	.	+	2	Parent=crp0770_chr3_01M_1
Chr3	.	five_prime_UTR	1693552	1693615	.	+	.	Parent=crp0770_chr3_01M_1
Chr3	.	three_prime_UTR	1693935	1694138	.	+	.	Parent=crp0770_chr3_01M_1
Chr3	.	gene	1695976	1696708	.	+	.	ID=crp0770_chr3_01M_2.p
Chr3	TAIR10	mRNA	1695976	1696708	.	+	.	ID=crp0770_chr3_01M_2;Parent=crp0770_chr3_01M_2.p
Chr3	.	exon	1695976	1696136	.	+	.	Parent=crp0770_chr3_01M_2
Chr3	.	exon	1696297	1696708	.	+	.	Parent=crp0770_chr3_01M_2
Chr3	.	CDS	1696070	1696136	.	+	0	Parent=crp0770_chr3_01M_2
Chr3	.	CDS	1696297	1696490	.	+	2	Parent=crp0770_chr3_01M_2
Chr3	.	five_prime_UTR	1695976	1696069	.	+	.	Parent=crp0770_chr3_01M_2
Chr3	.	three_prime_UTR	1696491	1696708	.	+	.	Parent=crp0770_chr3_01M_2
Chr3	.	gene	22139551	22140320	.	-	.	ID=crp0770_chr3_22M_1.p
Chr3	TAIR10	mRNA	22139551	22140320	.	-	.	ID=crp0770_chr3_22M_1;Parent=crp0770_chr3_22M_1.p
Chr3	.	exon	22140061	22140320	.	-	.	Parent=crp0770_chr3_22M_1
Chr3	.	exon	22139551	22139947	.	-	.	Parent=crp0770_chr3_22M_1
Chr3	.	CDS	22140061	22140127	.	-	0	Parent=crp0770_chr3_22M_1
Chr3	.	CDS	22139772	22139947	.	-	2	Parent=crp0770_chr3_22M_1
Chr3	.	five_prime_UTR	22140128	22140320	.	-	.	Parent=crp0770_chr3_22M_1
Chr3	.	three_prime_UTR	22139551	22139771	.	-	.	Parent=crp0770_chr3_22M_1
Chr4	.	gene	6932370	6932718	.	+	.	ID=crp0770_chr4_06M_1.p
Chr4	TAIR10	mRNA	6932370	6932718	.	+	.	ID=crp0770_chr4_06M_1;Parent=crp0770_chr4_06M_1.p
Chr4	.	exon	6932370	6932436	.	+	.	Parent=crp0770_chr4_06M_1
Chr4	.	exon	6932549	6932718	.	+	.	Parent=crp0770_chr4_06M_1
Chr4	.	CDS	6932370	6932436	.	+	0	Parent=crp0770_chr4_06M_1
Chr4	.	CDS	6932549	6932718	.	+	2	Parent=crp0770_chr4_06M_1
Chr5	.	gene	12599253	12599671	.	+	.	ID=crp0770_chr5_12M_1.p
Chr5	TAIR10	mRNA	12599253	12599671	.	+	.	ID=crp0770_chr5_12M_1;Parent=crp0770_chr5_12M_1.p
Chr5	.	exon	12599253	12599385	.	+	.	Parent=crp0770_chr5_12M_1
Chr5	.	exon	12599496	12599671	.	+	.	Parent=crp0770_chr5_12M_1
Chr5	.	CDS	12599319	12599385	.	+	0	Parent=crp0770_chr5_12M_1
Chr5	.	CDS	12599496	12599671	.	+	2	Parent=crp0770_chr5_12M_1
Chr5	.	five_prime_UTR	12599253	12599318	.	+	.	Parent=crp0770_chr5_12M_1
Chr4	.	gene	5394425	5394782	.	-	.	ID=crp0810_chr4_05M_1.p
Chr4	TAIR10	mRNA	5394425	5394782	.	-	.	ID=crp0810_chr4_05M_1;Parent=crp0810_chr4_05M_1.p
Chr4	.	exon	5394734	5394782	.	-	.	Parent=crp0810_chr4_05M_1
Chr4	.	exon	5394425	5394636	.	-	.	Parent=crp0810_chr4_05M_1
Chr4	.	CDS	5394734	5394782	.	-	0	Parent=crp0810_chr4_05M_1
Chr4	.	CDS	5394425	5394636	.	-	2	Parent=crp0810_chr4_05M_1
Chr4	.	gene	5657276	5657665	.	-	.	ID=crp0810_chr4_05M_2.p
Chr4	TAIR10	mRNA	5657276	5657665	.	-	.	ID=crp0810_chr4_05M_2;Parent=crp0810_chr4_05M_2.p
Chr4	.	exon	5657617	5657665	.	-	.	Parent=crp0810_chr4_05M_2
Chr4	.	exon	5657276	5657508	.	-	.	Parent=crp0810_chr4_05M_2
Chr4	.	CDS	5657617	5657665	.	-	0	Parent=crp0810_chr4_05M_2
Chr4	.	CDS	5657276	5657508	.	-	2	Parent=crp0810_chr4_05M_2
Chr4	.	gene	5673818	5674220	.	-	.	ID=crp0810_chr4_05M_3.p
Chr4	TAIR10	mRNA	5673818	5674220	.	-	.	ID=crp0810_chr4_05M_3;Parent=crp0810_chr4_05M_3.p
Chr4	.	exon	5674172	5674220	.	-	.	Parent=crp0810_chr4_05M_3
Chr4	.	exon	5673818	5674050	.	-	.	Parent=crp0810_chr4_05M_3
Chr4	.	CDS	5674172	5674220	.	-	0	Parent=crp0810_chr4_05M_3
Chr4	.	CDS	5673818	5674050	.	-	2	Parent=crp0810_chr4_05M_3
Chr5	.	gene	6095343	6095715	.	+	.	ID=crp0810_chr5_06M_1.p
Chr5	TAIR10	mRNA	6095343	6095715	.	+	.	ID=crp0810_chr5_06M_1;Parent=crp0810_chr5_06M_1.p
Chr5	.	exon	6095343	6095391	.	+	.	Parent=crp0810_chr5_06M_1
Chr5	.	exon	6095501	6095715	.	+	.	Parent=crp0810_chr5_06M_1
Chr5	.	CDS	6095343	6095391	.	+	0	Parent=crp0810_chr5_06M_1
Chr5	.	CDS	6095501	6095715	.	+	2	Parent=crp0810_chr5_06M_1
Chr5	.	gene	6096747	6097158	.	+	.	ID=crp0810_chr5_06M_2.p
Chr5	TAIR10	mRNA	6096747	6097158	.	+	.	ID=crp0810_chr5_06M_2;Parent=crp0810_chr5_06M_2.p;Note=est
Chr5	.	exon	6096747	6096829	.	+	.	Parent=crp0810_chr5_06M_2
Chr5	.	exon	6096949	6097158	.	+	.	Parent=crp0810_chr5_06M_2
Chr5	.	CDS	6096781	6096829	.	+	0	Parent=crp0810_chr5_06M_2
Chr5	.	CDS	6096949	6097124	.	+	2	Parent=crp0810_chr5_06M_2
Chr5	.	five_prime_UTR	6096747	6096780	.	+	.	Parent=crp0810_chr5_06M_2
Chr5	.	three_prime_UTR	6097125	6097158	.	+	.	Parent=crp0810_chr5_06M_2
Chr5	.	gene	17370475	17370857	.	-	.	ID=crp0810_chr5_17M_1.p
Chr5	TAIR10	mRNA	17370475	17370857	.	-	.	ID=crp0810_chr5_17M_1;Parent=crp0810_chr5_17M_1.p
Chr5	.	exon	17370809	17370857	.	-	.	Parent=crp0810_chr5_17M_1
Chr5	.	exon	17370475	17370710	.	-	.	Parent=crp0810_chr5_17M_1
Chr5	.	CDS	17370809	17370857	.	-	0	Parent=crp0810_chr5_17M_1
Chr5	.	CDS	17370475	17370710	.	-	2	Parent=crp0810_chr5_17M_1
Chr5	.	gene	17474111	17474478	.	+	.	ID=crp0810_chr5_17M_2.p
Chr5	TAIR10	mRNA	17474111	17474478	.	+	.	ID=crp0810_chr5_17M_2;Parent=crp0810_chr5_17M_2.p
Chr5	.	exon	17474111	17474159	.	+	.	Parent=crp0810_chr5_17M_2
Chr5	.	exon	17474255	17474478	.	+	.	Parent=crp0810_chr5_17M_2
Chr5	.	CDS	17474111	17474159	.	+	0	Parent=crp0810_chr5_17M_2
Chr5	.	CDS	17474255	17474478	.	+	2	Parent=crp0810_chr5_17M_2
Chr5	.	gene	17477999	17478390	.	+	.	ID=crp0810_chr5_17M_3.p
Chr5	TAIR10	mRNA	17477999	17478390	.	+	.	ID=crp0810_chr5_17M_3;Parent=crp0810_chr5_17M_3.p
Chr5	.	exon	17477999	17478071	.	+	.	Parent=crp0810_chr5_17M_3
Chr5	.	exon	17478167	17478390	.	+	.	Parent=crp0810_chr5_17M_3
Chr5	.	CDS	17478020	17478071	.	+	0	Parent=crp0810_chr5_17M_3
Chr5	.	CDS	17478167	17478390	.	+	2	Parent=crp0810_chr5_17M_3
Chr5	.	five_prime_UTR	17477999	17478019	.	+	.	Parent=crp0810_chr5_17M_3
Chr5	.	gene	17484366	17484852	.	+	.	ID=crp0810_chr5_17M_4.p
Chr5	TAIR10	mRNA	17484366	17484852	.	+	.	ID=crp0810_chr5_17M_4;Parent=crp0810_chr5_17M_4.p
Chr5	.	exon	17484366	17484482	.	+	.	Parent=crp0810_chr5_17M_4
Chr5	.	exon	17484578	17484852	.	+	.	Parent=crp0810_chr5_17M_4
Chr5	.	CDS	17484434	17484482	.	+	0	Parent=crp0810_chr5_17M_4
Chr5	.	CDS	17484578	17484801	.	+	2	Parent=crp0810_chr5_17M_4
Chr5	.	five_prime_UTR	17484366	17484433	.	+	.	Parent=crp0810_chr5_17M_4
Chr5	.	three_prime_UTR	17484802	17484852	.	+	.	Parent=crp0810_chr5_17M_4
Chr5	.	gene	17488149	17488516	.	+	.	ID=crp0810_chr5_17M_5.p
Chr5	TAIR10	mRNA	17488149	17488516	.	+	.	ID=crp0810_chr5_17M_5;Parent=crp0810_chr5_17M_5.p
Chr5	.	exon	17488149	17488197	.	+	.	Parent=crp0810_chr5_17M_5
Chr5	.	exon	17488293	17488516	.	+	.	Parent=crp0810_chr5_17M_5
Chr5	.	CDS	17488149	17488197	.	+	0	Parent=crp0810_chr5_17M_5
Chr5	.	CDS	17488293	17488516	.	+	2	Parent=crp0810_chr5_17M_5
Chr5	.	gene	19659857	19660201	.	-	.	ID=crp0810_chr5_19M_1.p
Chr5	TAIR10	mRNA	19659857	19660201	.	-	.	ID=crp0810_chr5_19M_1;Parent=crp0810_chr5_19M_1.p
Chr5	.	exon	19660153	19660201	.	-	.	Parent=crp0810_chr5_19M_1
Chr5	.	exon	19659857	19660083	.	-	.	Parent=crp0810_chr5_19M_1
Chr5	.	CDS	19660153	19660201	.	-	0	Parent=crp0810_chr5_19M_1
Chr5	.	CDS	19659857	19660083	.	-	2	Parent=crp0810_chr5_19M_1
Chr5	.	gene	19700640	19701022	.	+	.	ID=crp0810_chr5_19M_2.p
Chr5	TAIR10	mRNA	19700640	19701022	.	+	.	ID=crp0810_chr5_19M_2;Parent=crp0810_chr5_19M_2.p
Chr5	.	exon	19700640	19700688	.	+	.	Parent=crp0810_chr5_19M_2
Chr5	.	exon	19700775	19701022	.	+	.	Parent=crp0810_chr5_19M_2
Chr5	.	CDS	19700640	19700688	.	+	0	Parent=crp0810_chr5_19M_2
Chr5	.	CDS	19700775	19701022	.	+	2	Parent=crp0810_chr5_19M_2
Chr5	.	gene	19710215	19710578	.	+	.	ID=crp0810_chr5_19M_3.p
Chr5	TAIR10	mRNA	19710215	19710578	.	+	.	ID=crp0810_chr5_19M_3;Parent=crp0810_chr5_19M_3.p
Chr5	.	exon	19710215	19710263	.	+	.	Parent=crp0810_chr5_19M_3
Chr5	.	exon	19710352	19710578	.	+	.	Parent=crp0810_chr5_19M_3
Chr5	.	CDS	19710215	19710263	.	+	0	Parent=crp0810_chr5_19M_3
Chr5	.	CDS	19710352	19710578	.	+	2	Parent=crp0810_chr5_19M_3
Chr5	.	gene	20532860	20533471	.	-	.	ID=crp0810_chr5_20M_1.p
Chr5	TAIR10	mRNA	20532860	20533471	.	-	.	ID=crp0810_chr5_20M_1;Parent=crp0810_chr5_20M_1.p
Chr5	.	exon	20533342	20533471	.	-	.	Parent=crp0810_chr5_20M_1
Chr5	.	exon	20532860	20533241	.	-	.	Parent=crp0810_chr5_20M_1
Chr5	.	CDS	20533342	20533390	.	-	0	Parent=crp0810_chr5_20M_1
Chr5	.	CDS	20532985	20533241	.	-	2	Parent=crp0810_chr5_20M_1
Chr5	.	five_prime_UTR	20533391	20533471	.	-	.	Parent=crp0810_chr5_20M_1
Chr5	.	three_prime_UTR	20532860	20532984	.	-	.	Parent=crp0810_chr5_20M_1
Chr5	.	gene	24465060	24465487	.	-	.	ID=crp0810_chr5_24M_1.p
Chr5	TAIR10	mRNA	24465060	24465487	.	-	.	ID=crp0810_chr5_24M_1;Parent=crp0810_chr5_24M_1.p
Chr5	.	exon	24465439	24465487	.	-	.	Parent=crp0810_chr5_24M_1
Chr5	.	exon	24465060	24465331	.	-	.	Parent=crp0810_chr5_24M_1
Chr5	.	CDS	24465439	24465487	.	-	0	Parent=crp0810_chr5_24M_1
Chr5	.	CDS	24465060	24465331	.	-	2	Parent=crp0810_chr5_24M_1
Chr1	.	gene	2769056	2769483	.	-	.	ID=crp0830_chr1_02M_1.p
Chr1	TAIR10	mRNA	2769056	2769483	.	-	.	ID=crp0830_chr1_02M_1;Parent=crp0830_chr1_02M_1.p
Chr1	.	exon	2769414	2769483	.	-	.	Parent=crp0830_chr1_02M_1
Chr1	.	exon	2769056	2769252	.	-	.	Parent=crp0830_chr1_02M_1
Chr1	.	CDS	2769414	2769483	.	-	0	Parent=crp0830_chr1_02M_1
Chr1	.	CDS	2769056	2769252	.	-	2	Parent=crp0830_chr1_02M_1
Chr1	.	gene	24189464	24190026	.	+	.	ID=crp0830_chr1_24M_1.p
Chr1	TAIR10	mRNA	24189464	24190026	.	+	.	ID=crp0830_chr1_24M_1;Parent=crp0830_chr1_24M_1.p
Chr1	.	exon	24189464	24189533	.	+	.	Parent=crp0830_chr1_24M_1
Chr1	.	exon	24189629	24190026	.	+	.	Parent=crp0830_chr1_24M_1
Chr1	.	CDS	24189464	24189533	.	+	0	Parent=crp0830_chr1_24M_1
Chr1	.	CDS	24189629	24189837	.	+	2	Parent=crp0830_chr1_24M_1
Chr1	.	three_prime_UTR	24189838	24190026	.	+	.	Parent=crp0830_chr1_24M_1
Chr1	.	gene	29134031	29134438	.	-	.	ID=crp0830_chr1_29M_1.p
Chr1	GeneWise_SplicePredictor	mRNA	29134031	29134438	.	-	.	ID=crp0830_chr1_29M_1;Parent=crp0830_chr1_29M_1.p;Note=GeneWise_SplicePredictor
Chr1	.	exon	29134031	29134194	.	-	.	Parent=crp0830_chr1_29M_1
Chr1	.	exon	29134372	29134438	.	-	.	Parent=crp0830_chr1_29M_1
Chr1	.	CDS	29134372	29134438	.	-	0	Parent=crp0830_chr1_29M_1
Chr1	.	CDS	29134031	29134194	.	-	2	Parent=crp0830_chr1_29M_1
Chr2	.	gene	2888951	2889382	.	+	.	ID=crp0830_chr2_02M_1.p
Chr2	TAIR10	mRNA	2888951	2889382	.	+	.	ID=crp0830_chr2_02M_1;Parent=crp0830_chr2_02M_1.p
Chr2	.	exon	2888951	2889017	.	+	.	Parent=crp0830_chr2_02M_1
Chr2	.	exon	2889186	2889382	.	+	.	Parent=crp0830_chr2_02M_1
Chr2	.	CDS	2888951	2889017	.	+	0	Parent=crp0830_chr2_02M_1
Chr2	.	CDS	2889186	2889382	.	+	2	Parent=crp0830_chr2_02M_1
Chr2	.	gene	6049928	6050393	.	-	.	ID=crp0830_chr2_06M_1.p
Chr2	TAIR10	mRNA	6049928	6050393	.	-	.	ID=crp0830_chr2_06M_1;Parent=crp0830_chr2_06M_1.p
Chr2	.	exon	6050327	6050393	.	-	.	Parent=crp0830_chr2_06M_1
Chr2	.	exon	6049928	6050154	.	-	.	Parent=crp0830_chr2_06M_1
Chr2	.	CDS	6050327	6050393	.	-	0	Parent=crp0830_chr2_06M_1
Chr2	.	CDS	6049928	6050154	.	-	2	Parent=crp0830_chr2_06M_1
Chr2	.	gene	10937678	10938081	.	-	.	ID=crp0830_chr2_10M_1.p
Chr2	TAIR10	mRNA	10937678	10938081	.	-	.	ID=crp0830_chr2_10M_1;Parent=crp0830_chr2_10M_1.p
Chr2	.	exon	10938015	10938081	.	-	.	Parent=crp0830_chr2_10M_1
Chr2	.	exon	10937678	10937907	.	-	.	Parent=crp0830_chr2_10M_1
Chr2	.	CDS	10938015	10938081	.	-	0	Parent=crp0830_chr2_10M_1
Chr2	.	CDS	10937678	10937907	.	-	2	Parent=crp0830_chr2_10M_1
Chr3	.	gene	10185765	10186537	.	-	.	ID=crp0830_chr3_10M_1.p
Chr3	TAIR10	mRNA	10185765	10186537	.	-	.	ID=crp0830_chr3_10M_1;Parent=crp0830_chr3_10M_1.p
Chr3	.	exon	10186433	10186537	.	-	.	Parent=crp0830_chr3_10M_1
Chr3	.	exon	10185765	10186189	.	-	.	Parent=crp0830_chr3_10M_1
Chr3	.	CDS	10186433	10186499	.	-	0	Parent=crp0830_chr3_10M_1
Chr3	.	CDS	10185960	10186189	.	-	2	Parent=crp0830_chr3_10M_1
Chr3	.	five_prime_UTR	10186500	10186537	.	-	.	Parent=crp0830_chr3_10M_1
Chr3	.	three_prime_UTR	10185765	10185959	.	-	.	Parent=crp0830_chr3_10M_1
Chr4	.	gene	6312104	6312557	.	-	.	ID=crp0830_chr4_06M_1.p
Chr4	TAIR10	mRNA	6312104	6312557	.	-	.	ID=crp0830_chr4_06M_1;Parent=crp0830_chr4_06M_1.p
Chr4	.	exon	6312491	6312557	.	-	.	Parent=crp0830_chr4_06M_1
Chr4	.	exon	6312104	6312327	.	-	.	Parent=crp0830_chr4_06M_1
Chr4	.	CDS	6312491	6312557	.	-	0	Parent=crp0830_chr4_06M_1
Chr4	.	CDS	6312104	6312327	.	-	2	Parent=crp0830_chr4_06M_1
Chr4	.	gene	6466900	6467270	.	-	.	ID=crp0830_chr4_06M_2.p
Chr4	TAIR10	mRNA	6466900	6467270	.	-	.	ID=crp0830_chr4_06M_2;Parent=crp0830_chr4_06M_2.p
Chr4	.	exon	6467204	6467270	.	-	.	Parent=crp0830_chr4_06M_2
Chr4	.	exon	6466900	6467111	.	-	.	Parent=crp0830_chr4_06M_2
Chr4	.	CDS	6467204	6467270	.	-	0	Parent=crp0830_chr4_06M_2
Chr4	.	CDS	6466900	6467111	.	-	2	Parent=crp0830_chr4_06M_2
Chr4	.	gene	6627036	6627522	.	+	.	ID=crp0830_chr4_06M_3.p
Chr4	TAIR10	mRNA	6627036	6627522	.	+	.	ID=crp0830_chr4_06M_3;Parent=crp0830_chr4_06M_3.p
Chr4	.	exon	6627036	6627102	.	+	.	Parent=crp0830_chr4_06M_3
Chr4	.	exon	6627260	6627522	.	+	.	Parent=crp0830_chr4_06M_3
Chr4	.	CDS	6627036	6627102	.	+	0	Parent=crp0830_chr4_06M_3
Chr4	.	CDS	6627260	6627522	.	+	2	Parent=crp0830_chr4_06M_3
Chr4	.	gene	8495173	8495620	.	+	.	ID=crp0830_chr4_08M_1.p
Chr4	TAIR10	mRNA	8495173	8495620	.	+	.	ID=crp0830_chr4_08M_1;Parent=crp0830_chr4_08M_1.p
Chr4	.	exon	8495173	8495239	.	+	.	Parent=crp0830_chr4_08M_1
Chr4	.	exon	8495400	8495620	.	+	.	Parent=crp0830_chr4_08M_1
Chr4	.	CDS	8495173	8495239	.	+	0	Parent=crp0830_chr4_08M_1
Chr4	.	CDS	8495400	8495620	.	+	2	Parent=crp0830_chr4_08M_1
Chr4	.	gene	11710218	11710608	.	-	.	ID=crp0830_chr4_11M_1.p
Chr4	TAIR10	mRNA	11710218	11710608	.	-	.	ID=crp0830_chr4_11M_1;Parent=crp0830_chr4_11M_1.p
Chr4	.	exon	11710542	11710608	.	-	.	Parent=crp0830_chr4_11M_1
Chr4	.	exon	11710218	11710414	.	-	.	Parent=crp0830_chr4_11M_1
Chr4	.	CDS	11710542	11710608	.	-	0	Parent=crp0830_chr4_11M_1
Chr4	.	CDS	11710218	11710414	.	-	2	Parent=crp0830_chr4_11M_1
Chr4	.	gene	11714743	11715167	.	-	.	ID=crp0830_chr4_11M_2.p
Chr4	TAIR10	mRNA	11714743	11715167	.	-	.	ID=crp0830_chr4_11M_2;Parent=crp0830_chr4_11M_2.p
Chr4	.	exon	11715101	11715167	.	-	.	Parent=crp0830_chr4_11M_2
Chr4	.	exon	11714743	11714936	.	-	.	Parent=crp0830_chr4_11M_2
Chr4	.	CDS	11715101	11715167	.	-	0	Parent=crp0830_chr4_11M_2
Chr4	.	CDS	11714743	11714936	.	-	2	Parent=crp0830_chr4_11M_2
Chr4	.	gene	15784674	15785169	.	+	.	ID=crp0830_chr4_15M_1.p
Chr4	TAIR10	mRNA	15784674	15785169	.	+	.	ID=crp0830_chr4_15M_1;Parent=crp0830_chr4_15M_1.p
Chr4	.	exon	15784674	15784740	.	+	.	Parent=crp0830_chr4_15M_1
Chr4	.	exon	15784973	15785169	.	+	.	Parent=crp0830_chr4_15M_1
Chr4	.	CDS	15784674	15784740	.	+	0	Parent=crp0830_chr4_15M_1
Chr4	.	CDS	15784973	15785169	.	+	2	Parent=crp0830_chr4_15M_1
Chr4	.	gene	15786337	15786841	.	+	.	ID=crp0830_chr4_15M_2.p
Chr4	TAIR10	mRNA	15786337	15786841	.	+	.	ID=crp0830_chr4_15M_2;Parent=crp0830_chr4_15M_2.p
Chr4	.	exon	15786337	15786403	.	+	.	Parent=crp0830_chr4_15M_2
Chr4	.	exon	15786639	15786841	.	+	.	Parent=crp0830_chr4_15M_2
Chr4	.	CDS	15786337	15786403	.	+	0	Parent=crp0830_chr4_15M_2
Chr4	.	CDS	15786639	15786841	.	+	2	Parent=crp0830_chr4_15M_2
Chr4	.	gene	16100758	16101231	.	+	.	ID=crp0830_chr4_16M_1.p
Chr4	TAIR10	mRNA	16100758	16101231	.	+	.	ID=crp0830_chr4_16M_1;Parent=crp0830_chr4_16M_1.p
Chr4	.	exon	16100758	16100830	.	+	.	Parent=crp0830_chr4_16M_1
Chr4	.	exon	16101008	16101231	.	+	.	Parent=crp0830_chr4_16M_1
Chr4	.	CDS	16100758	16100830	.	+	0	Parent=crp0830_chr4_16M_1
Chr4	.	CDS	16101008	16101231	.	+	2	Parent=crp0830_chr4_16M_1
Chr5	.	gene	18608457	18608911	.	-	.	ID=crp0830_chr5_18M_1.p
Chr5	TAIR10	mRNA	18608457	18608911	.	-	.	ID=crp0830_chr5_18M_1;Parent=crp0830_chr5_18M_1.p
Chr5	.	exon	18608845	18608911	.	-	.	Parent=crp0830_chr5_18M_1
Chr5	.	exon	18608457	18608671	.	-	.	Parent=crp0830_chr5_18M_1
Chr5	.	CDS	18608845	18608911	.	-	0	Parent=crp0830_chr5_18M_1
Chr5	.	CDS	18608457	18608671	.	-	2	Parent=crp0830_chr5_18M_1
Chr1	.	gene	22455320	22455589	.	+	.	ID=crp0860_chr1_22M_1.p
Chr1	TAIR10	mRNA	22455320	22455589	.	+	.	ID=crp0860_chr1_22M_1;Parent=crp0860_chr1_22M_1.p
Chr1	.	exon	22455320	22455589	.	+	.	Parent=crp0860_chr1_22M_1
Chr1	.	CDS	22455320	22455589	.	+	0	Parent=crp0860_chr1_22M_1
Chr1	.	gene	22456749	22457321	.	+	.	ID=crp0860_chr1_22M_2.p
Chr1	TAIR10	mRNA	22456749	22457321	.	+	.	ID=crp0860_chr1_22M_2;Parent=crp0860_chr1_22M_2.p
Chr1	.	exon	22456749	22456884	.	+	.	Parent=crp0860_chr1_22M_2
Chr1	.	exon	22456985	22457321	.	+	.	Parent=crp0860_chr1_22M_2
Chr1	.	CDS	22456815	22456884	.	+	0	Parent=crp0860_chr1_22M_2
Chr1	.	CDS	22456985	22457202	.	+	2	Parent=crp0860_chr1_22M_2
Chr1	.	five_prime_UTR	22456749	22456814	.	+	.	Parent=crp0860_chr1_22M_2
Chr1	.	three_prime_UTR	22457203	22457321	.	+	.	Parent=crp0860_chr1_22M_2
Chr1	.	gene	22459000	22459650	.	+	.	ID=crp0860_chr1_22M_3.p
Chr1	TAIR10	mRNA	22459000	22459650	.	+	.	ID=crp0860_chr1_22M_3;Parent=crp0860_chr1_22M_3.p
Chr1	.	exon	22459000	22459141	.	+	.	Parent=crp0860_chr1_22M_3
Chr1	.	exon	22459245	22459650	.	+	.	Parent=crp0860_chr1_22M_3
Chr1	.	CDS	22459072	22459141	.	+	0	Parent=crp0860_chr1_22M_3
Chr1	.	CDS	22459245	22459468	.	+	2	Parent=crp0860_chr1_22M_3
Chr1	.	five_prime_UTR	22459000	22459071	.	+	.	Parent=crp0860_chr1_22M_3
Chr1	.	three_prime_UTR	22459469	22459650	.	+	.	Parent=crp0860_chr1_22M_3
Chr1	.	gene	22460377	22461164	.	+	.	ID=crp0860_chr1_22M_4.p
Chr1	TAIR10	mRNA	22460377	22461164	.	+	.	ID=crp0860_chr1_22M_4;Parent=crp0860_chr1_22M_4.p
Chr1	.	exon	22460377	22460508	.	+	.	Parent=crp0860_chr1_22M_4
Chr1	.	exon	22460609	22461164	.	+	.	Parent=crp0860_chr1_22M_4
Chr1	.	CDS	22460439	22460508	.	+	0	Parent=crp0860_chr1_22M_4
Chr1	.	CDS	22460609	22460832	.	+	2	Parent=crp0860_chr1_22M_4
Chr1	.	five_prime_UTR	22460377	22460438	.	+	.	Parent=crp0860_chr1_22M_4
Chr1	.	three_prime_UTR	22460833	22461164	.	+	.	Parent=crp0860_chr1_22M_4
Chr1	.	gene	22462160	22462721	.	+	.	ID=crp0860_chr1_22M_5.p
Chr1	TAIR10	mRNA	22462160	22462721	.	+	.	ID=crp0860_chr1_22M_5;Parent=crp0860_chr1_22M_5.p
Chr1	.	exon	22462160	22462299	.	+	.	Parent=crp0860_chr1_22M_5
Chr1	.	exon	22462385	22462721	.	+	.	Parent=crp0860_chr1_22M_5
Chr1	.	CDS	22462230	22462299	.	+	0	Parent=crp0860_chr1_22M_5
Chr1	.	CDS	22462385	22462593	.	+	2	Parent=crp0860_chr1_22M_5
Chr1	.	five_prime_UTR	22462160	22462229	.	+	.	Parent=crp0860_chr1_22M_5
Chr1	.	three_prime_UTR	22462594	22462721	.	+	.	Parent=crp0860_chr1_22M_5
Chr2	.	gene	1838592	1839014	.	-	.	ID=crp0860_chr2_01M_1.p
Chr2	TAIR10	mRNA	1838592	1839014	.	-	.	ID=crp0860_chr2_01M_1;Parent=crp0860_chr2_01M_1.p
Chr2	.	exon	1838945	1839014	.	-	.	Parent=crp0860_chr2_01M_1
Chr2	.	exon	1838592	1838794	.	-	.	Parent=crp0860_chr2_01M_1
Chr2	.	CDS	1838945	1839014	.	-	0	Parent=crp0860_chr2_01M_1
Chr2	.	CDS	1838592	1838794	.	-	2	Parent=crp0860_chr2_01M_1
Chr2	.	gene	1942557	1943042	.	+	.	ID=crp0860_chr2_01M_2.p
Chr2	TAIR10	mRNA	1942557	1943042	.	+	.	ID=crp0860_chr2_01M_2;Parent=crp0860_chr2_01M_2.p
Chr2	.	exon	1942557	1942626	.	+	.	Parent=crp0860_chr2_01M_2
Chr2	.	exon	1942807	1943042	.	+	.	Parent=crp0860_chr2_01M_2
Chr2	.	CDS	1942557	1942626	.	+	0	Parent=crp0860_chr2_01M_2
Chr2	.	CDS	1942807	1943042	.	+	2	Parent=crp0860_chr2_01M_2
Chr3	.	gene	8536850	8537273	.	+	.	ID=crp0860_chr3_08M_1.p
Chr3	TAIR10	mRNA	8536850	8537273	.	+	.	ID=crp0860_chr3_08M_1;Parent=crp0860_chr3_08M_1.p
Chr3	.	exon	8536850	8536916	.	+	.	Parent=crp0860_chr3_08M_1
Chr3	.	exon	8537053	8537273	.	+	.	Parent=crp0860_chr3_08M_1
Chr3	.	CDS	8536850	8536916	.	+	0	Parent=crp0860_chr3_08M_1
Chr3	.	CDS	8537053	8537273	.	+	2	Parent=crp0860_chr3_08M_1
Chr3	.	gene	8544863	8545355	.	+	.	ID=crp0860_chr3_08M_2.p
Chr3	TAIR10	mRNA	8544863	8545355	.	+	.	ID=crp0860_chr3_08M_2;Parent=crp0860_chr3_08M_2.p
Chr3	.	exon	8544863	8544929	.	+	.	Parent=crp0860_chr3_08M_2
Chr3	.	exon	8545144	8545355	.	+	.	Parent=crp0860_chr3_08M_2
Chr3	.	CDS	8544863	8544929	.	+	0	Parent=crp0860_chr3_08M_2
Chr3	.	CDS	8545144	8545355	.	+	2	Parent=crp0860_chr3_08M_2
Chr4	.	gene	8961720	8962119	.	+	.	ID=crp0860_chr4_08M_1.p
Chr4	TAIR10	mRNA	8961720	8962119	.	+	.	ID=crp0860_chr4_08M_1;Parent=crp0860_chr4_08M_1.p
Chr4	.	exon	8961720	8961789	.	+	.	Parent=crp0860_chr4_08M_1
Chr4	.	exon	8961929	8962119	.	+	.	Parent=crp0860_chr4_08M_1
Chr4	.	CDS	8961720	8961789	.	+	0	Parent=crp0860_chr4_08M_1
Chr4	.	CDS	8961929	8962119	.	+	2	Parent=crp0860_chr4_08M_1
Chr4	.	gene	8963041	8963583	.	+	.	ID=crp0860_chr4_08M_2.p
Chr4	TAIR10	mRNA	8963041	8963583	.	+	.	ID=crp0860_chr4_08M_2;Parent=crp0860_chr4_08M_2.p
Chr4	.	exon	8963041	8963154	.	+	.	Parent=crp0860_chr4_08M_2
Chr4	.	exon	8963262	8963583	.	+	.	Parent=crp0860_chr4_08M_2
Chr4	.	CDS	8963085	8963154	.	+	0	Parent=crp0860_chr4_08M_2
Chr4	.	CDS	8963262	8963515	.	+	2	Parent=crp0860_chr4_08M_2
Chr4	.	five_prime_UTR	8963041	8963084	.	+	.	Parent=crp0860_chr4_08M_2
Chr4	.	three_prime_UTR	8963516	8963583	.	+	.	Parent=crp0860_chr4_08M_2
Chr2	.	gene	7700134	7700675	.	+	.	ID=crp0880_chr2_07M_1.p
Chr2	TAIR10	mRNA	7700134	7700675	.	+	.	ID=crp0880_chr2_07M_1;Parent=crp0880_chr2_07M_1.p
Chr2	.	exon	7700134	7700194	.	+	.	Parent=crp0880_chr2_07M_1
Chr2	.	exon	7700470	7700675	.	+	.	Parent=crp0880_chr2_07M_1
Chr2	.	CDS	7700134	7700194	.	+	0	Parent=crp0880_chr2_07M_1
Chr2	.	CDS	7700470	7700675	.	+	2	Parent=crp0880_chr2_07M_1
Chr3	.	gene	16496811	16497290	.	+	.	ID=crp0880_chr3_16M_1.p
Chr3	TAIR10	mRNA	16496811	16497290	.	+	.	ID=crp0880_chr3_16M_1;Parent=crp0880_chr3_16M_1.p
Chr3	.	exon	16496811	16496868	.	+	.	Parent=crp0880_chr3_16M_1
Chr3	.	exon	16497106	16497290	.	+	.	Parent=crp0880_chr3_16M_1
Chr3	.	CDS	16496811	16496868	.	+	0	Parent=crp0880_chr3_16M_1
Chr3	.	CDS	16497106	16497290	.	+	2	Parent=crp0880_chr3_16M_1
Chr5	.	gene	17428582	17429097	.	-	.	ID=crp0880_chr5_17M_1.p
Chr5	TAIR10	mRNA	17428582	17429097	.	-	.	ID=crp0880_chr5_17M_1;Parent=crp0880_chr5_17M_1.p
Chr5	.	exon	17429034	17429097	.	-	.	Parent=crp0880_chr5_17M_1
Chr5	.	exon	17428582	17428787	.	-	.	Parent=crp0880_chr5_17M_1
Chr5	.	CDS	17429034	17429097	.	-	0	Parent=crp0880_chr5_17M_1
Chr5	.	CDS	17428582	17428787	.	-	2	Parent=crp0880_chr5_17M_1
Chr1	.	gene	4718673	4719354	.	-	.	ID=crp0920_chr1_04M_1.p
Chr1	TAIR10	mRNA	4718673	4719354	.	-	.	ID=crp0920_chr1_04M_1;Parent=crp0920_chr1_04M_1.p
Chr1	.	exon	4719181	4719354	.	-	.	Parent=crp0920_chr1_04M_1
Chr1	.	exon	4718673	4719062	.	-	.	Parent=crp0920_chr1_04M_1
Chr1	.	CDS	4719181	4719238	.	-	0	Parent=crp0920_chr1_04M_1
Chr1	.	CDS	4718761	4719062	.	-	2	Parent=crp0920_chr1_04M_1
Chr1	.	five_prime_UTR	4719239	4719354	.	-	.	Parent=crp0920_chr1_04M_1
Chr1	.	three_prime_UTR	4718673	4718760	.	-	.	Parent=crp0920_chr1_04M_1
Chr3	.	gene	8930156	8930544	.	+	.	ID=crp0920_chr3_08M_1.p
Chr3	TAIR10	mRNA	8930156	8930544	.	+	.	ID=crp0920_chr3_08M_1;Parent=crp0920_chr3_08M_1.p
Chr3	.	exon	8930156	8930213	.	+	.	Parent=crp0920_chr3_08M_1
Chr3	.	exon	8930351	8930544	.	+	.	Parent=crp0920_chr3_08M_1
Chr3	.	CDS	8930156	8930213	.	+	0	Parent=crp0920_chr3_08M_1
Chr3	.	CDS	8930351	8930544	.	+	2	Parent=crp0920_chr3_08M_1
Chr3	.	gene	8931977	8932708	.	+	.	ID=crp0920_chr3_08M_2.p
Chr3	TAIR10	mRNA	8931977	8932708	.	+	.	ID=crp0920_chr3_08M_2;Parent=crp0920_chr3_08M_2.p
Chr3	.	exon	8931977	8932083	.	+	.	Parent=crp0920_chr3_08M_2
Chr3	.	exon	8932443	8932708	.	+	.	Parent=crp0920_chr3_08M_2
Chr3	.	CDS	8932026	8932083	.	+	0	Parent=crp0920_chr3_08M_2
Chr3	.	CDS	8932443	8932645	.	+	2	Parent=crp0920_chr3_08M_2
Chr3	.	five_prime_UTR	8931977	8932025	.	+	.	Parent=crp0920_chr3_08M_2
Chr3	.	three_prime_UTR	8932646	8932708	.	+	.	Parent=crp0920_chr3_08M_2
Chr3	.	gene	8933920	8934390	.	+	.	ID=crp0920_chr3_08M_3.p
Chr3	TAIR10	mRNA	8933920	8934390	.	+	.	ID=crp0920_chr3_08M_3;Parent=crp0920_chr3_08M_3.p
Chr3	.	exon	8933920	8933977	.	+	.	Parent=crp0920_chr3_08M_3
Chr3	.	exon	8934191	8934390	.	+	.	Parent=crp0920_chr3_08M_3
Chr3	.	CDS	8933920	8933977	.	+	0	Parent=crp0920_chr3_08M_3
Chr3	.	CDS	8934191	8934390	.	+	2	Parent=crp0920_chr3_08M_3
Chr1	.	gene	4658538	4659106	.	+	.	ID=crp0940_chr1_04M_1.p
Chr1	TAIR10	mRNA	4658538	4659106	.	+	.	ID=crp0940_chr1_04M_1;Parent=crp0940_chr1_04M_1.p
Chr1	.	exon	4658538	4658651	.	+	.	Parent=crp0940_chr1_04M_1
Chr1	.	exon	4658748	4659106	.	+	.	Parent=crp0940_chr1_04M_1
Chr1	.	CDS	4658603	4658651	.	+	0	Parent=crp0940_chr1_04M_1
Chr1	.	CDS	4658748	4659010	.	+	2	Parent=crp0940_chr1_04M_1
Chr1	.	five_prime_UTR	4658538	4658602	.	+	.	Parent=crp0940_chr1_04M_1
Chr1	.	three_prime_UTR	4659011	4659106	.	+	.	Parent=crp0940_chr1_04M_1
Chr1	.	gene	21122071	21122448	.	+	.	ID=crp0940_chr1_21M_1.p
Chr1	Augustus_evidence	mRNA	21122071	21122448	.	+	.	ID=crp0940_chr1_21M_1;Parent=crp0940_chr1_21M_1.p;Note=Augustus_evidence
Chr1	.	exon	21122071	21122209	.	+	.	Parent=crp0940_chr1_21M_1
Chr1	.	exon	21122318	21122448	.	+	.	Parent=crp0940_chr1_21M_1
Chr1	.	CDS	21122071	21122209	.	+	0	Parent=crp0940_chr1_21M_1
Chr1	.	CDS	21122318	21122448	.	+	2	Parent=crp0940_chr1_21M_1
Chr1	.	gene	23796203	23796555	.	-	.	ID=crp0940_chr1_23M_1.p
Chr1	TAIR10	mRNA	23796203	23796555	.	-	.	ID=crp0940_chr1_23M_1;Parent=crp0940_chr1_23M_1.p
Chr1	.	exon	23796501	23796555	.	-	.	Parent=crp0940_chr1_23M_1
Chr1	.	exon	23796203	23796423	.	-	.	Parent=crp0940_chr1_23M_1
Chr1	.	CDS	23796501	23796555	.	-	0	Parent=crp0940_chr1_23M_1
Chr1	.	CDS	23796203	23796423	.	-	2	Parent=crp0940_chr1_23M_1
Chr1	.	gene	24277772	24278298	.	+	.	ID=crp0940_chr1_24M_1.p
Chr1	TAIR10	mRNA	24277772	24278298	.	+	.	ID=crp0940_chr1_24M_1;Parent=crp0940_chr1_24M_1.p
Chr1	.	exon	24277772	24277829	.	+	.	Parent=crp0940_chr1_24M_1
Chr1	.	exon	24278111	24278298	.	+	.	Parent=crp0940_chr1_24M_1
Chr1	.	CDS	24277772	24277829	.	+	0	Parent=crp0940_chr1_24M_1
Chr1	.	CDS	24278111	24278298	.	+	2	Parent=crp0940_chr1_24M_1
Chr1	.	gene	25906716	25907092	.	-	.	ID=crp0940_chr1_25M_1.p
Chr1	TAIR10	mRNA	25906716	25907092	.	-	.	ID=crp0940_chr1_25M_1;Parent=crp0940_chr1_25M_1.p
Chr1	.	exon	25907035	25907092	.	-	.	Parent=crp0940_chr1_25M_1
Chr1	.	exon	25906716	25906945	.	-	.	Parent=crp0940_chr1_25M_1
Chr1	.	CDS	25907035	25907092	.	-	0	Parent=crp0940_chr1_25M_1
Chr1	.	CDS	25906716	25906945	.	-	2	Parent=crp0940_chr1_25M_1
Chr1	.	gene	25907508	25907891	.	-	.	ID=crp0940_chr1_25M_2.p
Chr1	TAIR10	mRNA	25907508	25907891	.	-	.	ID=crp0940_chr1_25M_2;Parent=crp0940_chr1_25M_2.p
Chr1	.	exon	25907834	25907891	.	-	.	Parent=crp0940_chr1_25M_2
Chr1	.	exon	25907508	25907740	.	-	.	Parent=crp0940_chr1_25M_2
Chr1	.	CDS	25907834	25907891	.	-	0	Parent=crp0940_chr1_25M_2
Chr1	.	CDS	25907508	25907740	.	-	2	Parent=crp0940_chr1_25M_2
Chr5	.	gene	7728020	7728455	.	-	.	ID=crp0940_chr5_07M_1.p
Chr5	TAIR10	mRNA	7728020	7728455	.	-	.	ID=crp0940_chr5_07M_1;Parent=crp0940_chr5_07M_1.p
Chr5	.	exon	7728407	7728455	.	-	.	Parent=crp0940_chr5_07M_1
Chr5	.	exon	7728020	7728237	.	-	.	Parent=crp0940_chr5_07M_1
Chr5	.	CDS	7728407	7728455	.	-	0	Parent=crp0940_chr5_07M_1
Chr5	.	CDS	7728020	7728237	.	-	2	Parent=crp0940_chr5_07M_1
Chr5	.	gene	25140727	25141262	.	+	.	ID=crp0940_chr5_25M_1.p
Chr5	TAIR10	mRNA	25140727	25141262	.	+	.	ID=crp0940_chr5_25M_1;Parent=crp0940_chr5_25M_1.p
Chr5	.	exon	25140727	25140784	.	+	.	Parent=crp0940_chr5_25M_1
Chr5	.	exon	25141054	25141262	.	+	.	Parent=crp0940_chr5_25M_1
Chr5	.	CDS	25140727	25140784	.	+	0	Parent=crp0940_chr5_25M_1
Chr5	.	CDS	25141054	25141262	.	+	2	Parent=crp0940_chr5_25M_1
Chr5	.	gene	25142311	25142902	.	+	.	ID=crp0940_chr5_25M_2.p
Chr5	TAIR10	mRNA	25142311	25142902	.	+	.	ID=crp0940_chr5_25M_2;Parent=crp0940_chr5_25M_2.p
Chr5	.	exon	25142311	25142368	.	+	.	Parent=crp0940_chr5_25M_2
Chr5	.	exon	25142715	25142902	.	+	.	Parent=crp0940_chr5_25M_2
Chr5	.	CDS	25142311	25142368	.	+	0	Parent=crp0940_chr5_25M_2
Chr5	.	CDS	25142715	25142902	.	+	2	Parent=crp0940_chr5_25M_2
Chr1	.	gene	13032806	13033247	.	-	.	ID=crp0960_chr1_13M_1.p
Chr1	TAIR10	mRNA	13032806	13033247	.	-	.	ID=crp0960_chr1_13M_1;Parent=crp0960_chr1_13M_1.p
Chr1	.	exon	13033175	13033247	.	-	.	Parent=crp0960_chr1_13M_1
Chr1	.	exon	13032806	13032981	.	-	.	Parent=crp0960_chr1_13M_1
Chr1	.	CDS	13033175	13033247	.	-	0	Parent=crp0960_chr1_13M_1
Chr1	.	CDS	13032806	13032981	.	-	2	Parent=crp0960_chr1_13M_1
Chr5	.	gene	7815405	7815882	.	-	.	ID=crp0960_chr5_07M_1.p
Chr5	TAIR10	mRNA	7815405	7815882	.	-	.	ID=crp0960_chr5_07M_1;Parent=crp0960_chr5_07M_1.p
Chr5	.	exon	7815810	7815882	.	-	.	Parent=crp0960_chr5_07M_1
Chr5	.	exon	7815405	7815559	.	-	.	Parent=crp0960_chr5_07M_1
Chr5	.	CDS	7815810	7815882	.	-	0	Parent=crp0960_chr5_07M_1
Chr5	.	CDS	7815405	7815559	.	-	2	Parent=crp0960_chr5_07M_1
Chr5	.	gene	21077143	21077502	.	+	.	ID=crp0960_chr5_21M_1.p
Chr5	TAIR10	mRNA	21077143	21077502	.	+	.	ID=crp0960_chr5_21M_1;Parent=crp0960_chr5_21M_1.p
Chr5	.	exon	21077143	21077215	.	+	.	Parent=crp0960_chr5_21M_1
Chr5	.	exon	21077354	21077502	.	+	.	Parent=crp0960_chr5_21M_1
Chr5	.	CDS	21077143	21077215	.	+	0	Parent=crp0960_chr5_21M_1
Chr5	.	CDS	21077354	21077502	.	+	2	Parent=crp0960_chr5_21M_1
Chr5	.	gene	24343205	24343444	.	+	.	ID=crp0960_chr5_24M_1.p
Chr5	TAIR10	mRNA	24343205	24343444	.	+	.	ID=crp0960_chr5_24M_1;Parent=crp0960_chr5_24M_1.p
Chr5	.	exon	24343205	24343444	.	+	.	Parent=crp0960_chr5_24M_1
Chr5	.	CDS	24343205	24343444	.	+	0	Parent=crp0960_chr5_24M_1
Chr5	.	gene	24365953	24366319	.	-	.	ID=crp0960_chr5_24M_2.p
Chr5	TAIR10	mRNA	24365953	24366319	.	-	.	ID=crp0960_chr5_24M_2;Parent=crp0960_chr5_24M_2.p
Chr5	.	exon	24366241	24366319	.	-	.	Parent=crp0960_chr5_24M_2
Chr5	.	exon	24365953	24366113	.	-	.	Parent=crp0960_chr5_24M_2
Chr5	.	CDS	24366241	24366319	.	-	0	Parent=crp0960_chr5_24M_2
Chr5	.	CDS	24365953	24366113	.	-	2	Parent=crp0960_chr5_24M_2
Chr5	.	gene	14870836	14871153	.	-	.	ID=crp0980_chr5_14M_1.p
Chr5	TAIR10	mRNA	14870836	14871153	.	-	.	ID=crp0980_chr5_14M_1;Parent=crp0980_chr5_14M_1.p
Chr5	.	exon	14871084	14871153	.	-	.	Parent=crp0980_chr5_14M_1
Chr5	.	exon	14870836	14870987	.	-	.	Parent=crp0980_chr5_14M_1
Chr5	.	CDS	14871084	14871153	.	-	0	Parent=crp0980_chr5_14M_1
Chr5	.	CDS	14870836	14870987	.	-	2	Parent=crp0980_chr5_14M_1
Chr5	.	gene	14875186	14875527	.	-	.	ID=crp0980_chr5_14M_2.p
Chr5	TAIR10	mRNA	14875186	14875527	.	-	.	ID=crp0980_chr5_14M_2;Parent=crp0980_chr5_14M_2.p
Chr5	.	exon	14875458	14875527	.	-	.	Parent=crp0980_chr5_14M_2
Chr5	.	exon	14875186	14875358	.	-	.	Parent=crp0980_chr5_14M_2
Chr5	.	CDS	14875458	14875527	.	-	0	Parent=crp0980_chr5_14M_2
Chr5	.	CDS	14875186	14875358	.	-	2	Parent=crp0980_chr5_14M_2
Chr1	.	gene	28917866	28918537	.	-	.	ID=crp1000_chr1_28M_1.p
Chr1	TAIR10	mRNA	28917866	28918537	.	-	.	ID=crp1000_chr1_28M_1;Parent=crp1000_chr1_28M_1.p
Chr1	.	exon	28918477	28918537	.	-	.	Parent=crp1000_chr1_28M_1
Chr1	.	exon	28917866	28918017	.	-	.	Parent=crp1000_chr1_28M_1
Chr1	.	CDS	28918477	28918537	.	-	0	Parent=crp1000_chr1_28M_1
Chr1	.	CDS	28917866	28918017	.	-	2	Parent=crp1000_chr1_28M_1
Chr1	.	gene	28962508	28963149	.	+	.	ID=crp1000_chr1_28M_2.p
Chr1	TAIR10	mRNA	28962508	28963149	.	+	.	ID=crp1000_chr1_28M_2;Parent=crp1000_chr1_28M_2.p
Chr1	.	exon	28962508	28962568	.	+	.	Parent=crp1000_chr1_28M_2
Chr1	.	exon	28962974	28963149	.	+	.	Parent=crp1000_chr1_28M_2
Chr1	.	CDS	28962508	28962568	.	+	0	Parent=crp1000_chr1_28M_2
Chr1	.	CDS	28962974	28963149	.	+	2	Parent=crp1000_chr1_28M_2
Chr5	.	gene	22833964	22834645	.	+	.	ID=crp1000_chr5_22M_1.p
Chr5	TAIR10	mRNA	22833964	22834645	.	+	.	ID=crp1000_chr5_22M_1;Parent=crp1000_chr5_22M_1.p
Chr5	.	exon	22833964	22834012	.	+	.	Parent=crp1000_chr5_22M_1
Chr5	.	exon	22834413	22834645	.	+	.	Parent=crp1000_chr5_22M_1
Chr5	.	CDS	22833964	22834012	.	+	0	Parent=crp1000_chr5_22M_1
Chr5	.	CDS	22834413	22834645	.	+	2	Parent=crp1000_chr5_22M_1
Chr1	.	gene	4660778	4661218	.	+	.	ID=crp1040_chr1_04M_1.p
Chr1	TAIR10	mRNA	4660778	4661218	.	+	.	ID=crp1040_chr1_04M_1;Parent=crp1040_chr1_04M_1.p
Chr1	.	exon	4660778	4660838	.	+	.	Parent=crp1040_chr1_04M_1
Chr1	.	exon	4660941	4661218	.	+	.	Parent=crp1040_chr1_04M_1
Chr1	.	CDS	4660778	4660838	.	+	0	Parent=crp1040_chr1_04M_1
Chr1	.	CDS	4660941	4661098	.	+	2	Parent=crp1040_chr1_04M_1
Chr1	.	three_prime_UTR	4661099	4661218	.	+	.	Parent=crp1040_chr1_04M_1
Chr1	.	gene	4661682	4662029	.	+	.	ID=crp1040_chr1_04M_2.p
Chr1	TAIR10	mRNA	4661682	4662029	.	+	.	ID=crp1040_chr1_04M_2;Parent=crp1040_chr1_04M_2.p
Chr1	.	exon	4661682	4661726	.	+	.	Parent=crp1040_chr1_04M_2
Chr1	.	exon	4661838	4662029	.	+	.	Parent=crp1040_chr1_04M_2
Chr1	.	CDS	4661682	4661726	.	+	0	Parent=crp1040_chr1_04M_2
Chr1	.	CDS	4661838	4662029	.	+	0	Parent=crp1040_chr1_04M_2
Chr1	.	gene	4662721	4663192	.	+	.	ID=crp1040_chr1_04M_3.p
Chr1	TAIR10	mRNA	4662721	4663192	.	+	.	ID=crp1040_chr1_04M_3;Parent=crp1040_chr1_04M_3.p
Chr1	.	exon	4662721	4662878	.	+	.	Parent=crp1040_chr1_04M_3
Chr1	.	exon	4662971	4663192	.	+	.	Parent=crp1040_chr1_04M_3
Chr1	.	CDS	4662818	4662878	.	+	0	Parent=crp1040_chr1_04M_3
Chr1	.	CDS	4662971	4663146	.	+	2	Parent=crp1040_chr1_04M_3
Chr1	.	five_prime_UTR	4662721	4662817	.	+	.	Parent=crp1040_chr1_04M_3
Chr1	.	three_prime_UTR	4663147	4663192	.	+	.	Parent=crp1040_chr1_04M_3
Chr5	.	gene	18157642	18158207	.	-	.	ID=crp1040_chr5_18M_1.p
Chr5	TAIR10	mRNA	18157642	18158207	.	-	.	ID=crp1040_chr5_18M_1;Parent=crp1040_chr5_18M_1.p;Note=est
Chr5	.	exon	18158120	18158207	.	-	.	Parent=crp1040_chr5_18M_1
Chr5	.	exon	18157642	18157938	.	-	.	Parent=crp1040_chr5_18M_1
Chr5	.	CDS	18158120	18158180	.	-	0	Parent=crp1040_chr5_18M_1
Chr5	.	CDS	18157691	18157938	.	-	2	Parent=crp1040_chr5_18M_1
Chr5	.	five_prime_UTR	18158181	18158207	.	-	.	Parent=crp1040_chr5_18M_1
Chr5	.	three_prime_UTR	18157642	18157690	.	-	.	Parent=crp1040_chr5_18M_1
Chr1	.	gene	17347094	17347515	.	+	.	ID=crp1050_chr1_17M_1.p
Chr1	TAIR10	mRNA	17347094	17347515	.	+	.	ID=crp1050_chr1_17M_1;Parent=crp1050_chr1_17M_1.p
Chr1	.	exon	17347094	17347145	.	+	.	Parent=crp1050_chr1_17M_1
Chr1	.	exon	17347256	17347515	.	+	.	Parent=crp1050_chr1_17M_1
Chr1	.	CDS	17347094	17347145	.	+	0	Parent=crp1050_chr1_17M_1
Chr1	.	CDS	17347256	17347515	.	+	2	Parent=crp1050_chr1_17M_1
Chr1	.	transposable_element_gene	17349099	17350163	.	+	.	ID=crp1050_chr1_17M_2.p
Chr1	TAIR10	mRNA	17349099	17350163	.	+	.	ID=crp1050_chr1_17M_2;Parent=crp1050_chr1_17M_2.p
Chr1	.	exon	17349099	17349150	.	+	.	Parent=crp1050_chr1_17M_2
Chr1	.	exon	17349254	17349493	.	+	.	Parent=crp1050_chr1_17M_2
Chr1	.	exon	17349676	17350163	.	+	.	Parent=crp1050_chr1_17M_2
Chr1	.	CDS	17349099	17349150	.	+	0	Parent=crp1050_chr1_17M_2
Chr1	.	CDS	17349254	17349493	.	+	2	Parent=crp1050_chr1_17M_2
Chr1	.	CDS	17349676	17350163	.	+	2	Parent=crp1050_chr1_17M_2
Chr2	.	gene	9195596	9195926	.	-	.	ID=crp1050_chr2_09M_1.p
Chr2	TAIR10	mRNA	9195596	9195926	.	-	.	ID=crp1050_chr2_09M_1;Parent=crp1050_chr2_09M_1.p
Chr2	.	exon	9195875	9195926	.	-	.	Parent=crp1050_chr2_09M_1
Chr2	.	exon	9195596	9195786	.	-	.	Parent=crp1050_chr2_09M_1
Chr2	.	CDS	9195875	9195926	.	-	0	Parent=crp1050_chr2_09M_1
Chr2	.	CDS	9195596	9195786	.	-	2	Parent=crp1050_chr2_09M_1
Chr2	.	gene	1297161	1297543	.	+	.	ID=crp1060_chr2_01M_1.p
Chr2	TAIR10	mRNA	1297161	1297543	.	+	.	ID=crp1060_chr2_01M_1;Parent=crp1060_chr2_01M_1.p
Chr2	.	exon	1297161	1297209	.	+	.	Parent=crp1060_chr2_01M_1
Chr2	.	exon	1297314	1297543	.	+	.	Parent=crp1060_chr2_01M_1
Chr2	.	CDS	1297161	1297209	.	+	0	Parent=crp1060_chr2_01M_1
Chr2	.	CDS	1297314	1297543	.	+	2	Parent=crp1060_chr2_01M_1
Chr2	.	gene	1729689	1730190	.	-	.	ID=crp1060_chr2_01M_2.p
Chr2	TAIR10	mRNA	1729689	1730190	.	-	.	ID=crp1060_chr2_01M_2;Parent=crp1060_chr2_01M_2.p
Chr2	.	exon	1730093	1730190	.	-	.	Parent=crp1060_chr2_01M_2
Chr2	.	exon	1729689	1729988	.	-	.	Parent=crp1060_chr2_01M_2
Chr2	.	CDS	1730093	1730141	.	-	0	Parent=crp1060_chr2_01M_2
Chr2	.	CDS	1729765	1729988	.	-	2	Parent=crp1060_chr2_01M_2
Chr2	.	five_prime_UTR	1730142	1730190	.	-	.	Parent=crp1060_chr2_01M_2
Chr2	.	three_prime_UTR	1729689	1729764	.	-	.	Parent=crp1060_chr2_01M_2
Chr2	.	gene	1314763	1315302	.	+	.	ID=crp1100_chr2_01M_1.p
Chr2	TAIR10	mRNA	1314763	1315302	.	+	.	ID=crp1100_chr2_01M_1;Parent=crp1100_chr2_01M_1.p
Chr2	.	exon	1314763	1314836	.	+	.	Parent=crp1100_chr2_01M_1
Chr2	.	exon	1314938	1315302	.	+	.	Parent=crp1100_chr2_01M_1
Chr2	.	CDS	1314788	1314836	.	+	0	Parent=crp1100_chr2_01M_1
Chr2	.	CDS	1314938	1315224	.	+	2	Parent=crp1100_chr2_01M_1
Chr2	.	five_prime_UTR	1314763	1314787	.	+	.	Parent=crp1100_chr2_01M_1
Chr2	.	three_prime_UTR	1315225	1315302	.	+	.	Parent=crp1100_chr2_01M_1
Chr2	.	gene	1315860	1316296	.	+	.	ID=crp1100_chr2_01M_2.p
Chr2	TAIR10	mRNA	1315860	1316296	.	+	.	ID=crp1100_chr2_01M_2;Parent=crp1100_chr2_01M_2.p
Chr2	.	exon	1315860	1315908	.	+	.	Parent=crp1100_chr2_01M_2
Chr2	.	exon	1316013	1316296	.	+	.	Parent=crp1100_chr2_01M_2
Chr2	.	CDS	1315860	1315908	.	+	0	Parent=crp1100_chr2_01M_2
Chr2	.	CDS	1316013	1316296	.	+	2	Parent=crp1100_chr2_01M_2
Chr2	.	gene	10731622	10732024	.	+	.	ID=crp1100_chr2_10M_1.p
Chr2	TAIR10	mRNA	10731622	10732024	.	+	.	ID=crp1100_chr2_10M_1;Parent=crp1100_chr2_10M_1.p
Chr2	.	exon	10731622	10731673	.	+	.	Parent=crp1100_chr2_10M_1
Chr2	.	exon	10731768	10732024	.	+	.	Parent=crp1100_chr2_10M_1
Chr2	.	CDS	10731622	10731673	.	+	0	Parent=crp1100_chr2_10M_1
Chr2	.	CDS	10731768	10732024	.	+	2	Parent=crp1100_chr2_10M_1
Chr5	.	gene	1093679	1094230	.	+	.	ID=crp1110_chr5_01M_1.p
Chr5	TAIR10	mRNA	1093679	1094230	.	+	.	ID=crp1110_chr5_01M_1;Parent=crp1110_chr5_01M_1.p
Chr5	.	exon	1093679	1093761	.	+	.	Parent=crp1110_chr5_01M_1
Chr5	.	exon	1093851	1094230	.	+	.	Parent=crp1110_chr5_01M_1
Chr5	.	CDS	1093713	1093761	.	+	0	Parent=crp1110_chr5_01M_1
Chr5	.	CDS	1093851	1094095	.	+	2	Parent=crp1110_chr5_01M_1
Chr5	.	five_prime_UTR	1093679	1093712	.	+	.	Parent=crp1110_chr5_01M_1
Chr5	.	three_prime_UTR	1094096	1094230	.	+	.	Parent=crp1110_chr5_01M_1
Chr2	.	gene	2411005	2411656	.	+	.	ID=crp1120_chr2_02M_1.p
Chr2	TAIR10	mRNA	2411005	2411656	.	+	.	ID=crp1120_chr2_02M_1;Parent=crp1120_chr2_02M_1.p
Chr2	.	exon	2411005	2411059	.	+	.	Parent=crp1120_chr2_02M_1
Chr2	.	exon	2411400	2411656	.	+	.	Parent=crp1120_chr2_02M_1
Chr2	.	CDS	2411005	2411059	.	+	0	Parent=crp1120_chr2_02M_1
Chr2	.	CDS	2411400	2411656	.	+	2	Parent=crp1120_chr2_02M_1
Chr4	.	gene	9859795	9860208	.	-	.	ID=crp1120_chr4_09M_1.p
Chr4	TAIR10	mRNA	9859795	9860208	.	-	.	ID=crp1120_chr4_09M_1;Parent=crp1120_chr4_09M_1.p
Chr4	.	exon	9860160	9860208	.	-	.	Parent=crp1120_chr4_09M_1
Chr4	.	exon	9859795	9860045	.	-	.	Parent=crp1120_chr4_09M_1
Chr4	.	CDS	9860160	9860208	.	-	0	Parent=crp1120_chr4_09M_1
Chr4	.	CDS	9859795	9860045	.	-	2	Parent=crp1120_chr4_09M_1
Chr4	.	gene	9861596	9861995	.	-	.	ID=crp1120_chr4_09M_2.p
Chr4	TAIR10	mRNA	9861596	9861995	.	-	.	ID=crp1120_chr4_09M_2;Parent=crp1120_chr4_09M_2.p
Chr4	.	exon	9861947	9861995	.	-	.	Parent=crp1120_chr4_09M_2
Chr4	.	exon	9861596	9861852	.	-	.	Parent=crp1120_chr4_09M_2
Chr4	.	CDS	9861947	9861995	.	-	0	Parent=crp1120_chr4_09M_2
Chr4	.	CDS	9861596	9861852	.	-	2	Parent=crp1120_chr4_09M_2
Chr5	.	gene	19018101	19018443	.	+	.	ID=crp1120_chr5_19M_1.p
Chr5	TAIR10	mRNA	19018101	19018443	.	+	.	ID=crp1120_chr5_19M_1;Parent=crp1120_chr5_19M_1.p
Chr5	.	exon	19018101	19018146	.	+	.	Parent=crp1120_chr5_19M_1
Chr5	.	exon	19018253	19018443	.	+	.	Parent=crp1120_chr5_19M_1
Chr5	.	CDS	19018101	19018146	.	+	0	Parent=crp1120_chr5_19M_1
Chr5	.	CDS	19018253	19018443	.	+	2	Parent=crp1120_chr5_19M_1
Chr5	.	gene	19021205	19021529	.	+	.	ID=crp1120_chr5_19M_2.p
Chr5	TAIR10	mRNA	19021205	19021529	.	+	.	ID=crp1120_chr5_19M_2;Parent=crp1120_chr5_19M_2.p
Chr5	.	exon	19021205	19021259	.	+	.	Parent=crp1120_chr5_19M_2
Chr5	.	exon	19021369	19021529	.	+	.	Parent=crp1120_chr5_19M_2
Chr5	.	CDS	19021205	19021259	.	+	0	Parent=crp1120_chr5_19M_2
Chr5	.	CDS	19021369	19021529	.	+	2	Parent=crp1120_chr5_19M_2
Chr5	.	gene	19022383	19022699	.	+	.	ID=crp1120_chr5_19M_3.p
Chr5	TAIR10	mRNA	19022383	19022699	.	+	.	ID=crp1120_chr5_19M_3;Parent=crp1120_chr5_19M_3.p
Chr5	.	exon	19022383	19022428	.	+	.	Parent=crp1120_chr5_19M_3
Chr5	.	exon	19022506	19022699	.	+	.	Parent=crp1120_chr5_19M_3
Chr5	.	CDS	19022383	19022428	.	+	0	Parent=crp1120_chr5_19M_3
Chr5	.	CDS	19022506	19022699	.	+	2	Parent=crp1120_chr5_19M_3
Chr5	.	gene	19025895	19026269	.	+	.	ID=crp1120_chr5_19M_4.p
Chr5	TAIR10	mRNA	19025895	19026269	.	+	.	ID=crp1120_chr5_19M_4;Parent=crp1120_chr5_19M_4.p
Chr5	.	exon	19025895	19025949	.	+	.	Parent=crp1120_chr5_19M_4
Chr5	.	exon	19026061	19026269	.	+	.	Parent=crp1120_chr5_19M_4
Chr5	.	CDS	19025895	19025949	.	+	0	Parent=crp1120_chr5_19M_4
Chr5	.	CDS	19026061	19026269	.	+	2	Parent=crp1120_chr5_19M_4
Chr3	.	gene	3156551	3157011	.	-	.	ID=crp1280_chr3_03M_1.p
Chr3	TAIR10	mRNA	3156551	3157011	.	-	.	ID=crp1280_chr3_03M_1;Parent=crp1280_chr3_03M_1.p
Chr3	.	exon	3156928	3157011	.	-	.	Parent=crp1280_chr3_03M_1
Chr3	.	exon	3156551	3156826	.	-	.	Parent=crp1280_chr3_03M_1
Chr3	.	CDS	3156928	3156976	.	-	0	Parent=crp1280_chr3_03M_1
Chr3	.	CDS	3156630	3156826	.	-	2	Parent=crp1280_chr3_03M_1
Chr3	.	five_prime_UTR	3156977	3157011	.	-	.	Parent=crp1280_chr3_03M_1
Chr3	.	three_prime_UTR	3156551	3156629	.	-	.	Parent=crp1280_chr3_03M_1
Chr4	.	gene	4884848	4886035	.	-	.	ID=crp1510_chr4_04M_1.p
Chr4	TAIR10	mRNA	4884848	4886035	.	-	.	ID=crp1510_chr4_04M_1;Parent=crp1510_chr4_04M_1.p
Chr4	.	exon	4885973	4886035	.	-	.	Parent=crp1510_chr4_04M_1
Chr4	.	exon	4884848	4884994	.	-	.	Parent=crp1510_chr4_04M_1
Chr4	.	CDS	4885973	4886035	.	-	0	Parent=crp1510_chr4_04M_1
Chr4	.	CDS	4884848	4884994	.	-	0	Parent=crp1510_chr4_04M_1
Chr1	.	gene	653765	654343	.	-	.	ID=crp1760_chr1_00M_1.p
Chr1	TAIR10	mRNA	653765	654343	.	-	.	ID=crp1760_chr1_00M_1;Parent=crp1760_chr1_00M_1.p
Chr1	.	exon	653765	654343	.	-	.	Parent=crp1760_chr1_00M_1
Chr1	.	CDS	653976	654338	.	-	0	Parent=crp1760_chr1_00M_1
Chr1	.	five_prime_UTR	654339	654343	.	-	.	Parent=crp1760_chr1_00M_1
Chr1	.	three_prime_UTR	653765	653975	.	-	.	Parent=crp1760_chr1_00M_1
Chr1	.	gene	9883038	9883870	.	+	.	ID=crp1760_chr1_09M_1.p
Chr1	TAIR10	mRNA	9883038	9883870	.	+	.	ID=crp1760_chr1_09M_1;Parent=crp1760_chr1_09M_1.p
Chr1	.	exon	9883038	9883870	.	+	.	Parent=crp1760_chr1_09M_1
Chr1	.	CDS	9883165	9883497	.	+	0	Parent=crp1760_chr1_09M_1
Chr1	.	five_prime_UTR	9883038	9883164	.	+	.	Parent=crp1760_chr1_09M_1
Chr1	.	three_prime_UTR	9883498	9883870	.	+	.	Parent=crp1760_chr1_09M_1
Chr2	.	gene	14288425	14289225	.	+	.	ID=crp1760_chr2_14M_1.p
Chr2	TAIR10	mRNA	14288425	14289225	.	+	.	ID=crp1760_chr2_14M_1;Parent=crp1760_chr2_14M_1.p
Chr2	.	exon	14288425	14289225	.	+	.	Parent=crp1760_chr2_14M_1
Chr2	.	CDS	14288546	14288878	.	+	0	Parent=crp1760_chr2_14M_1
Chr2	.	five_prime_UTR	14288425	14288545	.	+	.	Parent=crp1760_chr2_14M_1
Chr2	.	three_prime_UTR	14288879	14289225	.	+	.	Parent=crp1760_chr2_14M_1
Chr3	.	gene	1591277	1591983	.	+	.	ID=crp1760_chr3_01M_1.p
Chr3	TAIR10	mRNA	1591277	1591983	.	+	.	ID=crp1760_chr3_01M_1;Parent=crp1760_chr3_01M_1.p
Chr3	.	exon	1591277	1591983	.	+	.	Parent=crp1760_chr3_01M_1
Chr3	.	CDS	1591381	1591740	.	+	0	Parent=crp1760_chr3_01M_1
Chr3	.	five_prime_UTR	1591277	1591380	.	+	.	Parent=crp1760_chr3_01M_1
Chr3	.	three_prime_UTR	1591741	1591983	.	+	.	Parent=crp1760_chr3_01M_1
Chr3	.	gene	5644698	5645414	.	+	.	ID=crp1760_chr3_05M_1.p
Chr3	TAIR10	mRNA	5644698	5645414	.	+	.	ID=crp1760_chr3_05M_1;Parent=crp1760_chr3_05M_1.p
Chr3	.	exon	5644698	5645414	.	+	.	Parent=crp1760_chr3_05M_1
Chr3	.	CDS	5644748	5645164	.	+	0	Parent=crp1760_chr3_05M_1
Chr3	.	five_prime_UTR	5644698	5644747	.	+	.	Parent=crp1760_chr3_05M_1
Chr3	.	three_prime_UTR	5645165	5645414	.	+	.	Parent=crp1760_chr3_05M_1
Chr4	.	gene	8984858	8985405	.	+	.	ID=crp1760_chr4_08M_1.p
Chr4	TAIR10	mRNA	8984858	8985405	.	+	.	ID=crp1760_chr4_08M_1;Parent=crp1760_chr4_08M_1.p
Chr4	.	exon	8984858	8985405	.	+	.	Parent=crp1760_chr4_08M_1
Chr4	.	CDS	8984915	8985265	.	+	0	Parent=crp1760_chr4_08M_1
Chr4	.	five_prime_UTR	8984858	8984914	.	+	.	Parent=crp1760_chr4_08M_1
Chr4	.	three_prime_UTR	8985266	8985405	.	+	.	Parent=crp1760_chr4_08M_1
Chr2	.	gene	8909455	8909772	.	+	.	ID=crp1810_chr2_08M_1.p
Chr2	.	mRNA	8909455	8909772	.	+	.	ID=crp1810_chr2_08M_1;Parent=crp1810_chr2_08M_1.p;Note=KS:
Chr2	.	exon	8909455	8909772	.	+	.	Parent=crp1810_chr2_08M_1
Chr2	.	CDS	8909455	8909772	.	+	0	Parent=crp1810_chr2_08M_1
Chr2	.	gene	14046521	14046832	.	-	.	ID=crp1810_chr2_14M_1.p
Chr2	TAIR10	mRNA	14046521	14046832	.	-	.	ID=crp1810_chr2_14M_1;Parent=crp1810_chr2_14M_1.p
Chr2	.	exon	14046521	14046832	.	-	.	Parent=crp1810_chr2_14M_1
Chr2	.	CDS	14046521	14046832	.	-	0	Parent=crp1810_chr2_14M_1
Chr2	.	gene	8246220	8246441	.	+	.	ID=crp1820_chr2_08M_1.p
Chr2	TAIR10	mRNA	8246220	8246441	.	+	.	ID=crp1820_chr2_08M_1;Parent=crp1820_chr2_08M_1.p
Chr2	.	exon	8246220	8246441	.	+	.	Parent=crp1820_chr2_08M_1
Chr2	.	CDS	8246220	8246441	.	+	0	Parent=crp1820_chr2_08M_1
Chr2	.	gene	8247783	8248001	.	+	.	ID=crp1820_chr2_08M_2.p
Chr2	TAIR10	mRNA	8247783	8248001	.	+	.	ID=crp1820_chr2_08M_2;Parent=crp1820_chr2_08M_2.p
Chr2	.	exon	8247783	8248001	.	+	.	Parent=crp1820_chr2_08M_2
Chr2	.	CDS	8247783	8248001	.	+	0	Parent=crp1820_chr2_08M_2
Chr2	.	gene	8249923	8250141	.	+	.	ID=crp1820_chr2_08M_3.p
Chr2	TAIR10	mRNA	8249923	8250141	.	+	.	ID=crp1820_chr2_08M_3;Parent=crp1820_chr2_08M_3.p
Chr2	.	exon	8249923	8250141	.	+	.	Parent=crp1820_chr2_08M_3
Chr2	.	CDS	8249923	8250141	.	+	0	Parent=crp1820_chr2_08M_3
Chr2	.	gene	8251674	8251892	.	+	.	ID=crp1820_chr2_08M_4.p
Chr2	TAIR10	mRNA	8251674	8251892	.	+	.	ID=crp1820_chr2_08M_4;Parent=crp1820_chr2_08M_4.p
Chr2	.	exon	8251674	8251892	.	+	.	Parent=crp1820_chr2_08M_4
Chr2	.	CDS	8251674	8251892	.	+	0	Parent=crp1820_chr2_08M_4
Chr3	.	gene	9163340	9163893	.	-	.	ID=crp1820_chr3_09M_1.p
Chr3	TAIR10	mRNA	9163340	9163893	.	-	.	ID=crp1820_chr3_09M_1;Parent=crp1820_chr3_09M_1.p
Chr3	.	exon	9163340	9163893	.	-	.	Parent=crp1820_chr3_09M_1
Chr3	.	CDS	9163602	9163826	.	-	0	Parent=crp1820_chr3_09M_1
Chr3	.	five_prime_UTR	9163827	9163893	.	-	.	Parent=crp1820_chr3_09M_1
Chr3	.	three_prime_UTR	9163340	9163601	.	-	.	Parent=crp1820_chr3_09M_1
Chr3	.	gene	9165744	9166253	.	-	.	ID=crp1820_chr3_09M_2.p
Chr3	TAIR10	mRNA	9165744	9166253	.	-	.	ID=crp1820_chr3_09M_2;Parent=crp1820_chr3_09M_2.p
Chr3	.	exon	9165744	9166253	.	-	.	Parent=crp1820_chr3_09M_2
Chr3	.	CDS	9165975	9166205	.	-	0	Parent=crp1820_chr3_09M_2
Chr3	.	five_prime_UTR	9166206	9166253	.	-	.	Parent=crp1820_chr3_09M_2
Chr3	.	three_prime_UTR	9165744	9165974	.	-	.	Parent=crp1820_chr3_09M_2
Chr4	.	gene	7624680	7625192	.	-	.	ID=crp1820_chr4_07M_1.p
Chr4	TAIR10	mRNA	7624680	7625192	.	-	.	ID=crp1820_chr4_07M_1;Parent=crp1820_chr4_07M_1.p
Chr4	.	exon	7624680	7625192	.	-	.	Parent=crp1820_chr4_07M_1
Chr4	.	CDS	7624884	7625114	.	-	0	Parent=crp1820_chr4_07M_1
Chr4	.	five_prime_UTR	7625115	7625192	.	-	.	Parent=crp1820_chr4_07M_1
Chr4	.	three_prime_UTR	7624680	7624883	.	-	.	Parent=crp1820_chr4_07M_1
Chr1	.	gene	8203962	8204255	.	+	.	ID=crp1850_chr1_08M_1.p
Chr1	TAIR10	mRNA	8203962	8204255	.	+	.	ID=crp1850_chr1_08M_1;Parent=crp1850_chr1_08M_1.p
Chr1	.	exon	8203962	8204255	.	+	.	Parent=crp1850_chr1_08M_1
Chr1	.	CDS	8203962	8204255	.	+	0	Parent=crp1850_chr1_08M_1
Chr1	.	gene	8205872	8206206	.	+	.	ID=crp1850_chr1_08M_2.p
Chr1	TAIR10	mRNA	8205872	8206206	.	+	.	ID=crp1850_chr1_08M_2;Parent=crp1850_chr1_08M_2.p
Chr1	.	exon	8205872	8206206	.	+	.	Parent=crp1850_chr1_08M_2
Chr1	.	CDS	8205934	8206206	.	+	0	Parent=crp1850_chr1_08M_2
Chr1	.	five_prime_UTR	8205872	8205933	.	+	.	Parent=crp1850_chr1_08M_2
Chr1	.	gene	13049164	13049433	.	+	.	ID=crp1850_chr1_13M_1.p
Chr1	TAIR10	mRNA	13049164	13049433	.	+	.	ID=crp1850_chr1_13M_1;Parent=crp1850_chr1_13M_1.p
Chr1	.	exon	13049164	13049433	.	+	.	Parent=crp1850_chr1_13M_1
Chr1	.	CDS	13049164	13049433	.	+	0	Parent=crp1850_chr1_13M_1
Chr2	.	gene	13903272	13903487	.	+	.	ID=crp1850_chr2_13M_1.p
Chr2	TAIR10	mRNA	13903272	13903487	.	+	.	ID=crp1850_chr2_13M_1;Parent=crp1850_chr2_13M_1.p
Chr2	.	exon	13903272	13903487	.	+	.	Parent=crp1850_chr2_13M_1
Chr2	.	CDS	13903272	13903487	.	+	0	Parent=crp1850_chr2_13M_1
Chr2	.	gene	13904916	13905110	.	+	.	ID=crp1850_chr2_13M_2.p
Chr2	TAIR10	mRNA	13904916	13905110	.	+	.	ID=crp1850_chr2_13M_2;Parent=crp1850_chr2_13M_2.p
Chr2	.	exon	13904916	13905110	.	+	.	Parent=crp1850_chr2_13M_2
Chr2	.	CDS	13904916	13905110	.	+	0	Parent=crp1850_chr2_13M_2
Chr2	.	gene	13951686	13953478	.	+	.	ID=crp1850_chr2_13M_3.p
Chr2	TAIR10	mRNA	13951686	13953478	.	+	.	ID=crp1850_chr2_13M_3;Parent=crp1850_chr2_13M_3.p
Chr2	.	exon	13951686	13953478	.	+	.	Parent=crp1850_chr2_13M_3
Chr2	.	CDS	13952262	13952480	.	+	0	Parent=crp1850_chr2_13M_3
Chr2	.	five_prime_UTR	13951686	13952261	.	+	.	Parent=crp1850_chr2_13M_3
Chr2	.	three_prime_UTR	13952481	13953478	.	+	.	Parent=crp1850_chr2_13M_3
Chr2	.	gene	14691411	14691629	.	+	.	ID=crp1850_chr2_14M_1.p
Chr2	TAIR10	mRNA	14691411	14691629	.	+	.	ID=crp1850_chr2_14M_1;Parent=crp1850_chr2_14M_1.p
Chr2	.	exon	14691411	14691629	.	+	.	Parent=crp1850_chr2_14M_1
Chr2	.	CDS	14691411	14691629	.	+	0	Parent=crp1850_chr2_14M_1
Chr3	.	gene	1292408	1292725	.	-	.	ID=crp1850_chr3_01M_1.p
Chr3	TAIR10	mRNA	1292408	1292725	.	-	.	ID=crp1850_chr3_01M_1;Parent=crp1850_chr3_01M_1.p
Chr3	.	exon	1292408	1292725	.	-	.	Parent=crp1850_chr3_01M_1
Chr3	.	CDS	1292408	1292725	.	-	0	Parent=crp1850_chr3_01M_1
Chr4	.	gene	6984051	6984308	.	-	.	ID=crp1850_chr4_06M_1.p
Chr4	TAIR10	mRNA	6984051	6984308	.	-	.	ID=crp1850_chr4_06M_1;Parent=crp1850_chr4_06M_1.p
Chr4	.	exon	6984051	6984308	.	-	.	Parent=crp1850_chr4_06M_1
Chr4	.	CDS	6984051	6984308	.	-	0	Parent=crp1850_chr4_06M_1
Chr4	.	gene	7037086	7037358	.	-	.	ID=crp1850_chr4_07M_1.p
Chr4	TAIR10	mRNA	7037086	7037358	.	-	.	ID=crp1850_chr4_07M_1;Parent=crp1850_chr4_07M_1.p
Chr4	.	exon	7037086	7037358	.	-	.	Parent=crp1850_chr4_07M_1
Chr4	.	CDS	7037086	7037358	.	-	0	Parent=crp1850_chr4_07M_1
Chr1	.	gene	22714921	22715448	.	-	.	ID=crp1855_chr1_22M_1.p
Chr1	TAIR10	mRNA	22714921	22715448	.	-	.	ID=crp1855_chr1_22M_1;Parent=crp1855_chr1_22M_1.p
Chr1	.	exon	22714921	22715448	.	-	.	Parent=crp1855_chr1_22M_1
Chr1	.	CDS	22715081	22715329	.	-	0	Parent=crp1855_chr1_22M_1
Chr1	.	five_prime_UTR	22715330	22715448	.	-	.	Parent=crp1855_chr1_22M_1
Chr1	.	three_prime_UTR	22714921	22715080	.	-	.	Parent=crp1855_chr1_22M_1
Chr1	.	gene	22717060	22717610	.	-	.	ID=crp1855_chr1_22M_2.p
Chr1	TAIR10	mRNA	22717060	22717610	.	-	.	ID=crp1855_chr1_22M_2;Parent=crp1855_chr1_22M_2.p
Chr1	.	exon	22717060	22717610	.	-	.	Parent=crp1855_chr1_22M_2
Chr1	.	CDS	22717265	22717492	.	-	0	Parent=crp1855_chr1_22M_2
Chr1	.	five_prime_UTR	22717493	22717610	.	-	.	Parent=crp1855_chr1_22M_2
Chr1	.	three_prime_UTR	22717060	22717264	.	-	.	Parent=crp1855_chr1_22M_2
Chr2	.	gene	9379578	9379817	.	+	.	ID=crp1855_chr2_09M_1.p
Chr2	TAIR10	mRNA	9379578	9379817	.	+	.	ID=crp1855_chr2_09M_1;Parent=crp1855_chr2_09M_1.p
Chr2	.	exon	9379578	9379817	.	+	.	Parent=crp1855_chr2_09M_1
Chr2	.	CDS	9379578	9379817	.	+	0	Parent=crp1855_chr2_09M_1
Chr1	.	gene	22333916	22334161	.	+	.	ID=crp1860_chr1_22M_1.p
Chr1	TAIR10	mRNA	22333916	22334161	.	+	.	ID=crp1860_chr1_22M_1;Parent=crp1860_chr1_22M_1.p
Chr1	.	exon	22333916	22334161	.	+	.	Parent=crp1860_chr1_22M_1
Chr1	.	CDS	22333916	22334161	.	+	0	Parent=crp1860_chr1_22M_1
Chr1	.	gene	22392729	22392974	.	+	.	ID=crp1860_chr1_22M_2.p
Chr1	TAIR10	mRNA	22392729	22392974	.	+	.	ID=crp1860_chr1_22M_2;Parent=crp1860_chr1_22M_2.p
Chr1	.	exon	22392729	22392974	.	+	.	Parent=crp1860_chr1_22M_2
Chr1	.	CDS	22392729	22392974	.	+	0	Parent=crp1860_chr1_22M_2
Chr1	.	gene	22428605	22428844	.	-	.	ID=crp1860_chr1_22M_3.p
Chr1	TAIR10	mRNA	22428605	22428844	.	-	.	ID=crp1860_chr1_22M_3;Parent=crp1860_chr1_22M_3.p
Chr1	.	exon	22428605	22428844	.	-	.	Parent=crp1860_chr1_22M_3
Chr1	.	CDS	22428605	22428844	.	-	0	Parent=crp1860_chr1_22M_3
Chr2	.	gene	13931166	13931453	.	-	.	ID=crp1860_chr2_13M_1.p
Chr2	TAIR10	mRNA	13931166	13931453	.	-	.	ID=crp1860_chr2_13M_1;Parent=crp1860_chr2_13M_1.p
Chr2	.	exon	13931166	13931453	.	-	.	Parent=crp1860_chr2_13M_1
Chr2	.	CDS	13931166	13931453	.	-	0	Parent=crp1860_chr2_13M_1
Chr3	.	gene	8586382	8587056	.	+	.	ID=crp1870_chr3_08M_1.p
Chr3	TAIR10	mRNA	8586382	8587056	.	+	.	ID=crp1870_chr3_08M_1;Parent=crp1870_chr3_08M_1.p
Chr3	.	exon	8586382	8587056	.	+	.	Parent=crp1870_chr3_08M_1
Chr3	.	CDS	8586467	8586823	.	+	0	Parent=crp1870_chr3_08M_1
Chr3	.	five_prime_UTR	8586382	8586466	.	+	.	Parent=crp1870_chr3_08M_1
Chr3	.	three_prime_UTR	8586824	8587056	.	+	.	Parent=crp1870_chr3_08M_1
Chr4	.	gene	8058072	8058675	.	-	.	ID=crp1870_chr4_08M_1.p
Chr4	TAIR10	mRNA	8058072	8058675	.	-	.	ID=crp1870_chr4_08M_1;Parent=crp1870_chr4_08M_1.p
Chr4	.	exon	8058072	8058675	.	-	.	Parent=crp1870_chr4_08M_1
Chr4	.	CDS	8058268	8058609	.	-	0	Parent=crp1870_chr4_08M_1
Chr4	.	five_prime_UTR	8058610	8058675	.	-	.	Parent=crp1870_chr4_08M_1
Chr4	.	three_prime_UTR	8058072	8058267	.	-	.	Parent=crp1870_chr4_08M_1
Chr5	.	gene	26768020	26768846	.	+	.	ID=crp1910_chr5_26M_1.p
Chr5	TAIR10	mRNA	26768020	26768846	.	+	.	ID=crp1910_chr5_26M_1;Parent=crp1910_chr5_26M_1.p
Chr5	.	exon	26768020	26768846	.	+	.	Parent=crp1910_chr5_26M_1
Chr5	.	CDS	26768120	26768509	.	+	0	Parent=crp1910_chr5_26M_1
Chr5	.	five_prime_UTR	26768020	26768119	.	+	.	Parent=crp1910_chr5_26M_1
Chr5	.	three_prime_UTR	26768510	26768846	.	+	.	Parent=crp1910_chr5_26M_1
[truncated: 2,646 more rows]
