# Supplementary material for: Detecting small plant peptides using SPADA (Small Peptide Alignment Discovery Application)
Source: BMC Bioinformatics. 2013 Nov 20;14:335. doi: 10.1186/1471-2105-14-335 (PMC3924332; doi:10.1186/1471-2105-14-335)
Supplement: Additional file 1 — File S1. Manually curated CRPs (test set) in A. thaliana and M. truncatula (in GFF3 format). [file 1471-2105-14-335-S1.zip › File_S1/CRP_Medicago.gff]

##gff-version 3
chr0	.	gene	8163316	8163980	.	+	.	ID=crp0000_chr0_08M_1.p
chr0	mt_35	mRNA	8163316	8163980	.	+	.	ID=crp0000_chr0_08M_1;Parent=crp0000_chr0_08M_1.p;Note=CRP0000-1030
chr0	.	exon	8163316	8163425	.	+	.	Parent=crp0000_chr0_08M_1
chr0	.	exon	8163596	8163980	.	+	.	Parent=crp0000_chr0_08M_1
chr0	.	CDS	8163362	8163425	.	+	0	Parent=crp0000_chr0_08M_1
chr0	.	CDS	8163596	8163762	.	+	2	Parent=crp0000_chr0_08M_1
chr0	.	five_prime_UTR	8163316	8163361	.	+	.	Parent=crp0000_chr0_08M_1
chr0	.	three_prime_UTR	8163763	8163980	.	+	.	Parent=crp0000_chr0_08M_1
chr0	.	gene	8167587	8168061	.	+	.	ID=crp0000_chr0_08M_2.p
chr0	mt_35	mRNA	8167587	8168061	.	+	.	ID=crp0000_chr0_08M_2;Parent=crp0000_chr0_08M_2.p;Note=CRP0000-1030
chr0	.	exon	8167587	8167650	.	+	.	Parent=crp0000_chr0_08M_2
chr0	.	exon	8167892	8168061	.	+	.	Parent=crp0000_chr0_08M_2
chr0	.	CDS	8167587	8167650	.	+	0	Parent=crp0000_chr0_08M_2
chr0	.	CDS	8167892	8168061	.	+	2	Parent=crp0000_chr0_08M_2
chr0	.	gene	8170705	8171210	.	+	.	ID=crp0000_chr0_08M_3.p
chr0	mt_35	mRNA	8170705	8171210	.	+	.	ID=crp0000_chr0_08M_3;Parent=crp0000_chr0_08M_3.p;Note=CRP0000-1030
chr0	.	exon	8170705	8170768	.	+	.	Parent=crp0000_chr0_08M_3
chr0	.	exon	8171038	8171210	.	+	.	Parent=crp0000_chr0_08M_3
chr0	.	CDS	8170705	8170768	.	+	0	Parent=crp0000_chr0_08M_3
chr0	.	CDS	8171038	8171210	.	+	2	Parent=crp0000_chr0_08M_3
chr3	.	gene	10265357	10265909	.	-	.	ID=crp0000_chr3_10M_1.p
chr3	mt_35	mRNA	10265357	10265909	.	-	.	ID=crp0000_chr3_10M_1;Parent=crp0000_chr3_10M_1.p;Note=CRP0000-1030
chr3	.	exon	10265357	10265535	.	-	.	Parent=crp0000_chr3_10M_1
chr3	.	exon	10265846	10265909	.	-	.	Parent=crp0000_chr3_10M_1
chr3	.	CDS	10265846	10265909	.	-	0	Parent=crp0000_chr3_10M_1
chr3	.	CDS	10265357	10265535	.	-	2	Parent=crp0000_chr3_10M_1
chr8	.	gene	18465613	18466013	.	+	.	ID=crp0000_chr8_18M_1.p
chr8	mt_35	mRNA	18465613	18466013	.	+	.	ID=crp0000_chr8_18M_1;Parent=crp0000_chr8_18M_1.p;Note=CRP0000-1030
chr8	.	exon	18465613	18465676	.	+	.	Parent=crp0000_chr8_18M_1
chr8	.	exon	18465847	18466013	.	+	.	Parent=crp0000_chr8_18M_1
chr8	.	CDS	18465613	18465676	.	+	0	Parent=crp0000_chr8_18M_1
chr8	.	CDS	18465847	18466013	.	+	2	Parent=crp0000_chr8_18M_1
chr8	.	gene	18469838	18470312	.	+	.	ID=crp0000_chr8_18M_2.p
chr8	mt_35	mRNA	18469838	18470312	.	+	.	ID=crp0000_chr8_18M_2;Parent=crp0000_chr8_18M_2.p;Note=CRP0000-1030
chr8	.	exon	18469838	18469901	.	+	.	Parent=crp0000_chr8_18M_2
chr8	.	exon	18470143	18470312	.	+	.	Parent=crp0000_chr8_18M_2
chr8	.	CDS	18469838	18469901	.	+	0	Parent=crp0000_chr8_18M_2
chr8	.	CDS	18470143	18470312	.	+	2	Parent=crp0000_chr8_18M_2
chr8	.	gene	18472956	18473461	.	+	.	ID=crp0000_chr8_18M_3.p
chr8	mt_35	mRNA	18472956	18473461	.	+	.	ID=crp0000_chr8_18M_3;Parent=crp0000_chr8_18M_3.p;Note=CRP0000-1030
chr8	.	exon	18472956	18473019	.	+	.	Parent=crp0000_chr8_18M_3
chr8	.	exon	18473289	18473461	.	+	.	Parent=crp0000_chr8_18M_3
chr8	.	CDS	18472956	18473019	.	+	0	Parent=crp0000_chr8_18M_3
chr8	.	CDS	18473289	18473461	.	+	2	Parent=crp0000_chr8_18M_3
chr8	.	gene	20604152	20604867	.	-	.	ID=crp0000_chr8_20M_1.p
chr8	mt_35	mRNA	20604152	20604867	.	-	.	ID=crp0000_chr8_20M_1;Parent=crp0000_chr8_20M_1.p;Note=CRP0000-1030
chr8	.	exon	20604152	20604333	.	-	.	Parent=crp0000_chr8_20M_1
chr8	.	exon	20604804	20604867	.	-	.	Parent=crp0000_chr8_20M_1
chr8	.	CDS	20604804	20604867	.	-	0	Parent=crp0000_chr8_20M_1
chr8	.	CDS	20604152	20604333	.	-	2	Parent=crp0000_chr8_20M_1
chr8	.	gene	27718814	27720148	.	+	.	ID=crp0000_chr8_27M_1.p
chr8	mt_35	mRNA	27718814	27720148	.	+	.	ID=crp0000_chr8_27M_1;Parent=crp0000_chr8_27M_1.p;Note=CRP0000-1030
chr8	.	exon	27718814	27718903	.	+	.	Parent=crp0000_chr8_27M_1
chr8	.	exon	27719824	27720148	.	+	.	Parent=crp0000_chr8_27M_1
chr8	.	CDS	27718849	27718903	.	+	0	Parent=crp0000_chr8_27M_1
chr8	.	CDS	27719824	27719993	.	+	2	Parent=crp0000_chr8_27M_1
chr8	.	five_prime_UTR	27718814	27718848	.	+	.	Parent=crp0000_chr8_27M_1
chr8	.	three_prime_UTR	27719994	27720148	.	+	.	Parent=crp0000_chr8_27M_1
chr8	.	gene	27723415	27723994	.	+	.	ID=crp0000_chr8_27M_2.p
chr8	mt_35	mRNA	27723415	27723994	.	+	.	ID=crp0000_chr8_27M_2;Parent=crp0000_chr8_27M_2.p;Note=CRP0000-1030
chr8	.	exon	27723415	27723496	.	+	.	Parent=crp0000_chr8_27M_2
chr8	.	exon	27723661	27723994	.	+	.	Parent=crp0000_chr8_27M_2
chr8	.	CDS	27723442	27723496	.	+	0	Parent=crp0000_chr8_27M_2
chr8	.	CDS	27723661	27723830	.	+	2	Parent=crp0000_chr8_27M_2
chr8	.	five_prime_UTR	27723415	27723441	.	+	.	Parent=crp0000_chr8_27M_2
chr8	.	three_prime_UTR	27723831	27723994	.	+	.	Parent=crp0000_chr8_27M_2
chrU	.	gene	88268637	88268949	.	-	.	ID=crp0000_chrU_088M_1.p
chrU	mt_35	mRNA	88268637	88268949	.	-	.	ID=crp0000_chrU_088M_1;Parent=crp0000_chrU_088M_1.p;Note=CRP0000-1030
chrU	.	exon	88268637	88268812	.	-	.	Parent=crp0000_chrU_088M_1
chrU	.	exon	88268895	88268949	.	-	.	Parent=crp0000_chrU_088M_1
chrU	.	CDS	88268895	88268949	.	-	0	Parent=crp0000_chrU_088M_1
chrU	.	CDS	88268637	88268812	.	-	2	Parent=crp0000_chrU_088M_1
chrU	.	gene	92998836	92999236	.	-	.	ID=crp0000_chrU_092M_1.p
chrU	KS	mRNA	92998836	92999236	.	-	.	ID=crp0000_chrU_092M_1;Parent=crp0000_chrU_092M_1.p;Note=CRP0000-1030
chrU	.	exon	92998836	92999002	.	-	.	Parent=crp0000_chrU_092M_1
chrU	.	exon	92999173	92999236	.	-	.	Parent=crp0000_chrU_092M_1
chrU	.	CDS	92999173	92999236	.	-	0	Parent=crp0000_chrU_092M_1
chrU	.	CDS	92998836	92999002	.	-	2	Parent=crp0000_chrU_092M_1
chrU	.	gene	99002347	99002821	.	-	.	ID=crp0000_chrU_099M_1.p
chrU	KS	mRNA	99002347	99002821	.	-	.	ID=crp0000_chrU_099M_1;Parent=crp0000_chrU_099M_1.p;Note=CRP0000-1030
chrU	.	exon	99002347	99002510	.	-	.	Parent=crp0000_chrU_099M_1
chrU	.	exon	99002758	99002821	.	-	.	Parent=crp0000_chrU_099M_1
chrU	.	CDS	99002758	99002821	.	-	0	Parent=crp0000_chrU_099M_1
chrU	.	CDS	99002347	99002510	.	-	2	Parent=crp0000_chrU_099M_1
chrU	.	gene	108583081	108583586	.	-	.	ID=crp0000_chrU_108M_1.p
chrU	KS	mRNA	108583081	108583586	.	-	.	ID=crp0000_chrU_108M_1;Parent=crp0000_chrU_108M_1.p;Note=CRP0000-1030
chrU	.	exon	108583081	108583253	.	-	.	Parent=crp0000_chrU_108M_1
chrU	.	exon	108583523	108583586	.	-	.	Parent=crp0000_chrU_108M_1
chrU	.	CDS	108583523	108583586	.	-	0	Parent=crp0000_chrU_108M_1
chrU	.	CDS	108583081	108583253	.	-	2	Parent=crp0000_chrU_108M_1
chrU	.	gene	111017721	111018049	.	+	.	ID=crp0000_chrU_111M_1.p
chrU	mt_35	mRNA	111017721	111018049	.	+	.	ID=crp0000_chrU_111M_1;Parent=crp0000_chrU_111M_1.p;Note=CRP0000-1030
chrU	.	exon	111017721	111017775	.	+	.	Parent=crp0000_chrU_111M_1
chrU	.	exon	111017883	111018049	.	+	.	Parent=crp0000_chrU_111M_1
chrU	.	CDS	111017721	111017775	.	+	0	Parent=crp0000_chrU_111M_1
chrU	.	CDS	111017883	111018049	.	+	2	Parent=crp0000_chrU_111M_1
chr8	.	gene	1445981	1448443	.	-	.	ID=crp0010_chr8_01M_1.p
chr8	mt_35	mRNA	1445981	1448443	.	-	.	ID=crp0010_chr8_01M_1;Parent=crp0010_chr8_01M_1.p;Note=CRP0000-1030
chr8	.	exon	1445981	1446409	.	-	.	Parent=crp0010_chr8_01M_1
chr8	.	exon	1448379	1448443	.	-	.	Parent=crp0010_chr8_01M_1
chr8	.	CDS	1448379	1448436	.	-	0	Parent=crp0010_chr8_01M_1
chr8	.	CDS	1446237	1446409	.	-	2	Parent=crp0010_chr8_01M_1
chr8	.	five_prime_UTR	1448437	1448443	.	-	.	Parent=crp0010_chr8_01M_1
chr8	.	three_prime_UTR	1445981	1446236	.	-	.	Parent=crp0010_chr8_01M_1
chrU	.	gene	11106137	11106453	.	-	.	ID=crp0010_chrU_011M_1.p
chrU	Augustus_evidence	mRNA	11106137	11106453	.	-	.	ID=crp0010_chrU_011M_1;Parent=crp0010_chrU_011M_1.p;Note=Augustus_evidence
chrU	.	exon	11106137	11106279	.	-	.	Parent=crp0010_chrU_011M_1
chrU	.	exon	11106396	11106453	.	-	.	Parent=crp0010_chrU_011M_1
chrU	.	CDS	11106396	11106453	.	-	0	Parent=crp0010_chrU_011M_1
chrU	.	CDS	11106137	11106279	.	-	2	Parent=crp0010_chrU_011M_1
chrU	.	gene	35295886	35296095	.	-	.	ID=crp0010_chrU_035M_1.p
chrU	mt_35	mRNA	35295886	35296095	.	-	.	ID=crp0010_chrU_035M_1;Parent=crp0010_chrU_035M_1.p;Note=CRP0000-1030
chrU	.	exon	35295886	35296095	.	-	.	Parent=crp0010_chrU_035M_1
chrU	.	CDS	35295886	35296095	.	-	0	Parent=crp0010_chrU_035M_1
chrU	.	gene	45668418	45669174	.	-	.	ID=crp0010_chrU_045M_1.p
chrU	mt_35	mRNA	45668418	45669174	.	-	.	ID=crp0010_chrU_045M_1;Parent=crp0010_chrU_045M_1.p;Note=CRP0000-1030
chrU	.	exon	45668418	45668869	.	-	.	Parent=crp0010_chrU_045M_1
chrU	.	exon	45669068	45669174	.	-	.	Parent=crp0010_chrU_045M_1
chrU	.	CDS	45669068	45669125	.	-	0	Parent=crp0010_chrU_045M_1
chrU	.	CDS	45668706	45668869	.	-	2	Parent=crp0010_chrU_045M_1
chrU	.	five_prime_UTR	45669126	45669174	.	-	.	Parent=crp0010_chrU_045M_1
chrU	.	three_prime_UTR	45668418	45668705	.	-	.	Parent=crp0010_chrU_045M_1
chrU	.	gene	62546943	62547273	.	-	.	ID=crp0010_chrU_062M_1.p
chrU	GeneWise_SplicePredictor Augustus_evidence	mRNA	62546943	62547273	.	-	.	ID=crp0010_chrU_062M_1;Parent=crp0010_chrU_062M_1.p;Note=GeneWise_SplicePredictor Augustus_evidence
chrU	.	exon	62546943	62547109	.	-	.	Parent=crp0010_chrU_062M_1
chrU	.	exon	62547216	62547273	.	-	.	Parent=crp0010_chrU_062M_1
chrU	.	CDS	62547216	62547273	.	-	0	Parent=crp0010_chrU_062M_1
chrU	.	CDS	62546943	62547109	.	-	2	Parent=crp0010_chrU_062M_1
chr4	.	gene	40191837	40192330	.	-	.	ID=crp0030_chr4_40M_1.p
chr4	mt_35	mRNA	40191837	40192330	.	-	.	ID=crp0030_chr4_40M_1;Parent=crp0030_chr4_40M_1.p;Note=CRP0000-1030
chr4	.	exon	40191837	40192091	.	-	.	Parent=crp0030_chr4_40M_1
chr4	.	exon	40192197	40192330	.	-	.	Parent=crp0030_chr4_40M_1
chr4	.	CDS	40192197	40192272	.	-	0	Parent=crp0030_chr4_40M_1
chr4	.	CDS	40191934	40192091	.	-	2	Parent=crp0030_chr4_40M_1
chr4	.	five_prime_UTR	40192273	40192330	.	-	.	Parent=crp0030_chr4_40M_1
chr4	.	three_prime_UTR	40191837	40191933	.	-	.	Parent=crp0030_chr4_40M_1
chrU	.	gene	14214278	14214977	.	-	.	ID=crp0030_chrU_014M_1.p
chrU	mt_35	mRNA	14214278	14214977	.	-	.	ID=crp0030_chrU_014M_1;Parent=crp0030_chrU_014M_1.p;Note=CRP0000-1030
chrU	.	exon	14214278	14214447	.	-	.	Parent=crp0030_chrU_014M_1
chrU	.	exon	14214551	14214609	.	-	.	Parent=crp0030_chrU_014M_1
chrU	.	exon	14214943	14214977	.	-	.	Parent=crp0030_chrU_014M_1
chrU	.	CDS	14214943	14214977	.	-	0	Parent=crp0030_chrU_014M_1
chrU	.	CDS	14214551	14214609	.	-	1	Parent=crp0030_chrU_014M_1
chrU	.	CDS	14214278	14214447	.	-	2	Parent=crp0030_chrU_014M_1
chr2	.	gene	10011276	10012696	.	-	.	ID=crp0080_chr2_10M_1.p
chr2	mt_35	mRNA	10011276	10012696	.	-	.	ID=crp0080_chr2_10M_1;Parent=crp0080_chr2_10M_1.p;Note=CRP0000-1030
chr2	.	exon	10011276	10011457	.	-	.	Parent=crp0080_chr2_10M_1
chr2	.	exon	10012639	10012696	.	-	.	Parent=crp0080_chr2_10M_1
chr2	.	CDS	10012639	10012696	.	-	0	Parent=crp0080_chr2_10M_1
chr2	.	CDS	10011276	10011457	.	-	2	Parent=crp0080_chr2_10M_1
chr2	.	gene	10267536	10267887	.	+	.	ID=crp0080_chr2_10M_2.p
chr2	mt_35	mRNA	10267536	10267887	.	+	.	ID=crp0080_chr2_10M_2;Parent=crp0080_chr2_10M_2.p;Note=CRP0000-1030
chr2	.	exon	10267536	10267593	.	+	.	Parent=crp0080_chr2_10M_2
chr2	.	exon	10267715	10267887	.	+	.	Parent=crp0080_chr2_10M_2
chr2	.	CDS	10267536	10267593	.	+	0	Parent=crp0080_chr2_10M_2
chr2	.	CDS	10267715	10267887	.	+	2	Parent=crp0080_chr2_10M_2
chr6	.	gene	15336410	15338041	.	+	.	ID=crp0080_chr6_15M_1.p
chr6	mt_35	mRNA	15336410	15338041	.	+	.	ID=crp0080_chr6_15M_1;Parent=crp0080_chr6_15M_1.p;Note=CRP0000-1030
chr6	.	exon	15336410	15336464	.	+	.	Parent=crp0080_chr6_15M_1
chr6	.	exon	15337842	15338041	.	+	.	Parent=crp0080_chr6_15M_1
chr6	.	CDS	15336410	15336464	.	+	0	Parent=crp0080_chr6_15M_1
chr6	.	CDS	15337842	15338041	.	+	2	Parent=crp0080_chr6_15M_1
chrU	.	gene	82194941	82195465	.	-	.	ID=crp0080_chrU_082M_1.p
chrU	mt_35	mRNA	82194941	82195465	.	-	.	ID=crp0080_chrU_082M_1;Parent=crp0080_chrU_082M_1.p;Note=CRP0000-1030
chrU	.	exon	82194941	82195268	.	-	.	Parent=crp0080_chrU_082M_1
chrU	.	exon	82195368	82195465	.	-	.	Parent=crp0080_chrU_082M_1
chrU	.	CDS	82195368	82195425	.	-	0	Parent=crp0080_chrU_082M_1
chrU	.	CDS	82195108	82195268	.	-	2	Parent=crp0080_chrU_082M_1
chrU	.	five_prime_UTR	82195426	82195465	.	-	.	Parent=crp0080_chrU_082M_1
chrU	.	three_prime_UTR	82194941	82195107	.	-	.	Parent=crp0080_chrU_082M_1
chr3	.	gene	42565716	42566075	.	-	.	ID=crp0090_chr3_42M_1.p
chr3	mt_35	mRNA	42565716	42566075	.	-	.	ID=crp0090_chr3_42M_1;Parent=crp0090_chr3_42M_1.p;Note=CRP0000-1030
chr3	.	exon	42565716	42565921	.	-	.	Parent=crp0090_chr3_42M_1
chr3	.	exon	42565991	42566075	.	-	.	Parent=crp0090_chr3_42M_1
chr3	.	CDS	42565991	42566075	.	-	0	Parent=crp0090_chr3_42M_1
chr3	.	CDS	42565716	42565921	.	-	2	Parent=crp0090_chr3_42M_1
chr3	.	gene	5379323	5379852	.	-	.	ID=crp0110_chr3_05M_1.p
chr3	mt_35	mRNA	5379323	5379852	.	-	.	ID=crp0110_chr3_05M_1;Parent=crp0110_chr3_05M_1.p;Note=CRP0000-1030
chr3	.	exon	5379323	5379663	.	-	.	Parent=crp0110_chr3_05M_1
chr3	.	exon	5379775	5379852	.	-	.	Parent=crp0110_chr3_05M_1
chr3	.	CDS	5379775	5379850	.	-	0	Parent=crp0110_chr3_05M_1
chr3	.	CDS	5379506	5379663	.	-	2	Parent=crp0110_chr3_05M_1
chr3	.	five_prime_UTR	5379851	5379852	.	-	.	Parent=crp0110_chr3_05M_1
chr3	.	three_prime_UTR	5379323	5379505	.	-	.	Parent=crp0110_chr3_05M_1
chr8	.	gene	5929666	5930561	.	+	.	ID=crp0110_chr8_05M_1.p
chr8	mt_35	mRNA	5929666	5930561	.	+	.	ID=crp0110_chr8_05M_1;Parent=crp0110_chr8_05M_1.p;Note=CRP0000-1030
chr8	.	exon	5929666	5929738	.	+	.	Parent=crp0110_chr8_05M_1
chr8	.	exon	5930209	5930561	.	+	.	Parent=crp0110_chr8_05M_1
chr8	.	CDS	5929666	5929738	.	+	0	Parent=crp0110_chr8_05M_1
chr8	.	CDS	5930209	5930366	.	+	2	Parent=crp0110_chr8_05M_1
chr8	.	three_prime_UTR	5930367	5930561	.	+	.	Parent=crp0110_chr8_05M_1
chr8	.	gene	13526897	13527542	.	-	.	ID=crp0110_chr8_13M_1.p
chr8	mt_35	mRNA	13526897	13527542	.	-	.	ID=crp0110_chr8_13M_1;Parent=crp0110_chr8_13M_1.p;Note=CRP0000-1030
chr8	.	exon	13526897	13527270	.	-	.	Parent=crp0110_chr8_13M_1
chr8	.	exon	13527394	13527542	.	-	.	Parent=crp0110_chr8_13M_1
chr8	.	CDS	13527394	13527475	.	-	0	Parent=crp0110_chr8_13M_1
chr8	.	CDS	13527110	13527270	.	-	2	Parent=crp0110_chr8_13M_1
chr8	.	five_prime_UTR	13527476	13527542	.	-	.	Parent=crp0110_chr8_13M_1
chr8	.	three_prime_UTR	13526897	13527109	.	-	.	Parent=crp0110_chr8_13M_1
chr8	.	gene	13534133	13534476	.	-	.	ID=crp0110_chr8_13M_2.p
chr8	mt_35	mRNA	13534133	13534476	.	-	.	ID=crp0110_chr8_13M_2;Parent=crp0110_chr8_13M_2.p;Note=CRP0000-1030
chr8	.	exon	13534133	13534293	.	-	.	Parent=crp0110_chr8_13M_2
chr8	.	exon	13534401	13534476	.	-	.	Parent=crp0110_chr8_13M_2
chr8	.	CDS	13534401	13534476	.	-	0	Parent=crp0110_chr8_13M_2
chr8	.	CDS	13534133	13534293	.	-	2	Parent=crp0110_chr8_13M_2
chrU	.	gene	15294236	15295186	.	-	.	ID=crp0110_chrU_015M_1.p
chrU	mt_35	mRNA	15294236	15295186	.	-	.	ID=crp0110_chrU_015M_1;Parent=crp0110_chrU_015M_1.p;Note=CRP0000-1030
chrU	.	exon	15294236	15294597	.	-	.	Parent=crp0110_chrU_015M_1
chrU	.	exon	15294814	15294984	.	-	.	Parent=crp0110_chrU_015M_1
chrU	.	exon	15295088	15295186	.	-	.	Parent=crp0110_chrU_015M_1
chrU	.	CDS	15295088	15295163	.	-	0	Parent=crp0110_chrU_015M_1
chrU	.	CDS	15294814	15294984	.	-	2	Parent=crp0110_chrU_015M_1
chrU	.	CDS	15294434	15294597	.	-	2	Parent=crp0110_chrU_015M_1
chrU	.	five_prime_UTR	15295164	15295186	.	-	.	Parent=crp0110_chrU_015M_1
chrU	.	three_prime_UTR	15294236	15294433	.	-	.	Parent=crp0110_chrU_015M_1
chrU	.	gene	50124203	50125125	.	-	.	ID=crp0110_chrU_050M_1.p
chrU	mt_35	mRNA	50124203	50125125	.	-	.	ID=crp0110_chrU_050M_1;Parent=crp0110_chrU_050M_1.p;Note=CRP0000-1030
chrU	.	exon	50124203	50124633	.	-	.	Parent=crp0110_chrU_050M_1
chrU	.	exon	50125036	50125125	.	-	.	Parent=crp0110_chrU_050M_1
chrU	.	CDS	50125036	50125111	.	-	0	Parent=crp0110_chrU_050M_1
chrU	.	CDS	50124467	50124633	.	-	2	Parent=crp0110_chrU_050M_1
chrU	.	five_prime_UTR	50125112	50125125	.	-	.	Parent=crp0110_chrU_050M_1
chrU	.	three_prime_UTR	50124203	50124466	.	-	.	Parent=crp0110_chrU_050M_1
chrU	.	gene	52537044	52537753	.	+	.	ID=crp0110_chrU_052M_1.p
chrU	mt_35	mRNA	52537044	52537753	.	+	.	ID=crp0110_chrU_052M_1;Parent=crp0110_chrU_052M_1.p;Note=CRP0000-1030
chrU	.	exon	52537044	52537047	.	+	.	Parent=crp0110_chrU_052M_1
chrU	.	exon	52537512	52537753	.	+	.	Parent=crp0110_chrU_052M_1
chrU	.	CDS	52537044	52537047	.	+	0	Parent=crp0110_chrU_052M_1
chrU	.	CDS	52537512	52537753	.	+	2	Parent=crp0110_chrU_052M_1
chrU	.	gene	65360844	65361787	.	+	.	ID=crp0110_chrU_065M_1.p
chrU	mt_35	mRNA	65360844	65361787	.	+	.	ID=crp0110_chrU_065M_1;Parent=crp0110_chrU_065M_1.p;Note=CRP0000-1030
chrU	.	exon	65360844	65360919	.	+	.	Parent=crp0110_chrU_065M_1
chrU	.	exon	65361612	65361787	.	+	.	Parent=crp0110_chrU_065M_1
chrU	.	CDS	65360844	65360919	.	+	0	Parent=crp0110_chrU_065M_1
chrU	.	CDS	65361612	65361787	.	+	2	Parent=crp0110_chrU_065M_1
chrU	.	gene	65682854	65683438	.	-	.	ID=crp0110_chrU_065M_2.p
chrU	mt_35	mRNA	65682854	65683438	.	-	.	ID=crp0110_chrU_065M_2;Parent=crp0110_chrU_065M_2.p;Note=CRP0000-1030
chrU	.	exon	65682854	65683249	.	-	.	Parent=crp0110_chrU_065M_2
chrU	.	exon	65683338	65683438	.	-	.	Parent=crp0110_chrU_065M_2
chrU	.	CDS	65683338	65683413	.	-	0	Parent=crp0110_chrU_065M_2
chrU	.	CDS	65683086	65683249	.	-	2	Parent=crp0110_chrU_065M_2
chrU	.	five_prime_UTR	65683414	65683438	.	-	.	Parent=crp0110_chrU_065M_2
chrU	.	three_prime_UTR	65682854	65683085	.	-	.	Parent=crp0110_chrU_065M_2
chrU	.	gene	88743569	88743879	.	-	.	ID=crp0110_chrU_088M_1.p
chrU	mt_35	mRNA	88743569	88743879	.	-	.	ID=crp0110_chrU_088M_1;Parent=crp0110_chrU_088M_1.p;Note=CRP0000-1030
chrU	.	exon	88743569	88743726	.	-	.	Parent=crp0110_chrU_088M_1
chrU	.	exon	88743798	88743879	.	-	.	Parent=crp0110_chrU_088M_1
chrU	.	CDS	88743798	88743879	.	-	0	Parent=crp0110_chrU_088M_1
chrU	.	CDS	88743569	88743726	.	-	2	Parent=crp0110_chrU_088M_1
chrU	.	gene	146103476	146104279	.	+	.	ID=crp0110_chrU_146M_1.p
chrU	mt_35	mRNA	146103476	146104279	.	+	.	ID=crp0110_chrU_146M_1;Parent=crp0110_chrU_146M_1.p;Note=CRP0000-1030
chrU	.	exon	146103476	146103591	.	+	.	Parent=crp0110_chrU_146M_1
chrU	.	exon	146103936	146104279	.	+	.	Parent=crp0110_chrU_146M_1
chrU	.	CDS	146103516	146103591	.	+	0	Parent=crp0110_chrU_146M_1
chrU	.	CDS	146103936	146104099	.	+	2	Parent=crp0110_chrU_146M_1
chrU	.	five_prime_UTR	146103476	146103515	.	+	.	Parent=crp0110_chrU_146M_1
chrU	.	three_prime_UTR	146104100	146104279	.	+	.	Parent=crp0110_chrU_146M_1
chr0	.	gene	7738113	7738581	.	+	.	ID=crp0290_chr0_07M_1.p
chr0	mt_35	mRNA	7738113	7738581	.	+	.	ID=crp0290_chr0_07M_1;Parent=crp0290_chr0_07M_1.p;Note=CRP0000-1030
chr0	.	exon	7738113	7738179	.	+	.	Parent=crp0290_chr0_07M_1
chr0	.	exon	7738418	7738581	.	+	.	Parent=crp0290_chr0_07M_1
chr0	.	CDS	7738113	7738179	.	+	0	Parent=crp0290_chr0_07M_1
chr0	.	CDS	7738418	7738581	.	+	2	Parent=crp0290_chr0_07M_1
chr7	.	gene	16060538	16061006	.	+	.	ID=crp0290_chr7_16M_1.p
chr7	mt_35	mRNA	16060538	16061006	.	+	.	ID=crp0290_chr7_16M_1;Parent=crp0290_chr7_16M_1.p;Note=CRP0000-1030
chr7	.	exon	16060538	16060604	.	+	.	Parent=crp0290_chr7_16M_1
chr7	.	exon	16060843	16061006	.	+	.	Parent=crp0290_chr7_16M_1
chr7	.	CDS	16060538	16060604	.	+	0	Parent=crp0290_chr7_16M_1
chr7	.	CDS	16060843	16061006	.	+	2	Parent=crp0290_chr7_16M_1
chr2	.	gene	5672682	5673125	.	+	.	ID=crp0300_chr2_05M_1.p
chr2	mt_35	mRNA	5672682	5673125	.	+	.	ID=crp0300_chr2_05M_1;Parent=crp0300_chr2_05M_1.p;Note=CRP0000-1030
chr2	.	exon	5672682	5672751	.	+	.	Parent=crp0300_chr2_05M_1
chr2	.	exon	5672959	5673125	.	+	.	Parent=crp0300_chr2_05M_1
chr2	.	CDS	5672682	5672751	.	+	0	Parent=crp0300_chr2_05M_1
chr2	.	CDS	5672959	5673125	.	+	2	Parent=crp0300_chr2_05M_1
chr2	.	gene	18823205	18823696	.	-	.	ID=crp0300_chr2_18M_1.p
chr2	mt_35	mRNA	18823205	18823696	.	-	.	ID=crp0300_chr2_18M_1;Parent=crp0300_chr2_18M_1.p;Note=CRP0000-1030
chr2	.	exon	18823205	18823371	.	-	.	Parent=crp0300_chr2_18M_1
chr2	.	exon	18823630	18823696	.	-	.	Parent=crp0300_chr2_18M_1
chr2	.	CDS	18823630	18823696	.	-	0	Parent=crp0300_chr2_18M_1
chr2	.	CDS	18823205	18823371	.	-	2	Parent=crp0300_chr2_18M_1
chr6	.	gene	2885106	2888156	.	+	.	ID=crp0300_chr6_02M_1.p
chr6	Augustus_evidence	mRNA	2885106	2888156	.	+	.	ID=crp0300_chr6_02M_1;Parent=crp0300_chr6_02M_1.p;Note=Augustus_evidence
chr6	.	exon	2885106	2885168	.	+	.	Parent=crp0300_chr6_02M_1
chr6	.	exon	2885301	2885345	.	+	.	Parent=crp0300_chr6_02M_1
chr6	.	exon	2885832	2885865	.	+	.	Parent=crp0300_chr6_02M_1
chr6	.	exon	2887975	2888156	.	+	.	Parent=crp0300_chr6_02M_1
chr6	.	CDS	2885106	2885168	.	+	0	Parent=crp0300_chr6_02M_1
chr6	.	CDS	2885301	2885345	.	+	0	Parent=crp0300_chr6_02M_1
chr6	.	CDS	2885832	2885865	.	+	0	Parent=crp0300_chr6_02M_1
chr6	.	CDS	2887975	2888156	.	+	2	Parent=crp0300_chr6_02M_1
chr7	.	gene	16087575	16088123	.	+	.	ID=crp0300_chr7_16M_1.p
chr7	mt_35	mRNA	16087575	16088123	.	+	.	ID=crp0300_chr7_16M_1;Parent=crp0300_chr7_16M_1.p;Note=CRP0000-1030
chr7	.	exon	16087575	16087641	.	+	.	Parent=crp0300_chr7_16M_1
chr7	.	exon	16087951	16088123	.	+	.	Parent=crp0300_chr7_16M_1
chr7	.	CDS	16087575	16087641	.	+	0	Parent=crp0300_chr7_16M_1
chr7	.	CDS	16087951	16088123	.	+	2	Parent=crp0300_chr7_16M_1
chrU	.	gene	13880338	13880693	.	+	.	ID=crp0300_chrU_013M_1.p
chrU	Augustus_evidence	mRNA	13880338	13880693	.	+	.	ID=crp0300_chrU_013M_1;Parent=crp0300_chrU_013M_1.p;Note=Augustus_evidence
chrU	.	exon	13880338	13880394	.	+	.	Parent=crp0300_chrU_013M_1
chrU	.	exon	13880514	13880693	.	+	.	Parent=crp0300_chrU_013M_1
chrU	.	CDS	13880338	13880394	.	+	0	Parent=crp0300_chrU_013M_1
chrU	.	CDS	13880514	13880693	.	+	0	Parent=crp0300_chrU_013M_1
chr8	.	gene	12051372	12051804	.	-	.	ID=crp0305_chr8_12M_1.p
chr8	mt_35	mRNA	12051372	12051804	.	-	.	ID=crp0305_chr8_12M_1;Parent=crp0305_chr8_12M_1.p;Note=CRP0000-1030
chr8	.	exon	12051372	12051532	.	-	.	Parent=crp0305_chr8_12M_1
chr8	.	exon	12051735	12051804	.	-	.	Parent=crp0305_chr8_12M_1
chr8	.	CDS	12051735	12051804	.	-	0	Parent=crp0305_chr8_12M_1
chr8	.	CDS	12051372	12051532	.	-	2	Parent=crp0305_chr8_12M_1
chr0	.	gene	7720744	7721350	.	-	.	ID=crp0310_chr0_07M_1.p
chr0	mt_35	mRNA	7720744	7721350	.	-	.	ID=crp0310_chr0_07M_1;Parent=crp0310_chr0_07M_1.p;Note=CRP0000-1030
chr0	.	exon	7720744	7720913	.	-	.	Parent=crp0310_chr0_07M_1
chr0	.	exon	7721284	7721350	.	-	.	Parent=crp0310_chr0_07M_1
chr0	.	CDS	7721284	7721350	.	-	0	Parent=crp0310_chr0_07M_1
chr0	.	CDS	7720744	7720913	.	-	2	Parent=crp0310_chr0_07M_1
chr2	.	gene	19798508	19798872	.	+	.	ID=crp0310_chr2_19M_1.p
chr2	mt_35	mRNA	19798508	19798872	.	+	.	ID=crp0310_chr2_19M_1;Parent=crp0310_chr2_19M_1.p;Note=CRP0000-1030
chr2	.	exon	19798508	19798574	.	+	.	Parent=crp0310_chr2_19M_1
chr2	.	exon	19798727	19798872	.	+	.	Parent=crp0310_chr2_19M_1
chr2	.	CDS	19798508	19798574	.	+	0	Parent=crp0310_chr2_19M_1
chr2	.	CDS	19798727	19798872	.	+	2	Parent=crp0310_chr2_19M_1
chr2	.	gene	22962264	22962745	.	-	.	ID=crp0310_chr2_22M_1.p
chr2	mt_35	mRNA	22962264	22962745	.	-	.	ID=crp0310_chr2_22M_1;Parent=crp0310_chr2_22M_1.p;Note=CRP0000-1030
chr2	.	exon	22962264	22962412	.	-	.	Parent=crp0310_chr2_22M_1
chr2	.	exon	22962673	22962745	.	-	.	Parent=crp0310_chr2_22M_1
chr2	.	CDS	22962673	22962745	.	-	0	Parent=crp0310_chr2_22M_1
chr2	.	CDS	22962264	22962412	.	-	2	Parent=crp0310_chr2_22M_1
chr2	.	gene	23285986	23286344	.	-	.	ID=crp0310_chr2_23M_1.p
chr2	mt_35	mRNA	23285986	23286344	.	-	.	ID=crp0310_chr2_23M_1;Parent=crp0310_chr2_23M_1.p;Note=CRP0000-1030
chr2	.	exon	23285986	23286134	.	-	.	Parent=crp0310_chr2_23M_1
chr2	.	exon	23286272	23286344	.	-	.	Parent=crp0310_chr2_23M_1
chr2	.	CDS	23286272	23286344	.	-	0	Parent=crp0310_chr2_23M_1
chr2	.	CDS	23285986	23286134	.	-	2	Parent=crp0310_chr2_23M_1
chr2	.	gene	23301266	23301737	.	+	.	ID=crp0310_chr2_23M_2.p
chr2	mt_35	mRNA	23301266	23301737	.	+	.	ID=crp0310_chr2_23M_2;Parent=crp0310_chr2_23M_2.p;Note=CRP0000-1030
chr2	.	exon	23301266	23301335	.	+	.	Parent=crp0310_chr2_23M_2
chr2	.	exon	23301586	23301737	.	+	.	Parent=crp0310_chr2_23M_2
chr2	.	CDS	23301266	23301335	.	+	0	Parent=crp0310_chr2_23M_2
chr2	.	CDS	23301586	23301737	.	+	2	Parent=crp0310_chr2_23M_2
chr2	.	gene	23661935	23662585	.	-	.	ID=crp0310_chr2_23M_3.p
chr2	mt_35	mRNA	23661935	23662585	.	-	.	ID=crp0310_chr2_23M_3;Parent=crp0310_chr2_23M_3.p;Note=CRP0000-1030
chr2	.	exon	23661935	23662089	.	-	.	Parent=crp0310_chr2_23M_3
chr2	.	exon	23662516	23662585	.	-	.	Parent=crp0310_chr2_23M_3
chr2	.	CDS	23662516	23662585	.	-	0	Parent=crp0310_chr2_23M_3
chr2	.	CDS	23661935	23662089	.	-	2	Parent=crp0310_chr2_23M_3
chr2	.	gene	23700444	23700806	.	-	.	ID=crp0310_chr2_23M_4.p
chr2	mt_35	mRNA	23700444	23700806	.	-	.	ID=crp0310_chr2_23M_4;Parent=crp0310_chr2_23M_4.p;Note=CRP0000-1030
chr2	.	exon	23700444	23700616	.	-	.	Parent=crp0310_chr2_23M_4
chr2	.	exon	23700737	23700806	.	-	.	Parent=crp0310_chr2_23M_4
chr2	.	CDS	23700737	23700806	.	-	0	Parent=crp0310_chr2_23M_4
chr2	.	CDS	23700444	23700616	.	-	2	Parent=crp0310_chr2_23M_4
chr2	.	gene	23713833	23714195	.	-	.	ID=crp0310_chr2_23M_5.p
chr2	mt_35	mRNA	23713833	23714195	.	-	.	ID=crp0310_chr2_23M_5;Parent=crp0310_chr2_23M_5.p;Note=CRP0000-1030
chr2	.	exon	23713833	23714005	.	-	.	Parent=crp0310_chr2_23M_5
chr2	.	exon	23714126	23714195	.	-	.	Parent=crp0310_chr2_23M_5
chr2	.	CDS	23714126	23714195	.	-	0	Parent=crp0310_chr2_23M_5
chr2	.	CDS	23713833	23714005	.	-	2	Parent=crp0310_chr2_23M_5
chr2	.	gene	23789536	23790186	.	-	.	ID=crp0310_chr2_23M_6.p
chr2	mt_35	mRNA	23789536	23790186	.	-	.	ID=crp0310_chr2_23M_6;Parent=crp0310_chr2_23M_6.p;Note=CRP0000-1030
chr2	.	exon	23789536	23789690	.	-	.	Parent=crp0310_chr2_23M_6
chr2	.	exon	23790117	23790186	.	-	.	Parent=crp0310_chr2_23M_6
chr2	.	CDS	23790117	23790186	.	-	0	Parent=crp0310_chr2_23M_6
chr2	.	CDS	23789536	23789690	.	-	2	Parent=crp0310_chr2_23M_6
chr2	.	gene	24859502	24859901	.	-	.	ID=crp0310_chr2_24M_1.p
chr2	mt_35	mRNA	24859502	24859901	.	-	.	ID=crp0310_chr2_24M_1;Parent=crp0310_chr2_24M_1.p;Note=CRP0000-1030
chr2	.	exon	24859502	24859656	.	-	.	Parent=crp0310_chr2_24M_1
chr2	.	exon	24859832	24859901	.	-	.	Parent=crp0310_chr2_24M_1
chr2	.	CDS	24859832	24859901	.	-	0	Parent=crp0310_chr2_24M_1
chr2	.	CDS	24859502	24859656	.	-	2	Parent=crp0310_chr2_24M_1
chr2	.	gene	24868705	24869469	.	-	.	ID=crp0310_chr2_24M_2.p
chr2	mt_35	mRNA	24868705	24869469	.	-	.	ID=crp0310_chr2_24M_2;Parent=crp0310_chr2_24M_2.p;Note=CRP0000-1030
chr2	.	exon	24868705	24868859	.	-	.	Parent=crp0310_chr2_24M_2
chr2	.	exon	24869400	24869469	.	-	.	Parent=crp0310_chr2_24M_2
chr2	.	CDS	24869400	24869469	.	-	0	Parent=crp0310_chr2_24M_2
chr2	.	CDS	24868705	24868859	.	-	2	Parent=crp0310_chr2_24M_2
chr3	.	gene	15108005	15108401	.	-	.	ID=crp0310_chr3_15M_1.p
chr3	mt_35	mRNA	15108005	15108401	.	-	.	ID=crp0310_chr3_15M_1;Parent=crp0310_chr3_15M_1.p;Note=CRP0000-1030
chr3	.	exon	15108005	15108147	.	-	.	Parent=crp0310_chr3_15M_1
chr3	.	exon	15108335	15108401	.	-	.	Parent=crp0310_chr3_15M_1
chr3	.	CDS	15108335	15108401	.	-	0	Parent=crp0310_chr3_15M_1
chr3	.	CDS	15108005	15108147	.	-	2	Parent=crp0310_chr3_15M_1
chr3	.	gene	15332530	15332839	.	+	.	ID=crp0310_chr3_15M_2.p
chr3	KS	mRNA	15332530	15332839	.	+	.	ID=crp0310_chr3_15M_2;Parent=crp0310_chr3_15M_2.p;Note=CRP0000-1030
chr3	.	exon	15332530	15332596	.	+	.	Parent=crp0310_chr3_15M_2
chr3	.	exon	15332700	15332839	.	+	.	Parent=crp0310_chr3_15M_2
chr3	.	CDS	15332530	15332596	.	+	0	Parent=crp0310_chr3_15M_2
chr3	.	CDS	15332700	15332839	.	+	2	Parent=crp0310_chr3_15M_2
chr3	.	gene	15344627	15345435	.	+	.	ID=crp0310_chr3_15M_3.p
chr3	mt_35	mRNA	15344627	15345435	.	+	.	ID=crp0310_chr3_15M_3;Parent=crp0310_chr3_15M_3.p;Note=CRP0000-1030
chr3	.	exon	15344627	15344741	.	+	.	Parent=crp0310_chr3_15M_3
chr3	.	exon	15344981	15345435	.	+	.	Parent=crp0310_chr3_15M_3
chr3	.	CDS	15344675	15344741	.	+	0	Parent=crp0310_chr3_15M_3
chr3	.	CDS	15344981	15345132	.	+	2	Parent=crp0310_chr3_15M_3
chr3	.	five_prime_UTR	15344627	15344674	.	+	.	Parent=crp0310_chr3_15M_3
chr3	.	three_prime_UTR	15345133	15345435	.	+	.	Parent=crp0310_chr3_15M_3
chr3	.	gene	15354798	15355761	.	+	.	ID=crp0310_chr3_15M_4.p
chr3	mt_35	mRNA	15354798	15355761	.	+	.	ID=crp0310_chr3_15M_4;Parent=crp0310_chr3_15M_4.p;Note=CRP0000-1030
chr3	.	exon	15354798	15354914	.	+	.	Parent=crp0310_chr3_15M_4
chr3	.	exon	15355231	15355761	.	+	.	Parent=crp0310_chr3_15M_4
chr3	.	CDS	15354848	15354914	.	+	0	Parent=crp0310_chr3_15M_4
chr3	.	CDS	15355231	15355361	.	+	2	Parent=crp0310_chr3_15M_4
chr3	.	five_prime_UTR	15354798	15354847	.	+	.	Parent=crp0310_chr3_15M_4
chr3	.	three_prime_UTR	15355362	15355761	.	+	.	Parent=crp0310_chr3_15M_4
chr3	.	gene	15360739	15361188	.	+	.	ID=crp0310_chr3_15M_5.p
chr3	mt_35	mRNA	15360739	15361188	.	+	.	ID=crp0310_chr3_15M_5;Parent=crp0310_chr3_15M_5.p;Note=CRP0000-1030
chr3	.	exon	15360739	15360805	.	+	.	Parent=crp0310_chr3_15M_5
chr3	.	exon	15361037	15361188	.	+	.	Parent=crp0310_chr3_15M_5
chr3	.	CDS	15360739	15360805	.	+	0	Parent=crp0310_chr3_15M_5
chr3	.	CDS	15361037	15361188	.	+	2	Parent=crp0310_chr3_15M_5
chr3	.	gene	15363372	15363847	.	+	.	ID=crp0310_chr3_15M_6.p
chr3	KS	mRNA	15363372	15363847	.	+	.	ID=crp0310_chr3_15M_6;Parent=crp0310_chr3_15M_6.p;Note=CRP0000-1030
chr3	.	exon	15363372	15363438	.	+	.	Parent=crp0310_chr3_15M_6
chr3	.	exon	15363699	15363847	.	+	.	Parent=crp0310_chr3_15M_6
chr3	.	CDS	15363372	15363438	.	+	0	Parent=crp0310_chr3_15M_6
chr3	.	CDS	15363699	15363847	.	+	2	Parent=crp0310_chr3_15M_6
chr3	.	gene	15368398	15369177	.	+	.	ID=crp0310_chr3_15M_7.p
chr3	mt_35	mRNA	15368398	15369177	.	+	.	ID=crp0310_chr3_15M_7;Parent=crp0310_chr3_15M_7.p;Note=CRP0000-1030
chr3	.	exon	15368398	15368464	.	+	.	Parent=crp0310_chr3_15M_7
chr3	.	exon	15368753	15369177	.	+	.	Parent=crp0310_chr3_15M_7
chr3	.	CDS	15368398	15368464	.	+	0	Parent=crp0310_chr3_15M_7
chr3	.	CDS	15368753	15368895	.	+	2	Parent=crp0310_chr3_15M_7
chr3	.	three_prime_UTR	15368896	15369177	.	+	.	Parent=crp0310_chr3_15M_7
chr3	.	gene	15377212	15377985	.	+	.	ID=crp0310_chr3_15M_8.p
chr3	mt_35	mRNA	15377212	15377985	.	+	.	ID=crp0310_chr3_15M_8;Parent=crp0310_chr3_15M_8.p;Note=CRP0000-1030
chr3	.	exon	15377212	15377326	.	+	.	Parent=crp0310_chr3_15M_8
chr3	.	exon	15377538	15377985	.	+	.	Parent=crp0310_chr3_15M_8
chr3	.	CDS	15377260	15377326	.	+	0	Parent=crp0310_chr3_15M_8
chr3	.	CDS	15377538	15377683	.	+	2	Parent=crp0310_chr3_15M_8
chr3	.	five_prime_UTR	15377212	15377259	.	+	.	Parent=crp0310_chr3_15M_8
chr3	.	three_prime_UTR	15377684	15377985	.	+	.	Parent=crp0310_chr3_15M_8
chr3	.	gene	15404732	15405484	.	+	.	ID=crp0310_chr3_15M_9.p
chr3	mt_35	mRNA	15404732	15405484	.	+	.	ID=crp0310_chr3_15M_9;Parent=crp0310_chr3_15M_9.p;Note=CRP0000-1030
chr3	.	exon	15404732	15404798	.	+	.	Parent=crp0310_chr3_15M_9
chr3	.	exon	15405029	15405484	.	+	.	Parent=crp0310_chr3_15M_9
chr3	.	CDS	15404732	15404798	.	+	0	Parent=crp0310_chr3_15M_9
chr3	.	CDS	15405029	15405174	.	+	2	Parent=crp0310_chr3_15M_9
chr3	.	three_prime_UTR	15405175	15405484	.	+	.	Parent=crp0310_chr3_15M_9
chr6	.	gene	10369616	10370007	.	+	.	ID=crp0310_chr6_10M_1.p
chr6	mt_35	mRNA	10369616	10370007	.	+	.	ID=crp0310_chr6_10M_1;Parent=crp0310_chr6_10M_1.p;Note=CRP0000-1030
chr6	.	exon	10369616	10369682	.	+	.	Parent=crp0310_chr6_10M_1
chr6	.	exon	10369871	10370007	.	+	.	Parent=crp0310_chr6_10M_1
chr6	.	CDS	10369616	10369682	.	+	0	Parent=crp0310_chr6_10M_1
chr6	.	CDS	10369871	10370007	.	+	2	Parent=crp0310_chr6_10M_1
chr7	.	gene	15995598	15995825	.	+	.	ID=crp0310_chr7_15M_1.p
chr7	KS	mRNA	15995598	15995825	.	+	.	ID=crp0310_chr7_15M_1;Parent=crp0310_chr7_15M_1.p;Note=CRP0000-1030
chr7	.	exon	15995598	15995825	.	+	.	Parent=crp0310_chr7_15M_1
chr7	.	CDS	15995598	15995825	.	+	0	Parent=crp0310_chr7_15M_1
chr7	.	gene	16043171	16043777	.	-	.	ID=crp0310_chr7_16M_1.p
chr7	mt_35	mRNA	16043171	16043777	.	-	.	ID=crp0310_chr7_16M_1;Parent=crp0310_chr7_16M_1.p;Note=CRP0000-1030
chr7	.	exon	16043171	16043340	.	-	.	Parent=crp0310_chr7_16M_1
chr7	.	exon	16043711	16043777	.	-	.	Parent=crp0310_chr7_16M_1
chr7	.	CDS	16043711	16043777	.	-	0	Parent=crp0310_chr7_16M_1
chr7	.	CDS	16043171	16043340	.	-	2	Parent=crp0310_chr7_16M_1
chr8	.	gene	12065168	12065544	.	-	.	ID=crp0310_chr8_12M_1.p
chr8	mt_35	mRNA	12065168	12065544	.	-	.	ID=crp0310_chr8_12M_1;Parent=crp0310_chr8_12M_1.p;Note=CRP0000-1030
chr8	.	exon	12065168	12065328	.	-	.	Parent=crp0310_chr8_12M_1
chr8	.	exon	12065475	12065544	.	-	.	Parent=crp0310_chr8_12M_1
chr8	.	CDS	12065475	12065544	.	-	0	Parent=crp0310_chr8_12M_1
chr8	.	CDS	12065168	12065328	.	-	2	Parent=crp0310_chr8_12M_1
chr8	.	gene	12073643	12074016	.	-	.	ID=crp0310_chr8_12M_2.p
chr8	mt_35	mRNA	12073643	12074016	.	-	.	ID=crp0310_chr8_12M_2;Parent=crp0310_chr8_12M_2.p;Note=CRP0000-1030
chr8	.	exon	12073643	12073803	.	-	.	Parent=crp0310_chr8_12M_2
chr8	.	exon	12073947	12074016	.	-	.	Parent=crp0310_chr8_12M_2
chr8	.	CDS	12073947	12074016	.	-	0	Parent=crp0310_chr8_12M_2
chr8	.	CDS	12073643	12073803	.	-	2	Parent=crp0310_chr8_12M_2
chrU	.	gene	10813195	10813446	.	+	.	ID=crp0310_chrU_010M_1.p
chrU	mt_35	mRNA	10813195	10813446	.	+	.	ID=crp0310_chrU_010M_1;Parent=crp0310_chrU_010M_1.p;Note=CRP0000-1030
chrU	.	exon	10813195	10813446	.	+	.	Parent=crp0310_chrU_010M_1
chrU	.	CDS	10813195	10813446	.	+	0	Parent=crp0310_chrU_010M_1
chrU	.	gene	82678127	82678669	.	-	.	ID=crp0310_chrU_082M_1.p
chrU	mt_35	mRNA	82678127	82678669	.	-	.	ID=crp0310_chrU_082M_1;Parent=crp0310_chrU_082M_1.p;Note=CRP0000-1030
chrU	.	exon	82678127	82678275	.	-	.	Parent=crp0310_chrU_082M_1
chrU	.	exon	82678603	82678669	.	-	.	Parent=crp0310_chrU_082M_1
chrU	.	CDS	82678603	82678669	.	-	0	Parent=crp0310_chrU_082M_1
chrU	.	CDS	82678127	82678275	.	-	2	Parent=crp0310_chrU_082M_1
chrU	.	gene	117274513	117275155	.	-	.	ID=crp0310_chrU_117M_1.p
chrU	mt_35	mRNA	117274513	117275155	.	-	.	ID=crp0310_chrU_117M_1;Parent=crp0310_chrU_117M_1.p;Note=CRP0000-1030
chrU	.	exon	117274513	117274992	.	-	.	Parent=crp0310_chrU_117M_1
chrU	.	exon	117275085	117275155	.	-	.	Parent=crp0310_chrU_117M_1
chrU	.	CDS	117275085	117275151	.	-	0	Parent=crp0310_chrU_117M_1
chrU	.	CDS	117274826	117274992	.	-	2	Parent=crp0310_chrU_117M_1
chrU	.	five_prime_UTR	117275152	117275155	.	-	.	Parent=crp0310_chrU_117M_1
chrU	.	three_prime_UTR	117274513	117274825	.	-	.	Parent=crp0310_chrU_117M_1
chrU	.	gene	167714143	167714875	.	+	.	ID=crp0310_chrU_167M_1.p
chrU	mt_35	mRNA	167714143	167714875	.	+	.	ID=crp0310_chrU_167M_1;Parent=crp0310_chrU_167M_1.p;Note=CRP0000-1030
chrU	.	exon	167714143	167714256	.	+	.	Parent=crp0310_chrU_167M_1
chrU	.	exon	167714412	167714875	.	+	.	Parent=crp0310_chrU_167M_1
chrU	.	CDS	167714190	167714256	.	+	0	Parent=crp0310_chrU_167M_1
chrU	.	CDS	167714412	167714557	.	+	2	Parent=crp0310_chrU_167M_1
chrU	.	five_prime_UTR	167714143	167714189	.	+	.	Parent=crp0310_chrU_167M_1
chrU	.	three_prime_UTR	167714558	167714875	.	+	.	Parent=crp0310_chrU_167M_1
chr0	.	gene	7716559	7717389	.	-	.	ID=crp0330_chr0_07M_1.p
chr0	mt_35	mRNA	7716559	7717389	.	-	.	ID=crp0330_chr0_07M_1;Parent=crp0330_chr0_07M_1.p;Note=CRP0000-1030
chr0	.	exon	7716559	7716734	.	-	.	Parent=crp0330_chr0_07M_1
chr0	.	exon	7717323	7717389	.	-	.	Parent=crp0330_chr0_07M_1
chr0	.	CDS	7717323	7717389	.	-	0	Parent=crp0330_chr0_07M_1
chr0	.	CDS	7716559	7716734	.	-	2	Parent=crp0330_chr0_07M_1
chr0	.	gene	22092166	22092487	.	-	.	ID=crp0330_chr0_22M_1.p
chr0	mt_35	mRNA	22092166	22092487	.	-	.	ID=crp0330_chr0_22M_1;Parent=crp0330_chr0_22M_1.p;Note=CRP0000-1030
chr0	.	exon	22092166	22092323	.	-	.	Parent=crp0330_chr0_22M_1
chr0	.	exon	22092433	22092487	.	-	.	Parent=crp0330_chr0_22M_1
chr0	.	CDS	22092433	22092487	.	-	0	Parent=crp0330_chr0_22M_1
chr0	.	CDS	22092166	22092323	.	-	2	Parent=crp0330_chr0_22M_1
chr2	.	gene	22940235	22940883	.	-	.	ID=crp0330_chr2_22M_1.p
chr2	mt_35	mRNA	22940235	22940883	.	-	.	ID=crp0330_chr2_22M_1;Parent=crp0330_chr2_22M_1.p;Note=CRP0000-1030
chr2	.	exon	22940235	22940401	.	-	.	Parent=crp0330_chr2_22M_1
chr2	.	exon	22940814	22940883	.	-	.	Parent=crp0330_chr2_22M_1
chr2	.	CDS	22940814	22940883	.	-	0	Parent=crp0330_chr2_22M_1
chr2	.	CDS	22940235	22940401	.	-	2	Parent=crp0330_chr2_22M_1
chr3	.	gene	22829842	22830301	.	-	.	ID=crp0330_chr3_22M_1.p
chr3	Augustus_evidence	mRNA	22829842	22830301	.	-	.	ID=crp0330_chr3_22M_1;Parent=crp0330_chr3_22M_1.p;Note=Augustus_evidence
chr3	.	exon	22829842	22830043	.	-	.	Parent=crp0330_chr3_22M_1
chr3	.	exon	22830252	22830301	.	-	.	Parent=crp0330_chr3_22M_1
chr3	.	CDS	22830252	22830301	.	-	0	Parent=crp0330_chr3_22M_1
chr3	.	CDS	22829842	22830043	.	-	1	Parent=crp0330_chr3_22M_1
chr5	.	gene	18259669	18259980	.	+	.	ID=crp0330_chr5_18M_1.p
chr5	mt_35	mRNA	18259669	18259980	.	+	.	ID=crp0330_chr5_18M_1;Parent=crp0330_chr5_18M_1.p;Note=CRP0000-1030
chr5	.	exon	18259669	18259729	.	+	.	Parent=crp0330_chr5_18M_1
chr5	.	exon	18259814	18259980	.	+	.	Parent=crp0330_chr5_18M_1
chr5	.	CDS	18259669	18259729	.	+	0	Parent=crp0330_chr5_18M_1
chr5	.	CDS	18259814	18259980	.	+	2	Parent=crp0330_chr5_18M_1
chr7	.	gene	16038986	16039816	.	-	.	ID=crp0330_chr7_16M_1.p
chr7	mt_35	mRNA	16038986	16039816	.	-	.	ID=crp0330_chr7_16M_1;Parent=crp0330_chr7_16M_1.p;Note=CRP0000-1030
chr7	.	exon	16038986	16039161	.	-	.	Parent=crp0330_chr7_16M_1
chr7	.	exon	16039750	16039816	.	-	.	Parent=crp0330_chr7_16M_1
chr7	.	CDS	16039750	16039816	.	-	0	Parent=crp0330_chr7_16M_1
chr7	.	CDS	16038986	16039161	.	-	2	Parent=crp0330_chr7_16M_1
chrU	.	gene	16653055	16653282	.	+	.	ID=crp0330_chrU_016M_1.p
chrU	GeneWise_SplicePredictor	mRNA	16653055	16653282	.	+	.	ID=crp0330_chrU_016M_1;Parent=crp0330_chrU_016M_1.p;Note=GeneWise_SplicePredictor
chrU	.	exon	16653055	16653282	.	+	.	Parent=crp0330_chrU_016M_1
chrU	.	CDS	16653055	16653282	.	+	0	Parent=crp0330_chrU_016M_1
chrU	.	gene	66016406	66017236	.	-	.	ID=crp0330_chrU_066M_1.p
chrU	mt_35	mRNA	66016406	66017236	.	-	.	ID=crp0330_chrU_066M_1;Parent=crp0330_chrU_066M_1.p;Note=CRP0000-1030
chrU	.	exon	66016406	66016581	.	-	.	Parent=crp0330_chrU_066M_1
chrU	.	exon	66017170	66017236	.	-	.	Parent=crp0330_chrU_066M_1
chrU	.	CDS	66017170	66017236	.	-	0	Parent=crp0330_chrU_066M_1
chrU	.	CDS	66016406	66016581	.	-	2	Parent=crp0330_chrU_066M_1
chrU	.	gene	166594434	166595014	.	+	.	ID=crp0330_chrU_166M_1.p
chrU	GeneWise_SplicePredictor Augustus_evidence	mRNA	166594434	166595014	.	+	.	ID=crp0330_chrU_166M_1;Parent=crp0330_chrU_166M_1.p;Note=GeneWise_SplicePredictor Augustus_evidence
chrU	.	exon	166594434	166594506	.	+	.	Parent=crp0330_chrU_166M_1
chrU	.	exon	166594821	166595014	.	+	.	Parent=crp0330_chrU_166M_1
chrU	.	CDS	166594434	166594506	.	+	0	Parent=crp0330_chrU_166M_1
chrU	.	CDS	166594821	166595014	.	+	2	Parent=crp0330_chrU_166M_1
chr5	.	gene	18255868	18256155	.	-	.	ID=crp0340_chr5_18M_1.p
chr5	KS	mRNA	18255868	18256155	.	-	.	ID=crp0340_chr5_18M_1;Parent=crp0340_chr5_18M_1.p;Note=CRP0000-1030
chr5	.	exon	18255868	18256155	.	-	.	Parent=crp0340_chr5_18M_1
chr5	.	CDS	18255868	18256155	.	-	0	Parent=crp0340_chr5_18M_1
chr3	.	gene	18865104	18865542	.	+	.	ID=crp0350_chr3_18M_1.p
chr3	KS	mRNA	18865104	18865542	.	+	.	ID=crp0350_chr3_18M_1;Parent=crp0350_chr3_18M_1.p;Note=CRP0000-1030
chr3	.	exon	18865104	18865163	.	+	.	Parent=crp0350_chr3_18M_1
chr3	.	exon	18865384	18865542	.	+	.	Parent=crp0350_chr3_18M_1
chr3	.	CDS	18865104	18865163	.	+	0	Parent=crp0350_chr3_18M_1
chr3	.	CDS	18865384	18865542	.	+	0	Parent=crp0350_chr3_18M_1
chr1	.	gene	3568353	3568771	.	-	.	ID=crp0355_chr1_03M_1.p
chr1	mt_35	mRNA	3568353	3568771	.	-	.	ID=crp0355_chr1_03M_1;Parent=crp0355_chr1_03M_1.p;Note=CRP0000-1030
chr1	.	exon	3568353	3568489	.	-	.	Parent=crp0355_chr1_03M_1
chr1	.	exon	3568702	3568771	.	-	.	Parent=crp0355_chr1_03M_1
chr1	.	CDS	3568702	3568771	.	-	0	Parent=crp0355_chr1_03M_1
chr1	.	CDS	3568353	3568489	.	-	2	Parent=crp0355_chr1_03M_1
chr1	.	gene	3577190	3577608	.	-	.	ID=crp0355_chr1_03M_2.p
chr1	mt_35	mRNA	3577190	3577608	.	-	.	ID=crp0355_chr1_03M_2;Parent=crp0355_chr1_03M_2.p;Note=CRP0000-1030
chr1	.	exon	3577190	3577326	.	-	.	Parent=crp0355_chr1_03M_2
chr1	.	exon	3577539	3577608	.	-	.	Parent=crp0355_chr1_03M_2
chr1	.	CDS	3577539	3577608	.	-	0	Parent=crp0355_chr1_03M_2
chr1	.	CDS	3577190	3577326	.	-	2	Parent=crp0355_chr1_03M_2
chr1	.	gene	3586008	3586426	.	-	.	ID=crp0355_chr1_03M_3.p
chr1	mt_35	mRNA	3586008	3586426	.	-	.	ID=crp0355_chr1_03M_3;Parent=crp0355_chr1_03M_3.p;Note=CRP0000-1030
chr1	.	exon	3586008	3586144	.	-	.	Parent=crp0355_chr1_03M_3
chr1	.	exon	3586357	3586426	.	-	.	Parent=crp0355_chr1_03M_3
chr1	.	CDS	3586357	3586426	.	-	0	Parent=crp0355_chr1_03M_3
chr1	.	CDS	3586008	3586144	.	-	2	Parent=crp0355_chr1_03M_3
chr1	.	gene	3595581	3596009	.	-	.	ID=crp0355_chr1_03M_4.p
chr1	mt_35	mRNA	3595581	3596009	.	-	.	ID=crp0355_chr1_03M_4;Parent=crp0355_chr1_03M_4.p;Note=CRP0000-1030
chr1	.	exon	3595581	3595732	.	-	.	Parent=crp0355_chr1_03M_4
chr1	.	exon	3595919	3596009	.	-	.	Parent=crp0355_chr1_03M_4
chr1	.	CDS	3595919	3596009	.	-	0	Parent=crp0355_chr1_03M_4
chr1	.	CDS	3595581	3595732	.	-	2	Parent=crp0355_chr1_03M_4
chr2	.	gene	19865783	19866265	.	+	.	ID=crp0355_chr2_19M_1.p
chr2	KS	mRNA	19865783	19866265	.	+	.	ID=crp0355_chr2_19M_1;Parent=crp0355_chr2_19M_1.p;Note=CRP0000-1030
chr2	.	exon	19865783	19865852	.	+	.	Parent=crp0355_chr2_19M_1
chr2	.	exon	19866132	19866265	.	+	.	Parent=crp0355_chr2_19M_1
chr2	.	CDS	19865783	19865852	.	+	0	Parent=crp0355_chr2_19M_1
chr2	.	CDS	19866132	19866265	.	+	2	Parent=crp0355_chr2_19M_1
chr2	.	gene	22924994	22925716	.	+	.	ID=crp0355_chr2_22M_1.p
chr2	Augustus_evidence	mRNA	22924994	22925716	.	+	.	ID=crp0355_chr2_22M_1;Parent=crp0355_chr2_22M_1.p;Note=Augustus_evidence
chr2	.	exon	22924994	22925063	.	+	.	Parent=crp0355_chr2_22M_1
chr2	.	exon	22925562	22925716	.	+	.	Parent=crp0355_chr2_22M_1
chr2	.	CDS	22924994	22925063	.	+	0	Parent=crp0355_chr2_22M_1
chr2	.	CDS	22925562	22925716	.	+	2	Parent=crp0355_chr2_22M_1
chr2	.	gene	22928557	22929818	.	+	.	ID=crp0355_chr2_22M_2.p
chr2	Augustus_evidence	mRNA	22928557	22929818	.	+	.	ID=crp0355_chr2_22M_2;Parent=crp0355_chr2_22M_2.p;Note=Augustus_evidence
chr2	.	exon	22928557	22928626	.	+	.	Parent=crp0355_chr2_22M_2
chr2	.	exon	22929652	22929818	.	+	.	Parent=crp0355_chr2_22M_2
chr2	.	CDS	22928557	22928626	.	+	0	Parent=crp0355_chr2_22M_2
chr2	.	CDS	22929652	22929818	.	+	2	Parent=crp0355_chr2_22M_2
chr2	.	gene	22977669	22978034	.	-	.	ID=crp0355_chr2_22M_3.p
chr2	GeneWise_SplicePredictor Augustus_evidence	mRNA	22977669	22978034	.	-	.	ID=crp0355_chr2_22M_3;Parent=crp0355_chr2_22M_3.p;Note=GeneWise_SplicePredictor Augustus_evidence
chr2	.	exon	22977669	22977844	.	-	.	Parent=crp0355_chr2_22M_3
chr2	.	exon	22977965	22978034	.	-	.	Parent=crp0355_chr2_22M_3
chr2	.	CDS	22977965	22978034	.	-	0	Parent=crp0355_chr2_22M_3
chr2	.	CDS	22977669	22977844	.	-	2	Parent=crp0355_chr2_22M_3
chr2	.	gene	23719460	23719872	.	-	.	ID=crp0355_chr2_23M_01.p
chr2	mt_35	mRNA	23719460	23719872	.	-	.	ID=crp0355_chr2_23M_01;Parent=crp0355_chr2_23M_01.p;Note=CRP0000-1030
chr2	.	exon	23719460	23719629	.	-	.	Parent=crp0355_chr2_23M_01
chr2	.	exon	23719803	23719872	.	-	.	Parent=crp0355_chr2_23M_01
chr2	.	CDS	23719803	23719872	.	-	0	Parent=crp0355_chr2_23M_01
chr2	.	CDS	23719460	23719629	.	-	2	Parent=crp0355_chr2_23M_01
chr2	.	gene	23725340	23725750	.	-	.	ID=crp0355_chr2_23M_02.p
chr2	mt_35	mRNA	23725340	23725750	.	-	.	ID=crp0355_chr2_23M_02;Parent=crp0355_chr2_23M_02.p;Note=CRP0000-1030
chr2	.	exon	23725340	23725536	.	-	.	Parent=crp0355_chr2_23M_02
chr2	.	exon	23725681	23725750	.	-	.	Parent=crp0355_chr2_23M_02
chr2	.	CDS	23725681	23725750	.	-	0	Parent=crp0355_chr2_23M_02
chr2	.	CDS	23725340	23725536	.	-	2	Parent=crp0355_chr2_23M_02
chr2	.	gene	23737179	23737655	.	+	.	ID=crp0355_chr2_23M_03.p
chr2	mt_35	mRNA	23737179	23737655	.	+	.	ID=crp0355_chr2_23M_03;Parent=crp0355_chr2_23M_03.p;Note=CRP0000-1030
chr2	.	exon	23737179	23737248	.	+	.	Parent=crp0355_chr2_23M_03
chr2	.	exon	23737507	23737655	.	+	.	Parent=crp0355_chr2_23M_03
chr2	.	CDS	23737179	23737248	.	+	0	Parent=crp0355_chr2_23M_03
chr2	.	CDS	23737507	23737655	.	+	2	Parent=crp0355_chr2_23M_03
chr2	.	gene	23748463	23748825	.	-	.	ID=crp0355_chr2_23M_04.p
chr2	GeneWise_SplicePredictor	mRNA	23748463	23748825	.	-	.	ID=crp0355_chr2_23M_04;Parent=crp0355_chr2_23M_04.p;Note=GeneWise_SplicePredictor
chr2	.	exon	23748463	23748626	.	-	.	Parent=crp0355_chr2_23M_04
chr2	.	exon	23748756	23748825	.	-	.	Parent=crp0355_chr2_23M_04
chr2	.	CDS	23748756	23748825	.	-	0	Parent=crp0355_chr2_23M_04
chr2	.	CDS	23748463	23748626	.	-	2	Parent=crp0355_chr2_23M_04
chr2	.	gene	23754090	23754502	.	-	.	ID=crp0355_chr2_23M_05.p
chr2	GeneWise_SplicePredictor Augustus_evidence	mRNA	23754090	23754502	.	-	.	ID=crp0355_chr2_23M_05;Parent=crp0355_chr2_23M_05.p;Note=GeneWise_SplicePredictor Augustus_evidence
chr2	.	exon	23754090	23754259	.	-	.	Parent=crp0355_chr2_23M_05
chr2	.	exon	23754433	23754502	.	-	.	Parent=crp0355_chr2_23M_05
chr2	.	CDS	23754433	23754502	.	-	0	Parent=crp0355_chr2_23M_05
chr2	.	CDS	23754090	23754259	.	-	2	Parent=crp0355_chr2_23M_05
chr2	.	gene	23759970	23760380	.	-	.	ID=crp0355_chr2_23M_06.p
chr2	GeneWise_SplicePredictor	mRNA	23759970	23760380	.	-	.	ID=crp0355_chr2_23M_06;Parent=crp0355_chr2_23M_06.p;Note=GeneWise_SplicePredictor
chr2	.	exon	23759970	23760154	.	-	.	Parent=crp0355_chr2_23M_06
chr2	.	exon	23760311	23760380	.	-	.	Parent=crp0355_chr2_23M_06
chr2	.	CDS	23760311	23760380	.	-	0	Parent=crp0355_chr2_23M_06
chr2	.	CDS	23759970	23760154	.	-	2	Parent=crp0355_chr2_23M_06
chr2	.	gene	23769256	23769732	.	+	.	ID=crp0355_chr2_23M_07.p
chr2	GeneWise_SplicePredictor	mRNA	23769256	23769732	.	+	.	ID=crp0355_chr2_23M_07;Parent=crp0355_chr2_23M_07.p;Note=GeneWise_SplicePredictor
chr2	.	exon	23769256	23769325	.	+	.	Parent=crp0355_chr2_23M_07
chr2	.	exon	23769584	23769732	.	+	.	Parent=crp0355_chr2_23M_07
chr2	.	CDS	23769256	23769325	.	+	0	Parent=crp0355_chr2_23M_07
chr2	.	CDS	23769584	23769732	.	+	2	Parent=crp0355_chr2_23M_07
chr2	.	gene	23828043	23828405	.	-	.	ID=crp0355_chr2_23M_08.p
chr2	GeneWise_SplicePredictor	mRNA	23828043	23828405	.	-	.	ID=crp0355_chr2_23M_08;Parent=crp0355_chr2_23M_08.p;Note=GeneWise_SplicePredictor
chr2	.	exon	23828043	23828206	.	-	.	Parent=crp0355_chr2_23M_08
chr2	.	exon	23828336	23828405	.	-	.	Parent=crp0355_chr2_23M_08
chr2	.	CDS	23828336	23828405	.	-	0	Parent=crp0355_chr2_23M_08
chr2	.	CDS	23828043	23828206	.	-	2	Parent=crp0355_chr2_23M_08
chr2	.	gene	23857842	23858318	.	+	.	ID=crp0355_chr2_23M_09.p
chr2	GeneWise_SplicePredictor	mRNA	23857842	23858318	.	+	.	ID=crp0355_chr2_23M_09;Parent=crp0355_chr2_23M_09.p;Note=GeneWise_SplicePredictor
chr2	.	exon	23857842	23857911	.	+	.	Parent=crp0355_chr2_23M_09
chr2	.	exon	23858170	23858318	.	+	.	Parent=crp0355_chr2_23M_09
chr2	.	CDS	23857842	23857911	.	+	0	Parent=crp0355_chr2_23M_09
chr2	.	CDS	23858170	23858318	.	+	2	Parent=crp0355_chr2_23M_09
chr2	.	gene	23868326	23868802	.	-	.	ID=crp0355_chr2_23M_10.p
chr2	mt_35	mRNA	23868326	23868802	.	-	.	ID=crp0355_chr2_23M_10;Parent=crp0355_chr2_23M_10.p;Note=CRP0000-1030
chr2	.	exon	23868326	23868474	.	-	.	Parent=crp0355_chr2_23M_10
chr2	.	exon	23868733	23868802	.	-	.	Parent=crp0355_chr2_23M_10
chr2	.	CDS	23868733	23868802	.	-	0	Parent=crp0355_chr2_23M_10
chr2	.	CDS	23868326	23868474	.	-	2	Parent=crp0355_chr2_23M_10
chr2	.	gene	23888971	23889631	.	+	.	ID=crp0355_chr2_23M_11.p
chr2	mt_35	mRNA	23888971	23889631	.	+	.	ID=crp0355_chr2_23M_11;Parent=crp0355_chr2_23M_11.p;Note=CRP0000-1030
chr2	.	exon	23888971	23889040	.	+	.	Parent=crp0355_chr2_23M_11
chr2	.	exon	23889468	23889631	.	+	.	Parent=crp0355_chr2_23M_11
chr2	.	CDS	23888971	23889040	.	+	0	Parent=crp0355_chr2_23M_11
chr2	.	CDS	23889468	23889631	.	+	2	Parent=crp0355_chr2_23M_11
chr2	.	gene	23899613	23900089	.	-	.	ID=crp0355_chr2_23M_12.p
chr2	mt_35	mRNA	23899613	23900089	.	-	.	ID=crp0355_chr2_23M_12;Parent=crp0355_chr2_23M_12.p;Note=CRP0000-1030
chr2	.	exon	23899613	23899761	.	-	.	Parent=crp0355_chr2_23M_12
chr2	.	exon	23900020	23900089	.	-	.	Parent=crp0355_chr2_23M_12
chr2	.	CDS	23900020	23900089	.	-	0	Parent=crp0355_chr2_23M_12
chr2	.	CDS	23899613	23899761	.	-	2	Parent=crp0355_chr2_23M_12
chr5	.	gene	30646868	30647483	.	-	.	ID=crp0355_chr5_30M_1.p
chr5	GeneWise_SplicePredictor Augustus_evidence	mRNA	30646868	30647483	.	-	.	ID=crp0355_chr5_30M_1;Parent=crp0355_chr5_30M_1.p;Note=GeneWise_SplicePredictor Augustus_evidence
chr5	.	exon	30646868	30647061	.	-	.	Parent=crp0355_chr5_30M_1
chr5	.	exon	30647414	30647483	.	-	.	Parent=crp0355_chr5_30M_1
chr5	.	CDS	30647414	30647483	.	-	0	Parent=crp0355_chr5_30M_1
chr5	.	CDS	30646868	30647061	.	-	2	Parent=crp0355_chr5_30M_1
chr5	.	gene	30872929	30873886	.	+	.	ID=crp0355_chr5_30M_2.p
chr5	GeneWise_SplicePredictor Augustus_evidence	mRNA	30872929	30873886	.	+	.	ID=crp0355_chr5_30M_2;Parent=crp0355_chr5_30M_2.p;Note=GeneWise_SplicePredictor Augustus_evidence
chr5	.	exon	30872929	30872998	.	+	.	Parent=crp0355_chr5_30M_2
chr5	.	exon	30873738	30873886	.	+	.	Parent=crp0355_chr5_30M_2
chr5	.	CDS	30872929	30872998	.	+	0	Parent=crp0355_chr5_30M_2
chr5	.	CDS	30873738	30873886	.	+	2	Parent=crp0355_chr5_30M_2
chr7	.	gene	16096259	16096655	.	+	.	ID=crp0355_chr7_16M_1.p
chr7	Augustus_evidence	mRNA	16096259	16096655	.	+	.	ID=crp0355_chr7_16M_1;Parent=crp0355_chr7_16M_1.p;Note=Augustus_evidence
chr7	.	exon	16096259	16096325	.	+	.	Parent=crp0355_chr7_16M_1
chr7	.	exon	16096483	16096655	.	+	.	Parent=crp0355_chr7_16M_1
chr7	.	CDS	16096259	16096325	.	+	0	Parent=crp0355_chr7_16M_1
chr7	.	CDS	16096483	16096655	.	+	2	Parent=crp0355_chr7_16M_1
chrU	.	gene	20669547	20669967	.	+	.	ID=crp0355_chrU_020M_1.p
chrU	GeneWise_SplicePredictor	mRNA	20669547	20669967	.	+	.	ID=crp0355_chrU_020M_1;Parent=crp0355_chrU_020M_1.p;Note=GeneWise_SplicePredictor
chrU	.	exon	20669547	20669616	.	+	.	Parent=crp0355_chrU_020M_1
chrU	.	exon	20669810	20669967	.	+	.	Parent=crp0355_chrU_020M_1
chrU	.	CDS	20669547	20669616	.	+	0	Parent=crp0355_chrU_020M_1
chrU	.	CDS	20669810	20669967	.	+	2	Parent=crp0355_chrU_020M_1
chrU	.	gene	37291147	37291598	.	-	.	ID=crp0355_chrU_037M_1.p
chrU	mt_35	mRNA	37291147	37291598	.	-	.	ID=crp0355_chrU_037M_1;Parent=crp0355_chrU_037M_1.p;Note=CRP0000-1030
chrU	.	exon	37291147	37291286	.	-	.	Parent=crp0355_chrU_037M_1
chrU	.	exon	37291529	37291598	.	-	.	Parent=crp0355_chrU_037M_1
chrU	.	CDS	37291529	37291598	.	-	0	Parent=crp0355_chrU_037M_1
chrU	.	CDS	37291147	37291286	.	-	2	Parent=crp0355_chrU_037M_1
chrU	.	gene	48194806	48195249	.	-	.	ID=crp0355_chrU_048M_1.p
chrU	GeneWise_SplicePredictor	mRNA	48194806	48195249	.	-	.	ID=crp0355_chrU_048M_1;Parent=crp0355_chrU_048M_1.p;Note=GeneWise_SplicePredictor
chrU	.	exon	48194806	48194957	.	-	.	Parent=crp0355_chrU_048M_1
chrU	.	exon	48195180	48195249	.	-	.	Parent=crp0355_chrU_048M_1
chrU	.	CDS	48195180	48195249	.	-	0	Parent=crp0355_chrU_048M_1
chrU	.	CDS	48194806	48194957	.	-	2	Parent=crp0355_chrU_048M_1
chrU	.	gene	52666237	52666647	.	-	.	ID=crp0355_chrU_052M_1.p
chrU	mt_35	mRNA	52666237	52666647	.	-	.	ID=crp0355_chrU_052M_1;Parent=crp0355_chrU_052M_1.p;Note=CRP0000-1030
chrU	.	exon	52666237	52666433	.	-	.	Parent=crp0355_chrU_052M_1
chrU	.	exon	52666578	52666647	.	-	.	Parent=crp0355_chrU_052M_1
chrU	.	CDS	52666578	52666647	.	-	0	Parent=crp0355_chrU_052M_1
chrU	.	CDS	52666237	52666433	.	-	2	Parent=crp0355_chrU_052M_1
chrU	.	gene	59423491	59424051	.	+	.	ID=crp0355_chrU_059M_1.p
chrU	GeneWise_SplicePredictor Augustus_evidence	mRNA	59423491	59424051	.	+	.	ID=crp0355_chrU_059M_1;Parent=crp0355_chrU_059M_1.p;Note=GeneWise_SplicePredictor Augustus_evidence
chrU	.	exon	59423491	59423560	.	+	.	Parent=crp0355_chrU_059M_1
chrU	.	exon	59423894	59424051	.	+	.	Parent=crp0355_chrU_059M_1
chrU	.	CDS	59423491	59423560	.	+	0	Parent=crp0355_chrU_059M_1
chrU	.	CDS	59423894	59424051	.	+	2	Parent=crp0355_chrU_059M_1
chrU	.	gene	65868729	65869147	.	-	.	ID=crp0355_chrU_065M_1.p
chrU	KS	mRNA	65868729	65869147	.	-	.	ID=crp0355_chrU_065M_1;Parent=crp0355_chrU_065M_1.p;Note=CRP0000-1030
chrU	.	exon	65868729	65868865	.	-	.	Parent=crp0355_chrU_065M_1
chrU	.	exon	65869078	65869147	.	-	.	Parent=crp0355_chrU_065M_1
chrU	.	CDS	65869078	65869147	.	-	0	Parent=crp0355_chrU_065M_1
chrU	.	CDS	65868729	65868865	.	-	2	Parent=crp0355_chrU_065M_1
chrU	.	gene	167999151	167999563	.	-	.	ID=crp0355_chrU_167M_1.p
chrU	mt_35	mRNA	167999151	167999563	.	-	.	ID=crp0355_chrU_167M_1;Parent=crp0355_chrU_167M_1.p;Note=CRP0000-1030
chrU	.	exon	167999151	167999320	.	-	.	Parent=crp0355_chrU_167M_1
chrU	.	exon	167999494	167999563	.	-	.	Parent=crp0355_chrU_167M_1
chrU	.	CDS	167999494	167999563	.	-	0	Parent=crp0355_chrU_167M_1
chrU	.	CDS	167999151	167999320	.	-	2	Parent=crp0355_chrU_167M_1
chr2	.	gene	22906532	22906873	.	-	.	ID=crp0360_chr2_22M_1.p
chr2	mt_35	mRNA	22906532	22906873	.	-	.	ID=crp0360_chr2_22M_1;Parent=crp0360_chr2_22M_1.p;Note=CRP0000-1030
chr2	.	exon	22906532	22906686	.	-	.	Parent=crp0360_chr2_22M_1
chr2	.	exon	22906804	22906873	.	-	.	Parent=crp0360_chr2_22M_1
chr2	.	CDS	22906804	22906873	.	-	0	Parent=crp0360_chr2_22M_1
chr2	.	CDS	22906532	22906686	.	-	2	Parent=crp0360_chr2_22M_1
chrU	.	gene	14553995	14554357	.	+	.	ID=crp0360_chrU_014M_1.p
chrU	mt_35	mRNA	14553995	14554357	.	+	.	ID=crp0360_chrU_014M_1;Parent=crp0360_chrU_014M_1.p;Note=CRP0000-1030
chrU	.	exon	14553995	14554064	.	+	.	Parent=crp0360_chrU_014M_1
chrU	.	exon	14554185	14554357	.	+	.	Parent=crp0360_chrU_014M_1
chrU	.	CDS	14553995	14554064	.	+	0	Parent=crp0360_chrU_014M_1
chrU	.	CDS	14554185	14554357	.	+	2	Parent=crp0360_chrU_014M_1
chr3	.	gene	17197261	17197766	.	+	.	ID=crp0550_chr3_17M_1.p
chr3	mt_35	mRNA	17197261	17197766	.	+	.	ID=crp0550_chr3_17M_1;Parent=crp0550_chr3_17M_1.p;Note=CRP0000-1030
chr3	.	exon	17197261	17197318	.	+	.	Parent=crp0550_chr3_17M_1
chr3	.	exon	17197576	17197766	.	+	.	Parent=crp0550_chr3_17M_1
chr3	.	CDS	17197261	17197318	.	+	0	Parent=crp0550_chr3_17M_1
chr3	.	CDS	17197576	17197766	.	+	2	Parent=crp0550_chr3_17M_1
chr3	.	gene	17205762	17206149	.	+	.	ID=crp0550_chr3_17M_2.p
chr3	GeneWise_SplicePredictor Augustus_evidence	mRNA	17205762	17206149	.	+	.	ID=crp0550_chr3_17M_2;Parent=crp0550_chr3_17M_2.p;Note=GeneWise_SplicePredictor Augustus_evidence
chr3	.	exon	17205762	17205819	.	+	.	Parent=crp0550_chr3_17M_2
chr3	.	exon	17205974	17206149	.	+	.	Parent=crp0550_chr3_17M_2
chr3	.	CDS	17205762	17205819	.	+	0	Parent=crp0550_chr3_17M_2
chr3	.	CDS	17205974	17206149	.	+	2	Parent=crp0550_chr3_17M_2
chr3	.	gene	17212721	17214293	.	+	.	ID=crp0550_chr3_17M_3.p
chr3	mt_35	mRNA	17212721	17214293	.	+	.	ID=crp0550_chr3_17M_3;Parent=crp0550_chr3_17M_3.p;Note=CRP0000-1030
chr3	.	exon	17212721	17212831	.	+	.	Parent=crp0550_chr3_17M_3
chr3	.	exon	17214041	17214293	.	+	.	Parent=crp0550_chr3_17M_3
chr3	.	CDS	17212774	17212831	.	+	0	Parent=crp0550_chr3_17M_3
chr3	.	CDS	17214041	17214237	.	+	2	Parent=crp0550_chr3_17M_3
chr3	.	five_prime_UTR	17212721	17212773	.	+	.	Parent=crp0550_chr3_17M_3
chr3	.	three_prime_UTR	17214238	17214293	.	+	.	Parent=crp0550_chr3_17M_3
chr8	.	gene	28941303	28941650	.	-	.	ID=crp0570_chr8_28M_1.p
chr8	mt_35	mRNA	28941303	28941650	.	-	.	ID=crp0570_chr8_28M_1;Parent=crp0570_chr8_28M_1.p;Note=CRP0000-1030
chr8	.	exon	28941303	28941490	.	-	.	Parent=crp0570_chr8_28M_1
chr8	.	exon	28941581	28941650	.	-	.	Parent=crp0570_chr8_28M_1
chr8	.	CDS	28941581	28941650	.	-	0	Parent=crp0570_chr8_28M_1
chr8	.	CDS	28941303	28941490	.	-	2	Parent=crp0570_chr8_28M_1
chrU	.	gene	142585964	142586170	.	+	.	ID=crp0580_chrU_142M_1.p
chrU	mt_35	mRNA	142585964	142586170	.	+	.	ID=crp0580_chrU_142M_1;Parent=crp0580_chrU_142M_1.p;Note=CRP0000-1030
chrU	.	exon	142585964	142586170	.	+	.	Parent=crp0580_chrU_142M_1
chrU	.	CDS	142585964	142586170	.	+	0	Parent=crp0580_chrU_142M_1
chrU	.	gene	148683111	148683347	.	+	.	ID=crp0580_chrU_148M_1.p
chrU	GeneWise_SplicePredictor	mRNA	148683111	148683347	.	+	.	ID=crp0580_chrU_148M_1;Parent=crp0580_chrU_148M_1.p;Note=GeneWise_SplicePredictor
chrU	.	exon	148683111	148683347	.	+	.	Parent=crp0580_chrU_148M_1
chrU	.	CDS	148683111	148683347	.	+	0	Parent=crp0580_chrU_148M_1
chr2	.	gene	13503043	13503738	.	-	.	ID=crp0670_chr2_13M_1.p
chr2	mt_35	mRNA	13503043	13503738	.	-	.	ID=crp0670_chr2_13M_1;Parent=crp0670_chr2_13M_1.p;Note=CRP0000-1030
chr2	.	exon	13503043	13503387	.	-	.	Parent=crp0670_chr2_13M_1
chr2	.	exon	13503681	13503738	.	-	.	Parent=crp0670_chr2_13M_1
chr2	.	CDS	13503681	13503738	.	-	0	Parent=crp0670_chr2_13M_1
chr2	.	CDS	13503056	13503387	.	-	2	Parent=crp0670_chr2_13M_1
chr2	.	three_prime_UTR	13503043	13503055	.	-	.	Parent=crp0670_chr2_13M_1
chr2	.	gene	13510002	13510642	.	-	.	ID=crp0670_chr2_13M_2.p
chr2	GeneWise_SplicePredictor Augustus_evidence	mRNA	13510002	13510642	.	-	.	ID=crp0670_chr2_13M_2;Parent=crp0670_chr2_13M_2.p;Note=GeneWise_SplicePredictor Augustus_evidence
chr2	.	exon	13510002	13510330	.	-	.	Parent=crp0670_chr2_13M_2
chr2	.	exon	13510585	13510642	.	-	.	Parent=crp0670_chr2_13M_2
chr2	.	CDS	13510585	13510642	.	-	0	Parent=crp0670_chr2_13M_2
chr2	.	CDS	13510002	13510330	.	-	2	Parent=crp0670_chr2_13M_2
chr2	.	gene	13517663	13518075	.	-	.	ID=crp0670_chr2_13M_3.p
chr2	mt_35	mRNA	13517663	13518075	.	-	.	ID=crp0670_chr2_13M_3;Parent=crp0670_chr2_13M_3.p;Note=CRP0000-1030
chr2	.	exon	13517663	13517910	.	-	.	Parent=crp0670_chr2_13M_3
chr2	.	exon	13518036	13518075	.	-	.	Parent=crp0670_chr2_13M_3
chr2	.	CDS	13518036	13518075	.	-	0	Parent=crp0670_chr2_13M_3
chr2	.	CDS	13517663	13517910	.	-	2	Parent=crp0670_chr2_13M_3
chr2	.	gene	13538881	13539406	.	-	.	ID=crp0670_chr2_13M_4.p
chr2	mt_35	mRNA	13538881	13539406	.	-	.	ID=crp0670_chr2_13M_4;Parent=crp0670_chr2_13M_4.p;Note=CRP0000-1030
chr2	.	exon	13538881	13539209	.	-	.	Parent=crp0670_chr2_13M_4
chr2	.	exon	13539349	13539406	.	-	.	Parent=crp0670_chr2_13M_4
chr2	.	CDS	13539349	13539406	.	-	0	Parent=crp0670_chr2_13M_4
chr2	.	CDS	13538881	13539209	.	-	2	Parent=crp0670_chr2_13M_4
chr2	.	gene	13726813	13727504	.	+	.	ID=crp0670_chr2_13M_5.p
chr2	mt_35	mRNA	13726813	13727504	.	+	.	ID=crp0670_chr2_13M_5;Parent=crp0670_chr2_13M_5.p;Note=CRP0000-1030
chr2	.	exon	13726813	13726870	.	+	.	Parent=crp0670_chr2_13M_5
chr2	.	exon	13727176	13727504	.	+	.	Parent=crp0670_chr2_13M_5
chr2	.	CDS	13726813	13726870	.	+	0	Parent=crp0670_chr2_13M_5
chr2	.	CDS	13727176	13727504	.	+	2	Parent=crp0670_chr2_13M_5
chr2	.	gene	13547080	13547562	.	+	.	ID=crp0675_chr2_13M_01.p
chr2	mt_35	mRNA	13547080	13547562	.	+	.	ID=crp0675_chr2_13M_01;Parent=crp0675_chr2_13M_01.p;Note=CRP0000-1030
chr2	.	exon	13547080	13547140	.	+	.	Parent=crp0675_chr2_13M_01
chr2	.	exon	13547231	13547562	.	+	.	Parent=crp0675_chr2_13M_01
chr2	.	CDS	13547080	13547140	.	+	0	Parent=crp0675_chr2_13M_01
chr2	.	CDS	13547231	13547562	.	+	2	Parent=crp0675_chr2_13M_01
chr2	.	gene	13555712	13556152	.	+	.	ID=crp0675_chr2_13M_02.p
chr2	KS	mRNA	13555712	13556152	.	+	.	ID=crp0675_chr2_13M_02;Parent=crp0675_chr2_13M_02.p;Note=CRP0000-1030
chr2	.	exon	13555712	13555772	.	+	.	Parent=crp0675_chr2_13M_02
chr2	.	exon	13555863	13556152	.	+	.	Parent=crp0675_chr2_13M_02
chr2	.	CDS	13555712	13555772	.	+	0	Parent=crp0675_chr2_13M_02
chr2	.	CDS	13555863	13556152	.	+	2	Parent=crp0675_chr2_13M_02
chr2	.	gene	13577432	13577997	.	+	.	ID=crp0675_chr2_13M_03.p
chr2	mt_35	mRNA	13577432	13577997	.	+	.	ID=crp0675_chr2_13M_03;Parent=crp0675_chr2_13M_03.p;Note=CRP0000-1030
chr2	.	exon	13577432	13577492	.	+	.	Parent=crp0675_chr2_13M_03
chr2	.	exon	13577584	13577997	.	+	.	Parent=crp0675_chr2_13M_03
chr2	.	CDS	13577432	13577492	.	+	0	Parent=crp0675_chr2_13M_03
chr2	.	CDS	13577584	13577915	.	+	2	Parent=crp0675_chr2_13M_03
chr2	.	three_prime_UTR	13577916	13577997	.	+	.	Parent=crp0675_chr2_13M_03
chr2	.	gene	13581669	13582149	.	+	.	ID=crp0675_chr2_13M_04.p
chr2	mt_35	mRNA	13581669	13582149	.	+	.	ID=crp0675_chr2_13M_04;Parent=crp0675_chr2_13M_04.p;Note=CRP0000-1030
chr2	.	exon	13581669	13581717	.	+	.	Parent=crp0675_chr2_13M_04
chr2	.	exon	13581809	13582149	.	+	.	Parent=crp0675_chr2_13M_04
chr2	.	CDS	13581669	13581717	.	+	0	Parent=crp0675_chr2_13M_04
chr2	.	CDS	13581809	13582149	.	+	2	Parent=crp0675_chr2_13M_04
chr2	.	gene	13600947	13601528	.	+	.	ID=crp0675_chr2_13M_05.p
chr2	mt_35	mRNA	13600947	13601528	.	+	.	ID=crp0675_chr2_13M_05;Parent=crp0675_chr2_13M_05.p;Note=CRP0000-1030
chr2	.	exon	13600947	13601007	.	+	.	Parent=crp0675_chr2_13M_05
chr2	.	exon	13601194	13601528	.	+	.	Parent=crp0675_chr2_13M_05
chr2	.	CDS	13600947	13601007	.	+	0	Parent=crp0675_chr2_13M_05
chr2	.	CDS	13601194	13601528	.	+	2	Parent=crp0675_chr2_13M_05
chr2	.	gene	13607968	13608452	.	+	.	ID=crp0675_chr2_13M_06.p
chr2	mt_35	mRNA	13607968	13608452	.	+	.	ID=crp0675_chr2_13M_06;Parent=crp0675_chr2_13M_06.p;Note=CRP0000-1030
chr2	.	exon	13607968	13608016	.	+	.	Parent=crp0675_chr2_13M_06
chr2	.	exon	13608112	13608452	.	+	.	Parent=crp0675_chr2_13M_06
chr2	.	CDS	13607968	13608016	.	+	0	Parent=crp0675_chr2_13M_06
chr2	.	CDS	13608112	13608452	.	+	2	Parent=crp0675_chr2_13M_06
chr2	.	gene	13612151	13612629	.	+	.	ID=crp0675_chr2_13M_07.p
chr2	mt_35	mRNA	13612151	13612629	.	+	.	ID=crp0675_chr2_13M_07;Parent=crp0675_chr2_13M_07.p;Note=CRP0000-1030
chr2	.	exon	13612151	13612199	.	+	.	Parent=crp0675_chr2_13M_07
chr2	.	exon	13612298	13612629	.	+	.	Parent=crp0675_chr2_13M_07
chr2	.	CDS	13612151	13612199	.	+	0	Parent=crp0675_chr2_13M_07
chr2	.	CDS	13612298	13612629	.	+	2	Parent=crp0675_chr2_13M_07
chr2	.	gene	13616378	13616855	.	+	.	ID=crp0675_chr2_13M_08.p
chr2	mt_35	mRNA	13616378	13616855	.	+	.	ID=crp0675_chr2_13M_08;Parent=crp0675_chr2_13M_08.p;Note=CRP0000-1030
chr2	.	exon	13616378	13616426	.	+	.	Parent=crp0675_chr2_13M_08
chr2	.	exon	13616524	13616855	.	+	.	Parent=crp0675_chr2_13M_08
chr2	.	CDS	13616378	13616426	.	+	0	Parent=crp0675_chr2_13M_08
chr2	.	CDS	13616524	13616855	.	+	2	Parent=crp0675_chr2_13M_08
chr2	.	gene	13621363	13621820	.	+	.	ID=crp0675_chr2_13M_09.p
chr2	mt_35	mRNA	13621363	13621820	.	+	.	ID=crp0675_chr2_13M_09;Parent=crp0675_chr2_13M_09.p;Note=CRP0000-1030
chr2	.	exon	13621363	13621411	.	+	.	Parent=crp0675_chr2_13M_09
chr2	.	exon	13621510	13621820	.	+	.	Parent=crp0675_chr2_13M_09
chr2	.	CDS	13621363	13621411	.	+	0	Parent=crp0675_chr2_13M_09
chr2	.	CDS	13621510	13621820	.	+	2	Parent=crp0675_chr2_13M_09
chr2	.	gene	13623768	13624258	.	+	.	ID=crp0675_chr2_13M_10.p
chr2	mt_35	mRNA	13623768	13624258	.	+	.	ID=crp0675_chr2_13M_10;Parent=crp0675_chr2_13M_10.p;Note=CRP0000-1030
chr2	.	exon	13623768	13623816	.	+	.	Parent=crp0675_chr2_13M_10
chr2	.	exon	13623918	13624258	.	+	.	Parent=crp0675_chr2_13M_10
chr2	.	CDS	13623768	13623816	.	+	0	Parent=crp0675_chr2_13M_10
chr2	.	CDS	13623918	13624258	.	+	2	Parent=crp0675_chr2_13M_10
chr2	.	gene	13626731	13627227	.	+	.	ID=crp0675_chr2_13M_11.p
chr2	mt_35	mRNA	13626731	13627227	.	+	.	ID=crp0675_chr2_13M_11;Parent=crp0675_chr2_13M_11.p;Note=CRP0000-1030
chr2	.	exon	13626731	13626779	.	+	.	Parent=crp0675_chr2_13M_11
chr2	.	exon	13626887	13627227	.	+	.	Parent=crp0675_chr2_13M_11
chr2	.	CDS	13626731	13626779	.	+	0	Parent=crp0675_chr2_13M_11
chr2	.	CDS	13626887	13627227	.	+	2	Parent=crp0675_chr2_13M_11
chr2	.	gene	13640571	13641373	.	+	.	ID=crp0675_chr2_13M_12.p
chr2	mt_35	mRNA	13640571	13641373	.	+	.	ID=crp0675_chr2_13M_12;Parent=crp0675_chr2_13M_12.p;Note=CRP0000-1030
chr2	.	exon	13640571	13640631	.	+	.	Parent=crp0675_chr2_13M_12
chr2	.	exon	13641039	13641373	.	+	.	Parent=crp0675_chr2_13M_12
chr2	.	CDS	13640571	13640631	.	+	0	Parent=crp0675_chr2_13M_12
chr2	.	CDS	13641039	13641373	.	+	2	Parent=crp0675_chr2_13M_12
chr2	.	gene	13659803	13660554	.	+	.	ID=crp0675_chr2_13M_13.p
chr2	mt_35	mRNA	13659803	13660554	.	+	.	ID=crp0675_chr2_13M_13;Parent=crp0675_chr2_13M_13.p;Note=CRP0000-1030
chr2	.	exon	13659803	13659860	.	+	.	Parent=crp0675_chr2_13M_13
chr2	.	exon	13660220	13660554	.	+	.	Parent=crp0675_chr2_13M_13
chr2	.	CDS	13659803	13659860	.	+	0	Parent=crp0675_chr2_13M_13
chr2	.	CDS	13660220	13660554	.	+	2	Parent=crp0675_chr2_13M_13
chr2	.	gene	13665447	13666007	.	+	.	ID=crp0675_chr2_13M_14.p
chr2	KS	mRNA	13665447	13666007	.	+	.	ID=crp0675_chr2_13M_14;Parent=crp0675_chr2_13M_14.p;Note=CRP0000-1030
chr2	.	exon	13665447	13665507	.	+	.	Parent=crp0675_chr2_13M_14
chr2	.	exon	13665700	13665819	.	+	.	Parent=crp0675_chr2_13M_14
chr2	.	exon	13665886	13666007	.	+	.	Parent=crp0675_chr2_13M_14
chr2	.	CDS	13665447	13665507	.	+	0	Parent=crp0675_chr2_13M_14
chr2	.	CDS	13665700	13665819	.	+	2	Parent=crp0675_chr2_13M_14
chr2	.	CDS	13665886	13666007	.	+	2	Parent=crp0675_chr2_13M_14
chr2	.	gene	13667815	13668880	.	+	.	ID=crp0675_chr2_13M_15.p
chr2	KS	mRNA	13667815	13668880	.	+	.	ID=crp0675_chr2_13M_15;Parent=crp0675_chr2_13M_15.p;Note=CRP0000-1030
chr2	.	exon	13667815	13667885	.	+	.	Parent=crp0675_chr2_13M_15
chr2	.	exon	13668535	13668880	.	+	.	Parent=crp0675_chr2_13M_15
chr2	.	CDS	13667815	13667885	.	+	0	Parent=crp0675_chr2_13M_15
chr2	.	CDS	13668535	13668880	.	+	1	Parent=crp0675_chr2_13M_15
chr2	.	gene	13671790	13672354	.	+	.	ID=crp0675_chr2_13M_16.p
chr2	mt_35	mRNA	13671790	13672354	.	+	.	ID=crp0675_chr2_13M_16;Parent=crp0675_chr2_13M_16.p;Note=CRP0000-1030
chr2	.	exon	13671790	13671829	.	+	.	Parent=crp0675_chr2_13M_16
chr2	.	exon	13672014	13672354	.	+	.	Parent=crp0675_chr2_13M_16
chr2	.	CDS	13671790	13671829	.	+	0	Parent=crp0675_chr2_13M_16
chr2	.	CDS	13672014	13672354	.	+	2	Parent=crp0675_chr2_13M_16
chr2	.	gene	13689356	13690461	.	+	.	ID=crp0675_chr2_13M_17.p
chr2	mt_35	mRNA	13689356	13690461	.	+	.	ID=crp0675_chr2_13M_17;Parent=crp0675_chr2_13M_17.p;Note=CRP0000-1030
chr2	.	exon	13689356	13689404	.	+	.	Parent=crp0675_chr2_13M_17
chr2	.	exon	13690118	13690461	.	+	.	Parent=crp0675_chr2_13M_17
chr2	.	CDS	13689356	13689404	.	+	0	Parent=crp0675_chr2_13M_17
chr2	.	CDS	13690118	13690461	.	+	2	Parent=crp0675_chr2_13M_17
chr2	.	gene	27819640	27821086	.	-	.	ID=crp0675_chr2_27M_1.p
chr2	KS	mRNA	27819640	27821086	.	-	.	ID=crp0675_chr2_27M_1;Parent=crp0675_chr2_27M_1.p;Note=CRP0000-1030
chr2	.	exon	27819640	27819854	.	-	.	Parent=crp0675_chr2_27M_1
chr2	.	exon	27821026	27821086	.	-	.	Parent=crp0675_chr2_27M_1
chr2	.	CDS	27821026	27821086	.	-	0	Parent=crp0675_chr2_27M_1
chr2	.	CDS	27819640	27819854	.	-	2	Parent=crp0675_chr2_27M_1
chr3	.	gene	15397559	15398504	.	+	.	ID=crp0675_chr3_15M_1.p
chr3	mt_35	mRNA	15397559	15398504	.	+	.	ID=crp0675_chr3_15M_1;Parent=crp0675_chr3_15M_1.p;Note=CRP0000-1030
chr3	.	exon	15397559	15398504	.	+	.	Parent=crp0675_chr3_15M_1
chr3	.	CDS	15397997	15398383	.	+	0	Parent=crp0675_chr3_15M_1
chr3	.	five_prime_UTR	15397559	15397996	.	+	.	Parent=crp0675_chr3_15M_1
chr3	.	three_prime_UTR	15398384	15398504	.	+	.	Parent=crp0675_chr3_15M_1
chr5	.	gene	16560319	16560732	.	-	.	ID=crp0675_chr5_16M_1.p
chr5	mt_35	mRNA	16560319	16560732	.	-	.	ID=crp0675_chr5_16M_1;Parent=crp0675_chr5_16M_1.p;Note=CRP0000-1030
chr5	.	exon	16560319	16560732	.	-	.	Parent=crp0675_chr5_16M_1
chr5	.	CDS	16560319	16560732	.	-	0	Parent=crp0675_chr5_16M_1
chrU	.	gene	94134313	94135568	.	+	.	ID=crp0675_chrU_094M_1.p
chrU	mt_35	mRNA	94134313	94135568	.	+	.	ID=crp0675_chrU_094M_1;Parent=crp0675_chrU_094M_1.p;Note=CRP0000-1030
chrU	.	exon	94134313	94134373	.	+	.	Parent=crp0675_chrU_094M_1
chrU	.	exon	94134478	94135568	.	+	.	Parent=crp0675_chrU_094M_1
chrU	.	CDS	94134313	94134373	.	+	0	Parent=crp0675_chrU_094M_1
chrU	.	CDS	94134478	94134803	.	+	2	Parent=crp0675_chrU_094M_1
chrU	.	three_prime_UTR	94134804	94135568	.	+	.	Parent=crp0675_chrU_094M_1
chrU	.	gene	141198744	141199431	.	-	.	ID=crp0675_chrU_141M_1.p
chrU	KS	mRNA	141198744	141199431	.	-	.	ID=crp0675_chrU_141M_1;Parent=crp0675_chrU_141M_1.p;Note=CRP0000-1030
chrU	.	exon	141198744	141199054	.	-	.	Parent=crp0675_chrU_141M_1
chrU	.	exon	141199371	141199431	.	-	.	Parent=crp0675_chrU_141M_1
chrU	.	CDS	141199371	141199431	.	-	0	Parent=crp0675_chrU_141M_1
chrU	.	CDS	141198744	141199054	.	-	2	Parent=crp0675_chrU_141M_1
chr3	.	gene	12569434	12570450	.	-	.	ID=crp0860_chr3_12M_1.p
chr3	mt_35	mRNA	12569434	12570450	.	-	.	ID=crp0860_chr3_12M_1;Parent=crp0860_chr3_12M_1.p;Note=CRP0000-1030
chr3	.	exon	12569434	12569621	.	-	.	Parent=crp0860_chr3_12M_1
chr3	.	exon	12570381	12570450	.	-	.	Parent=crp0860_chr3_12M_1
chr3	.	CDS	12570381	12570450	.	-	0	Parent=crp0860_chr3_12M_1
chr3	.	CDS	12569434	12569621	.	-	2	Parent=crp0860_chr3_12M_1
chr6	.	gene	3887142	3887628	.	+	.	ID=crp0860_chr6_03M_1.p
chr6	mt_35	mRNA	3887142	3887628	.	+	.	ID=crp0860_chr6_03M_1;Parent=crp0860_chr6_03M_1.p;Note=CRP0000-1030
chr6	.	exon	3887142	3887211	.	+	.	Parent=crp0860_chr6_03M_1
chr6	.	exon	3887369	3887628	.	+	.	Parent=crp0860_chr6_03M_1
chr6	.	CDS	3887142	3887211	.	+	0	Parent=crp0860_chr6_03M_1
chr6	.	CDS	3887369	3887628	.	+	2	Parent=crp0860_chr6_03M_1
chr7	.	gene	4610912	4611747	.	+	.	ID=crp0860_chr7_04M_1.p
chr7	Augustus_evidence	mRNA	4610912	4611747	.	+	.	ID=crp0860_chr7_04M_1;Parent=crp0860_chr7_04M_1.p;Note=Augustus_evidence
chr7	.	exon	4610912	4610981	.	+	.	Parent=crp0860_chr7_04M_1
chr7	.	exon	4611162	4611429	.	+	.	Parent=crp0860_chr7_04M_1
chr7	.	exon	4611648	4611747	.	+	.	Parent=crp0860_chr7_04M_1
chr7	.	CDS	4610912	4610981	.	+	0	Parent=crp0860_chr7_04M_1
chr7	.	CDS	4611162	4611429	.	+	2	Parent=crp0860_chr7_04M_1
chr7	.	CDS	4611648	4611747	.	+	1	Parent=crp0860_chr7_04M_1
chr7	.	gene	5030973	5031709	.	-	.	ID=crp0860_chr7_05M_1.p
chr7	mt_35	mRNA	5030973	5031709	.	-	.	ID=crp0860_chr7_05M_1;Parent=crp0860_chr7_05M_1.p;Note=CRP0000-1030
chr7	.	exon	5030973	5031199	.	-	.	Parent=crp0860_chr7_05M_1
chr7	.	exon	5031640	5031709	.	-	.	Parent=crp0860_chr7_05M_1
chr7	.	CDS	5031640	5031709	.	-	0	Parent=crp0860_chr7_05M_1
chr7	.	CDS	5030973	5031199	.	-	2	Parent=crp0860_chr7_05M_1
chrU	.	gene	79628529	79629033	.	-	.	ID=crp0860_chrU_079M_1.p
chrU	mt_35	mRNA	79628529	79629033	.	-	.	ID=crp0860_chrU_079M_1;Parent=crp0860_chrU_079M_1.p;Note=CRP0000-1030
chrU	.	exon	79628529	79628752	.	-	.	Parent=crp0860_chrU_079M_1
chrU	.	exon	79628970	79629033	.	-	.	Parent=crp0860_chrU_079M_1
chrU	.	CDS	79628970	79629033	.	-	0	Parent=crp0860_chrU_079M_1
chrU	.	CDS	79628529	79628752	.	-	2	Parent=crp0860_chrU_079M_1
chrU	.	gene	100047920	100048377	.	+	.	ID=crp0860_chrU_100M_1.p
chrU	mt_35	mRNA	100047920	100048377	.	+	.	ID=crp0860_chrU_100M_1;Parent=crp0860_chrU_100M_1.p;Note=CRP0000-1030
chrU	.	exon	100047920	100047989	.	+	.	Parent=crp0860_chrU_100M_1
chrU	.	exon	100048130	100048377	.	+	.	Parent=crp0860_chrU_100M_1
chrU	.	CDS	100047920	100047989	.	+	0	Parent=crp0860_chrU_100M_1
chrU	.	CDS	100048130	100048377	.	+	2	Parent=crp0860_chrU_100M_1
chr3	.	gene	7175179	7175565	.	+	.	ID=crp0940_chr3_07M_1.p
chr3	GeneWise_SplicePredictor Augustus_evidence	mRNA	7175179	7175565	.	+	.	ID=crp0940_chr3_07M_1;Parent=crp0940_chr3_07M_1.p;Note=GeneWise_SplicePredictor Augustus_evidence
chr3	.	exon	7175179	7175248	.	+	.	Parent=crp0940_chr3_07M_1
chr3	.	exon	7175354	7175565	.	+	.	Parent=crp0940_chr3_07M_1
chr3	.	CDS	7175179	7175248	.	+	0	Parent=crp0940_chr3_07M_1
chr3	.	CDS	7175354	7175565	.	+	2	Parent=crp0940_chr3_07M_1
chr5	.	gene	3692242	3692622	.	+	.	ID=crp0940_chr5_03M_1.p
chr5	mt_35	mRNA	3692242	3692622	.	+	.	ID=crp0940_chr5_03M_1;Parent=crp0940_chr5_03M_1.p;Note=CRP0000-1030
chr5	.	exon	3692242	3692622	.	+	.	Parent=crp0940_chr5_03M_1
chr5	.	CDS	3692242	3692622	.	+	0	Parent=crp0940_chr5_03M_1
chr8	.	gene	25794600	25794992	.	+	.	ID=crp0940_chr8_25M_1.p
chr8	GeneWise_SplicePredictor Augustus_evidence	mRNA	25794600	25794992	.	+	.	ID=crp0940_chr8_25M_1;Parent=crp0940_chr8_25M_1.p;Note=GeneWise_SplicePredictor Augustus_evidence
chr8	.	exon	25794600	25794658	.	+	.	Parent=crp0940_chr8_25M_1
chr8	.	exon	25794773	25794992	.	+	.	Parent=crp0940_chr8_25M_1
chr8	.	CDS	25794600	25794658	.	+	0	Parent=crp0940_chr8_25M_1
chr8	.	CDS	25794773	25794992	.	+	1	Parent=crp0940_chr8_25M_1
chr3	.	gene	10697337	10697732	.	+	.	ID=crp1110_chr3_10M_1.p
chr3	mt_35	mRNA	10697337	10697732	.	+	.	ID=crp1110_chr3_10M_1;Parent=crp1110_chr3_10M_1.p;Note=CRP1040-1530
chr3	.	exon	10697337	10697412	.	+	.	Parent=crp1110_chr3_10M_1
chr3	.	exon	10697563	10697732	.	+	.	Parent=crp1110_chr3_10M_1
chr3	.	CDS	10697337	10697412	.	+	0	Parent=crp1110_chr3_10M_1
chr3	.	CDS	10697563	10697732	.	+	2	Parent=crp1110_chr3_10M_1
chr4	.	gene	18620541	18620853	.	+	.	ID=crp1110_chr4_18M_1.p
chr4	mt_35	mRNA	18620541	18620853	.	+	.	ID=crp1110_chr4_18M_1;Parent=crp1110_chr4_18M_1.p;Note=CRP1040-1530
chr4	.	exon	18620541	18620661	.	+	.	Parent=crp1110_chr4_18M_1
chr4	.	exon	18620744	18620853	.	+	.	Parent=crp1110_chr4_18M_1
chr4	.	CDS	18620541	18620661	.	+	0	Parent=crp1110_chr4_18M_1
chr4	.	CDS	18620744	18620853	.	+	2	Parent=crp1110_chr4_18M_1
chr5	.	gene	12130316	12130664	.	-	.	ID=crp1110_chr5_12M_1.p
chr5	mt_35	mRNA	12130316	12130664	.	-	.	ID=crp1110_chr5_12M_1;Parent=crp1110_chr5_12M_1.p;Note=CRP1040-1530
chr5	.	exon	12130316	12130494	.	-	.	Parent=crp1110_chr5_12M_1
chr5	.	exon	12130610	12130664	.	-	.	Parent=crp1110_chr5_12M_1
chr5	.	CDS	12130610	12130664	.	-	0	Parent=crp1110_chr5_12M_1
chr5	.	CDS	12130316	12130494	.	-	2	Parent=crp1110_chr5_12M_1
chr5	.	gene	12132767	12133108	.	-	.	ID=crp1110_chr5_12M_2.p
chr5	mt_35	mRNA	12132767	12133108	.	-	.	ID=crp1110_chr5_12M_2;Parent=crp1110_chr5_12M_2.p;Note=CRP1040-1530
chr5	.	exon	12132767	12132942	.	-	.	Parent=crp1110_chr5_12M_2
chr5	.	exon	12133054	12133108	.	-	.	Parent=crp1110_chr5_12M_2
chr5	.	CDS	12133054	12133108	.	-	0	Parent=crp1110_chr5_12M_2
chr5	.	CDS	12132767	12132942	.	-	2	Parent=crp1110_chr5_12M_2
chr6	.	gene	20237198	20237525	.	-	.	ID=crp1110_chr6_20M_1.p
chr6	mt_35	mRNA	20237198	20237525	.	-	.	ID=crp1110_chr6_20M_1;Parent=crp1110_chr6_20M_1.p;Note=CRP1040-1530
chr6	.	exon	20237198	20237355	.	-	.	Parent=crp1110_chr6_20M_1
chr6	.	exon	20237459	20237525	.	-	.	Parent=crp1110_chr6_20M_1
chr6	.	CDS	20237459	20237525	.	-	0	Parent=crp1110_chr6_20M_1
chr6	.	CDS	20237198	20237355	.	-	2	Parent=crp1110_chr6_20M_1
chr6	.	gene	20239382	20239900	.	+	.	ID=crp1110_chr6_20M_2.p
chr6	mt_35	mRNA	20239382	20239900	.	+	.	ID=crp1110_chr6_20M_2;Parent=crp1110_chr6_20M_2.p;Note=CRP1040-1530
chr6	.	exon	20239382	20239455	.	+	.	Parent=crp1110_chr6_20M_2
chr6	.	exon	20239587	20239900	.	+	.	Parent=crp1110_chr6_20M_2
chr6	.	CDS	20239389	20239455	.	+	0	Parent=crp1110_chr6_20M_2
chr6	.	CDS	20239587	20239786	.	+	2	Parent=crp1110_chr6_20M_2
chr6	.	five_prime_UTR	20239382	20239388	.	+	.	Parent=crp1110_chr6_20M_2
chr6	.	three_prime_UTR	20239787	20239900	.	+	.	Parent=crp1110_chr6_20M_2
chrU	.	gene	105303097	105303717	.	-	.	ID=crp1110_chrU_105M_1.p
chrU	mt_35	mRNA	105303097	105303717	.	-	.	ID=crp1110_chrU_105M_1;Parent=crp1110_chrU_105M_1.p;Note=CRP1040-1530
chrU	.	exon	105303097	105303426	.	-	.	Parent=crp1110_chrU_105M_1
chrU	.	exon	105303537	105303717	.	-	.	Parent=crp1110_chrU_105M_1
chrU	.	CDS	105303537	105303612	.	-	0	Parent=crp1110_chrU_105M_1
chrU	.	CDS	105303326	105303426	.	-	2	Parent=crp1110_chrU_105M_1
chrU	.	five_prime_UTR	105303613	105303717	.	-	.	Parent=crp1110_chrU_105M_1
chrU	.	three_prime_UTR	105303097	105303325	.	-	.	Parent=crp1110_chrU_105M_1
chr2	.	gene	11924694	11925058	.	-	.	ID=crp1120_chr2_11M_1.p
chr2	KS	mRNA	11924694	11925058	.	-	.	ID=crp1120_chr2_11M_1;Parent=crp1120_chr2_11M_1.p;Note=CRP1040-1530
chr2	.	exon	11924694	11924836	.	-	.	Parent=crp1120_chr2_11M_1
chr2	.	exon	11924995	11925058	.	-	.	Parent=crp1120_chr2_11M_1
chr2	.	CDS	11924995	11925058	.	-	0	Parent=crp1120_chr2_11M_1
chr2	.	CDS	11924694	11924836	.	-	2	Parent=crp1120_chr2_11M_1
chr3	.	gene	20525037	20525346	.	-	.	ID=crp1120_chr3_20M_1.p
chr3	mt_35	mRNA	20525037	20525346	.	-	.	ID=crp1120_chr3_20M_1;Parent=crp1120_chr3_20M_1.p;Note=CRP1040-1530
chr3	.	exon	20525037	20525138	.	-	.	Parent=crp1120_chr3_20M_1
chr3	.	exon	20525266	20525346	.	-	.	Parent=crp1120_chr3_20M_1
chr3	.	CDS	20525266	20525346	.	-	0	Parent=crp1120_chr3_20M_1
chr3	.	CDS	20525037	20525138	.	-	0	Parent=crp1120_chr3_20M_1
chr1	.	gene	13810412	13811124	.	-	.	ID=crp1130_chr1_13M_1.p
chr1	mt_35	mRNA	13810412	13811124	.	-	.	ID=crp1130_chr1_13M_1;Parent=crp1130_chr1_13M_1.p;Note=CRP1040-1530
chr1	.	exon	13810412	13810927	.	-	.	Parent=crp1130_chr1_13M_1
chr1	.	exon	13811033	13811124	.	-	.	Parent=crp1130_chr1_13M_1
chr1	.	CDS	13811033	13811108	.	-	0	Parent=crp1130_chr1_13M_1
chr1	.	CDS	13810830	13810927	.	-	2	Parent=crp1130_chr1_13M_1
chr1	.	five_prime_UTR	13811109	13811124	.	-	.	Parent=crp1130_chr1_13M_1
chr1	.	three_prime_UTR	13810412	13810829	.	-	.	Parent=crp1130_chr1_13M_1
chr4	.	gene	5742950	5743230	.	+	.	ID=crp1130_chr4_05M_1.p
chr4	mt_35	mRNA	5742950	5743230	.	+	.	ID=crp1130_chr4_05M_1;Parent=crp1130_chr4_05M_1.p;Note=CRP1040-1530
chr4	.	exon	5742950	5743019	.	+	.	Parent=crp1130_chr4_05M_1
chr4	.	exon	5743130	5743230	.	+	.	Parent=crp1130_chr4_05M_1
chr4	.	CDS	5742950	5743019	.	+	0	Parent=crp1130_chr4_05M_1
chr4	.	CDS	5743130	5743230	.	+	2	Parent=crp1130_chr4_05M_1
chr8	.	gene	13219238	13219551	.	+	.	ID=crp1130_chr8_13M_1.p
chr8	KS	mRNA	13219238	13219551	.	+	.	ID=crp1130_chr8_13M_1;Parent=crp1130_chr8_13M_1.p;Note=CRP1040-1530
chr8	.	exon	13219238	13219313	.	+	.	Parent=crp1130_chr8_13M_1
chr8	.	exon	13219415	13219551	.	+	.	Parent=crp1130_chr8_13M_1
chr8	.	CDS	13219238	13219313	.	+	0	Parent=crp1130_chr8_13M_1
chr8	.	CDS	13219415	13219551	.	+	2	Parent=crp1130_chr8_13M_1
chrU	.	gene	99576844	99577160	.	-	.	ID=crp1130_chrU_099M_1.p
chrU	mt_35	mRNA	99576844	99577160	.	-	.	ID=crp1130_chrU_099M_1;Parent=crp1130_chrU_099M_1.p;Note=CRP1040-1530
chrU	.	exon	99576844	99576983	.	-	.	Parent=crp1130_chrU_099M_1
chrU	.	exon	99577082	99577160	.	-	.	Parent=crp1130_chrU_099M_1
chrU	.	CDS	99577082	99577160	.	-	0	Parent=crp1130_chrU_099M_1
chrU	.	CDS	99576844	99576983	.	-	2	Parent=crp1130_chrU_099M_1
chrU	.	gene	112270476	112270718	.	+	.	ID=crp1130_chrU_112M_1.p
chrU	mt_35	mRNA	112270476	112270718	.	+	.	ID=crp1130_chrU_112M_1;Parent=crp1130_chrU_112M_1.p;Note=CRP1040-1530
chrU	.	exon	112270476	112270518	.	+	.	Parent=crp1130_chrU_112M_1
chrU	.	exon	112270621	112270718	.	+	.	Parent=crp1130_chrU_112M_1
chrU	.	CDS	112270476	112270518	.	+	0	Parent=crp1130_chrU_112M_1
chrU	.	CDS	112270621	112270718	.	+	2	Parent=crp1130_chrU_112M_1
chr0	.	gene	5980260	5980560	.	-	.	ID=crp1140_chr0_05M_1.p
chr0	mt_35	mRNA	5980260	5980560	.	-	.	ID=crp1140_chr0_05M_1;Parent=crp1140_chr0_05M_1.p;Note=CRP1040-1530
chr0	.	exon	5980260	5980390	.	-	.	Parent=crp1140_chr0_05M_1
chr0	.	exon	5980485	5980560	.	-	.	Parent=crp1140_chr0_05M_1
chr0	.	CDS	5980485	5980560	.	-	0	Parent=crp1140_chr0_05M_1
chr0	.	CDS	5980260	5980390	.	-	2	Parent=crp1140_chr0_05M_1
chr1	.	gene	11827623	11827924	.	-	.	ID=crp1140_chr1_11M_1.p
chr1	KS	mRNA	11827623	11827924	.	-	.	ID=crp1140_chr1_11M_1;Parent=crp1140_chr1_11M_1.p;Note=CRP1040-1530
chr1	.	exon	11827623	11827747	.	-	.	Parent=crp1140_chr1_11M_1
chr1	.	exon	11827849	11827924	.	-	.	Parent=crp1140_chr1_11M_1
chr1	.	CDS	11827849	11827924	.	-	0	Parent=crp1140_chr1_11M_1
chr1	.	CDS	11827623	11827747	.	-	2	Parent=crp1140_chr1_11M_1
chr3	.	gene	9063691	9064251	.	-	.	ID=crp1140_chr3_09M_1.p
chr3	mt_35	mRNA	9063691	9064251	.	-	.	ID=crp1140_chr3_09M_1;Parent=crp1140_chr3_09M_1.p;Note=CRP1040-1530
chr3	.	exon	9063691	9064050	.	-	.	Parent=crp1140_chr3_09M_1
chr3	.	exon	9064156	9064251	.	-	.	Parent=crp1140_chr3_09M_1
chr3	.	CDS	9064156	9064231	.	-	0	Parent=crp1140_chr3_09M_1
chr3	.	CDS	9063962	9064050	.	-	2	Parent=crp1140_chr3_09M_1
chr3	.	five_prime_UTR	9064232	9064251	.	-	.	Parent=crp1140_chr3_09M_1
chr3	.	three_prime_UTR	9063691	9063961	.	-	.	Parent=crp1140_chr3_09M_1
chr3	.	gene	9553870	9554486	.	-	.	ID=crp1140_chr3_09M_2.p
chr3	mt_35	mRNA	9553870	9554486	.	-	.	ID=crp1140_chr3_09M_2;Parent=crp1140_chr3_09M_2.p;Note=CRP1040-1530
chr3	.	exon	9553870	9554275	.	-	.	Parent=crp1140_chr3_09M_2
chr3	.	exon	9554375	9554486	.	-	.	Parent=crp1140_chr3_09M_2
chr3	.	CDS	9554375	9554450	.	-	0	Parent=crp1140_chr3_09M_2
chr3	.	CDS	9554145	9554275	.	-	2	Parent=crp1140_chr3_09M_2
chr3	.	five_prime_UTR	9554451	9554486	.	-	.	Parent=crp1140_chr3_09M_2
chr3	.	three_prime_UTR	9553870	9554144	.	-	.	Parent=crp1140_chr3_09M_2
chr3	.	gene	9559708	9560294	.	-	.	ID=crp1140_chr3_09M_3.p
chr3	mt_35	mRNA	9559708	9560294	.	-	.	ID=crp1140_chr3_09M_3;Parent=crp1140_chr3_09M_3.p;Note=CRP1040-1530
chr3	.	exon	9559708	9560046	.	-	.	Parent=crp1140_chr3_09M_3
chr3	.	exon	9560149	9560294	.	-	.	Parent=crp1140_chr3_09M_3
chr3	.	CDS	9560149	9560224	.	-	0	Parent=crp1140_chr3_09M_3
chr3	.	CDS	9559919	9560046	.	-	2	Parent=crp1140_chr3_09M_3
chr3	.	five_prime_UTR	9560225	9560294	.	-	.	Parent=crp1140_chr3_09M_3
chr3	.	three_prime_UTR	9559708	9559918	.	-	.	Parent=crp1140_chr3_09M_3
chr3	.	gene	9563053	9563354	.	-	.	ID=crp1140_chr3_09M_4.p
chr3	mt_35	mRNA	9563053	9563354	.	-	.	ID=crp1140_chr3_09M_4;Parent=crp1140_chr3_09M_4.p;Note=CRP1040-1530
chr3	.	exon	9563053	9563180	.	-	.	Parent=crp1140_chr3_09M_4
chr3	.	exon	9563279	9563354	.	-	.	Parent=crp1140_chr3_09M_4
chr3	.	CDS	9563279	9563354	.	-	0	Parent=crp1140_chr3_09M_4
chr3	.	CDS	9563053	9563180	.	-	2	Parent=crp1140_chr3_09M_4
chr3	.	gene	10783085	10783458	.	-	.	ID=crp1140_chr3_10M_1.p
chr3	KS	mRNA	10783085	10783458	.	-	.	ID=crp1140_chr3_10M_1;Parent=crp1140_chr3_10M_1.p;Note=CRP1040-1530
chr3	.	exon	10783085	10783224	.	-	.	Parent=crp1140_chr3_10M_1
chr3	.	exon	10783392	10783458	.	-	.	Parent=crp1140_chr3_10M_1
chr3	.	CDS	10783392	10783458	.	-	0	Parent=crp1140_chr3_10M_1
chr3	.	CDS	10783085	10783224	.	-	2	Parent=crp1140_chr3_10M_1
chr3	.	gene	16367309	16367685	.	+	.	ID=crp1140_chr3_16M_1.p
chr3	mt_35	mRNA	16367309	16367685	.	+	.	ID=crp1140_chr3_16M_1;Parent=crp1140_chr3_16M_1.p;Note=CRP1040-1530
chr3	.	exon	16367309	16367399	.	+	.	Parent=crp1140_chr3_16M_1
chr3	.	exon	16367533	16367685	.	+	.	Parent=crp1140_chr3_16M_1
chr3	.	CDS	16367309	16367399	.	+	0	Parent=crp1140_chr3_16M_1
chr3	.	CDS	16367533	16367636	.	+	2	Parent=crp1140_chr3_16M_1
chr3	.	three_prime_UTR	16367637	16367685	.	+	.	Parent=crp1140_chr3_16M_1
chr3	.	gene	18822747	18824417	.	+	.	ID=crp1140_chr3_18M_1.p
chr3	KS	mRNA	18822747	18824417	.	+	.	ID=crp1140_chr3_18M_1;Parent=crp1140_chr3_18M_1.p;Note=CRP1040-1530
chr3	.	exon	18822747	18822822	.	+	.	Parent=crp1140_chr3_18M_1
chr3	.	exon	18824308	18824417	.	+	.	Parent=crp1140_chr3_18M_1
chr3	.	CDS	18822747	18822822	.	+	0	Parent=crp1140_chr3_18M_1
chr3	.	CDS	18824308	18824417	.	+	2	Parent=crp1140_chr3_18M_1
chr3	.	gene	19917265	19917578	.	-	.	ID=crp1140_chr3_19M_1.p
chr3	KS	mRNA	19917265	19917578	.	-	.	ID=crp1140_chr3_19M_1;Parent=crp1140_chr3_19M_1.p;Note=CRP1040-1530
chr3	.	exon	19917265	19917398	.	-	.	Parent=crp1140_chr3_19M_1
chr3	.	exon	19917503	19917578	.	-	.	Parent=crp1140_chr3_19M_1
chr3	.	CDS	19917503	19917578	.	-	0	Parent=crp1140_chr3_19M_1
chr3	.	CDS	19917265	19917398	.	-	2	Parent=crp1140_chr3_19M_1
chr3	.	gene	21969403	21969709	.	+	.	ID=crp1140_chr3_21M_1.p
chr3	KS	mRNA	21969403	21969709	.	+	.	ID=crp1140_chr3_21M_1;Parent=crp1140_chr3_21M_1.p;Note=CRP1040-1530
chr3	.	exon	21969403	21969478	.	+	.	Parent=crp1140_chr3_21M_1
chr3	.	exon	21969579	21969709	.	+	.	Parent=crp1140_chr3_21M_1
chr3	.	CDS	21969403	21969478	.	+	0	Parent=crp1140_chr3_21M_1
chr3	.	CDS	21969579	21969709	.	+	2	Parent=crp1140_chr3_21M_1
chr3	.	gene	28023727	28024009	.	+	.	ID=crp1140_chr3_28M_1.p
chr3	KS	mRNA	28023727	28024009	.	+	.	ID=crp1140_chr3_28M_1;Parent=crp1140_chr3_28M_1.p;Note=CRP1040-1530
chr3	.	exon	28023727	28023802	.	+	.	Parent=crp1140_chr3_28M_1
chr3	.	exon	28023894	28024009	.	+	.	Parent=crp1140_chr3_28M_1
chr3	.	CDS	28023727	28023802	.	+	0	Parent=crp1140_chr3_28M_1
chr3	.	CDS	28023894	28024009	.	+	2	Parent=crp1140_chr3_28M_1
chr5	.	gene	28501861	28502149	.	+	.	ID=crp1140_chr5_28M_1.p
chr5	mt_35	mRNA	28501861	28502149	.	+	.	ID=crp1140_chr5_28M_1;Parent=crp1140_chr5_28M_1.p;Note=CRP1040-1530
chr5	.	exon	28501861	28501936	.	+	.	Parent=crp1140_chr5_28M_1
chr5	.	exon	28502037	28502149	.	+	.	Parent=crp1140_chr5_28M_1
chr5	.	CDS	28501861	28501936	.	+	0	Parent=crp1140_chr5_28M_1
chr5	.	CDS	28502037	28502149	.	+	2	Parent=crp1140_chr5_28M_1
chr5	.	gene	28770160	28770345	.	+	.	ID=crp1140_chr5_28M_2.p
chr5	KS	mRNA	28770160	28770345	.	+	.	ID=crp1140_chr5_28M_2;Parent=crp1140_chr5_28M_2.p;Note=CRP1040-1530
chr5	.	exon	28770160	28770345	.	+	.	Parent=crp1140_chr5_28M_2
chr5	.	CDS	28770160	28770345	.	+	0	Parent=crp1140_chr5_28M_2
chr5	.	gene	31385741	31386313	.	+	.	ID=crp1140_chr5_31M_1.p
chr5	mt_35	mRNA	31385741	31386313	.	+	.	ID=crp1140_chr5_31M_1;Parent=crp1140_chr5_31M_1.p;Note=CRP1040-1530
chr5	.	exon	31385741	31385847	.	+	.	Parent=crp1140_chr5_31M_1
chr5	.	exon	31385957	31386313	.	+	.	Parent=crp1140_chr5_31M_1
chr5	.	CDS	31385766	31385847	.	+	0	Parent=crp1140_chr5_31M_1
chr5	.	CDS	31385957	31386066	.	+	2	Parent=crp1140_chr5_31M_1
chr5	.	five_prime_UTR	31385741	31385765	.	+	.	Parent=crp1140_chr5_31M_1
chr5	.	three_prime_UTR	31386067	31386313	.	+	.	Parent=crp1140_chr5_31M_1
chr6	.	gene	776988	777274	.	-	.	ID=crp1140_chr6_00M_1.p
chr6	KS	mRNA	776988	777274	.	-	.	ID=crp1140_chr6_00M_1;Parent=crp1140_chr6_00M_1.p;Note=CRP1040-1530
chr6	.	exon	776988	777082	.	-	.	Parent=crp1140_chr6_00M_1
chr6	.	exon	777205	777274	.	-	.	Parent=crp1140_chr6_00M_1
chr6	.	CDS	777205	777274	.	-	0	Parent=crp1140_chr6_00M_1
chr6	.	CDS	776988	777082	.	-	2	Parent=crp1140_chr6_00M_1
chr6	.	gene	798445	798704	.	+	.	ID=crp1140_chr6_00M_2.p
chr6	mt_35	mRNA	798445	798704	.	+	.	ID=crp1140_chr6_00M_2;Parent=crp1140_chr6_00M_2.p;Note=CRP1040-1530
chr6	.	exon	798445	798520	.	+	.	Parent=crp1140_chr6_00M_2
chr6	.	exon	798622	798704	.	+	.	Parent=crp1140_chr6_00M_2
chr6	.	CDS	798445	798520	.	+	0	Parent=crp1140_chr6_00M_2
chr6	.	CDS	798622	798704	.	+	2	Parent=crp1140_chr6_00M_2
chr6	.	gene	5895757	5896234	.	+	.	ID=crp1140_chr6_05M_1.p
chr6	mt_35	mRNA	5895757	5896234	.	+	.	ID=crp1140_chr6_05M_1;Parent=crp1140_chr6_05M_1.p;Note=CRP1040-1530
chr6	.	exon	5895757	5895874	.	+	.	Parent=crp1140_chr6_05M_1
chr6	.	exon	5895967	5896234	.	+	.	Parent=crp1140_chr6_05M_1
chr6	.	CDS	5895802	5895874	.	+	0	Parent=crp1140_chr6_05M_1
chr6	.	CDS	5895967	5896067	.	+	2	Parent=crp1140_chr6_05M_1
chr6	.	five_prime_UTR	5895757	5895801	.	+	.	Parent=crp1140_chr6_05M_1
chr6	.	three_prime_UTR	5896068	5896234	.	+	.	Parent=crp1140_chr6_05M_1
chr6	.	gene	5901491	5901925	.	+	.	ID=crp1140_chr6_05M_2.p
chr6	mt_35	mRNA	5901491	5901925	.	+	.	ID=crp1140_chr6_05M_2;Parent=crp1140_chr6_05M_2.p;Note=CRP1040-1530
chr6	.	exon	5901491	5901563	.	+	.	Parent=crp1140_chr6_05M_2
chr6	.	exon	5901656	5901925	.	+	.	Parent=crp1140_chr6_05M_2
chr6	.	CDS	5901491	5901563	.	+	0	Parent=crp1140_chr6_05M_2
chr6	.	CDS	5901656	5901750	.	+	2	Parent=crp1140_chr6_05M_2
chr6	.	three_prime_UTR	5901751	5901925	.	+	.	Parent=crp1140_chr6_05M_2
chr6	.	gene	8376892	8377131	.	+	.	ID=crp1140_chr6_08M_1.p
chr6	KS	mRNA	8376892	8377131	.	+	.	ID=crp1140_chr6_08M_1;Parent=crp1140_chr6_08M_1.p;Note=CRP1040-1530
chr6	.	exon	8376892	8377131	.	+	.	Parent=crp1140_chr6_08M_1
chr6	.	CDS	8376892	8377131	.	+	0	Parent=crp1140_chr6_08M_1
chr6	.	gene	21587461	21587766	.	-	.	ID=crp1140_chr6_21M_1.p
chr6	GeneWise_SplicePredictor Augustus_evidence	mRNA	21587461	21587766	.	-	.	ID=crp1140_chr6_21M_1;Parent=crp1140_chr6_21M_1.p;Note=GeneWise_SplicePredictor Augustus_evidence
chr6	.	exon	21587461	21587570	.	-	.	Parent=crp1140_chr6_21M_1
chr6	.	exon	21587691	21587766	.	-	.	Parent=crp1140_chr6_21M_1
chr6	.	CDS	21587691	21587766	.	-	0	Parent=crp1140_chr6_21M_1
chr6	.	CDS	21587461	21587570	.	-	2	Parent=crp1140_chr6_21M_1
chr6	.	gene	22531631	22531931	.	+	.	ID=crp1140_chr6_22M_1.p
chr6	mt_35	mRNA	22531631	22531931	.	+	.	ID=crp1140_chr6_22M_1;Parent=crp1140_chr6_22M_1.p;Note=CRP1040-1530
chr6	.	exon	22531631	22531706	.	+	.	Parent=crp1140_chr6_22M_1
chr6	.	exon	22531801	22531931	.	+	.	Parent=crp1140_chr6_22M_1
chr6	.	CDS	22531631	22531706	.	+	0	Parent=crp1140_chr6_22M_1
chr6	.	CDS	22531801	22531931	.	+	2	Parent=crp1140_chr6_22M_1
chr8	.	gene	12988612	12988929	.	-	.	ID=crp1140_chr8_12M_1.p
chr8	KS	mRNA	12988612	12988929	.	-	.	ID=crp1140_chr8_12M_1;Parent=crp1140_chr8_12M_1.p;Note=CRP1040-1530
chr8	.	exon	12988612	12988736	.	-	.	Parent=crp1140_chr8_12M_1
chr8	.	exon	12988842	12988929	.	-	.	Parent=crp1140_chr8_12M_1
chr8	.	CDS	12988842	12988929	.	-	0	Parent=crp1140_chr8_12M_1
chr8	.	CDS	12988612	12988736	.	-	2	Parent=crp1140_chr8_12M_1
chrU	.	gene	12082520	12082791	.	+	.	ID=crp1140_chrU_012M_1.p
chrU	mt_35	mRNA	12082520	12082791	.	+	.	ID=crp1140_chrU_012M_1;Parent=crp1140_chrU_012M_1.p;Note=CRP1040-1530
chrU	.	exon	12082520	12082595	.	+	.	Parent=crp1140_chrU_012M_1
chrU	.	exon	12082696	12082791	.	+	.	Parent=crp1140_chrU_012M_1
chrU	.	CDS	12082520	12082595	.	+	0	Parent=crp1140_chrU_012M_1
chrU	.	CDS	12082696	12082790	.	+	2	Parent=crp1140_chrU_012M_1
chrU	.	three_prime_UTR	12082791	12082791	.	+	.	Parent=crp1140_chrU_012M_1
chrU	.	gene	25574592	25574862	.	+	.	ID=crp1140_chrU_025M_1.p
chrU	KS	mRNA	25574592	25574862	.	+	.	ID=crp1140_chrU_025M_1;Parent=crp1140_chrU_025M_1.p;Note=CRP1040-1530
chrU	.	exon	25574592	25574658	.	+	.	Parent=crp1140_chrU_025M_1
chrU	.	exon	25574759	25574862	.	+	.	Parent=crp1140_chrU_025M_1
chrU	.	CDS	25574592	25574658	.	+	0	Parent=crp1140_chrU_025M_1
chrU	.	CDS	25574759	25574862	.	+	2	Parent=crp1140_chrU_025M_1
chrU	.	gene	94532319	94532595	.	+	.	ID=crp1140_chrU_094M_1.p
chrU	KS	mRNA	94532319	94532595	.	+	.	ID=crp1140_chrU_094M_1;Parent=crp1140_chrU_094M_1.p;Note=CRP1040-1530
chrU	.	exon	94532319	94532391	.	+	.	Parent=crp1140_chrU_094M_1
chrU	.	exon	94532498	94532595	.	+	.	Parent=crp1140_chrU_094M_1
chrU	.	CDS	94532319	94532391	.	+	0	Parent=crp1140_chrU_094M_1
chrU	.	CDS	94532498	94532595	.	+	2	Parent=crp1140_chrU_094M_1
chrU	.	gene	99819969	99820263	.	-	.	ID=crp1140_chrU_099M_1.p
chrU	mt_35	mRNA	99819969	99820263	.	-	.	ID=crp1140_chrU_099M_1;Parent=crp1140_chrU_099M_1.p;Note=CRP1040-1530
chrU	.	exon	99819969	99820084	.	-	.	Parent=crp1140_chrU_099M_1
chrU	.	exon	99820188	99820263	.	-	.	Parent=crp1140_chrU_099M_1
chrU	.	CDS	99820188	99820263	.	-	0	Parent=crp1140_chrU_099M_1
chrU	.	CDS	99819969	99820084	.	-	2	Parent=crp1140_chrU_099M_1
chrU	.	gene	103339609	103339913	.	+	.	ID=crp1140_chrU_103M_1.p
chrU	KS	mRNA	103339609	103339913	.	+	.	ID=crp1140_chrU_103M_1;Parent=crp1140_chrU_103M_1.p;Note=CRP1040-1530
chrU	.	exon	103339609	103339678	.	+	.	Parent=crp1140_chrU_103M_1
chrU	.	exon	103339783	103339913	.	+	.	Parent=crp1140_chrU_103M_1
chrU	.	CDS	103339609	103339678	.	+	0	Parent=crp1140_chrU_103M_1
chrU	.	CDS	103339783	103339913	.	+	2	Parent=crp1140_chrU_103M_1
chrU	.	gene	109473268	109473558	.	+	.	ID=crp1140_chrU_109M_1.p
chrU	mt_35	mRNA	109473268	109473558	.	+	.	ID=crp1140_chrU_109M_1;Parent=crp1140_chrU_109M_1.p;Note=CRP1040-1530
chrU	.	exon	109473268	109473343	.	+	.	Parent=crp1140_chrU_109M_1
chrU	.	exon	109473452	109473558	.	+	.	Parent=crp1140_chrU_109M_1
chrU	.	CDS	109473268	109473343	.	+	0	Parent=crp1140_chrU_109M_1
chrU	.	CDS	109473452	109473558	.	+	2	Parent=crp1140_chrU_109M_1
chrU	.	gene	125037409	125037963	.	+	.	ID=crp1140_chrU_125M_1.p
chrU	mt_35	mRNA	125037409	125037963	.	+	.	ID=crp1140_chrU_125M_1;Parent=crp1140_chrU_125M_1.p;Note=CRP1040-1530
chrU	.	exon	125037409	125037472	.	+	.	Parent=crp1140_chrU_125M_1
chrU	.	exon	125037577	125037676	.	+	.	Parent=crp1140_chrU_125M_1
chrU	.	exon	125037777	125037963	.	+	.	Parent=crp1140_chrU_125M_1
chrU	.	CDS	125037427	125037472	.	+	0	Parent=crp1140_chrU_125M_1
chrU	.	CDS	125037577	125037674	.	+	2	Parent=crp1140_chrU_125M_1
chrU	.	five_prime_UTR	125037409	125037426	.	+	.	Parent=crp1140_chrU_125M_1
chrU	.	three_prime_UTR	125037777	125037963	.	+	.	Parent=crp1140_chrU_125M_1
chrU	.	three_prime_UTR	125037675	125037676	.	+	.	Parent=crp1140_chrU_125M_1
chrU	.	gene	162640149	162640319	.	+	.	ID=crp1140_chrU_162M_1.p
chrU	GeneWise_SplicePredictor Augustus_evidence	mRNA	162640149	162640319	.	+	.	ID=crp1140_chrU_162M_1;Parent=crp1140_chrU_162M_1.p;Note=GeneWise_SplicePredictor Augustus_evidence
chrU	.	exon	162640149	162640319	.	+	.	Parent=crp1140_chrU_162M_1
chrU	.	CDS	162640149	162640319	.	+	0	Parent=crp1140_chrU_162M_1
chrU	.	gene	167099533	167099832	.	+	.	ID=crp1140_chrU_167M_1.p
chrU	KS	mRNA	167099533	167099832	.	+	.	ID=crp1140_chrU_167M_1;Parent=crp1140_chrU_167M_1.p;Note=CRP1040-1530
chrU	.	exon	167099533	167099605	.	+	.	Parent=crp1140_chrU_167M_1
chrU	.	exon	167099705	167099832	.	+	.	Parent=crp1140_chrU_167M_1
chrU	.	CDS	167099533	167099605	.	+	0	Parent=crp1140_chrU_167M_1
chrU	.	CDS	167099705	167099832	.	+	2	Parent=crp1140_chrU_167M_1
chr0	.	gene	9238817	9239414	.	+	.	ID=crp1150_chr0_09M_1.p
chr0	mt_35	mRNA	9238817	9239414	.	+	.	ID=crp1150_chr0_09M_1;Parent=crp1150_chr0_09M_1.p;Note=CRP1040-1530
chr0	.	exon	9238817	9238907	.	+	.	Parent=crp1150_chr0_09M_1
chr0	.	exon	9239000	9239414	.	+	.	Parent=crp1150_chr0_09M_1
chr0	.	CDS	9238835	9238907	.	+	0	Parent=crp1150_chr0_09M_1
chr0	.	CDS	9239000	9239106	.	+	2	Parent=crp1150_chr0_09M_1
chr0	.	five_prime_UTR	9238817	9238834	.	+	.	Parent=crp1150_chr0_09M_1
chr0	.	three_prime_UTR	9239107	9239414	.	+	.	Parent=crp1150_chr0_09M_1
chr0	.	gene	22935917	22936176	.	+	.	ID=crp1150_chr0_22M_1.p
chr0	mt_35	mRNA	22935917	22936176	.	+	.	ID=crp1150_chr0_22M_1;Parent=crp1150_chr0_22M_1.p;Note=CRP1040-1530
chr0	.	exon	22935917	22935986	.	+	.	Parent=crp1150_chr0_22M_1
chr0	.	exon	22936079	22936176	.	+	.	Parent=crp1150_chr0_22M_1
chr0	.	CDS	22935917	22935986	.	+	0	Parent=crp1150_chr0_22M_1
chr0	.	CDS	22936079	22936176	.	+	2	Parent=crp1150_chr0_22M_1
chr2	.	gene	16719219	16719656	.	+	.	ID=crp1150_chr2_16M_1.p
chr2	mt_35	mRNA	16719219	16719656	.	+	.	ID=crp1150_chr2_16M_1;Parent=crp1150_chr2_16M_1.p;Note=CRP1040-1530
chr2	.	exon	16719219	16719310	.	+	.	Parent=crp1150_chr2_16M_1
chr2	.	exon	16719383	16719656	.	+	.	Parent=crp1150_chr2_16M_1
chr2	.	CDS	16719235	16719310	.	+	0	Parent=crp1150_chr2_16M_1
chr2	.	CDS	16719383	16719492	.	+	2	Parent=crp1150_chr2_16M_1
chr2	.	five_prime_UTR	16719219	16719234	.	+	.	Parent=crp1150_chr2_16M_1
chr2	.	three_prime_UTR	16719493	16719656	.	+	.	Parent=crp1150_chr2_16M_1
chr2	.	gene	21472247	21472527	.	-	.	ID=crp1150_chr2_21M_1.p
chr2	mt_35	mRNA	21472247	21472527	.	-	.	ID=crp1150_chr2_21M_1;Parent=crp1150_chr2_21M_1.p;Note=CRP1040-1530
chr2	.	exon	21472247	21472350	.	-	.	Parent=crp1150_chr2_21M_1
chr2	.	exon	21472458	21472527	.	-	.	Parent=crp1150_chr2_21M_1
chr2	.	CDS	21472458	21472527	.	-	0	Parent=crp1150_chr2_21M_1
chr2	.	CDS	21472247	21472350	.	-	2	Parent=crp1150_chr2_21M_1
chr3	.	gene	19889286	19889906	.	+	.	ID=crp1150_chr3_19M_1.p
chr3	mt_35	mRNA	19889286	19889906	.	+	.	ID=crp1150_chr3_19M_1;Parent=crp1150_chr3_19M_1.p;Note=CRP1040-1530
chr3	.	exon	19889286	19889361	.	+	.	Parent=crp1150_chr3_19M_1
chr3	.	exon	19889452	19889906	.	+	.	Parent=crp1150_chr3_19M_1
chr3	.	CDS	19889286	19889361	.	+	0	Parent=crp1150_chr3_19M_1
chr3	.	CDS	19889452	19889591	.	+	2	Parent=crp1150_chr3_19M_1
chr3	.	three_prime_UTR	19889592	19889906	.	+	.	Parent=crp1150_chr3_19M_1
chr5	.	gene	4390689	4391396	.	+	.	ID=crp1150_chr5_04M_1.p
chr5	mt_35	mRNA	4390689	4391396	.	+	.	ID=crp1150_chr5_04M_1;Parent=crp1150_chr5_04M_1.p;Note=CRP1040-1530
chr5	.	exon	4390689	4390818	.	+	.	Parent=crp1150_chr5_04M_1
chr5	.	exon	4390922	4391396	.	+	.	Parent=crp1150_chr5_04M_1
chr5	.	CDS	4390689	4390818	.	+	0	Parent=crp1150_chr5_04M_1
chr5	.	CDS	4390922	4391022	.	+	2	Parent=crp1150_chr5_04M_1
chr5	.	three_prime_UTR	4391023	4391396	.	+	.	Parent=crp1150_chr5_04M_1
chr5	.	gene	4399134	4399468	.	+	.	ID=crp1150_chr5_04M_2.p
chr5	mt_35	mRNA	4399134	4399468	.	+	.	ID=crp1150_chr5_04M_2;Parent=crp1150_chr5_04M_2.p;Note=CRP1040-1530
chr5	.	exon	4399134	4399263	.	+	.	Parent=crp1150_chr5_04M_2
chr5	.	exon	4399368	4399468	.	+	.	Parent=crp1150_chr5_04M_2
chr5	.	CDS	4399134	4399263	.	+	0	Parent=crp1150_chr5_04M_2
chr5	.	CDS	4399368	4399468	.	+	2	Parent=crp1150_chr5_04M_2
chr8	.	gene	9103575	9104115	.	-	.	ID=crp1150_chr8_09M_1.p
chr8	mt_35	mRNA	9103575	9104115	.	-	.	ID=crp1150_chr8_09M_1;Parent=crp1150_chr8_09M_1.p;Note=CRP1040-1530
chr8	.	exon	9103575	9103875	.	-	.	Parent=crp1150_chr8_09M_1
chr8	.	exon	9104001	9104115	.	-	.	Parent=crp1150_chr8_09M_1
chr8	.	CDS	9104001	9104091	.	-	0	Parent=crp1150_chr8_09M_1
chr8	.	CDS	9103778	9103875	.	-	2	Parent=crp1150_chr8_09M_1
chr8	.	five_prime_UTR	9104092	9104115	.	-	.	Parent=crp1150_chr8_09M_1
chr8	.	three_prime_UTR	9103575	9103777	.	-	.	Parent=crp1150_chr8_09M_1
chr8	.	gene	9335672	9335942	.	+	.	ID=crp1150_chr8_09M_2.p
chr8	mt_35	mRNA	9335672	9335942	.	+	.	ID=crp1150_chr8_09M_2;Parent=crp1150_chr8_09M_2.p;Note=CRP1040-1530
chr8	.	exon	9335672	9335741	.	+	.	Parent=crp1150_chr8_09M_2
chr8	.	exon	9335845	9335942	.	+	.	Parent=crp1150_chr8_09M_2
chr8	.	CDS	9335672	9335741	.	+	0	Parent=crp1150_chr8_09M_2
chr8	.	CDS	9335845	9335942	.	+	2	Parent=crp1150_chr8_09M_2
chr8	.	gene	9372419	9372706	.	+	.	ID=crp1150_chr8_09M_3.p
chr8	KS	mRNA	9372419	9372706	.	+	.	ID=crp1150_chr8_09M_3;Parent=crp1150_chr8_09M_3.p;Note=CRP1040-1530
chr8	.	exon	9372419	9372488	.	+	.	Parent=crp1150_chr8_09M_3
chr8	.	exon	9372597	9372706	.	+	.	Parent=crp1150_chr8_09M_3
chr8	.	CDS	9372419	9372488	.	+	0	Parent=crp1150_chr8_09M_3
chr8	.	CDS	9372597	9372706	.	+	2	Parent=crp1150_chr8_09M_3
chr8	.	gene	9497127	9497414	.	+	.	ID=crp1150_chr8_09M_4.p
chr8	mt_35	mRNA	9497127	9497414	.	+	.	ID=crp1150_chr8_09M_4;Parent=crp1150_chr8_09M_4.p;Note=CRP1040-1530
chr8	.	exon	9497127	9497196	.	+	.	Parent=crp1150_chr8_09M_4
chr8	.	exon	9497305	9497414	.	+	.	Parent=crp1150_chr8_09M_4
chr8	.	CDS	9497127	9497196	.	+	0	Parent=crp1150_chr8_09M_4
chr8	.	CDS	9497305	9497414	.	+	2	Parent=crp1150_chr8_09M_4
chr8	.	gene	10000872	10001160	.	+	.	ID=crp1150_chr8_10M_1.p
chr8	mt_35	mRNA	10000872	10001160	.	+	.	ID=crp1150_chr8_10M_1;Parent=crp1150_chr8_10M_1.p;Note=CRP1040-1530
chr8	.	exon	10000872	10000941	.	+	.	Parent=crp1150_chr8_10M_1
chr8	.	exon	10001057	10001160	.	+	.	Parent=crp1150_chr8_10M_1
chr8	.	CDS	10000872	10000941	.	+	0	Parent=crp1150_chr8_10M_1
chr8	.	CDS	10001057	10001160	.	+	2	Parent=crp1150_chr8_10M_1
chrU	.	gene	17543089	17543418	.	+	.	ID=crp1150_chrU_017M_1.p
chrU	mt_35	mRNA	17543089	17543418	.	+	.	ID=crp1150_chrU_017M_1;Parent=crp1150_chrU_017M_1.p;Note=CRP1040-1530
chrU	.	exon	17543089	17543161	.	+	.	Parent=crp1150_chrU_017M_1
chrU	.	exon	17543251	17543418	.	+	.	Parent=crp1150_chrU_017M_1
chrU	.	CDS	17543089	17543161	.	+	0	Parent=crp1150_chrU_017M_1
chrU	.	CDS	17543251	17543357	.	+	2	Parent=crp1150_chrU_017M_1
chrU	.	three_prime_UTR	17543358	17543418	.	+	.	Parent=crp1150_chrU_017M_1
chrU	.	gene	86554305	86554454	.	-	.	ID=crp1150_chrU_086M_1.p
chrU	mt_35	mRNA	86554305	86554454	.	-	.	ID=crp1150_chrU_086M_1;Parent=crp1150_chrU_086M_1.p;Note=CRP1040-1530
chrU	.	exon	86554305	86554454	.	-	.	Parent=crp1150_chrU_086M_1
chrU	.	CDS	86554305	86554454	.	-	0	Parent=crp1150_chrU_086M_1
chrU	.	gene	159952790	159953069	.	+	.	ID=crp1150_chrU_159M_1.p
chrU	mt_35	mRNA	159952790	159953069	.	+	.	ID=crp1150_chrU_159M_1;Parent=crp1150_chrU_159M_1.p;Note=CRP1040-1530
chrU	.	exon	159952790	159952862	.	+	.	Parent=crp1150_chrU_159M_1
chrU	.	exon	159952969	159953069	.	+	.	Parent=crp1150_chrU_159M_1
chrU	.	CDS	159952790	159952862	.	+	0	Parent=crp1150_chrU_159M_1
chrU	.	CDS	159952969	159953069	.	+	2	Parent=crp1150_chrU_159M_1
chr1	.	gene	15189582	15189853	.	-	.	ID=crp1160_chr1_15M_1.p
chr1	mt_35	mRNA	15189582	15189853	.	-	.	ID=crp1160_chr1_15M_1;Parent=crp1160_chr1_15M_1.p;Note=CRP1040-1530
chr1	.	exon	15189582	15189679	.	-	.	Parent=crp1160_chr1_15M_1
chr1	.	exon	15189781	15189853	.	-	.	Parent=crp1160_chr1_15M_1
chr1	.	CDS	15189781	15189853	.	-	0	Parent=crp1160_chr1_15M_1
chr1	.	CDS	15189582	15189679	.	-	2	Parent=crp1160_chr1_15M_1
chr3	.	gene	1550330	1550611	.	+	.	ID=crp1160_chr3_01M_1.p
chr3	GeneWise_SplicePredictor Augustus_evidence	mRNA	1550330	1550611	.	+	.	ID=crp1160_chr3_01M_1;Parent=crp1160_chr3_01M_1.p;Note=GeneWise_SplicePredictor Augustus_evidence
chr3	.	exon	1550330	1550405	.	+	.	Parent=crp1160_chr3_01M_1
chr3	.	exon	1550508	1550611	.	+	.	Parent=crp1160_chr3_01M_1
chr3	.	CDS	1550330	1550405	.	+	0	Parent=crp1160_chr3_01M_1
chr3	.	CDS	1550508	1550611	.	+	2	Parent=crp1160_chr3_01M_1
chr3	.	gene	5602684	5603246	.	-	.	ID=crp1160_chr3_05M_1.p
chr3	mt_35	mRNA	5602684	5603246	.	-	.	ID=crp1160_chr3_05M_1;Parent=crp1160_chr3_05M_1.p;Note=CRP1040-1530
chr3	.	exon	5602684	5603061	.	-	.	Parent=crp1160_chr3_05M_1
chr3	.	exon	5603171	5603246	.	-	.	Parent=crp1160_chr3_05M_1
chr3	.	CDS	5603171	5603246	.	-	0	Parent=crp1160_chr3_05M_1
chr3	.	CDS	5602925	5603061	.	-	2	Parent=crp1160_chr3_05M_1
chr3	.	three_prime_UTR	5602684	5602924	.	-	.	Parent=crp1160_chr3_05M_1
chr3	.	gene	5613999	5614318	.	-	.	ID=crp1160_chr3_05M_2.p
chr3	mt_35	mRNA	5613999	5614318	.	-	.	ID=crp1160_chr3_05M_2;Parent=crp1160_chr3_05M_2.p;Note=CRP1040-1530
chr3	.	exon	5613999	5614132	.	-	.	Parent=crp1160_chr3_05M_2
chr3	.	exon	5614243	5614318	.	-	.	Parent=crp1160_chr3_05M_2
chr3	.	CDS	5614243	5614318	.	-	0	Parent=crp1160_chr3_05M_2
chr3	.	CDS	5613999	5614132	.	-	2	Parent=crp1160_chr3_05M_2
chr3	.	gene	5635515	5635826	.	+	.	ID=crp1160_chr3_05M_3.p
chr3	mt_35	mRNA	5635515	5635826	.	+	.	ID=crp1160_chr3_05M_3;Parent=crp1160_chr3_05M_3.p;Note=CRP1040-1530
chr3	.	exon	5635515	5635590	.	+	.	Parent=crp1160_chr3_05M_3
chr3	.	exon	5635690	5635826	.	+	.	Parent=crp1160_chr3_05M_3
chr3	.	CDS	5635515	5635590	.	+	0	Parent=crp1160_chr3_05M_3
chr3	.	CDS	5635690	5635826	.	+	2	Parent=crp1160_chr3_05M_3
chr3	.	gene	5642395	5642718	.	+	.	ID=crp1160_chr3_05M_4.p
chr3	mt_35	mRNA	5642395	5642718	.	+	.	ID=crp1160_chr3_05M_4;Parent=crp1160_chr3_05M_4.p;Note=CRP1040-1530
chr3	.	exon	5642395	5642470	.	+	.	Parent=crp1160_chr3_05M_4
chr3	.	exon	5642582	5642718	.	+	.	Parent=crp1160_chr3_05M_4
chr3	.	CDS	5642395	5642470	.	+	0	Parent=crp1160_chr3_05M_4
chr3	.	CDS	5642582	5642718	.	+	2	Parent=crp1160_chr3_05M_4
chr3	.	gene	11031951	11032335	.	-	.	ID=crp1160_chr3_11M_1.p
chr3	mt_35	mRNA	11031951	11032335	.	-	.	ID=crp1160_chr3_11M_1;Parent=crp1160_chr3_11M_1.p;Note=CRP1040-1530
chr3	.	exon	11031951	11032120	.	-	.	Parent=crp1160_chr3_11M_1
chr3	.	exon	11032269	11032335	.	-	.	Parent=crp1160_chr3_11M_1
chr3	.	CDS	11032269	11032335	.	-	0	Parent=crp1160_chr3_11M_1
chr3	.	CDS	11031951	11032120	.	-	2	Parent=crp1160_chr3_11M_1
chr3	.	gene	11040909	11041450	.	-	.	ID=crp1160_chr3_11M_2.p
chr3	mt_35	mRNA	11040909	11041450	.	-	.	ID=crp1160_chr3_11M_2;Parent=crp1160_chr3_11M_2.p;Note=CRP1040-1530
chr3	.	exon	11040909	11041072	.	-	.	Parent=crp1160_chr3_11M_2
chr3	.	exon	11041414	11041450	.	-	.	Parent=crp1160_chr3_11M_2
chr3	.	CDS	11041414	11041450	.	-	0	Parent=crp1160_chr3_11M_2
chr3	.	CDS	11040909	11041072	.	-	2	Parent=crp1160_chr3_11M_2
chr3	.	gene	19205448	19205741	.	+	.	ID=crp1160_chr3_19M_1.p
chr3	mt_35	mRNA	19205448	19205741	.	+	.	ID=crp1160_chr3_19M_1;Parent=crp1160_chr3_19M_1.p;Note=CRP1040-1530
chr3	.	exon	19205448	19205523	.	+	.	Parent=crp1160_chr3_19M_1
chr3	.	exon	19205623	19205741	.	+	.	Parent=crp1160_chr3_19M_1
chr3	.	CDS	19205448	19205523	.	+	0	Parent=crp1160_chr3_19M_1
chr3	.	CDS	19205623	19205741	.	+	2	Parent=crp1160_chr3_19M_1
chr4	.	gene	3842691	3842965	.	-	.	ID=crp1160_chr4_03M_1.p
chr4	mt_35	mRNA	3842691	3842965	.	-	.	ID=crp1160_chr4_03M_1;Parent=crp1160_chr4_03M_1.p;Note=CRP1040-1530
chr4	.	exon	3842691	3842803	.	-	.	Parent=crp1160_chr4_03M_1
chr4	.	exon	3842890	3842965	.	-	.	Parent=crp1160_chr4_03M_1
chr4	.	CDS	3842890	3842965	.	-	0	Parent=crp1160_chr4_03M_1
chr4	.	CDS	3842691	3842803	.	-	2	Parent=crp1160_chr4_03M_1
chr4	.	gene	3854689	3854983	.	-	.	ID=crp1160_chr4_03M_2.p
chr4	mt_35	mRNA	3854689	3854983	.	-	.	ID=crp1160_chr4_03M_2;Parent=crp1160_chr4_03M_2.p;Note=CRP1040-1530
chr4	.	exon	3854689	3854801	.	-	.	Parent=crp1160_chr4_03M_2
chr4	.	exon	3854908	3854983	.	-	.	Parent=crp1160_chr4_03M_2
chr4	.	CDS	3854908	3854983	.	-	0	Parent=crp1160_chr4_03M_2
chr4	.	CDS	3854689	3854801	.	-	2	Parent=crp1160_chr4_03M_2
chr4	.	gene	22829340	22829638	.	+	.	ID=crp1160_chr4_22M_1.p
chr4	mt_35	mRNA	22829340	22829638	.	+	.	ID=crp1160_chr4_22M_1;Parent=crp1160_chr4_22M_1.p;Note=CRP1040-1530
chr4	.	exon	22829340	22829433	.	+	.	Parent=crp1160_chr4_22M_1
chr4	.	exon	22829538	22829638	.	+	.	Parent=crp1160_chr4_22M_1
chr4	.	CDS	22829340	22829433	.	+	0	Parent=crp1160_chr4_22M_1
chr4	.	CDS	22829538	22829638	.	+	2	Parent=crp1160_chr4_22M_1
chr5	.	gene	20736976	20737563	.	+	.	ID=crp1160_chr5_20M_1.p
chr5	mt_35	mRNA	20736976	20737563	.	+	.	ID=crp1160_chr5_20M_1;Parent=crp1160_chr5_20M_1.p;Note=CRP1040-1530
chr5	.	exon	20736976	20737062	.	+	.	Parent=crp1160_chr5_20M_1
chr5	.	exon	20737306	20737563	.	+	.	Parent=crp1160_chr5_20M_1
chr5	.	CDS	20736990	20737062	.	+	0	Parent=crp1160_chr5_20M_1
chr5	.	CDS	20737306	20737415	.	+	2	Parent=crp1160_chr5_20M_1
chr5	.	five_prime_UTR	20736976	20736989	.	+	.	Parent=crp1160_chr5_20M_1
chr5	.	three_prime_UTR	20737416	20737563	.	+	.	Parent=crp1160_chr5_20M_1
chr5	.	gene	20744081	20744751	.	+	.	ID=crp1160_chr5_20M_2.p
chr5	mt_35	mRNA	20744081	20744751	.	+	.	ID=crp1160_chr5_20M_2;Parent=crp1160_chr5_20M_2.p;Note=CRP1040-1530
chr5	.	exon	20744081	20744197	.	+	.	Parent=crp1160_chr5_20M_2
chr5	.	exon	20744441	20744751	.	+	.	Parent=crp1160_chr5_20M_2
chr5	.	CDS	20744125	20744197	.	+	0	Parent=crp1160_chr5_20M_2
chr5	.	CDS	20744441	20744550	.	+	2	Parent=crp1160_chr5_20M_2
chr5	.	five_prime_UTR	20744081	20744124	.	+	.	Parent=crp1160_chr5_20M_2
chr5	.	three_prime_UTR	20744551	20744751	.	+	.	Parent=crp1160_chr5_20M_2
chr5	.	gene	20762707	20763132	.	+	.	ID=crp1160_chr5_20M_3.p
chr5	mt_35	mRNA	20762707	20763132	.	+	.	ID=crp1160_chr5_20M_3;Parent=crp1160_chr5_20M_3.p;Note=CRP1040-1530
chr5	.	exon	20762707	20762779	.	+	.	Parent=crp1160_chr5_20M_3
chr5	.	exon	20763023	20763132	.	+	.	Parent=crp1160_chr5_20M_3
chr5	.	CDS	20762707	20762779	.	+	0	Parent=crp1160_chr5_20M_3
chr5	.	CDS	20763023	20763132	.	+	2	Parent=crp1160_chr5_20M_3
chr5	.	gene	20774200	20774484	.	+	.	ID=crp1160_chr5_20M_4.p
chr5	mt_35	mRNA	20774200	20774484	.	+	.	ID=crp1160_chr5_20M_4;Parent=crp1160_chr5_20M_4.p;Note=CRP1040-1530
chr5	.	exon	20774200	20774290	.	+	.	Parent=crp1160_chr5_20M_4
chr5	.	exon	20774390	20774484	.	+	.	Parent=crp1160_chr5_20M_4
chr5	.	CDS	20774200	20774290	.	+	0	Parent=crp1160_chr5_20M_4
chr5	.	CDS	20774390	20774484	.	+	2	Parent=crp1160_chr5_20M_4
chr5	.	gene	22812059	22812333	.	+	.	ID=crp1160_chr5_22M_1.p
chr5	mt_35	mRNA	22812059	22812333	.	+	.	ID=crp1160_chr5_22M_1;Parent=crp1160_chr5_22M_1.p;Note=CRP1040-1530
chr5	.	exon	22812059	22812119	.	+	.	Parent=crp1160_chr5_22M_1
chr5	.	exon	22812221	22812333	.	+	.	Parent=crp1160_chr5_22M_1
chr5	.	CDS	22812059	22812119	.	+	0	Parent=crp1160_chr5_22M_1
chr5	.	CDS	22812221	22812333	.	+	2	Parent=crp1160_chr5_22M_1
chr5	.	gene	24603091	24603394	.	+	.	ID=crp1160_chr5_24M_1.p
chr5	mt_35	mRNA	24603091	24603394	.	+	.	ID=crp1160_chr5_24M_1;Parent=crp1160_chr5_24M_1.p;Note=CRP1040-1530
chr5	.	exon	24603091	24603166	.	+	.	Parent=crp1160_chr5_24M_1
chr5	.	exon	24603252	24603394	.	+	.	Parent=crp1160_chr5_24M_1
chr5	.	CDS	24603091	24603166	.	+	0	Parent=crp1160_chr5_24M_1
chr5	.	CDS	24603252	24603394	.	+	2	Parent=crp1160_chr5_24M_1
chr5	.	gene	24614261	24614758	.	+	.	ID=crp1160_chr5_24M_2.p
chr5	mt_35	mRNA	24614261	24614758	.	+	.	ID=crp1160_chr5_24M_2;Parent=crp1160_chr5_24M_2.p;Note=CRP1040-1530
chr5	.	exon	24614261	24614337	.	+	.	Parent=crp1160_chr5_24M_2
chr5	.	exon	24614416	24614758	.	+	.	Parent=crp1160_chr5_24M_2
chr5	.	CDS	24614262	24614337	.	+	0	Parent=crp1160_chr5_24M_2
chr5	.	CDS	24614416	24614555	.	+	2	Parent=crp1160_chr5_24M_2
chr5	.	five_prime_UTR	24614261	24614261	.	+	.	Parent=crp1160_chr5_24M_2
chr5	.	three_prime_UTR	24614556	24614758	.	+	.	Parent=crp1160_chr5_24M_2
chr6	.	gene	5847870	5848306	.	-	.	ID=crp1160_chr6_05M_1.p
chr6	mt_35	mRNA	5847870	5848306	.	-	.	ID=crp1160_chr6_05M_1;Parent=crp1160_chr6_05M_1.p;Note=CRP1040-1530
chr6	.	exon	5847870	5848143	.	-	.	Parent=crp1160_chr6_05M_1
chr6	.	exon	5848234	5848306	.	-	.	Parent=crp1160_chr6_05M_1
chr6	.	CDS	5848234	5848306	.	-	0	Parent=crp1160_chr6_05M_1
chr6	.	CDS	5848046	5848143	.	-	2	Parent=crp1160_chr6_05M_1
chr6	.	three_prime_UTR	5847870	5848045	.	-	.	Parent=crp1160_chr6_05M_1
chr6	.	gene	5855126	5855290	.	-	.	ID=crp1160_chr6_05M_2.p
chr6	mt_35	mRNA	5855126	5855290	.	-	.	ID=crp1160_chr6_05M_2;Parent=crp1160_chr6_05M_2.p;Note=CRP1040-1530
chr6	.	exon	5855126	5855290	.	-	.	Parent=crp1160_chr6_05M_2
chr6	.	CDS	5855126	5855290	.	-	0	Parent=crp1160_chr6_05M_2
chr7	.	gene	17614521	17614694	.	-	.	ID=crp1160_chr7_17M_1.p
chr7	mt_35	mRNA	17614521	17614694	.	-	.	ID=crp1160_chr7_17M_1;Parent=crp1160_chr7_17M_1.p;Note=CRP1040-1530
chr7	.	exon	17614521	17614694	.	-	.	Parent=crp1160_chr7_17M_1
chr7	.	CDS	17614521	17614694	.	-	0	Parent=crp1160_chr7_17M_1
chr7	.	gene	18633331	18633549	.	+	.	ID=crp1160_chr7_18M_1.p
chr7	mt_35	mRNA	18633331	18633549	.	+	.	ID=crp1160_chr7_18M_1;Parent=crp1160_chr7_18M_1.p;Note=CRP1040-1530
chr7	.	exon	18633331	18633549	.	+	.	Parent=crp1160_chr7_18M_1
chr7	.	CDS	18633331	18633549	.	+	0	Parent=crp1160_chr7_18M_1
chr7	.	gene	18636584	18636799	.	+	.	ID=crp1160_chr7_18M_2.p
chr7	mt_35	mRNA	18636584	18636799	.	+	.	ID=crp1160_chr7_18M_2;Parent=crp1160_chr7_18M_2.p;Note=CRP1040-1530
chr7	.	exon	18636584	18636799	.	+	.	Parent=crp1160_chr7_18M_2
chr7	.	CDS	18636584	18636799	.	+	0	Parent=crp1160_chr7_18M_2
chr7	.	gene	18670864	18671183	.	+	.	ID=crp1160_chr7_18M_3.p
chr7	mt_35	mRNA	18670864	18671183	.	+	.	ID=crp1160_chr7_18M_3;Parent=crp1160_chr7_18M_3.p;Note=CRP1040-1530
chr7	.	exon	18670864	18671029	.	+	.	Parent=crp1160_chr7_18M_3
chr7	.	exon	18671170	18671183	.	+	.	Parent=crp1160_chr7_18M_3
chr7	.	CDS	18670864	18671029	.	+	0	Parent=crp1160_chr7_18M_3
chr7	.	CDS	18671170	18671183	.	+	2	Parent=crp1160_chr7_18M_3
chrU	.	gene	5568974	5569254	.	+	.	ID=crp1160_chrU_005M_1.p
chrU	mt_35	mRNA	5568974	5569254	.	+	.	ID=crp1160_chrU_005M_1;Parent=crp1160_chrU_005M_1.p;Note=CRP1040-1530
chrU	.	exon	5568974	5569040	.	+	.	Parent=crp1160_chrU_005M_1
chrU	.	exon	5569142	5569254	.	+	.	Parent=crp1160_chrU_005M_1
chrU	.	CDS	5568974	5569040	.	+	0	Parent=crp1160_chrU_005M_1
chrU	.	CDS	5569142	5569254	.	+	2	Parent=crp1160_chrU_005M_1
chrU	.	gene	142136000	142136458	.	+	.	ID=crp1160_chrU_142M_1.p
chrU	mt_35	mRNA	142136000	142136458	.	+	.	ID=crp1160_chrU_142M_1;Parent=crp1160_chrU_142M_1.p;Note=CRP1040-1530
chrU	.	exon	142136000	142136072	.	+	.	Parent=crp1160_chrU_142M_1
chrU	.	exon	142136175	142136458	.	+	.	Parent=crp1160_chrU_142M_1
chrU	.	CDS	142136000	142136072	.	+	0	Parent=crp1160_chrU_142M_1
chrU	.	CDS	142136175	142136314	.	+	2	Parent=crp1160_chrU_142M_1
chrU	.	three_prime_UTR	142136315	142136458	.	+	.	Parent=crp1160_chrU_142M_1
chr3	.	gene	10899126	10899667	.	-	.	ID=crp1170_chr3_10M_1.p
chr3	mt_35	mRNA	10899126	10899667	.	-	.	ID=crp1170_chr3_10M_1;Parent=crp1170_chr3_10M_1.p;Note=CRP1040-1530
chr3	.	exon	10899126	10899494	.	-	.	Parent=crp1170_chr3_10M_1
chr3	.	exon	10899592	10899667	.	-	.	Parent=crp1170_chr3_10M_1
chr3	.	CDS	10899592	10899667	.	-	0	Parent=crp1170_chr3_10M_1
chr3	.	CDS	10899364	10899494	.	-	2	Parent=crp1170_chr3_10M_1
chr3	.	three_prime_UTR	10899126	10899363	.	-	.	Parent=crp1170_chr3_10M_1
chr3	.	gene	10911037	10911729	.	-	.	ID=crp1170_chr3_10M_2.p
chr3	mt_35	mRNA	10911037	10911729	.	-	.	ID=crp1170_chr3_10M_2;Parent=crp1170_chr3_10M_2.p;Note=CRP1040-1530
chr3	.	exon	10911037	10911529	.	-	.	Parent=crp1170_chr3_10M_2
chr3	.	exon	10911630	10911729	.	-	.	Parent=crp1170_chr3_10M_2
chr3	.	CDS	10911630	10911705	.	-	0	Parent=crp1170_chr3_10M_2
chr3	.	CDS	10911399	10911529	.	-	2	Parent=crp1170_chr3_10M_2
chr3	.	five_prime_UTR	10911706	10911729	.	-	.	Parent=crp1170_chr3_10M_2
chr3	.	three_prime_UTR	10911037	10911398	.	-	.	Parent=crp1170_chr3_10M_2
chr3	.	gene	10919972	10920257	.	-	.	ID=crp1170_chr3_10M_3.p
chr3	mt_35	mRNA	10919972	10920257	.	-	.	ID=crp1170_chr3_10M_3;Parent=crp1170_chr3_10M_3.p;Note=CRP1040-1530
chr3	.	exon	10919972	10920084	.	-	.	Parent=crp1170_chr3_10M_3
chr3	.	exon	10920182	10920257	.	-	.	Parent=crp1170_chr3_10M_3
chr3	.	CDS	10920182	10920257	.	-	0	Parent=crp1170_chr3_10M_3
chr3	.	CDS	10919972	10920084	.	-	2	Parent=crp1170_chr3_10M_3
chr4	.	gene	3837267	3837536	.	-	.	ID=crp1170_chr4_03M_1.p
chr4	GeneWise_SplicePredictor Augustus_evidence	mRNA	3837267	3837536	.	-	.	ID=crp1170_chr4_03M_1;Parent=crp1170_chr4_03M_1.p;Note=GeneWise_SplicePredictor Augustus_evidence
chr4	.	exon	3837267	3837364	.	-	.	Parent=crp1170_chr4_03M_1
chr4	.	exon	3837461	3837536	.	-	.	Parent=crp1170_chr4_03M_1
chr4	.	CDS	3837461	3837536	.	-	0	Parent=crp1170_chr4_03M_1
chr4	.	CDS	3837267	3837364	.	-	2	Parent=crp1170_chr4_03M_1
chr7	.	gene	16993893	16994223	.	+	.	ID=crp1170_chr7_16M_1.p
chr7	mt_35	mRNA	16993893	16994223	.	+	.	ID=crp1170_chr7_16M_1;Parent=crp1170_chr7_16M_1.p;Note=CRP1040-1530
chr7	.	exon	16993893	16994223	.	+	.	Parent=crp1170_chr7_16M_1
chr7	.	CDS	16993893	16994084	.	+	0	Parent=crp1170_chr7_16M_1
chr7	.	three_prime_UTR	16994085	16994223	.	+	.	Parent=crp1170_chr7_16M_1
chr2	.	gene	25321220	25321682	.	-	.	ID=crp1180_chr2_25M_1.p
chr2	mt_35	mRNA	25321220	25321682	.	-	.	ID=crp1180_chr2_25M_1;Parent=crp1180_chr2_25M_1.p;Note=CRP1040-1530
chr2	.	exon	25321220	25321506	.	-	.	Parent=crp1180_chr2_25M_1
chr2	.	exon	25321610	25321682	.	-	.	Parent=crp1180_chr2_25M_1
chr2	.	CDS	25321610	25321682	.	-	0	Parent=crp1180_chr2_25M_1
chr2	.	CDS	25321409	25321506	.	-	2	Parent=crp1180_chr2_25M_1
chr2	.	three_prime_UTR	25321220	25321408	.	-	.	Parent=crp1180_chr2_25M_1
chr3	.	gene	5591146	5591479	.	+	.	ID=crp1180_chr3_05M_1.p
chr3	mt_35	mRNA	5591146	5591479	.	+	.	ID=crp1180_chr3_05M_1;Parent=crp1180_chr3_05M_1.p;Note=CRP1040-1530
chr3	.	exon	5591146	5591227	.	+	.	Parent=crp1180_chr3_05M_1
chr3	.	exon	5591343	5591479	.	+	.	Parent=crp1180_chr3_05M_1
chr3	.	CDS	5591146	5591227	.	+	0	Parent=crp1180_chr3_05M_1
chr3	.	CDS	5591343	5591479	.	+	2	Parent=crp1180_chr3_05M_1
chr3	.	gene	5595899	5596187	.	-	.	ID=crp1180_chr3_05M_2.p
chr3	KS	mRNA	5595899	5596187	.	-	.	ID=crp1180_chr3_05M_2;Parent=crp1180_chr3_05M_2.p;Note=CRP1040-1530
chr3	.	exon	5595899	5595981	.	-	.	Parent=crp1180_chr3_05M_2
chr3	.	exon	5596112	5596187	.	-	.	Parent=crp1180_chr3_05M_2
chr3	.	CDS	5596112	5596187	.	-	0	Parent=crp1180_chr3_05M_2
chr3	.	CDS	5595899	5595981	.	-	2	Parent=crp1180_chr3_05M_2
chr7	.	gene	7599317	7599840	.	+	.	ID=crp1180_chr7_07M_1.p
chr7	mt_35	mRNA	7599317	7599840	.	+	.	ID=crp1180_chr7_07M_1;Parent=crp1180_chr7_07M_1.p;Note=CRP1040-1530
chr7	.	exon	7599317	7599389	.	+	.	Parent=crp1180_chr7_07M_1
chr7	.	exon	7599485	7599840	.	+	.	Parent=crp1180_chr7_07M_1
chr7	.	CDS	7599317	7599389	.	+	0	Parent=crp1180_chr7_07M_1
chr7	.	CDS	7599485	7599606	.	+	2	Parent=crp1180_chr7_07M_1
chr7	.	three_prime_UTR	7599607	7599840	.	+	.	Parent=crp1180_chr7_07M_1
chr7	.	gene	7605729	7607054	.	+	.	ID=crp1180_chr7_07M_2.p
chr7	mt_35	mRNA	7605729	7607054	.	+	.	ID=crp1180_chr7_07M_2;Parent=crp1180_chr7_07M_2.p;Note=CRP1040-1530
chr7	.	exon	7605729	7605801	.	+	.	Parent=crp1180_chr7_07M_2
chr7	.	exon	7606637	7607054	.	+	.	Parent=crp1180_chr7_07M_2
chr7	.	CDS	7605729	7605801	.	+	0	Parent=crp1180_chr7_07M_2
chr7	.	CDS	7606637	7606764	.	+	2	Parent=crp1180_chr7_07M_2
chr7	.	three_prime_UTR	7606765	7607054	.	+	.	Parent=crp1180_chr7_07M_2
chr7	.	gene	7620821	7621625	.	+	.	ID=crp1180_chr7_07M_3.p
chr7	mt_35	mRNA	7620821	7621625	.	+	.	ID=crp1180_chr7_07M_3;Parent=crp1180_chr7_07M_3.p;Note=CRP1040-1530
chr7	.	exon	7620821	7620893	.	+	.	Parent=crp1180_chr7_07M_3
chr7	.	exon	7621501	7621625	.	+	.	Parent=crp1180_chr7_07M_3
chr7	.	CDS	7620821	7620893	.	+	0	Parent=crp1180_chr7_07M_3
chr7	.	CDS	7621501	7621625	.	+	2	Parent=crp1180_chr7_07M_3
chr7	.	gene	7625198	7625692	.	+	.	ID=crp1180_chr7_07M_4.p
chr7	mt_35	mRNA	7625198	7625692	.	+	.	ID=crp1180_chr7_07M_4;Parent=crp1180_chr7_07M_4.p;Note=CRP1040-1530
chr7	.	exon	7625198	7625291	.	+	.	Parent=crp1180_chr7_07M_4
chr7	.	exon	7625384	7625692	.	+	.	Parent=crp1180_chr7_07M_4
chr7	.	CDS	7625219	7625291	.	+	0	Parent=crp1180_chr7_07M_4
chr7	.	CDS	7625384	7625508	.	+	2	Parent=crp1180_chr7_07M_4
chr7	.	five_prime_UTR	7625198	7625218	.	+	.	Parent=crp1180_chr7_07M_4
chr7	.	three_prime_UTR	7625509	7625692	.	+	.	Parent=crp1180_chr7_07M_4
chr7	.	gene	7643768	7644292	.	+	.	ID=crp1180_chr7_07M_5.p
chr7	mt_35	mRNA	7643768	7644292	.	+	.	ID=crp1180_chr7_07M_5;Parent=crp1180_chr7_07M_5.p;Note=CRP1040-1530
chr7	.	exon	7643768	7643915	.	+	.	Parent=crp1180_chr7_07M_5
chr7	.	exon	7644008	7644292	.	+	.	Parent=crp1180_chr7_07M_5
chr7	.	CDS	7643843	7643915	.	+	0	Parent=crp1180_chr7_07M_5
chr7	.	CDS	7644008	7644150	.	+	2	Parent=crp1180_chr7_07M_5
chr7	.	five_prime_UTR	7643768	7643842	.	+	.	Parent=crp1180_chr7_07M_5
chr7	.	three_prime_UTR	7644151	7644292	.	+	.	Parent=crp1180_chr7_07M_5
chr7	.	gene	7675552	7675859	.	+	.	ID=crp1180_chr7_07M_6.p
chr7	mt_35	mRNA	7675552	7675859	.	+	.	ID=crp1180_chr7_07M_6;Parent=crp1180_chr7_07M_6.p;Note=CRP1040-1530
chr7	.	exon	7675552	7675624	.	+	.	Parent=crp1180_chr7_07M_6
chr7	.	exon	7675717	7675859	.	+	.	Parent=crp1180_chr7_07M_6
chr7	.	CDS	7675552	7675624	.	+	0	Parent=crp1180_chr7_07M_6
chr7	.	CDS	7675717	7675859	.	+	2	Parent=crp1180_chr7_07M_6
chrU	.	gene	66212738	66213045	.	-	.	ID=crp1180_chrU_066M_1.p
chrU	Augustus_evidence	mRNA	66212738	66213045	.	-	.	ID=crp1180_chrU_066M_1;Parent=crp1180_chrU_066M_1.p;Note=Augustus_evidence
chrU	.	exon	66212738	66212880	.	-	.	Parent=crp1180_chrU_066M_1
chrU	.	exon	66212973	66213045	.	-	.	Parent=crp1180_chrU_066M_1
chrU	.	CDS	66212973	66213045	.	-	0	Parent=crp1180_chrU_066M_1
chrU	.	CDS	66212738	66212880	.	-	2	Parent=crp1180_chrU_066M_1
chr0	.	gene	24163454	24163736	.	+	.	ID=crp1190_chr0_24M_1.p
chr0	KS	mRNA	24163454	24163736	.	+	.	ID=crp1190_chr0_24M_1;Parent=crp1190_chr0_24M_1.p;Note=CRP1040-1530
chr0	.	exon	24163454	24163529	.	+	.	Parent=crp1190_chr0_24M_1
chr0	.	exon	24163615	24163736	.	+	.	Parent=crp1190_chr0_24M_1
chr0	.	CDS	24163454	24163529	.	+	0	Parent=crp1190_chr0_24M_1
chr0	.	CDS	24163615	24163736	.	+	2	Parent=crp1190_chr0_24M_1
chr2	.	gene	17346887	17347405	.	-	.	ID=crp1190_chr2_17M_1.p
chr2	mt_35	mRNA	17346887	17347405	.	-	.	ID=crp1190_chr2_17M_1;Parent=crp1190_chr2_17M_1.p;Note=CRP1040-1530
chr2	.	exon	17346887	17347235	.	-	.	Parent=crp1190_chr2_17M_1
chr2	.	exon	17347336	17347405	.	-	.	Parent=crp1190_chr2_17M_1
chr2	.	CDS	17347336	17347405	.	-	0	Parent=crp1190_chr2_17M_1
chr2	.	CDS	17347138	17347235	.	-	2	Parent=crp1190_chr2_17M_1
chr2	.	three_prime_UTR	17346887	17347137	.	-	.	Parent=crp1190_chr2_17M_1
chr2	.	gene	17532703	17532992	.	-	.	ID=crp1190_chr2_17M_2.p
chr2	mt_35	mRNA	17532703	17532992	.	-	.	ID=crp1190_chr2_17M_2;Parent=crp1190_chr2_17M_2.p;Note=CRP1040-1530
chr2	.	exon	17532703	17532797	.	-	.	Parent=crp1190_chr2_17M_2
chr2	.	exon	17532899	17532992	.	-	.	Parent=crp1190_chr2_17M_2
chr2	.	CDS	17532899	17532992	.	-	0	Parent=crp1190_chr2_17M_2
chr2	.	CDS	17532703	17532797	.	-	2	Parent=crp1190_chr2_17M_2
chr2	.	gene	17568145	17568434	.	+	.	ID=crp1190_chr2_17M_3.p
chr2	mt_35	mRNA	17568145	17568434	.	+	.	ID=crp1190_chr2_17M_3;Parent=crp1190_chr2_17M_3.p;Note=CRP1040-1530
chr2	.	exon	17568145	17568238	.	+	.	Parent=crp1190_chr2_17M_3
chr2	.	exon	17568340	17568434	.	+	.	Parent=crp1190_chr2_17M_3
chr2	.	CDS	17568145	17568238	.	+	0	Parent=crp1190_chr2_17M_3
chr2	.	CDS	17568340	17568434	.	+	2	Parent=crp1190_chr2_17M_3
chr2	.	gene	19212285	19212763	.	+	.	ID=crp1190_chr2_19M_1.p
chr2	mt_35	mRNA	19212285	19212763	.	+	.	ID=crp1190_chr2_19M_1;Parent=crp1190_chr2_19M_1.p;Note=CRP1040-1530
chr2	.	exon	19212285	19212763	.	+	.	Parent=crp1190_chr2_19M_1
chr2	.	CDS	19212285	19212497	.	+	0	Parent=crp1190_chr2_19M_1
chr2	.	three_prime_UTR	19212498	19212763	.	+	.	Parent=crp1190_chr2_19M_1
chr2	.	gene	19280188	19280447	.	+	.	ID=crp1190_chr2_19M_2.p
chr2	KS	mRNA	19280188	19280447	.	+	.	ID=crp1190_chr2_19M_2;Parent=crp1190_chr2_19M_2.p;Note=CRP1040-1530
chr2	.	exon	19280188	19280263	.	+	.	Parent=crp1190_chr2_19M_2
chr2	.	exon	19280350	19280447	.	+	.	Parent=crp1190_chr2_19M_2
chr2	.	CDS	19280188	19280263	.	+	0	Parent=crp1190_chr2_19M_2
chr2	.	CDS	19280350	19280447	.	+	2	Parent=crp1190_chr2_19M_2
chr2	.	gene	19298349	19298622	.	+	.	ID=crp1190_chr2_19M_3.p
chr2	GeneWise_SplicePredictor Augustus_evidence	mRNA	19298349	19298622	.	+	.	ID=crp1190_chr2_19M_3;Parent=crp1190_chr2_19M_3.p;Note=GeneWise_SplicePredictor Augustus_evidence
chr2	.	exon	19298349	19298424	.	+	.	Parent=crp1190_chr2_19M_3
chr2	.	exon	19298516	19298622	.	+	.	Parent=crp1190_chr2_19M_3
chr2	.	CDS	19298349	19298424	.	+	0	Parent=crp1190_chr2_19M_3
chr2	.	CDS	19298516	19298622	.	+	2	Parent=crp1190_chr2_19M_3
chr2	.	gene	19813134	19813729	.	-	.	ID=crp1190_chr2_19M_4.p
chr2	mt_35	mRNA	19813134	19813729	.	-	.	ID=crp1190_chr2_19M_4;Parent=crp1190_chr2_19M_4.p;Note=CRP1040-1530
chr2	.	exon	19813134	19813501	.	-	.	Parent=crp1190_chr2_19M_4
chr2	.	exon	19813603	19813729	.	-	.	Parent=crp1190_chr2_19M_4
chr2	.	CDS	19813603	19813675	.	-	0	Parent=crp1190_chr2_19M_4
chr2	.	CDS	19813398	19813501	.	-	2	Parent=crp1190_chr2_19M_4
chr2	.	five_prime_UTR	19813676	19813729	.	-	.	Parent=crp1190_chr2_19M_4
chr2	.	three_prime_UTR	19813134	19813397	.	-	.	Parent=crp1190_chr2_19M_4
chr2	.	gene	20044996	20045552	.	+	.	ID=crp1190_chr2_20M_1.p
chr2	mt_35	mRNA	20044996	20045552	.	+	.	ID=crp1190_chr2_20M_1;Parent=crp1190_chr2_20M_1.p;Note=CRP1040-1530
chr2	.	exon	20044996	20045140	.	+	.	Parent=crp1190_chr2_20M_1
chr2	.	exon	20045296	20045552	.	+	.	Parent=crp1190_chr2_20M_1
chr2	.	CDS	20045053	20045140	.	+	0	Parent=crp1190_chr2_20M_1
chr2	.	CDS	20045296	20045390	.	+	2	Parent=crp1190_chr2_20M_1
chr2	.	five_prime_UTR	20044996	20045052	.	+	.	Parent=crp1190_chr2_20M_1
chr2	.	three_prime_UTR	20045391	20045552	.	+	.	Parent=crp1190_chr2_20M_1
chr2	.	gene	22888366	22888661	.	-	.	ID=crp1190_chr2_22M_1.p
chr2	KS	mRNA	22888366	22888661	.	-	.	ID=crp1190_chr2_22M_1;Parent=crp1190_chr2_22M_1.p;Note=CRP1040-1530
chr2	.	exon	22888366	22888490	.	-	.	Parent=crp1190_chr2_22M_1
chr2	.	exon	22888583	22888661	.	-	.	Parent=crp1190_chr2_22M_1
chr2	.	CDS	22888583	22888661	.	-	0	Parent=crp1190_chr2_22M_1
chr2	.	CDS	22888366	22888490	.	-	2	Parent=crp1190_chr2_22M_1
chr3	.	gene	8510226	8511281	.	-	.	ID=crp1190_chr3_08M_1.p
chr3	mt_35	mRNA	8510226	8511281	.	-	.	ID=crp1190_chr3_08M_1;Parent=crp1190_chr3_08M_1.p;Note=CRP1040-1530
chr3	.	exon	8510226	8510278	.	-	.	Parent=crp1190_chr3_08M_1
chr3	.	exon	8511065	8511281	.	-	.	Parent=crp1190_chr3_08M_1
chr3	.	CDS	8511065	8511281	.	-	0	Parent=crp1190_chr3_08M_1
chr3	.	CDS	8510226	8510278	.	-	2	Parent=crp1190_chr3_08M_1
chr3	.	gene	8529180	8529692	.	-	.	ID=crp1190_chr3_08M_2.p
chr3	mt_35	mRNA	8529180	8529692	.	-	.	ID=crp1190_chr3_08M_2;Parent=crp1190_chr3_08M_2.p;Note=CRP1040-1530
chr3	.	exon	8529180	8529692	.	-	.	Parent=crp1190_chr3_08M_2
chr3	.	CDS	8529373	8529612	.	-	0	Parent=crp1190_chr3_08M_2
chr3	.	five_prime_UTR	8529613	8529692	.	-	.	Parent=crp1190_chr3_08M_2
chr3	.	three_prime_UTR	8529180	8529372	.	-	.	Parent=crp1190_chr3_08M_2
chr3	.	gene	10483491	10483758	.	+	.	ID=crp1190_chr3_10M_1.p
chr3	mt_35	mRNA	10483491	10483758	.	+	.	ID=crp1190_chr3_10M_1;Parent=crp1190_chr3_10M_1.p;Note=CRP1040-1530
chr3	.	exon	10483491	10483566	.	+	.	Parent=crp1190_chr3_10M_1
chr3	.	exon	10483664	10483758	.	+	.	Parent=crp1190_chr3_10M_1
chr3	.	CDS	10483491	10483566	.	+	0	Parent=crp1190_chr3_10M_1
chr3	.	CDS	10483664	10483758	.	+	2	Parent=crp1190_chr3_10M_1
chr3	.	gene	10486661	10486901	.	+	.	ID=crp1190_chr3_10M_2.p
chr3	mt_35	mRNA	10486661	10486901	.	+	.	ID=crp1190_chr3_10M_2;Parent=crp1190_chr3_10M_2.p;Note=CRP1040-1530
chr3	.	exon	10486661	10486739	.	+	.	Parent=crp1190_chr3_10M_2
chr3	.	exon	10486831	10486901	.	+	.	Parent=crp1190_chr3_10M_2
chr3	.	CDS	10486661	10486739	.	+	0	Parent=crp1190_chr3_10M_2
chr3	.	CDS	10486831	10486901	.	+	2	Parent=crp1190_chr3_10M_2
chr3	.	gene	10567707	10568155	.	+	.	ID=crp1190_chr3_10M_3.p
chr3	mt_35	mRNA	10567707	10568155	.	+	.	ID=crp1190_chr3_10M_3;Parent=crp1190_chr3_10M_3.p;Note=CRP1040-1530
chr3	.	exon	10567707	10567786	.	+	.	Parent=crp1190_chr3_10M_3
chr3	.	exon	10567876	10568155	.	+	.	Parent=crp1190_chr3_10M_3
chr3	.	CDS	10567708	10567786	.	+	0	Parent=crp1190_chr3_10M_3
chr3	.	CDS	10567876	10567973	.	+	2	Parent=crp1190_chr3_10M_3
chr3	.	five_prime_UTR	10567707	10567707	.	+	.	Parent=crp1190_chr3_10M_3
chr3	.	three_prime_UTR	10567974	10568155	.	+	.	Parent=crp1190_chr3_10M_3
chr3	.	gene	10889168	10889672	.	-	.	ID=crp1190_chr3_10M_4.p
chr3	mt_35	mRNA	10889168	10889672	.	-	.	ID=crp1190_chr3_10M_4;Parent=crp1190_chr3_10M_4.p;Note=CRP1040-1530
chr3	.	exon	10889168	10889520	.	-	.	Parent=crp1190_chr3_10M_4
chr3	.	exon	10889596	10889672	.	-	.	Parent=crp1190_chr3_10M_4
chr3	.	CDS	10889596	10889671	.	-	0	Parent=crp1190_chr3_10M_4
chr3	.	CDS	10889381	10889520	.	-	2	Parent=crp1190_chr3_10M_4
chr3	.	five_prime_UTR	10889672	10889672	.	-	.	Parent=crp1190_chr3_10M_4
chr3	.	three_prime_UTR	10889168	10889380	.	-	.	Parent=crp1190_chr3_10M_4
chr3	.	gene	10894409	10894876	.	-	.	ID=crp1190_chr3_10M_5.p
chr3	mt_35	mRNA	10894409	10894876	.	-	.	ID=crp1190_chr3_10M_5;Parent=crp1190_chr3_10M_5.p;Note=CRP1040-1530
chr3	.	exon	10894409	10894542	.	-	.	Parent=crp1190_chr3_10M_5
chr3	.	exon	10894801	10894876	.	-	.	Parent=crp1190_chr3_10M_5
chr3	.	CDS	10894801	10894876	.	-	0	Parent=crp1190_chr3_10M_5
chr3	.	CDS	10894409	10894542	.	-	2	Parent=crp1190_chr3_10M_5
chr3	.	gene	19893852	19894119	.	+	.	ID=crp1190_chr3_19M_1.p
chr3	mt_35	mRNA	19893852	19894119	.	+	.	ID=crp1190_chr3_19M_1;Parent=crp1190_chr3_19M_1.p;Note=CRP1040-1530
chr3	.	exon	19893852	19893939	.	+	.	Parent=crp1190_chr3_19M_1
chr3	.	exon	19894019	19894119	.	+	.	Parent=crp1190_chr3_19M_1
chr3	.	CDS	19893852	19893939	.	+	0	Parent=crp1190_chr3_19M_1
chr3	.	CDS	19894019	19894119	.	+	2	Parent=crp1190_chr3_19M_1
chr4	.	gene	3834356	3834629	.	-	.	ID=crp1190_chr4_03M_1.p
chr4	mt_35	mRNA	3834356	3834629	.	-	.	ID=crp1190_chr4_03M_1;Parent=crp1190_chr4_03M_1.p;Note=CRP1040-1530
chr4	.	exon	3834356	3834453	.	-	.	Parent=crp1190_chr4_03M_1
chr4	.	exon	3834554	3834629	.	-	.	Parent=crp1190_chr4_03M_1
chr4	.	CDS	3834554	3834629	.	-	0	Parent=crp1190_chr4_03M_1
chr4	.	CDS	3834356	3834453	.	-	2	Parent=crp1190_chr4_03M_1
chr4	.	gene	20459840	20460119	.	-	.	ID=crp1190_chr4_20M_1.p
chr4	KS	mRNA	20459840	20460119	.	-	.	ID=crp1190_chr4_20M_1;Parent=crp1190_chr4_20M_1.p;Note=CRP1040-1530
chr4	.	exon	20459840	20459946	.	-	.	Parent=crp1190_chr4_20M_1
chr4	.	exon	20460059	20460119	.	-	.	Parent=crp1190_chr4_20M_1
chr4	.	CDS	20460059	20460119	.	-	0	Parent=crp1190_chr4_20M_1
chr4	.	CDS	20459840	20459946	.	-	2	Parent=crp1190_chr4_20M_1
chr5	.	gene	18991456	18991755	.	+	.	ID=crp1190_chr5_18M_1.p
chr5	KS	mRNA	18991456	18991755	.	+	.	ID=crp1190_chr5_18M_1;Parent=crp1190_chr5_18M_1.p;Note=CRP1040-1530
chr5	.	exon	18991456	18991528	.	+	.	Parent=crp1190_chr5_18M_1
chr5	.	exon	18991652	18991755	.	+	.	Parent=crp1190_chr5_18M_1
chr5	.	CDS	18991456	18991528	.	+	0	Parent=crp1190_chr5_18M_1
chr5	.	CDS	18991652	18991755	.	+	2	Parent=crp1190_chr5_18M_1
chr5	.	gene	31393324	31393652	.	+	.	ID=crp1190_chr5_31M_1.p
chr5	GeneWise_SplicePredictor Augustus_evidence	mRNA	31393324	31393652	.	+	.	ID=crp1190_chr5_31M_1;Parent=crp1190_chr5_31M_1.p;Note=GeneWise_SplicePredictor Augustus_evidence
chr5	.	exon	31393324	31393402	.	+	.	Parent=crp1190_chr5_31M_1
chr5	.	exon	31393516	31393652	.	+	.	Parent=crp1190_chr5_31M_1
chr5	.	CDS	31393324	31393402	.	+	0	Parent=crp1190_chr5_31M_1
chr5	.	CDS	31393516	31393652	.	+	2	Parent=crp1190_chr5_31M_1
chr6	.	gene	21534819	21535099	.	-	.	ID=crp1190_chr6_21M_1.p
chr6	GeneWise_SplicePredictor	mRNA	21534819	21535099	.	-	.	ID=crp1190_chr6_21M_1;Parent=crp1190_chr6_21M_1.p;Note=GeneWise_SplicePredictor
chr6	.	exon	21534819	21534916	.	-	.	Parent=crp1190_chr6_21M_1
chr6	.	exon	21535024	21535099	.	-	.	Parent=crp1190_chr6_21M_1
chr6	.	CDS	21535024	21535099	.	-	0	Parent=crp1190_chr6_21M_1
chr6	.	CDS	21534819	21534916	.	-	2	Parent=crp1190_chr6_21M_1
chr7	.	gene	9277212	9277513	.	+	.	ID=crp1190_chr7_09M_1.p
chr7	mt_35	mRNA	9277212	9277513	.	+	.	ID=crp1190_chr7_09M_1;Parent=crp1190_chr7_09M_1.p;Note=CRP1040-1530
chr7	.	exon	9277212	9277287	.	+	.	Parent=crp1190_chr7_09M_1
chr7	.	exon	9277386	9277513	.	+	.	Parent=crp1190_chr7_09M_1
chr7	.	CDS	9277212	9277287	.	+	0	Parent=crp1190_chr7_09M_1
chr7	.	CDS	9277386	9277513	.	+	2	Parent=crp1190_chr7_09M_1
chr7	.	gene	11799554	11800136	.	-	.	ID=crp1190_chr7_11M_1.p
chr7	mt_35	mRNA	11799554	11800136	.	-	.	ID=crp1190_chr7_11M_1;Parent=crp1190_chr7_11M_1.p;Note=CRP1040-1530
chr7	.	exon	11799554	11799923	.	-	.	Parent=crp1190_chr7_11M_1
chr7	.	exon	11800023	11800136	.	-	.	Parent=crp1190_chr7_11M_1
chr7	.	CDS	11800023	11800098	.	-	0	Parent=crp1190_chr7_11M_1
chr7	.	CDS	11799796	11799923	.	-	2	Parent=crp1190_chr7_11M_1
chr7	.	five_prime_UTR	11800099	11800136	.	-	.	Parent=crp1190_chr7_11M_1
chr7	.	three_prime_UTR	11799554	11799795	.	-	.	Parent=crp1190_chr7_11M_1
chr7	.	gene	32651440	32651700	.	+	.	ID=crp1190_chr7_32M_1.p
chr7	GeneWise_SplicePredictor	mRNA	32651440	32651700	.	+	.	ID=crp1190_chr7_32M_1;Parent=crp1190_chr7_32M_1.p;Note=GeneWise_SplicePredictor
chr7	.	exon	32651440	32651512	.	+	.	Parent=crp1190_chr7_32M_1
chr7	.	exon	32651597	32651700	.	+	.	Parent=crp1190_chr7_32M_1
chr7	.	CDS	32651440	32651512	.	+	0	Parent=crp1190_chr7_32M_1
chr7	.	CDS	32651597	32651700	.	+	2	Parent=crp1190_chr7_32M_1
chr7	.	gene	32652971	32653256	.	+	.	ID=crp1190_chr7_32M_2.p
chr7	mt_35	mRNA	32652971	32653256	.	+	.	ID=crp1190_chr7_32M_2;Parent=crp1190_chr7_32M_2.p;Note=CRP1040-1530
chr7	.	exon	32652971	32653043	.	+	.	Parent=crp1190_chr7_32M_2
chr7	.	exon	32653138	32653256	.	+	.	Parent=crp1190_chr7_32M_2
chr7	.	CDS	32652971	32653043	.	+	0	Parent=crp1190_chr7_32M_2
chr7	.	CDS	32653138	32653256	.	+	2	Parent=crp1190_chr7_32M_2
chr7	.	gene	32655975	32656613	.	+	.	ID=crp1190_chr7_32M_3.p
chr7	mt_35	mRNA	32655975	32656613	.	+	.	ID=crp1190_chr7_32M_3;Parent=crp1190_chr7_32M_3.p;Note=CRP1040-1530
chr7	.	exon	32655975	32656102	.	+	.	Parent=crp1190_chr7_32M_3
chr7	.	exon	32656211	32656613	.	+	.	Parent=crp1190_chr7_32M_3
chr7	.	CDS	32656030	32656102	.	+	0	Parent=crp1190_chr7_32M_3
chr7	.	CDS	32656211	32656332	.	+	2	Parent=crp1190_chr7_32M_3
chr7	.	five_prime_UTR	32655975	32656029	.	+	.	Parent=crp1190_chr7_32M_3
chr7	.	three_prime_UTR	32656333	32656613	.	+	.	Parent=crp1190_chr7_32M_3
chr7	.	gene	32971327	32973783	.	+	.	ID=crp1190_chr7_32M_4.p
chr7	mt_35	mRNA	32971327	32973783	.	+	.	ID=crp1190_chr7_32M_4;Parent=crp1190_chr7_32M_4.p;Note=CRP1040-1530
chr7	.	exon	32971327	32971402	.	+	.	Parent=crp1190_chr7_32M_4
chr7	.	exon	32973692	32973783	.	+	.	Parent=crp1190_chr7_32M_4
chr7	.	CDS	32971327	32971402	.	+	0	Parent=crp1190_chr7_32M_4
chr7	.	CDS	32973692	32973783	.	+	2	Parent=crp1190_chr7_32M_4
chr7	.	gene	32978395	32978668	.	+	.	ID=crp1190_chr7_32M_5.p
chr7	mt_35	mRNA	32978395	32978668	.	+	.	ID=crp1190_chr7_32M_5;Parent=crp1190_chr7_32M_5.p;Note=CRP1040-1530
chr7	.	exon	32978395	32978470	.	+	.	Parent=crp1190_chr7_32M_5
chr7	.	exon	32978571	32978668	.	+	.	Parent=crp1190_chr7_32M_5
chr7	.	CDS	32978395	32978470	.	+	0	Parent=crp1190_chr7_32M_5
chr7	.	CDS	32978571	32978668	.	+	2	Parent=crp1190_chr7_32M_5
chr8	.	gene	16583965	16584256	.	-	.	ID=crp1190_chr8_16M_1.p
chr8	KS	mRNA	16583965	16584256	.	-	.	ID=crp1190_chr8_16M_1;Parent=crp1190_chr8_16M_1.p;Note=CRP1040-1530
chr8	.	exon	16583965	16584062	.	-	.	Parent=crp1190_chr8_16M_1
chr8	.	exon	16584166	16584256	.	-	.	Parent=crp1190_chr8_16M_1
chr8	.	CDS	16584166	16584256	.	-	0	Parent=crp1190_chr8_16M_1
chr8	.	CDS	16583965	16584062	.	-	2	Parent=crp1190_chr8_16M_1
chr8	.	gene	17962824	17963290	.	+	.	ID=crp1190_chr8_17M_1.p
chr8	mt_35	mRNA	17962824	17963290	.	+	.	ID=crp1190_chr8_17M_1;Parent=crp1190_chr8_17M_1.p;Note=CRP1040-1530
chr8	.	exon	17962824	17962913	.	+	.	Parent=crp1190_chr8_17M_1
chr8	.	exon	17963018	17963290	.	+	.	Parent=crp1190_chr8_17M_1
chr8	.	CDS	17962838	17962913	.	+	0	Parent=crp1190_chr8_17M_1
chr8	.	CDS	17963018	17963124	.	+	2	Parent=crp1190_chr8_17M_1
chr8	.	five_prime_UTR	17962824	17962837	.	+	.	Parent=crp1190_chr8_17M_1
chr8	.	three_prime_UTR	17963125	17963290	.	+	.	Parent=crp1190_chr8_17M_1
chr8	.	gene	21466962	21467239	.	+	.	ID=crp1190_chr8_21M_1.p
chr8	mt_35	mRNA	21466962	21467239	.	+	.	ID=crp1190_chr8_21M_1;Parent=crp1190_chr8_21M_1.p;Note=CRP1040-1530
chr8	.	exon	21466962	21467037	.	+	.	Parent=crp1190_chr8_21M_1
chr8	.	exon	21467136	21467239	.	+	.	Parent=crp1190_chr8_21M_1
chr8	.	CDS	21466962	21467037	.	+	0	Parent=crp1190_chr8_21M_1
chr8	.	CDS	21467136	21467239	.	+	2	Parent=crp1190_chr8_21M_1
chrU	.	gene	8575667	8575939	.	-	.	ID=crp1190_chrU_008M_1.p
chrU	GeneWise_SplicePredictor Augustus_evidence	mRNA	8575667	8575939	.	-	.	ID=crp1190_chrU_008M_1;Parent=crp1190_chrU_008M_1.p;Note=GeneWise_SplicePredictor Augustus_evidence
chrU	.	exon	8575667	8575761	.	-	.	Parent=crp1190_chrU_008M_1
chrU	.	exon	8575864	8575939	.	-	.	Parent=crp1190_chrU_008M_1
chrU	.	CDS	8575864	8575939	.	-	0	Parent=crp1190_chrU_008M_1
chrU	.	CDS	8575667	8575761	.	-	2	Parent=crp1190_chrU_008M_1
chrU	.	gene	11618932	11619227	.	+	.	ID=crp1190_chrU_011M_1.p
chrU	GeneWise_SplicePredictor Augustus_evidence	mRNA	11618932	11619227	.	+	.	ID=crp1190_chrU_011M_1;Parent=crp1190_chrU_011M_1.p;Note=GeneWise_SplicePredictor Augustus_evidence
chrU	.	exon	11618932	11619010	.	+	.	Parent=crp1190_chrU_011M_1
chrU	.	exon	11619103	11619227	.	+	.	Parent=crp1190_chrU_011M_1
chrU	.	CDS	11618932	11619010	.	+	0	Parent=crp1190_chrU_011M_1
chrU	.	CDS	11619103	11619227	.	+	2	Parent=crp1190_chrU_011M_1
chrU	.	gene	14246634	14246928	.	+	.	ID=crp1190_chrU_014M_1.p
chrU	GeneWise_SplicePredictor	mRNA	14246634	14246928	.	+	.	ID=crp1190_chrU_014M_1;Parent=crp1190_chrU_014M_1.p;Note=GeneWise_SplicePredictor
chrU	.	exon	14246634	14246703	.	+	.	Parent=crp1190_chrU_014M_1
chrU	.	exon	14246819	14246928	.	+	.	Parent=crp1190_chrU_014M_1
chrU	.	CDS	14246634	14246703	.	+	0	Parent=crp1190_chrU_014M_1
chrU	.	CDS	14246819	14246928	.	+	2	Parent=crp1190_chrU_014M_1
chrU	.	gene	15951709	15951983	.	-	.	ID=crp1190_chrU_015M_1.p
chrU	GeneWise_SplicePredictor Augustus_evidence	mRNA	15951709	15951983	.	-	.	ID=crp1190_chrU_015M_1;Parent=crp1190_chrU_015M_1.p;Note=GeneWise_SplicePredictor Augustus_evidence
chrU	.	exon	15951709	15951812	.	-	.	Parent=crp1190_chrU_015M_1
chrU	.	exon	15951914	15951983	.	-	.	Parent=crp1190_chrU_015M_1
chrU	.	CDS	15951914	15951983	.	-	0	Parent=crp1190_chrU_015M_1
chrU	.	CDS	15951709	15951812	.	-	2	Parent=crp1190_chrU_015M_1
chrU	.	gene	53557544	53557687	.	+	.	ID=crp1190_chrU_053M_1.p
chrU	mt_35	mRNA	53557544	53557687	.	+	.	ID=crp1190_chrU_053M_1;Parent=crp1190_chrU_053M_1.p;Note=CRP1040-1530
chrU	.	exon	53557544	53557687	.	+	.	Parent=crp1190_chrU_053M_1
chrU	.	CDS	53557544	53557687	.	+	0	Parent=crp1190_chrU_053M_1
chrU	.	gene	64125527	64125795	.	+	.	ID=crp1190_chrU_064M_1.p
chrU	mt_35	mRNA	64125527	64125795	.	+	.	ID=crp1190_chrU_064M_1;Parent=crp1190_chrU_064M_1.p;Note=CRP1040-1530
chrU	.	exon	64125527	64125599	.	+	.	Parent=crp1190_chrU_064M_1
chrU	.	exon	64125695	64125795	.	+	.	Parent=crp1190_chrU_064M_1
chrU	.	CDS	64125527	64125599	.	+	0	Parent=crp1190_chrU_064M_1
chrU	.	CDS	64125695	64125795	.	+	2	Parent=crp1190_chrU_064M_1
chrU	.	gene	95405028	95405306	.	-	.	ID=crp1190_chrU_095M_1.p
chrU	mt_35	mRNA	95405028	95405306	.	-	.	ID=crp1190_chrU_095M_1;Parent=crp1190_chrU_095M_1.p;Note=CRP1040-1530
chrU	.	exon	95405028	95405161	.	-	.	Parent=crp1190_chrU_095M_1
chrU	.	exon	95405261	95405306	.	-	.	Parent=crp1190_chrU_095M_1
chrU	.	CDS	95405261	95405306	.	-	0	Parent=crp1190_chrU_095M_1
chrU	.	CDS	95405028	95405161	.	-	2	Parent=crp1190_chrU_095M_1
chrU	.	gene	108275263	108275649	.	-	.	ID=crp1190_chrU_108M_1.p
chrU	GeneWise_SplicePredictor Augustus_evidence	mRNA	108275263	108275649	.	-	.	ID=crp1190_chrU_108M_1;Parent=crp1190_chrU_108M_1.p;Note=GeneWise_SplicePredictor Augustus_evidence
chrU	.	exon	108275263	108275477	.	-	.	Parent=crp1190_chrU_108M_1
chrU	.	exon	108275574	108275649	.	-	.	Parent=crp1190_chrU_108M_1
chrU	.	CDS	108275574	108275649	.	-	0	Parent=crp1190_chrU_108M_1
chrU	.	CDS	108275263	108275477	.	-	2	Parent=crp1190_chrU_108M_1
chrU	.	gene	120557939	120558211	.	-	.	ID=crp1190_chrU_120M_1.p
chrU	Augustus_evidence	mRNA	120557939	120558211	.	-	.	ID=crp1190_chrU_120M_1;Parent=crp1190_chrU_120M_1.p;Note=Augustus_evidence
chrU	.	exon	120557939	120558033	.	-	.	Parent=crp1190_chrU_120M_1
chrU	.	exon	120558133	120558211	.	-	.	Parent=crp1190_chrU_120M_1
chrU	.	CDS	120558133	120558211	.	-	0	Parent=crp1190_chrU_120M_1
chrU	.	CDS	120557939	120558033	.	-	2	Parent=crp1190_chrU_120M_1
chrU	.	gene	121927644	121927942	.	-	.	ID=crp1190_chrU_121M_1.p
chrU	mt_35	mRNA	121927644	121927942	.	-	.	ID=crp1190_chrU_121M_1;Parent=crp1190_chrU_121M_1.p;Note=CRP1040-1530
chrU	.	exon	121927644	121927741	.	-	.	Parent=crp1190_chrU_121M_1
chrU	.	exon	121927870	121927942	.	-	.	Parent=crp1190_chrU_121M_1
chrU	.	CDS	121927870	121927942	.	-	0	Parent=crp1190_chrU_121M_1
chrU	.	CDS	121927644	121927741	.	-	2	Parent=crp1190_chrU_121M_1
chrU	.	gene	140456423	140456728	.	-	.	ID=crp1190_chrU_140M_1.p
chrU	Augustus_evidence	mRNA	140456423	140456728	.	-	.	ID=crp1190_chrU_140M_1;Parent=crp1190_chrU_140M_1.p;Note=Augustus_evidence
chrU	.	exon	140456423	140456553	.	-	.	Parent=crp1190_chrU_140M_1
chrU	.	exon	140456653	140456728	.	-	.	Parent=crp1190_chrU_140M_1
chrU	.	CDS	140456653	140456728	.	-	0	Parent=crp1190_chrU_140M_1
chrU	.	CDS	140456423	140456553	.	-	2	Parent=crp1190_chrU_140M_1
chrU	.	gene	143454044	143454346	.	-	.	ID=crp1190_chrU_143M_1.p
chrU	GeneWise_SplicePredictor Augustus_evidence	mRNA	143454044	143454346	.	-	.	ID=crp1190_chrU_143M_1;Parent=crp1190_chrU_143M_1.p;Note=GeneWise_SplicePredictor Augustus_evidence
chrU	.	exon	143454044	143454171	.	-	.	Parent=crp1190_chrU_143M_1
chrU	.	exon	143454271	143454346	.	-	.	Parent=crp1190_chrU_143M_1
chrU	.	CDS	143454271	143454346	.	-	0	Parent=crp1190_chrU_143M_1
chrU	.	CDS	143454044	143454171	.	-	2	Parent=crp1190_chrU_143M_1
chrU	.	gene	155128314	155128779	.	-	.	ID=crp1190_chrU_155M_1.p
chrU	mt_35	mRNA	155128314	155128779	.	-	.	ID=crp1190_chrU_155M_1;Parent=crp1190_chrU_155M_1.p;Note=CRP1040-1530
chrU	.	exon	155128314	155128658	.	-	.	Parent=crp1190_chrU_155M_1
chrU	.	exon	155128731	155128779	.	-	.	Parent=crp1190_chrU_155M_1
chrU	.	CDS	155128731	155128776	.	-	0	Parent=crp1190_chrU_155M_1
chrU	.	CDS	155128570	155128658	.	-	2	Parent=crp1190_chrU_155M_1
chrU	.	five_prime_UTR	155128777	155128779	.	-	.	Parent=crp1190_chrU_155M_1
chrU	.	three_prime_UTR	155128314	155128569	.	-	.	Parent=crp1190_chrU_155M_1
chr3	.	gene	2440596	2440897	.	-	.	ID=crp1200_chr3_02M_1.p
chr3	mt_35	mRNA	2440596	2440897	.	-	.	ID=crp1200_chr3_02M_1;Parent=crp1200_chr3_02M_1.p;Note=CRP1040-1530
chr3	.	exon	2440596	2440723	.	-	.	Parent=crp1200_chr3_02M_1
chr3	.	exon	2440822	2440897	.	-	.	Parent=crp1200_chr3_02M_1
chr3	.	CDS	2440822	2440897	.	-	0	Parent=crp1200_chr3_02M_1
chr3	.	CDS	2440596	2440723	.	-	2	Parent=crp1200_chr3_02M_1
chr3	.	gene	8921780	8922607	.	+	.	ID=crp1200_chr3_08M_1.p
chr3	mt_35	mRNA	8921780	8922607	.	+	.	ID=crp1200_chr3_08M_1;Parent=crp1200_chr3_08M_1.p;Note=CRP1040-1530
chr3	.	exon	8921780	8921897	.	+	.	Parent=crp1200_chr3_08M_1
chr3	.	exon	8921982	8922607	.	+	.	Parent=crp1200_chr3_08M_1
chr3	.	CDS	8921804	8921897	.	+	0	Parent=crp1200_chr3_08M_1
chr3	.	CDS	8921982	8922091	.	+	2	Parent=crp1200_chr3_08M_1
chr3	.	five_prime_UTR	8921780	8921803	.	+	.	Parent=crp1200_chr3_08M_1
chr3	.	three_prime_UTR	8922092	8922607	.	+	.	Parent=crp1200_chr3_08M_1
chr3	.	gene	19920754	19921269	.	-	.	ID=crp1200_chr3_19M_1.p
chr3	mt_35	mRNA	19920754	19921269	.	-	.	ID=crp1200_chr3_19M_1;Parent=crp1200_chr3_19M_1.p;Note=CRP1040-1530
chr3	.	exon	19920754	19921095	.	-	.	Parent=crp1200_chr3_19M_1
chr3	.	exon	19921194	19921269	.	-	.	Parent=crp1200_chr3_19M_1
chr3	.	CDS	19921194	19921269	.	-	0	Parent=crp1200_chr3_19M_1
chr3	.	CDS	19920959	19921095	.	-	2	Parent=crp1200_chr3_19M_1
chr3	.	three_prime_UTR	19920754	19920958	.	-	.	Parent=crp1200_chr3_19M_1
chrU	.	gene	19765268	19765559	.	-	.	ID=crp1200_chrU_019M_1.p
chrU	mt_35	mRNA	19765268	19765559	.	-	.	ID=crp1200_chrU_019M_1;Parent=crp1200_chrU_019M_1.p;Note=CRP1040-1530
chrU	.	exon	19765268	19765416	.	-	.	Parent=crp1200_chrU_019M_1
chrU	.	exon	19765484	19765559	.	-	.	Parent=crp1200_chrU_019M_1
chrU	.	CDS	19765484	19765559	.	-	0	Parent=crp1200_chrU_019M_1
chrU	.	CDS	19765268	19765416	.	-	2	Parent=crp1200_chrU_019M_1
chrU	.	gene	81464065	81464373	.	+	.	ID=crp1200_chrU_081M_1.p
chrU	KS	mRNA	81464065	81464373	.	+	.	ID=crp1200_chrU_081M_1;Parent=crp1200_chrU_081M_1.p;Note=CRP1040-1530
chrU	.	exon	81464065	81464140	.	+	.	Parent=crp1200_chrU_081M_1
chrU	.	exon	81464213	81464373	.	+	.	Parent=crp1200_chrU_081M_1
chrU	.	CDS	81464065	81464140	.	+	0	Parent=crp1200_chrU_081M_1
chrU	.	CDS	81464213	81464373	.	+	2	Parent=crp1200_chrU_081M_1
chrU	.	gene	94671955	94672262	.	-	.	ID=crp1200_chrU_094M_1.p
chrU	mt_35	mRNA	94671955	94672262	.	-	.	ID=crp1200_chrU_094M_1;Parent=crp1200_chrU_094M_1.p;Note=CRP1040-1530
chrU	.	exon	94671955	94672088	.	-	.	Parent=crp1200_chrU_094M_1
chrU	.	exon	94672187	94672262	.	-	.	Parent=crp1200_chrU_094M_1
chrU	.	CDS	94672187	94672262	.	-	0	Parent=crp1200_chrU_094M_1
chrU	.	CDS	94671955	94672088	.	-	2	Parent=crp1200_chrU_094M_1
chrU	.	gene	98889839	98890269	.	-	.	ID=crp1200_chrU_098M_1.p
chrU	GeneWise_SplicePredictor Augustus_evidence	mRNA	98889839	98890269	.	-	.	ID=crp1200_chrU_098M_1;Parent=crp1200_chrU_098M_1.p;Note=GeneWise_SplicePredictor Augustus_evidence
chrU	.	exon	98889839	98889942	.	-	.	Parent=crp1200_chrU_098M_1
chrU	.	exon	98890197	98890269	.	-	.	Parent=crp1200_chrU_098M_1
chrU	.	CDS	98890197	98890269	.	-	0	Parent=crp1200_chrU_098M_1
chrU	.	CDS	98889839	98889942	.	-	2	Parent=crp1200_chrU_098M_1
chrU	.	gene	116926902	116927238	.	+	.	ID=crp1200_chrU_116M_1.p
chrU	KS	mRNA	116926902	116927238	.	+	.	ID=crp1200_chrU_116M_1;Parent=crp1200_chrU_116M_1.p;Note=CRP1040-1530
chrU	.	exon	116926902	116926977	.	+	.	Parent=crp1200_chrU_116M_1
chrU	.	exon	116927078	116927238	.	+	.	Parent=crp1200_chrU_116M_1
chrU	.	CDS	116926902	116926977	.	+	0	Parent=crp1200_chrU_116M_1
chrU	.	CDS	116927078	116927238	.	+	2	Parent=crp1200_chrU_116M_1
chrU	.	gene	148948672	148949194	.	-	.	ID=crp1200_chrU_148M_1.p
chrU	mt_35	mRNA	148948672	148949194	.	-	.	ID=crp1200_chrU_148M_1;Parent=crp1200_chrU_148M_1.p;Note=CRP1040-1530
chrU	.	exon	148948672	148949018	.	-	.	Parent=crp1200_chrU_148M_1
chrU	.	exon	148949116	148949194	.	-	.	Parent=crp1200_chrU_148M_1
chrU	.	CDS	148949116	148949194	.	-	0	Parent=crp1200_chrU_148M_1
chrU	.	CDS	148948885	148949018	.	-	2	Parent=crp1200_chrU_148M_1
chrU	.	three_prime_UTR	148948672	148948884	.	-	.	Parent=crp1200_chrU_148M_1
chrU	.	gene	164733202	164733474	.	-	.	ID=crp1200_chrU_164M_1.p
[truncated: 2,552 more rows]
