# Supplementary material for: Detecting small plant peptides using SPADA (Small Peptide Alignment Discovery Application)
Source: BMC Bioinformatics. 2013 Nov 20;14:335. doi: 10.1186/1471-2105-14-335 (PMC3924332; doi:10.1186/1471-2105-14-335)
Supplement: Additional file 2 — Table S3. Expression support of the Arabidopsis CRP test set. [file 1471-2105-14-335-S2.xlsx]

## Sheet: Sheet1
Table S3. Expression support of the Arabidopsis CRP test set.
*Estimate for the absolute depth of RNA-Seq read coverage
#Isoform-level relative abundance in Fragments Per Kilobase of exon model per Million mapped fragments - as determined by cufflinks
	RNA-Seq			AtMtDEFL array
CRP ID in the test set	coverage*	FPKM#	call.rna	probe.set	probe.number	call.affy	call
crp0000_chr1_22M_1	81.8944	3.2359	TRUE	At1g61070_at	11	TRUE	TRUE
crp0000_chr2_00M_1	22648.1	601.93	TRUE	At2g02100_at	11	TRUE	TRUE
crp0000_chr2_00M_2	1562.83	37.6136	TRUE	At2g02120_at	11	TRUE	TRUE
crp0000_chr2_00M_3	19135.1	445.286	TRUE	At2g02130_at	11	TRUE	TRUE
crp0000_chr2_00M_4	148.832	3.76708	TRUE	At2g02140_at	10	TRUE	TRUE
crp0000_chr2_00M_5	0	0	FALSE	At2g02147_at	10	TRUE	TRUE
crp0000_chr2_13M_1	0	0	FALSE	At2g31953_at	11	TRUE	TRUE
crp0000_chr2_13M_2	0	0	FALSE	At2g31957_at	10	TRUE	TRUE
crp0000_chr5_25M_1	1917.14	43.1956	TRUE	At5g63660_at	10	TRUE	TRUE
crp0030_chr2_08M_1	11.2919	0.424048	TRUE	At2g19893_at	10	FALSE	TRUE
crp0030_chr3_23M_1	51.5079	1.48688	TRUE	At3g63360_at	11	FALSE	TRUE
crp0090_chr1_20M_1	119.28	3.70467	TRUE	At1g55010_at	10	FALSE	TRUE
crp0090_chr1_28M_1	231.765	10.7305	TRUE	At1g75830_at	10	TRUE	TRUE
crp0090_chr2_11M_1	6888.29	154.179	TRUE	At2g26010_x_at	10	FALSE	TRUE
crp0090_chr2_11M_2	6692.61	149.8	TRUE	At2g26020_x_at	10	TRUE	TRUE
crp0090_chr5_17M_1	17050	381.03	TRUE	At5g44420_at	11	TRUE	TRUE
crp0090_chr5_17M_2	11142.4	249.027	TRUE	At5g44430_x_at	10	FALSE	TRUE
crp0100_chr1_06M_1	136.25	5.69842	TRUE	At1g19610_at	11	TRUE	TRUE
crp0220_chr1_12M_1	0	0	FALSE	At1g33607_x_at	11	FALSE	FALSE
crp0220_chr4_08M_1	0	0	FALSE	At4g14272_at	11	TRUE	TRUE
crp0220_chr4_08M_2	20.6152	0.529838	TRUE	At4g14276_x_at	11	TRUE	TRUE
crp0220_chr4_10M_1	0	0	FALSE	At4g18823_at	10	TRUE	TRUE
crp0220_chr5_02M_1	0	0	FALSE	At5g08055_x_at	11	TRUE	TRUE
crp0220_chr5_02M_2	105.171	2.39808	TRUE	At5g08315_x_at	9	TRUE	TRUE
crp0220_chr5_05M_1	0	0	FALSE	At5g16453_at	10	TRUE	TRUE
crp0220_chr5_06M_1	0	0	FALSE	At5g19315_at	11	TRUE	TRUE
crp0220_chr5_15M_1	0	0	FALSE	At5g39645_x_at	10	TRUE	TRUE
crp0220_chr5_21M_1	4.83921	0.138887	TRUE	At5g52605_x_at	11	TRUE	TRUE
crp0240_chr1_13M_1	4.24564	0.145537	TRUE	At1g35537_at	11	TRUE	TRUE
crp0240_chr1_23M_1	0	0	FALSE	At1g64195_at	10	TRUE	TRUE
crp0240_chr1_26M_1	4.17885	0.16644	TRUE	At1g69818_x_at	11	TRUE	TRUE
crp0240_chr1_26M_2	3.46558	0.161036	TRUE	At1g69825_x_at	11	TRUE	TRUE
crp0240_chr1_26M_3	0.829611	0.0385499	FALSE	At1g69828_at	11	TRUE	TRUE
crp0240_chr3_10M_1	0	0	FALSE	At3g27831_at	11	TRUE	TRUE
crp0240_chr3_10M_2	5.409	0.251342	TRUE	At3g27835_at	11	TRUE	TRUE
crp0240_chr4_07M_1	0	0	FALSE	At4g13235_s_at	11	FALSE	FALSE
crp0240_chr4_14M_1	6.26405	0.291074	TRUE	At4g29033_at	10	TRUE	TRUE
crp0260_chr2_10M_1	32.9709	0.806085	TRUE	At2g24615_at	10	TRUE	TRUE
crp0260_chr2_10M_2	0.490276	0.0227818	FALSE	At2g24625_at	10	FALSE	FALSE
crp0260_chr5_15M_1	23.4695	0.771974	TRUE	At5g39365_at	11	TRUE	TRUE
crp0300_chr1_08M_1	13.5198	0.627186	TRUE	At1g24062_at	10	TRUE	TRUE
crp0300_chr1_11M_1	0	0	FALSE	At1g32763_x_at	11	TRUE	TRUE
crp0300_chr1_22M_1	0.561652	0.0260985	FALSE	At1g59833_at	10	TRUE	TRUE
crp0300_chr2_01M_1	13.8142	0.281813	TRUE	At2g03913_at	11	FALSE	TRUE
crp0300_chr2_01M_2	0	0	FALSE	At2g03932_x_at	10	FALSE	FALSE
crp0300_chr2_01M_3	8.43046	0.350972	TRUE	At2g03931_x_at	10	TRUE	TRUE
crp0300_chr2_01M_4	4.47491	0.142917	TRUE	At2g03933_x_at	11	TRUE	TRUE
crp0300_chr2_01M_5	2.06627	0.0727685	TRUE	At2g03936_x_at	9	TRUE	TRUE
crp0300_chr2_01M_6	23.7907	0.884393	TRUE	At2g03955_at	10	TRUE	TRUE
crp0300_chr2_05M_1	0	0	FALSE	At2g13542_at	9	FALSE	FALSE
crp0300_chr2_06M_1	7.02243	0.322183	TRUE	At2g14365_at	9	TRUE	TRUE
crp0300_chr2_10M_1	8.53664	0.378645	TRUE	At2g25305_at	11	TRUE	TRUE
crp0300_chr2_14M_1	3.0306	0.13149	TRUE	At2g33233_at	11	TRUE	TRUE
crp0300_chr2_14M_2	7.70826	0.320181	TRUE	At2g34123_at	10	TRUE	TRUE
crp0300_chr2_14M_3	0	0	FALSE	At2g34135_x_at	11	TRUE	TRUE
crp0300_chr2_17M_1	159.61	4.3657	TRUE	At2g42885_at	11	TRUE	TRUE
crp0300_chr3_01M_1	11.3108	0.372327	TRUE	At3g04540_x_at	11	TRUE	TRUE
crp0300_chr3_01M_2	9.90068	0.378396	TRUE	At3g04545_at	11	TRUE	TRUE
crp0300_chr3_02M_1	0	0	FALSE	At3g06985_at	11	TRUE	TRUE
crp0300_chr3_02M_2	0	0	FALSE	At3g07005_at	11	TRUE	TRUE
crp0300_chr3_05M_1	13.4084	0.61363	TRUE	At3g16895_at	11	TRUE	TRUE
crp0300_chr3_05M_2	2.07938	0.0966232	TRUE	At3g17155_at	11	TRUE	TRUE
crp0300_chr3_17M_1	52.6366	2.30686	TRUE	At3g48231_at	11	TRUE	TRUE
crp0300_chr4_18M_1	0	0	FALSE	At4g39917_at	10	TRUE	TRUE
crp0300_chr5_06M_1	16.7408	0.540714	TRUE	At5g19172_at	10	TRUE	TRUE
crp0300_chr5_06M_2	33.9693	1.51458	TRUE	At5g19175_x_at	10	TRUE	TRUE
crp0300_chr5_22M_1	1.2611	0.0540921	FALSE	At5g54215_at	10	TRUE	TRUE
crp0300_chr5_22M_2	206.789	9.60255	TRUE	At5g54220_at	11	TRUE	TRUE
crp0300_chr5_22M_3	0	0	FALSE	At5g54225_at	11	TRUE	TRUE
crp0320_chr2_08M_1	11.175	0.259636	TRUE	At2g20070_at	11	TRUE	TRUE
crp0320_chr2_09M_1	0	0	FALSE	At2g21725_x_at	8	TRUE	TRUE
crp0320_chr2_10M_1	2.47912	0.0942532	TRUE	At2g25295_at	10	TRUE	TRUE
crp0330_chr1_20M_1	23.6368	1.01302	TRUE	At1g54445_at	11	TRUE	TRUE
crp0330_chr1_21M_1	20.6133	0.923527	TRUE	At1g56233_at	11	TRUE	TRUE
crp0330_chr2_01M_1	5.38638	0.250291	TRUE	At2g04425_at	11	TRUE	TRUE
crp0330_chr2_10M_1	39.0057	1.59547	TRUE	At2g24693_at	11	TRUE	TRUE
crp0330_chr3_14M_1	22.1849	0.581165	TRUE	At3g42473_at	9	TRUE	TRUE
crp0330_chr4_08M_1	8.05787	0.340772	TRUE	At4g13955_at	11	TRUE	TRUE
crp0330_chr4_08M_2	0.474664	0.0220564	FALSE	At4g13968_at	11	TRUE	TRUE
crp0330_chr5_12M_1	19.4323	0.902967	TRUE	At5g32619_s_at	11	TRUE	TRUE
crp0330_chr5_19M_1	9.80625	0.434958	TRUE	At5g48945_at	10	TRUE	TRUE
crp0330_chr5_19M_2	9.70198	0.35282	TRUE	At5g48953_at	10	TRUE	TRUE
crp0330_chr5_22M_1	7.75567	0.329645	TRUE	At5g55131_at	10	TRUE	TRUE
crp0330_chr5_22M_2	50.677	2.34953	TRUE	At5g55132_at	10	TRUE	TRUE
crp0340_chr4_11M_1	0	0	FALSE	At4g22210_at	8	TRUE	TRUE
crp0340_chr4_11M_2	1832.53	48.0203	TRUE	At4g22212_at	11	TRUE	TRUE
crp0340_chr4_11M_3	117.95	3.05372	TRUE	At4g22214_at	11	TRUE	TRUE
crp0340_chr4_11M_4	202.948	4.35228	TRUE	At4g22217_at	10	TRUE	TRUE
crp0340_chr4_11M_5	785.57	16.837	TRUE	At4g22230_s_at	11	TRUE	TRUE
crp0340_chr4_11M_6	466.966	12.2365	TRUE	At4g22235_s_at	11	TRUE	TRUE
crp0350_chr5_10M_1	0.65526	0.0260985	FALSE	At5g28288_at	9	TRUE	TRUE
crp0360_chr1_05M_1	2.91022	0.13523	TRUE	At1g15757_at	11	TRUE	TRUE
crp0360_chr1_21M_1	0	0	FALSE	At1g58055_at	10	TRUE	TRUE
crp0360_chr1_22M_1	11.9006	0.53182	TRUE	At1g61688_at	11	TRUE	TRUE
crp0360_chr2_05M_1	33.2735	0.757289	TRUE	At2g12465_at	10	TRUE	TRUE
crp0360_chr2_05M_2	61.1647	1.8145	TRUE	At2g12475_at	10	TRUE	TRUE
crp0360_chr2_08M_1	9.4348	0.434958	TRUE	At2g20463_at	10	TRUE	TRUE
crp0360_chr2_08M_2	28.0678	1.30134	TRUE	At2g20465_at	11	TRUE	TRUE
crp0360_chr2_17M_1	29.2322	0.756792	TRUE	At2g40995_at	11	TRUE	TRUE
crp0360_chr2_17M_2	1.02844	0.0441128	FALSE	At2g41997_s_at	11	FALSE	FALSE
crp0360_chr4_04M_1	0.730806	0.0291074	FALSE	At4g08028_at	11	TRUE	TRUE
crp0360_chr5_02M_1	0	0	FALSE	At5g08505_at	11	TRUE	TRUE
crp0360_chr5_09M_1	7.89967	0.291074	TRUE	At5g27495_at	11	TRUE	TRUE
crp0360_chr5_16M_1	18.0041	0.756856	TRUE	At5g42223_at	10	TRUE	TRUE
crp0360_chr5_16M_2	68.835	1.63001	TRUE	At5g42232_at	11	TRUE	TRUE
crp0360_chr5_16M_3	0	0	FALSE	At5g42235_at	11	TRUE	TRUE
crp0370_chr5_16M_1	0	0	FALSE	At5g40155_at	10	TRUE	TRUE
crp0500_chr1_18M_1	0.428009	0.0198884	FALSE	At1g49435_at	10	TRUE	TRUE
crp0500_chr3_07M_1	4.27012	0.170076	TRUE	At3g20993_at	10	FALSE	TRUE
crp0500_chr3_07M_2	10.5067	0.283481	TRUE	At3g20997_at	10	TRUE	TRUE
crp0500_chr3_15M_1	44.1873	1.48828	TRUE	At3g43505_at	11	TRUE	TRUE
crp0500_chr3_22M_1	0.96788	0.0385499	FALSE	At3g61172_at	10	TRUE	TRUE
crp0500_chr3_22M_2	1.83005	0.0850378	FALSE	At3g61175_x_at	11	TRUE	TRUE
crp0500_chr3_22M_3	2.89866	0.129305	TRUE	At3g61177_x_at	11	TRUE	TRUE
crp0500_chr3_22M_4	0	0	FALSE	At3g61182_at	11	TRUE	TRUE
crp0500_chr4_06M_1	0	0	FALSE	At4g09795_at	11	FALSE	FALSE
crp0500_chr5_17M_1	2.29935	0.105588	TRUE	At5g42797_at	10	FALSE	TRUE
crp0500_chr5_19M_1	1.72263	0.0738888	FALSE	At5g47075_x_at	11	TRUE	TRUE
crp0500_chr5_19M_2	7.95061	0.221666	TRUE	At5g47077_at	11	TRUE	TRUE
crp0520_chr3_15M_1	285.364	6.75056	TRUE	At3g43083_x_at	11	TRUE	TRUE
crp0560_chr2_10M_1	44.7369	0.97395	TRUE	At2g25344_at	11	TRUE	TRUE
crp0560_chr4_06M_1	0	0	FALSE	At4g09647_at	11	TRUE	TRUE
crp0560_chr4_10M_1	74.2151	2.10602	TRUE	At4g19038_at	11	TRUE	TRUE
crp0560_chr5_19M_1	0	0	FALSE	At5g47175_at	11	TRUE	TRUE
crp0570_chr1_09M_1	72.9648	1.68306	TRUE	At1g28335_at	11	TRUE	TRUE
crp0570_chr2_06M_1	49.0205	1.12291	TRUE	At2g15535_at	10	TRUE	TRUE
crp0570_chr2_11M_1	0	0	FALSE	At2g27145_at	11	TRUE	TRUE
crp0570_chr2_12M_1	113.197	2.87321	TRUE	At2g28355_at	11	TRUE	TRUE
crp0570_chr2_12M_2	337.885	9.46368	TRUE	At2g28405_at	10	TRUE	TRUE
crp0570_chr3_09M_1	360.983	8.03364	TRUE	At3g25265_at	11	TRUE	TRUE
crp0570_chr4_06M_1	321.84	7.0312	TRUE	At4g09984_at	10	TRUE	TRUE
crp0570_chr4_06M_2	85.4458	1.77445	TRUE	At4g10595_at	10	TRUE	TRUE
crp0570_chr4_06M_3	1043.6	22.9861	TRUE	At4g11485_at	11	TRUE	TRUE
crp0570_chr4_07M_1	1618.55	35.1044	TRUE	At4g11760_at	11	TRUE	TRUE
crp0570_chr5_19M_1	0	0	FALSE	At5g48543_at	11	TRUE	TRUE
crp0580_chr2_09M_1	109.706	5.09776	TRUE	At2g22121_at	11	TRUE	TRUE
crp0580_chr4_05M_1	37.7054	1.41741	TRUE	At4g09153_at	10	TRUE	TRUE
crp0580_chr4_07M_1	17.9752	0.680302	TRUE	At4g13095_at	11	TRUE	TRUE
crp0580_chr4_10M_1	117.183	5.38614	TRUE	At4g19905_at	10	TRUE	TRUE
crp0580_chr4_14M_1	12.5664	0.578257	TRUE	At4g29273_at	10	TRUE	TRUE
crp0580_chr4_14M_2	14.6404	0.680302	TRUE	At4g29280_at	11	TRUE	TRUE
crp0580_chr4_14M_3	27.4638	1.26215	TRUE	At4g29283_x_at	11	TRUE	TRUE
crp0580_chr4_14M_4	29.6494	1.34419	TRUE	At4g29285_at	11	TRUE	TRUE
crp0580_chr4_14M_5	14.9251	0.340151	TRUE	At4g29290_at	11	TRUE	TRUE
crp0580_chr4_14M_6	0.493757	0.0229436	FALSE	At4g29300_at	11	TRUE	TRUE
crp0580_chr4_14M_7	200.492	5.54446	TRUE	At4g29305_at	7	TRUE	TRUE
crp0590_chr5_19M_1	14.3221	0.574166	TRUE	At5g48905_at	10	TRUE	TRUE
crp0650_chr3_01M_1	3.87079	0.0941842	TRUE		0	NA	TRUE
crp0650_chr3_18M_1	1.0474	0.0213673	FALSE	At3g50925_at	11	FALSE	FALSE
crp0650_chr4_06M_1	59.1176	1.55404	TRUE	At4g10603_at	11	TRUE	TRUE
crp0660_chr1_18M_1	5.51721	0.221251	TRUE	At1g73607_s_at	11	TRUE	TRUE
crp0660_chr1_27M_1	9.51767	0.370984	TRUE	At1g73603_x_at	11	TRUE	TRUE
crp0660_chr1_27M_2	6.49105	0.271121	TRUE	At1g73607_s_at	11	TRUE	TRUE
crp0660_chr2_08M_1	0	0	FALSE	At2g20208_at	11	TRUE	TRUE
crp0660_chr2_12M_1	2.81298	0.130712	TRUE	At2g29045_at	11	TRUE	TRUE
crp0660_chr4_14M_1	36.5687	1.50318	TRUE	At4g30064_at	10	TRUE	TRUE
crp0660_chr4_14M_2	13.6937	0.424813	TRUE	At4g30067_at	11	TRUE	TRUE
crp0670_chr4_14M_1	8.49694	0.327445	TRUE	At4g30070_at	11	TRUE	TRUE
crp0670_chr4_14M_2	4.70561	0.185458	TRUE	At4g30074_at	10	TRUE	TRUE
crp0670_chr5_15M_1	0.230894	0.00919632	FALSE	At5g38317_at	11	FALSE	FALSE
crp0670_chr5_15M_2	3.32607	0.114589	TRUE	At5g38330_at	11	TRUE	TRUE
crp0670_chr5_16M_1	0	0	FALSE	At5g42242_at	10	TRUE	TRUE
crp0680_chr2_06M_1	0	0	FALSE	At2g14935_x_at	11	TRUE	TRUE
crp0680_chr3_01M_1	3.93243	0.145537	TRUE	At3g04943_at	10	TRUE	TRUE
crp0680_chr3_01M_2	3.26215	0.106305	TRUE	At3g04945_at	11	TRUE	TRUE
crp0680_chr3_08M_1	11.387	0.442196	TRUE	At3g23165_at	10	TRUE	TRUE
crp0680_chr3_08M_2	1.46404	0.0680302	FALSE	At3g23167_at	11	TRUE	TRUE
crp0700_chr1_17M_1	10.6048	0.480093	TRUE	At1g47540_s_at	11	TRUE	TRUE
crp0700_chr2_18M_1	1041.89	35.0419	TRUE	At2g43510_at	10	TRUE	TRUE
crp0700_chr2_18M_2	290.708	10.1133	TRUE	At2g43520_at	11	TRUE	TRUE
crp0700_chr2_18M_3	3489.57	85.479	TRUE	At2g43530_at	11	TRUE	TRUE
crp0700_chr2_18M_4	6024.26	147.567	TRUE	At2g43535_at	11	TRUE	TRUE
crp0700_chr2_18M_5	3422.6	108.422	TRUE	At2g43550_at	5	TRUE	TRUE
crp0710_chr2_09M_1	104.021	2.3441	TRUE	At2g22805_at	11	TRUE	TRUE
crp0710_chr2_09M_2	68.0892	1.45555	TRUE	At2g22807_at	10	TRUE	TRUE
crp0710_chr2_09M_3	0	0	FALSE	At2g22941_at	11	TRUE	TRUE
crp0720_chr1_21M_1	16.0091	0.646176	TRUE	At1g56553_at	11	TRUE	TRUE
crp0720_chr5_23M_1	0.984203	0.0448	FALSE	At5g59105_s_at	10	TRUE	TRUE
crp0730_chr1_05M_1	7.52024	0.277216	TRUE	At1g14755_at	11	TRUE	TRUE
crp0770_chr1_12M_1	27.7329	0.724398	TRUE	At1g34047_at	11	TRUE	TRUE
crp0770_chr2_15M_1	41.0934	0.848279	TRUE	At2g36255_at	11	TRUE	TRUE
crp0770_chr3_01M_1	462.417	14.1155	TRUE	At3g05727_at	11	TRUE	TRUE
crp0770_chr3_01M_2	4841.72	149.816	TRUE	At3g05730_at	11	FALSE	TRUE
crp0770_chr3_22M_1	2606.53	66.0531	TRUE	At3g59930_at	11	TRUE	TRUE
crp0770_chr4_06M_1	59.5804	1.96068	TRUE	At4g11393_at	11	FALSE	TRUE
crp0770_chr5_12M_1	2830.86	71.5285	TRUE	At5g33355_s_at	10	TRUE	TRUE
crp0810_chr4_05M_1	1.20825	0.0243516	FALSE	At4g08485_at	11	FALSE	FALSE
crp0810_chr4_05M_2	10.4779	0.275174	TRUE	At4g08869_x_at	11	TRUE	TRUE
crp0810_chr4_05M_3	0	0	FALSE	At4g08875_x_at	11	TRUE	TRUE
crp0810_chr5_06M_1	15.0891	0.447375	TRUE	At5g18403_at	11	TRUE	TRUE
crp0810_chr5_06M_2	0	0	FALSE	At5g18407_at	10	TRUE	TRUE
crp0810_chr5_17M_1	0	0	FALSE	At5g43285_x_at	11	TRUE	TRUE
crp0810_chr5_17M_2	19.7245	0.545222	TRUE	At5g43525_s_at	11	TRUE	TRUE
crp0810_chr5_17M_3	16.9904	0.447357	TRUE	At5g43525_s_at	11	TRUE	TRUE
crp0810_chr5_17M_4	12.582	0.346746	TRUE	At5g43518_x_at	11	TRUE	TRUE
crp0810_chr5_17M_5	14.6112	0.388529	TRUE	At5g43525_s_at	11	TRUE	TRUE
crp0810_chr5_19M_1	1.15149	0.0310685	FALSE	At5g48515_x_at	11	TRUE	TRUE
crp0810_chr5_19M_2	2.48878	0.0507719	TRUE	At5g48595_x_at	10	TRUE	TRUE
crp0810_chr5_19M_3	10.3101	0.258904	TRUE	At5g48605_x_at	11	TRUE	TRUE
crp0810_chr5_20M_1	0	0	FALSE	At5g50423_at	11	TRUE	TRUE
crp0810_chr5_24M_1	0.678883	0.0138494	FALSE	At5g60805_at	11	FALSE	FALSE
crp0830_chr1_02M_1	0	0	FALSE	At1g08695_at	10	TRUE	TRUE
crp0830_chr1_24M_1	140.103	3.09737	TRUE	At1g65113_at	11	TRUE	TRUE
crp0830_chr1_29M_1	0	0	FALSE		0	NA	NA
crp0830_chr2_02M_1	151.016	3.44766	TRUE	At2g06983_at	11	TRUE	TRUE
crp0830_chr2_06M_1	258.685	5.50554	TRUE	At2g14282_at	11	TRUE	TRUE
crp0830_chr2_10M_1	1.45685	0.0676958	FALSE	At2g25685_at	10	TRUE	TRUE
crp0830_chr3_10M_1	64.5309	1.46498	TRUE	At3g27503_at	11	TRUE	TRUE
crp0830_chr4_06M_1	285.479	6.41916	TRUE	At4g10115_at	11	TRUE	TRUE
crp0830_chr4_06M_2	0	0	FALSE	At4g10457_at	11	FALSE	FALSE
crp0830_chr4_06M_3	11.402	0.2588	TRUE	At4g10767_at	11	FALSE	TRUE
crp0830_chr4_08M_1	0	0	FALSE	At4g14785_at	11	TRUE	TRUE
crp0830_chr4_11M_1	82.1875	3.29645	TRUE	At4g22105_at	11	TRUE	TRUE
crp0830_chr4_11M_2	264.912	12.2976	TRUE	At4g22115_at	11	TRUE	TRUE
crp0830_chr4_15M_1	1122.12	24.8663	TRUE	At4g32714_at	11	TRUE	TRUE
crp0830_chr4_15M_2	196.907	4.38922	TRUE	At4g32717_at	11	TRUE	TRUE
crp0830_chr4_16M_1	119.365	3.37059	TRUE	At4g33465_at	11	TRUE	TRUE
crp0830_chr5_18M_1	51.6655	1.2752	TRUE	At5g45875_at	11	TRUE	TRUE
crp0860_chr1_22M_1	2.18873	0.0441128	TRUE	At1g60983_at	11	TRUE	TRUE
crp0860_chr1_22M_2	4.49544	0.160659	TRUE	At1g60985_at	11	TRUE	TRUE
crp0860_chr1_22M_3	2.51649	0.091935	TRUE	At1g60986_at	11	TRUE	TRUE
crp0860_chr1_22M_4	0.695093	0.0282876	FALSE	At1g60987_at	11	TRUE	TRUE
crp0860_chr1_22M_5	1689.4	52.4667	TRUE	At1g60989_at	10	TRUE	TRUE
crp0860_chr2_01M_1	0	0	FALSE	At2g05117_at	11	TRUE	TRUE
crp0860_chr2_01M_2	0	0	FALSE	At2g05335_at	11	TRUE	TRUE
crp0860_chr3_08M_1	0	0	FALSE	At3g23715_at	11	TRUE	TRUE
crp0860_chr3_08M_2	70.5181	1.70759	TRUE	At3g23727_at	11	TRUE	TRUE
crp0860_chr4_08M_1	2.32915	0.0730549	TRUE	At4g15733_at	11	TRUE	TRUE
crp0860_chr4_08M_2	85.5621	3.94016	TRUE	At4g15735_at	11	TRUE	TRUE
crp0880_chr2_07M_1	5.67903	0.205037	TRUE	At2g17723_at	11	TRUE	TRUE
crp0880_chr3_16M_1	0	0	FALSE	At3g45093_at	9	TRUE	TRUE
crp0880_chr5_17M_1	2.18873	0.0441128	TRUE	At5g43401_at	11	TRUE	TRUE
crp0920_chr1_04M_1	1.91759	0.0604701	FALSE	At1g13755_at	11	TRUE	TRUE
crp0920_chr3_08M_1	2.03715	0.0811381	TRUE	At3g24508_at	11	FALSE	TRUE
crp0920_chr3_08M_2	75.8361	3.02235	TRUE	At3g24510_at	11	TRUE	TRUE
crp0920_chr3_08M_3	4.12786	0.126007	TRUE	At3g24513_at	11	FALSE	TRUE
crp0940_chr1_04M_1	24.6492	1.11843	TRUE	At1g13605_at	11	TRUE	TRUE
crp0940_chr1_21M_1	0	0	FALSE		0	NA	NA
crp0940_chr1_23M_1	0	0	FALSE	At1g64107_at	10	TRUE	TRUE
crp0940_chr1_24M_1	22.9682	0.756792	TRUE	At1g65352_at	11	TRUE	TRUE
crp0940_chr1_25M_1	0	0	FALSE	At1g68905_at	10	TRUE	TRUE
crp0940_chr1_25M_2	10.2613	0.26821	TRUE	At1g68907_at	10	TRUE	TRUE
crp0940_chr5_07M_1	0	0	FALSE	At5g23035_at	11	TRUE	TRUE
crp0940_chr5_25M_1	2.69652	0.113909	TRUE	At5g62623_at	11	TRUE	TRUE
crp0940_chr5_25M_2	2.61002	0.11643	TRUE	At5g62627_at	11	TRUE	TRUE
crp0960_chr1_13M_1	9.65761	0.224382	TRUE	At1g35435_at	11	TRUE	TRUE
crp0960_chr5_07M_1	0	0	FALSE	At5g23212_at	11	TRUE	TRUE
crp0960_chr5_21M_1	6.35356	0.281813	TRUE	At5g51845_at	10	TRUE	TRUE
crp0960_chr5_24M_1	18.7437	0.628355	TRUE	At5g60553_at	11	TRUE	TRUE
crp0960_chr5_24M_2	0	0	FALSE	At5g60615_at	11	TRUE	TRUE
crp0980_chr5_14M_1	0.866394	0.0402591	FALSE	At5g37473_at	11	TRUE	TRUE
crp0980_chr5_14M_2	12.6495	0.362751	TRUE	At5g37474_at	11	TRUE	TRUE
crp1000_chr1_28M_1	12.8411	0.322674	TRUE	At1g76954_at	10	TRUE	TRUE
crp1000_chr1_28M_2	3.75379	0.152988	TRUE	At1g77093_at	10	TRUE	TRUE
crp1000_chr5_22M_1	6.01386	0.21446	TRUE	At5g56368_at	10	FALSE	TRUE
crp1040_chr1_04M_1	14.2858	0.615877	TRUE	At1g13607_at	11	TRUE	TRUE
crp1040_chr1_04M_2	0	0	FALSE	At1g13608_at	11	TRUE	TRUE
crp1040_chr1_04M_3	147.605	5.10939	TRUE	At1g13609_at	11	TRUE	TRUE
crp1040_chr5_18M_1	31.1549	1.17075	TRUE	At5g44973_at	11	TRUE	TRUE
crp1050_chr1_17M_1	4.02929	0.148793	TRUE	At1g47317_at	8	TRUE	TRUE
crp1050_chr1_17M_2	0.200052	0.00683784	FALSE	At1g47320_at	11	FALSE	FALSE
crp1050_chr2_09M_1	139.687	5.07851	TRUE	At2g21465_at	11	TRUE	TRUE
crp1060_chr2_01M_1	15.7801	0.723215	TRUE	At2g04034_at	11	TRUE	TRUE
crp1060_chr2_01M_2	26.491	1.21744	TRUE	At2g04925_x_at	11	TRUE	TRUE
crp1100_chr2_01M_1	5.36501	0.127201	TRUE	At2g04045_at	11	FALSE	TRUE
crp1100_chr2_01M_2	5.40376	0.240548	TRUE	At2g04046_at	11	TRUE	TRUE
crp1100_chr2_10M_1	0	0	FALSE	At2g25185_at	11	TRUE	TRUE
crp1110_chr5_01M_1	13.6315	0.603123	TRUE	At5g04045_at	11	TRUE	TRUE
crp1120_chr2_02M_1	0	0	FALSE	At2g06166_at	10	FALSE	FALSE
crp1120_chr4_09M_1	6.87543	0.247165	TRUE	At4g17713_at	10	TRUE	TRUE
crp1120_chr4_09M_2	0.981893	0.0469296	FALSE	At4g17718_at	10	TRUE	TRUE
crp1120_chr5_19M_1	204.907	6.82968	TRUE	At5g46871_at	9	TRUE	TRUE
crp1120_chr5_19M_2	3.31587	0.132068	TRUE	At5g46873_at	11	TRUE	TRUE
crp1120_chr5_19M_3	42.2387	1.52376	TRUE	At5g46874_at	11	FALSE	TRUE
crp1120_chr5_19M_4	15.3706	0.659289	TRUE	At5g46877_at	10	TRUE	TRUE
crp1280_chr3_03M_1	7.55129	0.30655	TRUE	At3g10195_at	10	TRUE	TRUE
crp1510_chr4_04M_1	1.03969	0.0483118	FALSE	At4g08039_at	11	TRUE	TRUE
crp1760_chr1_00M_1	2938.63	67.5446	TRUE		0	NA	TRUE
crp1760_chr1_09M_1	310.075	7.38387	TRUE		0	NA	TRUE
crp1760_chr2_14M_1	172.904	4.84481	TRUE		0	NA	TRUE
crp1760_chr3_01M_1	2797.72	78.3054	TRUE		0	NA	TRUE
crp1760_chr3_05M_1	2191.32	82.0262	TRUE		0	NA	TRUE
crp1760_chr4_08M_1	1997.91	55.9788	TRUE		0	NA	TRUE
crp1810_chr2_08M_1	0	0	FALSE		0	NA	NA
crp1810_chr2_14M_1	59.7011	1.54744	TRUE		0	NA	TRUE
crp1820_chr2_08M_1	26.8101	0.684404	TRUE		0	NA	TRUE
crp1820_chr2_08M_2	135.589	3.81528	TRUE		0	NA	TRUE
crp1820_chr2_08M_3	14.2863	0.575098	TRUE		0	NA	TRUE
crp1820_chr2_08M_4	44.9339	1.71127	TRUE		0	NA	TRUE
crp1820_chr3_09M_1	622.645	13.4409	TRUE		0	NA	TRUE
crp1820_chr3_09M_2	257.059	8.17063	TRUE		0	NA	TRUE
crp1820_chr4_07M_1	45.1373	1.13597	TRUE		0	NA	TRUE
crp1850_chr1_08M_1	1.61143	0.0521736	FALSE		0	NA	NA
crp1850_chr1_08M_2	0	0	FALSE		0	NA	NA
crp1850_chr1_13M_1	11.3656	0.30879	TRUE		0	NA	TRUE
crp1850_chr2_13M_1	4.42116	0.176091	TRUE		0	NA	TRUE
crp1850_chr2_13M_2	12.4501	0.557861	TRUE		0	NA	TRUE
crp1850_chr2_13M_3	0	0	FALSE		0	NA	NA
crp1850_chr2_14M_1	918.207	20.0092	TRUE		0	NA	TRUE
crp1850_chr3_01M_1	0	0	FALSE		0	NA	NA
crp1850_chr4_06M_1	12.4891	0.489164	TRUE		0	NA	TRUE
crp1850_chr4_07M_1	6.89752	0.213673	TRUE		0	NA	TRUE
crp1855_chr1_22M_1	1721.48	45.6341	TRUE		0	NA	TRUE
crp1855_chr1_22M_2	2289.21	56.0752	TRUE		0	NA	TRUE
crp1855_chr2_09M_1	1405.07	36.3189	TRUE		0	NA	TRUE
crp1860_chr1_22M_1	3.65403	0.145537	TRUE		0	NA	TRUE
crp1860_chr1_22M_2	5.84645	0.232859	TRUE		0	NA	TRUE
crp1860_chr1_22M_3	2.92987	0.125671	TRUE		0	NA	TRUE
crp1860_chr2_13M_1	2.77089	0.110362	TRUE		0	NA	TRUE
crp1870_chr3_08M_1	1140.13	31.3319	TRUE		0	NA	TRUE
crp1870_chr4_08M_1	613.785	17.2646	TRUE		0	NA	TRUE
crp1910_chr5_26M_1	2321.63	71.996	TRUE		0	NA	TRUE
crp1920_chr3_11M_1	396.398	9.53986	TRUE		0	NA	TRUE
crp1920_chr4_08M_1	3691.25	109.81	TRUE		0	NA	TRUE
crp1940_chr5_15M_1	2299.87	63.7431	TRUE		0	NA	TRUE
crp2200_chr1_24M_1	3059.9	80.6201	TRUE		0	NA	TRUE
crp2200_chr1_27M_1	1744.14	47.4121	TRUE		0	NA	TRUE
crp2200_chr2_06M_1	103.722	4.73258	TRUE		0	NA	TRUE
crp2200_chr5_14M_1	227.32	6.27165	TRUE		0	NA	TRUE
crp2310_chr1_04M_1	1.69372	0.0509587	FALSE		0	NA	NA
crp2310_chr1_04M_2	2.19025	0.0570702	TRUE		0	NA	TRUE
crp2310_chr1_04M_3	0.707631	0.0295936	FALSE		0	NA	NA
crp2310_chr3_17M_1	0	0	FALSE		0	NA	NA
crp2310_chr5_25M_1	19.8698	0.888632	TRUE		0	NA	TRUE
crp2310_chr5_25M_2	205.126	7.46395	TRUE		0	NA	TRUE
crp2320_chr1_04M_1	0	0	FALSE		0	NA	NA
crp2340_chr1_23M_1	0	0	FALSE		0	NA	NA
crp2360_chr1_07M_1	9.97109	0.444797	TRUE		0	NA	TRUE
crp2360_chr2_11M_1	8.79056	0.359457	TRUE		0	NA	TRUE
crp2360_chr2_15M_1	0	0	FALSE		0	NA	NA
crp2360_chr3_17M_1	0	0	FALSE		0	NA	NA
crp2360_chr3_17M_2	0	0	FALSE		0	NA	NA
crp2420_chr5_25M_1	761.793	23.176	TRUE		0	NA	TRUE
crp2460_chr1_07M_1	1.53278	0.0641019	FALSE		0	NA	NA
crp2460_chr1_07M_2	0.849149	0.0343664	FALSE		0	NA	NA
crp2460_chr1_07M_3	1.84911	0.0743567	FALSE		0	NA	NA
crp2460_chr1_07M_4	2.09775	0.088281	TRUE		0	NA	TRUE
crp2460_chr1_07M_5	2.09775	0.088281	TRUE		0	NA	TRUE
crp2460_chr1_12M_01	0.748485	0.0298115	FALSE		0	NA	NA
crp2460_chr1_12M_02	0.833781	0.0336458	FALSE		0	NA	NA
crp2460_chr1_12M_03	1.06175	0.0426953	FALSE		0	NA	NA
crp2460_chr1_12M_04	1.06175	0.0426953	FALSE		0	NA	NA
crp2460_chr1_12M_05	0.798453	0.0322202	FALSE		0	NA	NA
crp2460_chr1_12M_06	0.798453	0.0322202	FALSE		0	NA	NA
crp2460_chr1_12M_07	1.06175	0.0426953	FALSE		0	NA	NA
crp2460_chr1_12M_08	0.511749	0.0205369	FALSE		0	NA	NA
crp2460_chr1_12M_09	0.787834	0.0318336	FALSE		0	NA	NA
crp2460_chr1_12M_10	0.962195	0.0389415	FALSE		0	NA	NA
crp2460_chr1_12M_11	0.962195	0.0389415	FALSE		0	NA	NA
crp2460_chr1_12M_12	1.80988	0.0728293	FALSE		0	NA	NA
crp2460_chr1_12M_13	0.608203	0.0246149	FALSE		0	NA	NA
crp2460_chr1_12M_14	4.31864	0.186544	TRUE		0	NA	TRUE
crp2460_chr1_20M_1	0.762581	0.0354351	FALSE		0	NA	NA
crp2460_chr1_21M_1	2.04781	0.0837376	TRUE		0	NA	TRUE
crp2460_chr1_21M_2	3.21884	0.128204	TRUE		0	NA	TRUE
crp2460_chr1_21M_3	2.08011	0.0828492	TRUE		0	NA	TRUE
crp2460_chr3_08M_1	7.29117	0.290401	TRUE		0	NA	TRUE
crp2460_chr5_13M_1	2.00582	0.0828492	TRUE		0	NA	TRUE
crp2460_chr5_14M_1	2.47987	0.100071	TRUE		0	NA	TRUE
crp2460_chr5_14M_2	2.47987	0.100071	TRUE		0	NA	TRUE
crp2460_chr5_15M_1	4.61328	0.186406	TRUE		0	NA	TRUE
crp2465_chr1_29M_1	2.66284	0.107522	TRUE		0	NA	TRUE
crp2480_chr1_03M_1	19.8749	0.440754	TRUE		0	NA	TRUE
crp2480_chr1_19M_1	6.21045	0.27153	TRUE		0	NA	TRUE
crp2480_chr1_19M_2	14.3554	0.667059	TRUE		0	NA	TRUE
crp2480_chr5_13M_1	1.46404	0.0680302	FALSE		0	NA	NA
crp2490_chr1_08M_1	6234.58	223.368	TRUE		0	NA	TRUE
crp2530_chr1_21M_1	25.3831	1.08469	TRUE		0	NA	TRUE
crp2530_chr2_08M_1	17.9802	0.544887	TRUE		0	NA	TRUE
crp2530_chr2_08M_2	6.37742	0.233557	TRUE		0	NA	TRUE
crp2530_chr2_08M_3	0.758972	0.0302292	FALSE		0	NA	NA
crp2530_chr2_08M_4	0.730806	0.0291074	FALSE		0	NA	NA
crp2530_chr2_08M_5	0	0	FALSE		0	NA	NA
crp2530_chr3_16M_1	0	0	FALSE		0	NA	NA
crp2530_chr5_09M_1	16.1557	0.668795	TRUE		0	NA	TRUE
crp2530_chr5_09M_2	223.529	6.9505	TRUE		0	NA	TRUE
crp2530_chr5_09M_3	0	0	FALSE		0	NA	NA
crp2530_chr5_23M_1	41.9024	1.21128	TRUE		0	NA	TRUE
crp2550_chr5_25M_1	33.0093	1.05136	TRUE		0	NA	TRUE
crp2610_chr1_11M_1	0	0	FALSE		0	NA	NA
crp2610_chr1_11M_2	0	0	FALSE		0	NA	NA
crp2700_chr1_03M_1	0	0	FALSE		0	NA	NA
crp2700_chr1_08M_1	0	0	FALSE		0	NA	NA
crp2700_chr1_28M_1	4678.61	173.601	TRUE		0	NA	TRUE
crp2700_chr1_28M_2	23064.1	899.495	TRUE		0	NA	TRUE
crp2700_chr2_06M_1	2747.48	106.027	TRUE		0	NA	TRUE
crp2700_chr2_07M_1	24.7961	0.996171	TRUE		0	NA	TRUE
crp2700_chr2_13M_1	66.55	3.06796	TRUE		0	NA	TRUE
crp2700_chr2_16M_1	5.26428	0.11773	TRUE		0	NA	TRUE
crp2700_chr3_00M_1	2034.7	41.6717	TRUE		0	NA	TRUE
crp2700_chr3_03M_1	0	0	FALSE		0	NA	NA
crp2700_chr4_06M_1	97.8552	4.52474	TRUE		0	NA	TRUE
crp2700_chr4_06M_2	37.9592	1.76131	TRUE		0	NA	TRUE
crp2700_chr5_04M_1	6299.16	251.728	TRUE		0	NA	TRUE
crp2700_chr5_04M_2	57360.7	2237.72	TRUE		0	NA	TRUE
crp2700_chr5_24M_1	0	0	FALSE		0	NA	NA
crp2850_chr1_20M_1	446.889	9.43478	TRUE		0	NA	TRUE
crp2850_chr4_13M_1	246.793	5.20997	TRUE		0	NA	TRUE
crp2850_chr5_22M_1	2618.35	55.0758	TRUE		0	NA	TRUE
crp2850_chr5_24M_1	460.527	10.3322	TRUE		0	NA	TRUE
crp2850_chr5_24M_2	1208.54	25.6685	TRUE		0	NA	TRUE
crp2855_chr1_28M_1	130.114	3.94858	TRUE		0	NA	TRUE
crp2860_chr1_22M_1	0	0	FALSE		0	NA	NA
crp2860_chr4_11M_1	886.192	29.3192	TRUE		0	NA	TRUE
crp2865_chr2_08M_1	249.178	5.80766	TRUE		0	NA	TRUE
crp2960_chr3_23M_1	0	0	FALSE		0	NA	NA
crp3020_chr4_08M_1	685.791	19.4617	TRUE		0	NA	TRUE
crp3040_chr5_08M_1	0	0	FALSE		0	NA	NA
crp3080_chr1_04M_1	5.72314	0.155943	TRUE		0	NA	TRUE
crp3080_chr1_18M_1	9.01094	0.409499	TRUE		0	NA	TRUE
crp3080_chr1_18M_2	40.2788	0.846858	TRUE		0	NA	TRUE
crp3080_chr1_19M_1	240.193	7.16477	TRUE		0	NA	TRUE
crp3080_chr4_13M_1	0	0	FALSE		0	NA	NA
crp3080_chr5_22M_1	268.598	5.73354	TRUE		0	NA	TRUE
crp3210_chr1_21M_1	0	0	FALSE		0	NA	NA
crp3210_chr5_20M_1	48.7683	1.04386	TRUE		0	NA	TRUE
crp3300_chr2_09M_1	1150.96	44.377	TRUE		0	NA	TRUE
crp3300_chr4_18M_1	10159	344.776	TRUE		0	NA	TRUE
crp3330_chr4_10M_1	346.819	10.5336	TRUE		0	NA	TRUE
crp3330_chr5_05M_1	2701.73	100.564	TRUE		0	NA	TRUE
crp3350_chr3_09M_1	193.368	5.21868	TRUE		0	NA	TRUE
crp3350_chr5_04M_1	2383.74	82.4271	TRUE		0	NA	TRUE
crp3350_chr5_16M_1	636.999	15.1666	TRUE		0	NA	TRUE
crp3360_chr5_02M_1	0	0	FALSE		0	NA	NA
crp3370_chr1_10M_1	507.596	12.6509	TRUE		0	NA	TRUE
crp3370_chr1_29M_1	6745.94	200.926	TRUE		0	NA	TRUE
crp3370_chr4_05M_1	2401.67	68.4861	TRUE		0	NA	TRUE
crp3370_chr5_03M_1	832.837	18.9673	TRUE		0	NA	TRUE
crp3370_chr5_18M_1	829.076	22.3061	TRUE		0	NA	TRUE
crp3380_chr2_07M_1	0	0	FALSE		0	NA	NA
crp3390_chr2_16M_1	451.177	12.0278	TRUE		0	NA	TRUE
crp3390_chr2_17M_1	0.222053	0.0095245	FALSE		0	NA	NA
crp3390_chr2_17M_2	1.28478	0.0416649	FALSE		0	NA	NA
crp3390_chr4_09M_1	879.041	19.5006	TRUE		0	NA	TRUE
crp3390_chr5_01M_1	1.67643	0.0656288	FALSE		0	NA	NA
crp3390_chr5_19M_1	204.976	5.55816	TRUE		0	NA	TRUE
crp3410_chr2_11M_1	0	0	FALSE		0	NA	NA
crp3410_chr5_07M_1	1495.37	39.5741	TRUE		0	NA	TRUE
crp3420_chr5_22M_1	1191.96	31.6366	TRUE		0	NA	TRUE
crp3430_chr3_03M_1	1704.35	35.582	TRUE		0	NA	TRUE
crp3460_chr5_01M_1	1010.42	22.0173	TRUE		0	NA	TRUE
crp3480_chr2_14M_1	282.584	12.9328	TRUE		0	NA	TRUE
crp3495_chr3_05M_1	786.213	29.2879	TRUE		0	NA	TRUE
crp3495_chr3_05M_2	1342.68	31.4612	TRUE		0	NA	TRUE
crp3500_chr1_20M_1	350.001	7.28332	TRUE		0	NA	TRUE
crp3500_chr2_19M_1	148.794	3.10521	TRUE		0	NA	TRUE
crp3500_chr2_19M_2	1093.46	23.1029	TRUE		0	NA	TRUE
crp3500_chr3_23M_1	1656.17	34.9077	TRUE		0	NA	TRUE
crp3500_chr4_00M_1	2177.15	45.2539	TRUE		0	NA	TRUE
crp3510_chr1_09M_1	10763.4	257.919	TRUE		0	NA	TRUE
crp3510_chr2_14M_1	1185.1	27.0997	TRUE		0	NA	TRUE
crp3600_chr2_06M_1	11.5145	0.399551	TRUE		0	NA	TRUE
crp3600_chr2_10M_1	4.09316	0.163027	TRUE		0	NA	TRUE
crp3600_chr2_11M_1	19.6786	0.508519	TRUE		0	NA	TRUE
crp3600_chr3_14M_1	0.584549	0.0201387	FALSE		0	NA	NA
crp3600_chr3_18M_1	0.227487	0.0105707	FALSE		0	NA	NA
crp3600_chr4_06M_1	1.64826	0.0425501	FALSE		0	NA	NA
crp3600_chr4_16M_1	6.88043	0.214074	TRUE		0	NA	TRUE
crp3600_chr5_05M_1	110.513	2.5694	TRUE		0	NA	TRUE
crp3600_chr5_14M_01	1.48476	0.0442244	FALSE		0	NA	NA
crp3600_chr5_14M_02	0.534528	0.0224949	FALSE		0	NA	NA
crp3600_chr5_14M_03	1.65629	0.0498042	FALSE		0	NA	NA
crp3600_chr5_14M_04	1.47618	0.0442244	FALSE		0	NA	NA
crp3600_chr5_14M_05	1.05924	0.0308313	FALSE		0	NA	NA
crp3600_chr5_14M_06	0.688415	0.0214547	FALSE		0	NA	NA
crp3600_chr5_14M_07	1.13288	0.0338829	FALSE		0	NA	NA
crp3600_chr5_14M_08	1.14788	0.0340624	FALSE		0	NA	NA
crp3600_chr5_14M_09	1.09043	0.0313698	FALSE		0	NA	NA
crp3600_chr5_14M_10	1.12087	0.0335239	FALSE		0	NA	NA
crp3600_chr5_14M_11	1.09659	0.0324468	FALSE		0	NA	NA
crp3600_chr5_14M_12	1.08418	0.0313698	FALSE		0	NA	NA
crp3600_chr5_14M_13	1.14995	0.0340624	FALSE		0	NA	NA
crp3600_chr5_14M_14	1.11252	0.0324468	FALSE		0	NA	NA
crp3600_chr5_14M_15	1.09938	0.0319083	FALSE		0	NA	NA
crp3600_chr5_14M_16	1.43852	0.0428537	FALSE		0	NA	NA
crp3600_chr5_14M_17	1.37323	0.0409266	FALSE		0	NA	NA
crp3600_chr5_14M_18	1.7625	0.0546666	FALSE		0	NA	NA
crp3600_chr5_14M_19	1.04454	0.0316338	FALSE		0	NA	NA
crp3600_chr5_14M_20	1.03644	0.0327604	FALSE		0	NA	NA
crp3600_chr5_14M_21	0.716602	0.0212219	FALSE		0	NA	NA
crp3600_chr5_14M_22	1.21474	0.035396	FALSE		0	NA	NA
crp3600_chr5_14M_23	1.06304	0.0326745	FALSE		0	NA	NA
crp3600_chr5_14M_24	0.626704	0.0214209	FALSE		0	NA	NA
crp3600_chr5_14M_25	2.01327	0.061032	TRUE		0	NA	TRUE
crp3600_chr5_14M_26	1.66802	0.0513553	FALSE		0	NA	NA
crp3600_chr5_14M_27	1.93825	0.0578009	FALSE		0	NA	NA
crp3600_chr5_14M_28	1.03174	0.0321315	FALSE		0	NA	NA
crp3600_chr5_14M_29	1.94432	0.0572623	FALSE		0	NA	NA
crp3600_chr5_14M_30	1.05403	0.0348241	FALSE		0	NA	NA
crp3600_chr5_17M_1	5.06327	0.120141	TRUE		0	NA	TRUE
crp3600_chr5_17M_2	4.66348	0.126848	TRUE		0	NA	TRUE
crp3600_chr5_19M_1	64.4907	2.59649	TRUE		0	NA	TRUE
crp3600_chr5_20M_1	0	0	FALSE		0	NA	NA
crp3600_chr5_21M_1	12.855	0.321716	TRUE		0	NA	TRUE
crp3600_chr5_21M_2	0	0	FALSE		0	NA	NA
crp3600_chr5_21M_3	7.85774	0.23281	TRUE		0	NA	TRUE
crp3600_chr5_24M_1	4.52592	0.145598	TRUE		0	NA	TRUE
crp3600_chr5_24M_2	2.05988	0.0606657	TRUE		0	NA	TRUE
crp3610_chr1_28M_1	0	0	FALSE		0	NA	NA
crp3610_chr2_09M_1	4.2365	0.137846	TRUE		0	NA	TRUE
crp3610_chr2_09M_2	6.77413	0.209146	TRUE		0	NA	TRUE
crp3610_chr4_18M_1	0	0	FALSE		0	NA	NA
crp3610_chr5_25M_1	0	0	FALSE		0	NA	NA
crp3620_chr3_00M_1	3.37969	0.0891312	TRUE		0	NA	TRUE
crp3630_chr2_10M_1	1.54819	0.0495667	FALSE		0	NA	NA
crp3630_chr3_16M_1	1.2185	0.0379813	FALSE		0	NA	NA
crp3630_chr3_16M_2	0	0	FALSE		0	NA	NA
crp3630_chr3_16M_3	0.963398	0.0447666	FALSE		0	NA	NA
crp3630_chr3_16M_4	10.2747	0.477436	TRUE		0	NA	TRUE
crp3630_chr3_16M_5	3.0784	0.143045	TRUE		0	NA	TRUE
crp3630_chr3_16M_6	2.13011	0.0931583	TRUE		0	NA	TRUE
crp3630_chr3_16M_7	2.63711	0.0619583	TRUE		0	NA	TRUE
crp3650_chr1_16M_1	8.80464	0.30494	TRUE		0	NA	TRUE
crp3650_chr1_16M_2	50.3467	1.98495	TRUE		0	NA	TRUE
crp3650_chr3_18M_1	71.5218	2.59573	TRUE		0	NA	TRUE
crp3650_chr3_18M_2	4.23322	0.163253	TRUE		0	NA	TRUE
crp3660_chr2_09M_1	0.474664	0.0220564	FALSE		0	NA	NA
crp3660_chr2_09M_2	5.18065	0.187718	TRUE		0	NA	TRUE
crp3660_chr5_04M_1	0.841622	0.039108	FALSE		0	NA	NA
crp3660_chr5_04M_2	9.34693	0.431561	TRUE		0	NA	TRUE
crp3670_chr3_00M_1	2.77784	0.0871281	TRUE		0	NA	TRUE
crp3670_chr3_00M_2	4.88243	0.192427	TRUE		0	NA	TRUE
crp3670_chr3_00M_3	10.2556	0.453707	TRUE		0	NA	TRUE
crp3670_chr3_00M_4	14.3753	0.377555	TRUE		0	NA	TRUE
crp3670_chr3_00M_5	28.4524	1.24363	TRUE		0	NA	TRUE
crp3670_chr3_00M_6	10.441	0.44433	TRUE		0	NA	TRUE
crp3670_chr3_00M_7	13.3348	0.602489	TRUE		0	NA	TRUE
crp3680_chr3_00M_1	6.79663	0.28012	TRUE		0	NA	TRUE
crp3680_chr3_00M_2	7.50175	0.332557	TRUE		0	NA	TRUE
crp3680_chr3_10M_1	8.28922	0.368637	TRUE		0	NA	TRUE
crp3700_chr1_17M_1	2.56535	0.0777681	TRUE		0	NA	TRUE
crp3700_chr1_17M_2	3.50227	0.111442	TRUE		0	NA	TRUE
crp3700_chr1_17M_3	6.44415	0.19359	TRUE		0	NA	TRUE
crp3700_chr1_19M_1	28.8149	0.702303	TRUE		0	NA	TRUE
crp3700_chr2_01M_1	0.43953	0.018021	FALSE		0	NA	NA
crp3700_chr2_01M_2	2.70132	0.0800339	TRUE		0	NA	TRUE
crp3700_chr2_01M_3	1.86606	0.0692288	FALSE		0	NA	NA
crp3700_chr3_03M_1	5.33263	0.150314	TRUE		0	NA	TRUE
crp3700_chr4_07M_1	4.90036	0.15588	TRUE		0	NA	TRUE
crp3700_chr4_07M_2	2.91325	0.101785	TRUE		0	NA	TRUE
crp3700_chr5_13M_1	1.68864	0.0564958	FALSE		0	NA	NA
crp3730_chr2_09M_1	7.28605	0.18834	TRUE		0	NA	TRUE
crp3730_chr2_09M_2	10.3737	0.296695	TRUE		0	NA	TRUE
crp3730_chr2_10M_1	0	0	FALSE		0	NA	NA
crp3730_chr3_00M_1	0	0	FALSE		0	NA	NA
crp3730_chr3_11M_1	4.06045	0.143179	TRUE		0	NA	TRUE
crp3730_chr3_11M_2	7.45291	0.2174	TRUE		0	NA	TRUE
crp3740_chr1_17M_1	6.33819	0.214673	TRUE		0	NA	TRUE
crp3740_chr1_17M_2	7.23247	0.242945	TRUE		0	NA	TRUE
crp3740_chr1_17M_3	7.9208	0.269465	TRUE		0	NA	TRUE
crp3740_chr1_17M_4	5.16392	0.201648	TRUE		0	NA	TRUE
crp3740_chr1_21M_1	0.970146	0.0303443	FALSE		0	NA	NA
crp3740_chr1_21M_2	4.35933	0.136351	TRUE		0	NA	TRUE
crp3740_chr1_21M_3	3.09052	0.106573	TRUE		0	NA	TRUE
crp3740_chr3_11M_1	2.37969	0.0811619	TRUE		0	NA	TRUE
crp3740_chr3_11M_2	4.89414	0.159538	TRUE		0	NA	TRUE
crp3740_chr3_11M_3	4.89414	0.159538	TRUE		0	NA	TRUE
crp3740_chr3_15M_1	3.50845	0.11909	TRUE		0	NA	TRUE
crp3740_chr3_20M_1	5.04865	0.170547	TRUE		0	NA	TRUE
crp3740_chr4_04M_1	0.943198	0.0377849	FALSE		0	NA	NA
crp3740_chr4_04M_2	3.97984	0.131184	TRUE		0	NA	TRUE
crp3740_chr5_13M_1	0.371183	0.0152187	FALSE		0	NA	NA
crp3740_chr5_13M_2	2.47024	0.0883908	TRUE		0	NA	TRUE
crp3740_chr5_13M_3	0.987091	0.0399491	FALSE		0	NA	NA
crp3740_chr5_13M_4	2.67757	0.0941553	TRUE		0	NA	TRUE
crp3740_chr5_13M_5	2.36411	0.083635	TRUE		0	NA	TRUE
crp3740_chr5_13M_6	4.73511	0.172732	TRUE		0	NA	TRUE
crp3740_chr5_13M_7	0.645517	0.0257104	FALSE		0	NA	NA
crp3740_chr5_17M_1	10.1637	0.30913	TRUE		0	NA	TRUE
crp3740_chr5_17M_2	1.88541	0.0705654	FALSE		0	NA	NA
crp3740_chr5_17M_3	0	0	FALSE		0	NA	NA
crp3800_chr3_23M_1	200.108	8.1102	TRUE		0	NA	TRUE
crp3860_chr2_06M_1	612.334	21.7979	TRUE		0	NA	TRUE
crp3860_chr2_16M_1	29346.8	1210.82	TRUE		0	NA	TRUE
crp3860_chr2_16M_2	18737	773.072	TRUE		0	NA	TRUE
crp3860_chr3_02M_1	3767.76	136.661	TRUE		0	NA	TRUE
crp3860_chr3_19M_1	1119.46	44.5964	TRUE		0	NA	TRUE
crp3860_chr3_19M_2	7620.33	258	TRUE		0	NA	TRUE
crp3860_chr5_00M_1	2402.76	57.0406	TRUE		0	NA	TRUE
crp3860_chr5_23M_1	2842.01	109.873	TRUE		0	NA	TRUE
crp3860_chr5_23M_2	3864.6	149.406	TRUE		0	NA	TRUE
crp3865_chr2_06M_1	2.63343	0.121669	TRUE		0	NA	TRUE
crp4000_chr4_16M_1	770.183	20.7834	TRUE		0	NA	TRUE
crp4050_chr5_24M_1	0	0	FALSE		0	NA	NA
crp4060_chr2_07M_1	2298.43	49.0715	TRUE		0	NA	TRUE
crp4140_chr4_14M_1	324.021	13.3715	TRUE		0	NA	TRUE
crp4140_chr5_17M_1	26.7925	1.10318	TRUE		0	NA	TRUE
crp4150_chr1_19M_1	2.32104	0.0936126	TRUE		0	NA	TRUE
crp4200_chr4_05M_1	1.03951	0.046745	FALSE		0	NA	NA
crp4210_chr5_22M_1	64.0982	2.95177	TRUE		0	NA	TRUE
crp4210_chr5_22M_2	247.701	7.18964	TRUE		0	NA	TRUE
crp4210_chr5_22M_3	148.301	4.30449	TRUE		0	NA	TRUE
crp4220_chr5_19M_1	2007.12	69.0603	TRUE		0	NA	TRUE
crp4220_chr5_19M_2	919.692	35.0945	TRUE		0	NA	TRUE
crp4240_chr1_11M_1	23.6758	1.00705	TRUE		0	NA	TRUE
crp4240_chr4_15M_1	20.1539	0.883566	TRUE		0	NA	TRUE
crp4240_chr4_16M_1	734.603	20.5541	TRUE		0	NA	TRUE
crp4240_chr5_22M_1	4.66756	0.190149	TRUE		0	NA	TRUE
crp4380_chr5_02M_1	164.553	6.71261	TRUE		0	NA	TRUE
crp4380_chr5_21M_1	42.793	1.674	TRUE		0	NA	TRUE
crp4380_chr5_24M_1	56.4662	2.22191	TRUE		0	NA	TRUE
crp4410_chr3_02M_1	0	0	FALSE		0	NA	NA
crp4410_chr3_19M_1	0	0	FALSE		0	NA	NA
crp4430_chr4_08M_1	0	0	FALSE		0	NA	NA
crp4540_chr2_11M_1	322.449	9.31959	TRUE		0	NA	TRUE
crp4540_chr3_15M_1	2082.58	66.2589	TRUE		0	NA	TRUE
crp4570_chr1_13M_1	8.49805	0.344143	TRUE		0	NA	TRUE
crp4570_chr4_05M_1	169.208	5.05801	TRUE		0	NA	TRUE
crp4580_chr2_05M_1	1953.81	47.6773	TRUE		0	NA	TRUE
crp4580_chr5_25M_1	631.818	19.1813	TRUE		0	NA	TRUE
crp4625_chr3_08M_1	699.786	17.0515	TRUE		0	NA	TRUE
crp4625_chr3_08M_2	0	0	FALSE		0	NA	NA
crp4630_chr1_00M_1	0	0	FALSE		0	NA	NA
crp4630_chr2_19M_1	1485.1	42.8094	TRUE		0	NA	TRUE
crp4630_chr3_08M_1	4240.51	102.562	TRUE		0	NA	TRUE
crp4630_chr4_08M_1	65.0127	2.64123	TRUE		0	NA	TRUE
crp4640_chr1_09M_1	5827.62	212.121	TRUE		0	NA	TRUE
crp4660_chr1_20M_1	4967.11	156.829	TRUE		0	NA	TRUE
crp4660_chr2_18M_1	443.573	13.1295	TRUE		0	NA	TRUE
crp4660_chr2_18M_2	621.357	18.3918	TRUE		0	NA	TRUE
crp4660_chr3_21M_1	1679.23	36.1984	TRUE		0	NA	TRUE
crp4670_chr1_06M_1	109.519	3.71268	TRUE		0	NA	TRUE
crp4670_chr1_23M_1	2682.01	69.8155	TRUE		0	NA	TRUE
crp4670_chr1_26M_1	0	0	FALSE		0	NA	NA
crp4670_chr1_27M_1	0	0	FALSE		0	NA	NA
crp4670_chr1_27M_2	7.0363	0.253674	TRUE		0	NA	TRUE
crp4670_chr1_27M_3	0	0	FALSE		0	NA	NA
crp4670_chr4_07M_1	9.08925	0.190751	TRUE		0	NA	TRUE
crp4680_chr5_04M_1	461.765	12.6812	TRUE		0	NA	TRUE
crp4690_chr1_01M_1	138.054	3.99593	TRUE		0	NA	TRUE
crp4690_chr2_19M_1	1201.79	26.4492	TRUE		0	NA	TRUE
crp4690_chr3_08M_1	2811.42	70.647	TRUE		0	NA	TRUE
crp4730_chr3_19M_1	5525.32	128.148	TRUE		0	NA	TRUE
crp4730_chr5_01M_1	6895.65	173.552	TRUE		0	NA	TRUE
crp4750_chr2_15M_1	210.494	6.5249	TRUE		0	NA	TRUE
crp4820_chr1_04M_1	12815.7	378.473	TRUE		0	NA	TRUE
crp4820_chr1_04M_2	40.9256	0.934141	TRUE		0	NA	TRUE
crp4820_chr1_23M_1	412.48	12.549	TRUE		0	NA	TRUE
crp4820_chr1_23M_2	347.086	12.2783	TRUE		0	NA	TRUE
crp4820_chr2_04M_1	16273.6	629.848	TRUE		0	NA	TRUE
crp4820_chr2_05M_1	0	0	FALSE		0	NA	NA
crp4820_chr2_18M_1	20870.7	749.193	TRUE		0	NA	TRUE
crp4820_chr3_07M_1	1964.66	73.9493	TRUE		0	NA	TRUE
crp4820_chr3_07M_2	0	0	FALSE		0	NA	NA
crp4820_chr3_21M_1	311.167	6.83137	TRUE		0	NA	TRUE
crp4820_chr4_00M_1	891.376	25.8196	TRUE		0	NA	TRUE
crp4820_chr4_07M_1	3825.57	102.967	TRUE		0	NA	TRUE
crp4820_chr4_07M_2	2347.25	63.1774	TRUE		0	NA	TRUE
crp4820_chr4_07M_3	981.171	20.5765	TRUE		0	NA	TRUE
crp4820_chr4_07M_4	256.18	5.37246	TRUE		0	NA	TRUE
crp4820_chr4_07M_5	4272.18	100.301	TRUE		0	NA	TRUE
crp4820_chr4_07M_6	4943.1	116.053	TRUE		0	NA	TRUE
crp4820_chr4_07M_7	22.5084	0.654699	TRUE		0	NA	TRUE
crp4820_chr4_07M_8	3153.29	94.3868	TRUE		0	NA	TRUE
crp4820_chr4_07M_9	5658.82	169.385	TRUE		0	NA	TRUE
crp4820_chr4_08M_1	2833.87	66.7166	TRUE		0	NA	TRUE
crp4820_chr4_11M_1	918.088	20.6341	TRUE		0	NA	TRUE
crp4820_chr4_11M_2	165.928	5.28086	TRUE		0	NA	TRUE
crp4820_chr4_11M_3	349.503	12.255	TRUE		0	NA	TRUE
crp4820_chr4_11M_4	1013.62	38.4066	TRUE		0	NA	TRUE
crp4820_chr4_11M_5	218.106	6.25762	TRUE		0	NA	TRUE
crp4820_chr4_11M_6	511.519	14.115	TRUE		0	NA	TRUE
crp4820_chr4_11M_7	378.235	10.4371	TRUE		0	NA	TRUE
crp4820_chr4_11M_8	0	0	FALSE		0	NA	NA
crp4820_chr4_11M_9	226.305	7.55395	TRUE		0	NA	TRUE
crp4820_chr5_02M_1	25.9186	1.17392	TRUE		0	NA	TRUE
crp4820_chr5_19M_1	1841.16	50.6016	TRUE		0	NA	TRUE
crp4820_chr5_19M_2	2198.93	60.4343	TRUE		0	NA	TRUE
crp4880_chr4_11M_1	3.30986	0.0700125	TRUE		0	NA	TRUE
crp4880_chr4_11M_2	0	0	FALSE		0	NA	NA
crp4880_chr4_11M_3	0.576811	0.0186756	FALSE		0	NA	NA
crp4880_chr4_11M_4	0	0	FALSE		0	NA	NA
crp4900_chr1_02M_1	0	0	FALSE		0	NA	NA
crp4900_chr1_16M_1	0	0	FALSE		0	NA	NA
crp4900_chr1_16M_2	0.703249	0.0326781	FALSE		0	NA	NA
crp4900_chr1_16M_3	2.02782	0.0924156	TRUE		0	NA	TRUE
crp4900_chr1_23M_1	61.7676	1.39697	TRUE		0	NA	TRUE
crp4900_chr1_24M_1	3123.43	124.044	TRUE		0	NA	TRUE
crp4900_chr1_28M_1	0	0	FALSE		0	NA	NA
crp4900_chr2_06M_1	12.4535	0.366639	TRUE		0	NA	TRUE
crp4900_chr2_07M_1	27.0512	0.608355	TRUE		0	NA	TRUE
crp4900_chr2_07M_2	0.32825	0.0152529	FALSE		0	NA	NA
crp4900_chr3_03M_1	83.8812	2.08664	TRUE		0	NA	TRUE
crp4900_chr3_03M_2	0	0	FALSE		0	NA	NA
crp4900_chr3_11M_1	0.462686	0.0124838	FALSE		0	NA	NA
crp4900_chr3_11M_2	6.85684	0.309627	TRUE		0	NA	TRUE
crp4900_chr3_21M_1	3.27324	0.0892755	TRUE		0	NA	TRUE
crp4900_chr4_07M_1	0	0	FALSE		0	NA	NA
crp4900_chr5_10M_1	45.8508	1.17513	TRUE		0	NA	TRUE
crp4900_chr5_15M_1	114.309	5.31047	TRUE		0	NA	TRUE
crp4900_chr5_15M_2	32.0042	1.48715	TRUE		0	NA	TRUE
crp4900_chr5_15M_3	3.25101	0.149817	TRUE		0	NA	TRUE
crp4900_chr5_15M_4	1.3468	0.0625823	FALSE		0	NA	NA
crp4920_chr1_18M_1	0	0	FALSE		0	NA	NA
crp4920_chr1_27M_1	0	0	FALSE		0	NA	NA
crp4920_chr3_06M_1	3531.69	84.9134	TRUE		0	NA	TRUE
crp4920_chr5_15M_1	117.732	5.46723	TRUE		0	NA	TRUE
crp5030_chr4_13M_1	119.918	5.53801	TRUE		0	NA	TRUE
crp5030_chr4_13M_2	104.678	4.86464	TRUE		0	NA	TRUE
crp5030_chr4_13M_3	169.378	7.88383	TRUE		0	NA	TRUE
crp5030_chr4_13M_4	29.6626	1.20541	TRUE		0	NA	TRUE
crp5030_chr5_22M_1	266.788	12.3999	TRUE		0	NA	TRUE
crp5310_chr1_24M_1	785.126	25.3497	TRUE		0	NA	TRUE
crp5320_chr5_00M_1	0	0	FALSE		0	NA	NA
crp5460_chr2_07M_1	166.496	3.65926	TRUE	At2g16505_at	11	TRUE	TRUE
crp5460_chr2_07M_2	145.232	3.38406	TRUE	At2g16535_at	11	TRUE	TRUE
crp5500_chr5_24M_1	103.588	3.61175	TRUE	At5g61605_at	11	TRUE	TRUE
crp5515_chr1_03M_1	0	0	FALSE	At1g10710_at	11	TRUE	TRUE
crp5515_chr1_03M_2	3.67868	0.170938	TRUE	At1g10717_at	11	TRUE	TRUE
crp5515_chr1_03M_3	8.66661	0.359627	TRUE	At1g10745_at	10	TRUE	TRUE
crp5515_chr1_03M_4	0	0	FALSE	At1g10747_at	11	TRUE	TRUE
crp5515_chr1_09M_1	0	0	FALSE	At1g27135_at	11	FALSE	FALSE
crp5515_chr2_07M_1	0	0	FALSE	At2g16225_at	11	TRUE	TRUE
crp5515_chr2_17M_1	86.2526	3.4636	TRUE	At2g41415_at	11	TRUE	TRUE
crp5515_chr4_09M_1	70.2895	2.07068	TRUE	At4g15953_at	10	TRUE	TRUE
crp5515_chr5_20M_1	0.439514	0.00885819	FALSE	At5g50345_at	11	FALSE	FALSE
crp5550_chr1_27M_1	0	0	FALSE		0	NA	NA
crp5600_chr2_18M_1	387.641	10.5475	TRUE		0	NA	TRUE
crp5600_chr2_18M_2	0	0	FALSE		0	NA	NA
crp5600_chr2_18M_3	2683	78.7335	TRUE		0	NA	TRUE
crp5600_chr3_17M_1	458.856	10.9566	TRUE		0	NA	TRUE
crp5600_chr3_20M_1	782.605	20.8551	TRUE		0	NA	TRUE
crp5610_chr1_21M_1	402.961	8.84809	TRUE		0	NA	TRUE
crp5610_chr2_18M_1	11.7306	0.251924	TRUE		0	NA	TRUE
crp5610_chr2_18M_2	3224.72	72.606	TRUE		0	NA	TRUE
crp5610_chr2_18M_3	180.061	4.49748	TRUE		0	NA	TRUE
crp5630_chr3_03M_1	3724.16	90.8764	TRUE		0	NA	TRUE
crp5650_chr1_00M_1	880.133	19.9712	TRUE		0	NA	TRUE
crp5650_chr4_00M_1	803.73	24.4428	TRUE		0	NA	TRUE
crp5660_chr1_01M_1	13130.5	394.688	TRUE		0	NA	TRUE
crp5660_chr3_05M_1	1057.5	44.982	TRUE		0	NA	TRUE
crp5800_chr3_01M_1	11053.6	241.575	TRUE		0	NA	TRUE
crp5940_chr3_22M_1	572.165	14.2878	TRUE		0	NA	TRUE
crp5940_chr4_00M_1	0	0	FALSE		0	NA	NA
crp6020_chr1_06M_1	7068.06	188.198	TRUE		0	NA	TRUE
crp6025_chr3_01M_1	595.466	14.6865	TRUE		0	NA	TRUE
crp6025_chr3_01M_2	0	0	FALSE		0	NA	NA
crp6080_chr1_27M_1	0	0	FALSE		0	NA	NA
crp6080_chr1_27M_2	18100.1	451.191	TRUE		0	NA	TRUE
crp6090_chr1_27M_1	139.086	3.6356	TRUE		0	NA	TRUE
crp6140_chr1_27M_1	3590.96	126.055	TRUE		0	NA	TRUE
crp6250_chr5_09M_1	405.5	11.57	TRUE		0	NA	TRUE
