# Supplementary material for: Detecting small plant peptides using SPADA (Small Peptide Alignment Discovery Application)
Source: BMC Bioinformatics. 2013 Nov 20;14:335. doi: 10.1186/1471-2105-14-335 (PMC3924332; doi:10.1186/1471-2105-14-335)
Supplement: Additional file 3 — Table S4. Expression support of the Medicago CRP test set. [file 1471-2105-14-335-S3.xlsx]

## Sheet: Sheet1
Table S4. Expression support of the Medicago CRP test set.
*Estimate for the absolute depth of RNA-Seq read coverage
#Isoform-level relative abundance in Fragments Per Kilobase of exon model per Million mapped fragments - as determined by cufflinks
	RNA-Seq			AtMtDEFL array
CRP ID in the test set	coverage*	FPKM#	call.rna	probe.set	probe.number	call.affy	call
crp0000_chr0_08M_1	13907.8	336.406	TRUE	MtTC94214_x_at	11	NA	TRUE
crp0000_chr0_08M_2	19.4846	0.829464	TRUE	MtgAC174355_98467_x_at	11	NA	TRUE
crp0000_chr0_08M_3	18.7857	0.646062	TRUE	MtgAC174355_101585_x_at	11	NA	TRUE
crp0000_chr3_10M_1	0.651603	0.0298792	FALSE	MtgAC142396_38300_at	10	NA	NA
crp0000_chr8_18M_1	34032.5	882.627	TRUE	MtTC94214_x_at	11	NA	TRUE
crp0000_chr8_18M_2	19.4846	0.829464	TRUE	MtgAC174355_98467_x_at	11	NA	TRUE
crp0000_chr8_18M_3	18.7857	0.646062	TRUE	MtgAC174355_101585_x_at	11	NA	TRUE
crp0000_chr8_20M_1	85.3249	3.91257	TRUE	MtgAC138453_73653_at	11	NA	TRUE
crp0000_chr8_27M_1	20.2269	0.900811	TRUE	MtTC103627_at	11	NA	TRUE
crp0000_chr8_27M_2	10.6159	0.486791	TRUE	MtCA990416_x_at	11	NA	TRUE
crp0000_chrU_088M_1	329.282	15.0992	TRUE		0	NA	TRUE
crp0000_chrU_092M_1	33926.5	880.624	TRUE	MtTC94214_x_at	11	NA	TRUE
crp0000_chrU_099M_1	19.9911	0.888835	TRUE	MtgAC174355_98467_x_at	11	NA	TRUE
crp0000_chrU_108M_1	18.7857	0.646062	TRUE	MtgAC174355_101585_x_at	11	NA	TRUE
crp0000_chrU_111M_1	995.249	23.4881	TRUE		0	NA	TRUE
crp0010_chr8_01M_1	1.85172	0.0849104	FALSE	MtgAC185525_68574_at	10	NA	NA
crp0010_chrU_011M_1	37.4174	1.71577	TRUE		0	NA	TRUE
crp0010_chrU_035M_1	382.479	17.5385	TRUE		0	NA	TRUE
crp0010_chrU_045M_1	3616.65	64.8923	TRUE	MtTC100264_at	11	NA	TRUE
crp0010_chrU_062M_1	97.7076	4.48037	TRUE		0	NA	TRUE
crp0030_chr4_40M_1	150.807	6.76179	TRUE	MtTC108510_at	11	NA	TRUE
crp0030_chrU_014M_1	0	0	FALSE		0	NA	NA
crp0080_chr2_10M_1	0	0	FALSE		0	NA	NA
crp0080_chr2_10M_2	3.05598	0.140132	TRUE		0	NA	TRUE
crp0080_chr6_15M_1	1.56237	0.0257913	FALSE		0	NA	NA
crp0080_chrU_082M_1	34.6291	0.590546	TRUE	MtgAY313166_s_at	11	NA	TRUE
crp0090_chr3_42M_1	0	0	FALSE	MtgAC140722_55559_s_at	11	NA	NA
crp0110_chr3_05M_1	396.499	18.1814	TRUE	MtTC102850_at	10	NA	TRUE
crp0110_chr8_05M_1	242.909	11.058	TRUE	MtgAC151666_75632_at	11	NA	TRUE
crp0110_chr8_13M_1	44.6883	2.04918	TRUE	MtgAC140103_15087_at	11	NA	TRUE
crp0110_chr8_13M_2	252.198	11.5645	TRUE	MtgAC140103_8086_x_at	11	NA	TRUE
crp0110_chrU_015M_1	8679.58	146.087	TRUE	MtTC107866_s_at	11	NA	TRUE
crp0110_chrU_050M_1	1.76071	0.077715	FALSE	MtTC98064_at	10	NA	NA
crp0110_chrU_052M_1	0	0	FALSE		0	NA	NA
crp0110_chrU_065M_1	0	0	FALSE		0	NA	NA
crp0110_chrU_065M_2	316.687	13.5939	TRUE	MtTC99324_x_at	10	NA	TRUE
crp0110_chrU_088M_1	154.337	7.0771	TRUE	MtBE124525_at	8	NA	TRUE
crp0110_chrU_146M_1	0	0	FALSE	MtTC101060_x_at	10	NA	NA
crp0290_chr0_07M_1	1.33699	0.0613077	FALSE	MtgAC192708_6626_x_at	11	NA	NA
crp0290_chr7_16M_1	1.33699	0.0613077	FALSE	MtgAC192708_6626_x_at	11	NA	NA
crp0300_chr2_05M_1	4.22678	0.193819	TRUE	MtBI310084_s_at	10	NA	TRUE
crp0300_chr2_18M_1	5.13334	0.235389	TRUE		0	NA	TRUE
crp0300_chr6_02M_1	22.9865	1.05323	TRUE		0	NA	TRUE
crp0300_chr7_16M_1	0	0	FALSE	MtgAC169182_51001_at	11	NA	NA
crp0300_chrU_013M_1	0	0	FALSE		0	NA	NA
crp0305_chr8_12M_1	5.34797	0.245231	TRUE	MtgAC147006_54756_at	11	NA	TRUE
crp0310_chr0_07M_1	6.10535	0.27996	TRUE	MtgAC192708_23387_at	9	NA	TRUE
crp0310_chr2_19M_1	2.98289	0.13678	TRUE	MtgAC132565_54929_at	10	NA	TRUE
crp0310_chr2_22M_1	0	0	FALSE		0	NA	NA
crp0310_chr2_23M_1	0.868181	0.0398103	FALSE	MtgAC159145_98001_at	10	NA	NA
crp0310_chr2_23M_2	15.6273	0.676775	TRUE	MtgCR317164_s_at	11	NA	TRUE
crp0310_chr2_23M_3	0	0	FALSE	MtgAC125474_118701_at	10	NA	NA
crp0310_chr2_23M_4	4.08338	0.187243	TRUE	MtgAC148917_83001_s_at	11	NA	TRUE
crp0310_chr2_23M_5	5.27798	0.242021	TRUE	MtgAC148917_83001_s_at	11	NA	TRUE
crp0310_chr2_23M_6	0	0	FALSE	MtgAC125474_118701_at	10	NA	NA
crp0310_chr2_24M_1	0	0	FALSE	MtgAC147001_71001_s_at	8	NA	NA
crp0310_chr2_24M_2	0	0	FALSE	MtgAC147001_71001_s_at	8	NA	NA
crp0310_chr3_15M_1	3.12653	0.143367	TRUE	MtMNC5018724_at	11	NA	TRUE
crp0310_chr3_15M_2	6.56037	0.300825	TRUE	MtTC107691_at	7	NA	TRUE
crp0310_chr3_15M_3	7.63203	0.251464	TRUE	MtTC108205_at	10	NA	TRUE
crp0310_chr3_15M_4	1.57533	0.0722366	FALSE	MtTC102006_at	11	NA	NA
crp0310_chr3_15M_5	0	0	FALSE	MtgAC147407_38029_x_at	11	NA	NA
crp0310_chr3_15M_6	0	0	FALSE	MtgAC147407_40662_at	11	NA	NA
crp0310_chr3_15M_7	2.36171	0.108296	TRUE	MtTC97348_at	11	NA	TRUE
crp0310_chr3_15M_8	9.98278	0.457759	TRUE	MtTC111092_at	11	NA	TRUE
crp0310_chr3_15M_9	2.69477	0.123568	TRUE	MtTC109185_at	11	NA	TRUE
crp0310_chr6_10M_1	2.29647	0.105304	TRUE	MtgAC134521_88789_x_at	11	NA	TRUE
crp0310_chr7_15M_1	0	0	FALSE	MtgAC192708_71823_at	6	NA	NA
crp0310_chr7_16M_1	6.10535	0.27996	TRUE	MtgAC192708_23387_at	9	NA	TRUE
crp0310_chr8_12M_1	0	0	FALSE	MtgAC147006_32544_s_at	11	NA	NA
crp0310_chr8_12M_2	3.43798	0.157648	TRUE	MtgAC147006_32544_s_at	11	NA	TRUE
crp0310_chrU_010M_1	5.53757	0.213831	TRUE		0	NA	TRUE
crp0310_chrU_082M_1	3.79797	0.174155	TRUE		0	NA	TRUE
crp0310_chrU_117M_1	0.503503	0.0160526	FALSE	MtTC102956_at	10	NA	NA
crp0310_chrU_167M_1	3.00119	0.137619	TRUE	MtTC109142_at	10	NA	TRUE
crp0330_chr0_07M_1	0	0	FALSE	MtgAC192708_27348_at	10	NA	NA
crp0330_chr0_22M_1	2.98289	0.13678	TRUE		0	NA	TRUE
crp0330_chr2_22M_1	11.8976	0.258425	TRUE	MtgCR496665_x_at	11	NA	TRUE
crp0330_chr3_22M_1	0	0	FALSE	MtgCR378662_63836_at	9	NA	NA
crp0330_chr5_18M_1	3.98294	0.182637	TRUE	MtgCU179907_62307_x_at	11	NA	TRUE
crp0330_chr7_16M_1	0	0	FALSE	MtgAC192708_27348_at	10	NA	NA
crp0330_chrU_016M_1	0.708922	0.0325075	FALSE	MtgAC192708_71823_at	6	NA	NA
crp0330_chrU_066M_1	0	0	FALSE	MtgAC192708_27348_at	10	NA	NA
crp0330_chrU_166M_1	0	0	FALSE		0	NA	NA
crp0340_chr5_18M_1	0	0	FALSE	MtgCU179907_65845_x_at	10	NA	NA
crp0350_chr3_18M_1	0	0	FALSE	MtgAC147712_80528_at	7	NA	NA
crp0355_chr1_03M_1	1.64009	0.0752062	FALSE	MtgAC128660_73339_s_at	11	NA	NA
crp0355_chr1_03M_2	1.64009	0.0752062	FALSE	MtgAC128660_73339_s_at	11	NA	NA
crp0355_chr1_03M_3	1.64009	0.0752062	FALSE	MtgAC128660_73339_s_at	10	NA	NA
crp0355_chr1_03M_4	0	0	FALSE	MtgAC128660_73339_s_at	1	NA	NA
crp0355_chr2_19M_1	4.40353	0.201923	TRUE	MtgAC141862_148001_s_at	10	NA	TRUE
crp0355_chr2_22M_1	0.415631	0.0190587	FALSE		0	NA	NA
crp0355_chr2_22M_2	0.352232	0.0161515	FALSE		0	NA	NA
crp0355_chr2_22M_3	0.627389	0.0287689	FALSE		0	NA	NA
crp0355_chr2_23M_01	0.677259	0.0310556	FALSE	MtgAC148917_9001_at	9	NA	NA
crp0355_chr2_23M_02	0.327265	0.0150067	FALSE	MtgAC148917_15001_s_at	11	NA	NA
crp0355_chr2_23M_03	0	0	FALSE	MtgAC148917_24001_s_at	11	NA	NA
crp0355_chr2_23M_04	5.08445	0.233147	TRUE	MtgAC148917_83001_s_at	11	NA	TRUE
crp0355_chr2_23M_05	0.677259	0.0310556	FALSE	MtgAC148917_9001_at	9	NA	NA
crp0355_chr2_23M_06	0.37497	0.0171942	FALSE	MtgAC148917_15001_s_at	11	NA	NA
crp0355_chr2_23M_07	0	0	FALSE	MtgAC148917_24001_s_at	11	NA	NA
crp0355_chr2_23M_08	4.10667	0.188311	TRUE	MtgAC148917_83001_s_at	11	NA	TRUE
crp0355_chr2_23M_09	0	0	FALSE	MtgAC148917_24001_s_at	11	NA	NA
crp0355_chr2_23M_10	0	0	FALSE	MtgAC148917_24001_s_at	11	NA	NA
crp0355_chr2_23M_11	15.0741	0.571658	TRUE	MtgAC169172_89001_at	10	NA	TRUE
crp0355_chr2_23M_12	0	0	FALSE	MtgAC148917_24001_s_at	11	NA	NA
crp0355_chr5_30M_1	4.56646	0.209394	TRUE	MtgAC140068_82890_at	11	NA	TRUE
crp0355_chr5_30M_2	0	0	FALSE		0	NA	NA
crp0355_chr7_16M_1	0.677259	0.0310556	FALSE	MtgAC169182_60001_at	10	NA	NA
crp0355_chrU_020M_1	0	0	FALSE		0	NA	NA
crp0355_chrU_037M_1	2.08435	0.0955778	TRUE		0	NA	TRUE
crp0355_chrU_048M_1	0	0	FALSE	MtBI310084_s_at	10	NA	NA
crp0355_chrU_052M_1	0.327265	0.0150067	FALSE	MtgAC148917_15001_s_at	11	NA	NA
crp0355_chrU_059M_1	0	0	FALSE	MtgCG919149_at	11	NA	NA
crp0355_chrU_065M_1	1.64009	0.0752062	FALSE	MtgAC128660_73339_s_at	11	NA	NA
crp0355_chrU_167M_1	0.677259	0.0310556	FALSE	MtgAC148917_9001_at	9	NA	NA
crp0360_chr2_22M_1	2.49379	0.114352	TRUE		0	NA	TRUE
crp0360_chrU_014M_1	5.27798	0.242021	TRUE	MtgAC148917_83001_s_at	11	NA	TRUE
crp0550_chr3_17M_1	4.21484	0.138601	TRUE		0	NA	TRUE
crp0550_chr3_17M_2	0	0	FALSE		0	NA	NA
crp0550_chr3_17M_3	75.8667	3.44264	TRUE	MtAJ498133_at	11	NA	TRUE
crp0570_chr8_28M_1	0	0	FALSE	MtgAC126794_30193_at	11	NA	NA
crp0580_chrU_142M_1	1.09339	0.0501375	FALSE		0	NA	NA
crp0580_chrU_148M_1	0	0	FALSE		0	NA	NA
crp0670_chr2_13M_1	3.32368	0.0740328	TRUE	MtgAC157504_69109_at	11	NA	TRUE
crp0670_chr2_13M_2	0.194829	0.00893386	FALSE	MtgAC149130_78022_s_at	11	NA	NA
crp0670_chr2_13M_3	0.805719	0.0272554	FALSE		0	NA	NA
crp0670_chr2_13M_4	0.792305	0.0268016	FALSE	MtgAC135415_113042_x_at	11	NA	NA
crp0670_chr2_13M_5	0.0968258	0.00443994	FALSE	MtgAC149130_78022_s_at	11	NA	NA
crp0675_chr2_13M_01	94.9763	1.75041	TRUE	MtgAC135415_105368_at	11	NA	TRUE
crp0675_chr2_13M_02	50.4976	1.07198	TRUE	MtgAC135415_96736_s_at	11	NA	TRUE
crp0675_chr2_13M_03	57.2044	1.00564	TRUE	MtCB893590_s_at	11	NA	TRUE
crp0675_chr2_13M_04	0.117175	0.00439611	FALSE	MtgAC135415_70779_x_at	11	NA	NA
crp0675_chr2_13M_05	1.8584	0.0852166	FALSE	MtgAC135415_51501_s_at	11	NA	NA
crp0675_chr2_13M_06	0.38348	0.0175844	FALSE	MtgAC135415_44480_x_at	11	NA	NA
crp0675_chr2_13M_07	0.201305	0.00923083	FALSE	MtgAC135415_40297_x_at	11	NA	NA
crp0675_chr2_13M_08	0.201305	0.00923083	FALSE	MtgAC135415_36070_x_at	11	NA	NA
crp0675_chr2_13M_09	0	0	FALSE	MtgAC135415_31085_s_at	11	NA	NA
crp0675_chr2_13M_10	1.49131	0.0527533	FALSE	MtgAC135415_28680_s_at	11	NA	NA
crp0675_chr2_13M_11	0.117175	0.00439611	FALSE	MtgAC135415_25717_x_at	11	NA	NA
crp0675_chr2_13M_12	0.18584	0.00852166	FALSE	MtgAC135415_11877_at	10	NA	NA
crp0675_chr2_13M_13	2.83118	0.129823	TRUE	MtgAC149130_10976_at	11	NA	TRUE
crp0675_chr2_13M_14	0	0	FALSE	MtgAC149130_16614_at	9	NA	NA
crp0675_chr2_13M_15	0	0	FALSE	MtgAC149130_18988_at	11	NA	NA
crp0675_chr2_13M_16	0	0	FALSE	MtgAC149130_22951_x_at	8	NA	NA
crp0675_chr2_13M_17	5.52079	0.155788	TRUE	MtBI311068_x_at	9	NA	TRUE
crp0675_chr2_27M_1	0	0	FALSE	MtgAC169174_49001_at	11	NA	NA
crp0675_chr3_15M_1	1.50076	0.0688174	FALSE	MtgAC147407_75050_at	10	NA	NA
crp0675_chr5_16M_1	0	0	FALSE	MtgAC146854_43697_at	8	NA	NA
crp0675_chrU_094M_1	0	0	FALSE		0	NA	NA
crp0675_chrU_141M_1	0	0	FALSE		0	NA	NA
crp0860_chr3_12M_1	0.543099	0.0249037	FALSE	MtgAC147363_37001_at	10	NA	NA
crp0860_chr6_03M_1	0	0	FALSE	MtgAC146333_108676_at	1	NA	NA
crp0860_chr7_04M_1	0.152788	0.00700607	FALSE		0	NA	NA
crp0860_chr7_05M_1	0	0	FALSE	MtgAC146333_108676_at	11	NA	NA
crp0860_chrU_079M_1	0	0	FALSE	MtgCR294808_at	11	NA	NA
crp0860_chrU_100M_1	9.16125	0.420088	TRUE	MtCA991336_s_at	10	NA	TRUE
crp0940_chr3_07M_1	53.0587	0.923575	TRUE	MtgAC135606_72778_at	10	NA	TRUE
crp0940_chr5_03M_1	0	0	FALSE	MtgAC137077_109818_at	11	NA	NA
crp0940_chr8_25M_1	0	0	FALSE		0	NA	NA
crp1110_chr3_10M_1	0	0	FALSE	MtgAC138014_45397_at	11	NA	NA
crp1110_chr4_18M_1	632.25	28.9918	TRUE	MtgAC169979_52001_x_at	10	NA	TRUE
crp1110_chr5_12M_1	2.2	0.100881	TRUE	MtgCT009657_20001_at	11	NA	TRUE
crp1110_chr5_12M_2	3.6502	0.105099	TRUE	MtgCT009657_23001_x_at	11	NA	TRUE
crp1110_chr6_20M_1	0	0	FALSE		0	NA	NA
crp1110_chr6_20M_2	1.7441	0.0799754	FALSE	MtAJ498165_at	11	NA	NA
crp1110_chrU_105M_1	68.9971	3.15316	TRUE	MtAW573795_at	10	NA	TRUE
crp1120_chr2_11M_1	0	0	FALSE		0	NA	NA
crp1120_chr3_20M_1	0	0	FALSE	MtgAC147472_94742_x_at	11	NA	NA
crp1130_chr1_13M_1	47.749	2.18953	TRUE		0	NA	TRUE
crp1130_chr4_05M_1	0	0	FALSE	MtgAC135233_34918_at	10	NA	NA
crp1130_chr8_13M_1	371.262	17.0242	TRUE	MtBG581786_s_at	11	NA	TRUE
crp1130_chrU_099M_1	96.0984	4.40658	TRUE		0	NA	TRUE
crp1130_chrU_112M_1	1620.9	74.3263	TRUE	MtTC95833_at	4	NA	TRUE
crp1140_chr0_05M_1	429.157	19.679	TRUE	MtTC97593_at	5	NA	TRUE
crp1140_chr1_11M_1	304.268	13.9522	TRUE	MtgAC137081_122078_x_at	10	NA	TRUE
crp1140_chr3_09M_1	1521.5	69.7682	TRUE	MtTC102862_at	10	NA	TRUE
crp1140_chr3_09M_2	1284.15	58.8848	TRUE	MtTC107904_at	10	NA	TRUE
crp1140_chr3_09M_3	781.789	35.8489	TRUE	MtTC101768_s_at	11	NA	TRUE
crp1140_chr3_09M_4	416.912	19.1174	TRUE		0	NA	TRUE
crp1140_chr3_10M_1	10.0091	0.458967	TRUE	MtBI310817_s_at	10	NA	TRUE
crp1140_chr3_16M_1	316.541	14.515	TRUE	MtAJ848553_at	10	NA	TRUE
crp1140_chr3_18M_1	2415.46	110.761	TRUE		0	NA	TRUE
crp1140_chr3_19M_1	432.504	19.8324	TRUE		0	NA	TRUE
crp1140_chr3_21M_1	1595.26	73.1506	TRUE	MtgCT967315_47035_at	10	NA	TRUE
crp1140_chr3_28M_1	0	0	FALSE	MtgCT967303_9155_s_at	11	NA	NA
crp1140_chr5_28M_1	2248.51	103.105	TRUE	MtTC108311_at	9	NA	TRUE
crp1140_chr5_28M_2	916.264	42.0152	TRUE	MtTC104456_at	6	NA	TRUE
crp1140_chr5_31M_1	58.8485	2.69429	TRUE	MtTC98231_s_at	10	NA	TRUE
crp1140_chr6_00M_1	0	0	FALSE	MtBG580727_x_at	11	NA	NA
crp1140_chr6_00M_2	12.2948	0.563779	TRUE		0	NA	TRUE
crp1140_chr6_05M_1	320.234	14.6812	TRUE	MtTC110524_s_at	11	NA	TRUE
crp1140_chr6_05M_2	232.66	10.6652	TRUE	MtTC110524_s_at	11	NA	TRUE
crp1140_chr6_08M_1	0	0	FALSE	MtgAC155100_84001_at	6	NA	NA
crp1140_chr6_21M_1	756.898	34.7075	TRUE	MtAW980709_x_at	8	NA	TRUE
crp1140_chr6_22M_1	429.157	19.679	TRUE	MtTC97593_at	5	NA	TRUE
crp1140_chr8_12M_1	0	0	FALSE	MtgCR484272_x_at	10	NA	NA
crp1140_chrU_012M_1	0	0	FALSE	MtTC108311_at	7	NA	NA
crp1140_chrU_025M_1	142.822	6.48455	TRUE		0	NA	TRUE
crp1140_chrU_094M_1	194.181	8.90415	TRUE	MtgCR511585_s_at	2	NA	TRUE
crp1140_chrU_099M_1	4740.65	217.382	TRUE	MtTC99257_at	7	NA	TRUE
crp1140_chrU_103M_1	292.989	13.435	TRUE	MtBE124471_x_at	6	NA	TRUE
crp1140_chrU_109M_1	5156.69	236.459	TRUE	MtTC106358_at	3	NA	TRUE
crp1140_chrU_125M_1	161.716	7.41545	TRUE	MtTC97041_at	10	NA	TRUE
crp1140_chrU_162M_1	46.7166	2.14219	TRUE		0	NA	TRUE
crp1140_chrU_167M_1	79.0594	3.62526	TRUE	MtBE124958_at	1	NA	TRUE
crp1150_chr0_09M_1	1087.58	49.8678	TRUE	MtTC107078_at	10	NA	TRUE
crp1150_chr0_22M_1	0	0	FALSE		0	NA	NA
crp1150_chr2_16M_1	0	0	FALSE	MtTC95365_at	11	NA	NA
crp1150_chr2_21M_1	508.262	23.3063	TRUE	MtgAC148820_58001_at	9	NA	TRUE
crp1150_chr3_19M_1	1138.32	52.1976	TRUE	MtTC100329_x_at	11	NA	TRUE
crp1150_chr5_04M_1	23.9183	1.09677	TRUE	MtTC96632_at	11	NA	TRUE
crp1150_chr5_04M_2	55.0235	2.5231	TRUE	MtgAC144516_63256_x_at	10	NA	TRUE
crp1150_chr8_09M_1	153.863	7.05536	TRUE	MtBG582252_s_at	10	NA	TRUE
crp1150_chr8_09M_2	1085.18	49.7607	TRUE		0	NA	TRUE
crp1150_chr8_09M_3	921.337	42.2478	TRUE	MtBG583854_s_at	10	NA	TRUE
crp1150_chr8_09M_4	921.337	42.2478	TRUE	MtBG583854_s_at	11	NA	TRUE
crp1150_chr8_10M_1	23.8248	1.09248	TRUE	MtgAC119410_95190_at	9	NA	TRUE
crp1150_chrU_017M_1	7275.05	333.597	TRUE	MtTC107422_at	4	NA	TRUE
crp1150_chrU_086M_1	591.913	27.0729	TRUE	MtgCR307757_at	11	NA	TRUE
crp1150_chrU_159M_1	1338.16	61.3611	TRUE		0	NA	TRUE
crp1160_chr1_15M_1	78.0946	3.58102	TRUE	MtgAC146719_15318_x_at	10	NA	TRUE
crp1160_chr3_01M_1	1108.25	50.8187	TRUE	MtgCR932966_76484_x_at	10	NA	TRUE
crp1160_chr3_05M_1	28.1853	1.29243	TRUE	MtgCT963074_107176_x_at	9	NA	TRUE
crp1160_chr3_05M_2	1002.41	45.949	TRUE	MtBE999404_s_at	10	NA	TRUE
crp1160_chr3_05M_3	348.37	15.9744	TRUE	MtgCT025156_6980_x_at	10	NA	TRUE
crp1160_chr3_05M_4	898.347	41.1936	TRUE	MtgCT025156_13860_x_at	9	NA	TRUE
crp1160_chr3_11M_1	1.40893	0.0646062	FALSE	MtgCT010518_99369_at	10	NA	NA
crp1160_chr3_11M_2	0	0	FALSE	MtgCR348481_at	9	NA	NA
crp1160_chr3_19M_1	1352.54	62.0204	TRUE	MtgCT009558_80876_at	10	NA	TRUE
crp1160_chr4_03M_1	668.596	30.6584	TRUE		0	NA	TRUE
crp1160_chr4_03M_2	1289.54	59.1318	TRUE	MtgCG960833_x_at	2	NA	TRUE
crp1160_chr4_22M_1	196.66	9.01781	TRUE	MtgAC174316_34001_x_at	10	NA	TRUE
crp1160_chr5_20M_1	198.737	9.11304	TRUE	MtBE999361_x_at	10	NA	TRUE
crp1160_chr5_20M_2	131.714	6.03973	TRUE	MtBE999361_x_at	10	NA	TRUE
crp1160_chr5_20M_3	645.384	29.594	TRUE	MtBE999361_x_at	10	NA	TRUE
crp1160_chr5_20M_4	256.689	11.7704	TRUE	MtgCG959073_at	9	NA	TRUE
crp1160_chr5_22M_1	0	0	FALSE	MtgCG921260_x_at	8	NA	NA
crp1160_chr5_24M_1	197.387	9.05114	TRUE	MtgCG948778_x_at	10	NA	TRUE
crp1160_chr5_24M_2	39.2062	1.7978	TRUE	MtTC104412_at	11	NA	TRUE
crp1160_chr6_05M_1	923.556	42.3495	TRUE	MtBG581441_s_at	9	NA	TRUE
crp1160_chr6_05M_2	0	0	FALSE		0	NA	NA
crp1160_chr7_17M_1	131.036	6.00865	TRUE		0	NA	TRUE
crp1160_chr7_18M_1	410.655	18.8305	TRUE	MtgAC162277_67619_s_at	11	NA	TRUE
crp1160_chr7_18M_2	288.171	13.214	TRUE	MtgAC162277_64348_at	11	NA	TRUE
crp1160_chr7_18M_3	0	0	FALSE	MtgAC162277_30068_s_at	11	NA	NA
crp1160_chrU_005M_1	126.959	5.82171	TRUE		0	NA	TRUE
crp1160_chrU_142M_1	73.2895	3.36068	TRUE	MtBG581989_at	11	NA	TRUE
crp1170_chr3_10M_1	14.8472	0.676969	TRUE	MtTC112176_at	11	NA	TRUE
crp1170_chr3_10M_2	127.991	5.8615	TRUE	MtTC106080_at	11	NA	TRUE
crp1170_chr3_10M_3	158.587	7.27198	TRUE	MtgCR335164_x_at	10	NA	TRUE
crp1170_chr4_03M_1	11.9124	0.546241	TRUE	MtgCG960833_x_at	9	NA	TRUE
crp1170_chr7_16M_1	553.852	25.3968	TRUE	MtAJ848055_at	8	NA	TRUE
crp1180_chr2_25M_1	329.377	15.1035	TRUE	MtAW208234_x_at	10	NA	TRUE
crp1180_chr3_05M_1	938.381	43.0293	TRUE	MtAJ388787_x_at	9	NA	TRUE
crp1180_chr3_05M_2	0	0	FALSE		0	NA	NA
crp1180_chr7_07M_1	63.0647	2.89182	TRUE	MtBE124945_at	10	NA	TRUE
crp1180_chr7_07M_2	404.16	18.5027	TRUE	MtBG583768_at	11	NA	TRUE
crp1180_chr7_07M_3	2072.45	95.0321	TRUE	MtTC109916_x_at	10	NA	TRUE
crp1180_chr7_07M_4	2516	115.371	TRUE	MtTC106800_s_at	9	NA	TRUE
crp1180_chr7_07M_5	7865.3	360.661	TRUE	MtTC106799_at	10	NA	TRUE
crp1180_chr7_07M_6	24611.6	1128.56	TRUE	MtTC106799_at	5	NA	TRUE
crp1180_chrU_066M_1	24625.1	1129.18	TRUE	MtTC106799_at	4	NA	TRUE
crp1190_chr0_24M_1	278.971	12.7491	TRUE	MtgCR323910_x_at	11	NA	TRUE
crp1190_chr2_17M_1	27.0216	1.23907	TRUE	MtgCR297324_x_at	9	NA	TRUE
crp1190_chr2_17M_2	80.8557	3.70763	TRUE	MtgAC186134_39898_s_at	11	NA	TRUE
crp1190_chr2_17M_3	86.7662	3.97865	TRUE	MtgAC186134_39898_s_at	11	NA	TRUE
crp1190_chr2_19M_1	25.1381	1.1527	TRUE	MtBE997678_s_at	11	NA	TRUE
crp1190_chr2_19M_2	55.6752	2.53756	TRUE		0	NA	TRUE
crp1190_chr2_19M_3	149.389	6.85021	TRUE	MtTC96209_at	6	NA	TRUE
crp1190_chr2_19M_4	39.9835	1.83344	TRUE		0	NA	TRUE
crp1190_chr2_20M_1	0	0	FALSE	MtgAC146774_92732_at	8	NA	NA
crp1190_chr2_22M_1	74.5963	3.40484	TRUE		0	NA	TRUE
crp1190_chr3_08M_1	60.9541	2.79504	TRUE	MtgAC146566_71451_s_at	11	NA	TRUE
crp1190_chr3_08M_2	151.014	6.92471	TRUE	MtgAC146566_89782_x_at	11	NA	TRUE
crp1190_chr3_10M_1	3792.86	173.921	TRUE	MtBG580138_x_at	10	NA	TRUE
crp1190_chr3_10M_2	1478.01	67.7737	TRUE	MtBG581442_x_at	1	NA	TRUE
crp1190_chr3_10M_3	269.624	12.3636	TRUE	MtBG581442_x_at	10	NA	TRUE
crp1190_chr3_10M_4	41.1242	1.86019	TRUE	MtAW775212_x_at	11	NA	TRUE
crp1190_chr3_10M_5	107.171	4.91429	TRUE	MtAW775212_x_at	2	NA	TRUE
crp1190_chr3_19M_1	178.908	8.1853	TRUE	MtgCR332820_x_at	9	NA	TRUE
crp1190_chr4_03M_1	164.788	7.55634	TRUE		0	NA	TRUE
crp1190_chr4_20M_1	90.2091	4.08727	TRUE		0	NA	TRUE
crp1190_chr5_18M_1	0	0	FALSE	MtTC96571_at	11	NA	NA
crp1190_chr5_31M_1	117.922	5.31174	TRUE		0	NA	TRUE
crp1190_chr6_21M_1	20.9376	0.960092	TRUE	MtgAC130804_106001_s_at	11	NA	TRUE
crp1190_chr7_09M_1	1141.34	52.3362	TRUE	MtgAC149208_92545_at	9	NA	TRUE
crp1190_chr7_11M_1	134.606	6.17237	TRUE	MtTC102778_at	11	NA	TRUE
crp1190_chr7_32M_1	657.472	30.1483	TRUE		0	NA	TRUE
crp1190_chr7_32M_2	279.311	12.8078	TRUE		0	NA	TRUE
crp1190_chr7_32M_3	148.329	6.80161	TRUE	MtTC109717_at	10	NA	TRUE
crp1190_chr7_32M_4	141.545	6.49053	TRUE		0	NA	TRUE
crp1190_chr7_32M_5	182.657	8.3757	TRUE		0	NA	TRUE
crp1190_chr8_16M_1	0	0	FALSE	MtgAC150505_45354_x_at	9	NA	NA
crp1190_chr8_17M_1	71.9586	3.29965	TRUE	MtgAC142143_112588_at	11	NA	TRUE
crp1190_chr8_21M_1	172.806	7.92399	TRUE	MtgCR324984_x_at	11	NA	TRUE
crp1190_chrU_008M_1	27.4386	1.2582	TRUE		0	NA	TRUE
crp1190_chrU_011M_1	73.4445	3.35219	TRUE		0	NA	TRUE
crp1190_chrU_014M_1	1020.97	46.8162	TRUE	MtgAC169979_52001_x_at	8	NA	TRUE
crp1190_chrU_015M_1	347.445	15.932	TRUE		0	NA	TRUE
crp1190_chrU_053M_1	0	0	FALSE		0	NA	NA
crp1190_chrU_064M_1	216.408	9.92338	TRUE		0	NA	TRUE
crp1190_chrU_095M_1	0	0	FALSE	MtgCG951401_at	9	NA	NA
crp1190_chrU_108M_1	67.4516	3.07336	TRUE		0	NA	TRUE
crp1190_chrU_120M_1	438.617	20.053	TRUE	MtAJ848414_at	9	NA	TRUE
crp1190_chrU_121M_1	84.3176	3.86637	TRUE	MtBG582685_at	3	NA	TRUE
crp1190_chrU_140M_1	780.467	35.7882	TRUE		0	NA	TRUE
crp1190_chrU_143M_1	0	0	FALSE		0	NA	NA
crp1190_chrU_155M_1	199.162	9.12983	TRUE	MtTC103031_at	7	NA	TRUE
crp1200_chr3_02M_1	467.97	21.424	TRUE	MtgCT030192_37193_x_at	10	NA	TRUE
crp1200_chr3_08M_1	521.898	23.9316	TRUE	MtTC101238_s_at	11	NA	TRUE
crp1200_chr3_19M_1	412.275	18.9048	TRUE	MtAW980550_at	10	NA	TRUE
crp1200_chrU_019M_1	2400.24	110.062	TRUE	MtTC95710_x_at	6	NA	TRUE
crp1200_chrU_081M_1	72.0651	3.30454	TRUE		0	NA	TRUE
crp1200_chrU_094M_1	257.418	11.8039	TRUE	MtTC101781_at	1	NA	TRUE
crp1200_chrU_098M_1	15819.7	725.41	TRUE	MtAW980950_s_at	4	NA	TRUE
crp1200_chrU_116M_1	96.0819	4.40582	TRUE	MtgAC186134_39898_s_at	2	NA	TRUE
crp1200_chrU_148M_1	926.247	42.473	TRUE	MtTC106603_at	10	NA	TRUE
crp1200_chrU_164M_1	427.268	19.5923	TRUE	MtBG581309_at	3	NA	TRUE
crp1200_chrU_167M_1	291.407	13.3624	TRUE	MtTC106606_s_at	11	NA	TRUE
crp1210_chr3_20M_1	36.2365	1.64655	TRUE	MtgCT963094_12322_x_at	9	NA	TRUE
crp1210_chr4_12M_1	54.2031	2.48548	TRUE		0	NA	TRUE
crp1210_chr4_16M_1	165.686	7.59752	TRUE	MtgAC139670_14184_x_at	10	NA	TRUE
crp1210_chr4_20M_1	0	0	FALSE	MtgAC135467_92632_x_at	9	NA	NA
crp1210_chr5_28M_1	52.5034	2.40321	TRUE	MtBE998784_x_at	11	NA	TRUE
crp1210_chr5_28M_2	2628.69	120.538	TRUE	MtgCR962137_78638_x_at	9	NA	TRUE
crp1210_chr7_11M_1	173.729	7.96631	TRUE	MtgAC152177_77001_x_at	10	NA	TRUE
crp1210_chr7_14M_1	359.842	16.5005	TRUE		0	NA	TRUE
crp1210_chrU_014M_1	423.977	19.4414	TRUE	MtTC102581_at	10	NA	TRUE
crp1210_chrU_016M_1	276.749	12.6903	TRUE		0	NA	TRUE
crp1210_chrU_059M_1	561.41	25.7434	TRUE		0	NA	TRUE
crp1210_chrU_059M_2	328.615	15.0686	TRUE		0	NA	TRUE
crp1210_chrU_108M_1	389.251	17.8491	TRUE		0	NA	TRUE
crp1210_chrU_118M_1	0	0	FALSE		0	NA	NA
crp1220_chr2_18M_1	49.9526	2.29057	TRUE	MtgAC175048_52283_at	9	NA	TRUE
crp1220_chr3_07M_1	0	0	FALSE	MtgCU182773_68248_at	10	NA	NA
crp1220_chr7_18M_1	355.255	16.2902	TRUE	MtBG582888_s_at	11	NA	TRUE
crp1220_chr7_18M_2	151.615	6.95231	TRUE	MtgAC162277_30068_s_at	11	NA	TRUE
crp1220_chr7_18M_3	528.998	24.2571	TRUE	MtAW574028_at	10	NA	TRUE
crp1220_chrU_114M_1	74.261	3.2999	TRUE	MtTC109393_at	10	NA	TRUE
crp1220_chrU_123M_1	461.314	21.1535	TRUE	MtTC102115_x_at	10	NA	TRUE
crp1220_chrU_167M_1	393.439	18.0411	TRUE	MtBG582210_x_at	10	NA	TRUE
crp1230_chr2_17M_1	0	0	FALSE	MtgAC163385_18001_x_at	8	NA	NA
crp1230_chr2_19M_1	126.683	5.80256	TRUE		0	NA	TRUE
crp1230_chr4_03M_1	582.236	16.5239	TRUE		0	NA	TRUE
crp1230_chr5_16M_1	16.192	0.742482	TRUE		0	NA	TRUE
crp1230_chr5_22M_1	525.596	24.1005	TRUE		0	NA	TRUE
crp1230_chr5_22M_2	166.674	7.64282	TRUE		0	NA	TRUE
crp1230_chr5_22M_3	631.622	28.963	TRUE		0	NA	TRUE
crp1230_chr5_23M_1	37.086	1.70057	TRUE	MtBG583616_s_at	11	NA	TRUE
crp1230_chr5_24M_1	0	0	FALSE		0	NA	NA
crp1230_chr5_25M_1	119.159	5.46403	TRUE		0	NA	TRUE
crp1230_chr5_28M_1	26.8034	1.22907	TRUE	MtgCR962137_48560_x_at	9	NA	TRUE
crp1230_chr6_08M_1	1407.11	64.5229	TRUE	MtTC101764_s_at	8	NA	TRUE
crp1230_chr6_22M_1	6374.47	292.301	TRUE	MtTC101764_s_at	8	NA	TRUE
crp1230_chr6_22M_2	1228.55	56.3348	TRUE	MtTC106870-1_x_at	8	NA	TRUE
crp1230_chr6_22M_3	7648.1	350.703	TRUE	MtMNC5019169_s_at	9	NA	TRUE
crp1230_chr6_22M_4	2221.39	101.862	TRUE	MtTC101764_s_at	8	NA	TRUE
crp1230_chr6_22M_5	225.301	10.3311	TRUE	MtTC101763_x_at	9	NA	TRUE
crp1230_chr6_22M_6	2675.29	122.675	TRUE	MtgAC150703_87001_x_at	8	NA	TRUE
crp1230_chr7_01M_1	223.06	7.48911	TRUE	MtgAC148762_56149_s_at	9	NA	TRUE
crp1230_chr7_05M_1	261	11.9681	TRUE	MtTC109065_at	10	NA	TRUE
crp1230_chr7_09M_1	86.3782	3.96086	TRUE		0	NA	TRUE
crp1230_chrU_014M_1	0	0	FALSE	MtAW208286_at	2	NA	NA
crp1230_chrU_094M_1	147.886	6.78132	TRUE		0	NA	TRUE
crp1230_chrU_124M_1	97.612	4.47599	TRUE	MtAW573738_x_at	10	NA	TRUE
crp1230_chrU_167M_1	21.782	0.99881	TRUE		0	NA	TRUE
crp1230_chrU_168M_1	1626.34	74.5759	TRUE		0	NA	TRUE
crp1240_chr3_13M_1	223.467	10.2471	TRUE	MtTC102054_at	10	NA	TRUE
crp1240_chr4_07M_1	1028.74	47.1728	TRUE	MtTC102054_at	8	NA	TRUE
crp1240_chr4_07M_2	1109.52	50.8769	TRUE	MtTC102054_at	8	NA	TRUE
crp1240_chr6_00M_01	779.954	35.7647	TRUE	MtgAC167034_30001_x_at	10	NA	TRUE
crp1240_chr6_00M_02	1499.89	68.7771	TRUE	MtTC105188_at	11	NA	TRUE
crp1240_chr6_00M_03	179.906	8.24074	TRUE	MtAL375811_s_at	10	NA	TRUE
crp1240_chr6_00M_04	0	0	FALSE		0	NA	NA
crp1240_chr6_00M_05	161.936	7.40354	TRUE	MtTC94879_at	10	NA	TRUE
crp1240_chr6_00M_06	0	0	FALSE	MtgAC153162_45001_x_at	7	NA	NA
crp1240_chr6_00M_07	0	0	FALSE	MtgAC167034_30001_x_at	10	NA	NA
crp1240_chr6_00M_08	3959.73	181.573	TRUE	MtTC105188_at	11	NA	TRUE
crp1240_chr6_00M_09	179.906	8.24074	TRUE	MtAL375811_s_at	11	NA	TRUE
crp1240_chr6_00M_10	1304.3	59.7817	TRUE	MtAW574106_at	3	NA	TRUE
crp1240_chr6_04M_1	5225.45	193.104	TRUE	MtTC100579_s_at	11	NA	TRUE
crp1240_chr7_18M_1	269.88	12.3753	TRUE	MtTC97930_at	10	NA	TRUE
crp1240_chr7_18M_2	1146.32	52.5641	TRUE	MtTC94044_s_at	11	NA	TRUE
crp1240_chrU_016M_1	3264.27	149.683	TRUE	MtTC96032_at	11	NA	TRUE
crp1240_chrU_059M_1	779.954	35.7647	TRUE	MtgAC167034_30001_x_at	10	NA	TRUE
crp1240_chrU_082M_1	179.906	8.24074	TRUE	MtAL375811_s_at	11	NA	TRUE
crp1240_chrU_090M_1	444.856	20.3988	TRUE		0	NA	TRUE
crp1240_chrU_108M_1	2333.38	106.997	TRUE	MtTC96950_x_at	8	NA	TRUE
crp1250_chr0_21M_1	0	0	FALSE		0	NA	NA
crp1250_chr1_13M_1	0	0	FALSE	MtgCG936374_at	10	NA	NA
crp1250_chr2_21M_1	5282.53	242.23	TRUE	MtgAC148820_70001_x_at	10	NA	TRUE
crp1250_chr4_34M_1	2169.76	99.4942	TRUE	MtgAC119408_21324_at	9	NA	TRUE
crp1250_chr5_24M_1	13.3183	0.61071	TRUE	MtgCR331787_x_at	9	NA	TRUE
crp1250_chr5_26M_1	111.039	5.09169	TRUE		0	NA	TRUE
crp1250_chr5_26M_2	763.192	34.9961	TRUE		0	NA	TRUE
crp1250_chr5_26M_3	249.719	11.4508	TRUE		0	NA	TRUE
crp1250_chr5_26M_4	0	0	FALSE	MtgCU179920_54668_x_at	11	NA	NA
crp1250_chr5_28M_1	170.119	7.80077	TRUE	MtBE999118_s_at	8	NA	TRUE
crp1250_chr7_13M_1	49.131	2.23686	TRUE	MtgAC157777_62235_x_at	11	NA	TRUE
crp1250_chrU_063M_1	1819.39	83.428	TRUE		0	NA	TRUE
crp1250_chrU_131M_1	0	0	FALSE		0	NA	NA
crp1250_chrU_145M_1	289.185	13.2606	TRUE		0	NA	TRUE
crp1260_chr1_12M_1	385.511	17.6775	TRUE	MtBG581420_at	8	NA	TRUE
crp1260_chr1_12M_2	34.6382	1.58833	TRUE	MtBG581420_at	8	NA	TRUE
crp1260_chr1_12M_3	707.715	32.4522	TRUE	MtgAC151619_57001_x_at	8	NA	TRUE
crp1260_chr1_12M_4	651.654	29.8101	TRUE	MtMNC5037136_at	8	NA	TRUE
crp1260_chr1_12M_5	894.105	40.9991	TRUE	MtTC94244_s_at	9	NA	TRUE
crp1260_chr1_12M_6	1006.78	46.166	TRUE	MtTC94243_at	10	NA	TRUE
crp1260_chr3_07M_1	2869.29	131.571	TRUE	MtgAC135606_92115_x_at	9	NA	TRUE
crp1270_chr2_18M_1	42.9413	1.96907	TRUE	MtAW775198_at	10	NA	TRUE
crp1270_chr2_22M_1	73.4445	3.35219	TRUE		0	NA	TRUE
crp1270_chr2_34M_1	60.4893	2.77373	TRUE	MtBG583185_s_at	10	NA	TRUE
crp1270_chr5_23M_1	162.067	7.43155	TRUE	MtgAC140671_79001_x_at	10	NA	TRUE
crp1270_chr5_25M_1	171.913	7.88304	TRUE	MtgAC174468_6622_x_at	11	NA	TRUE
crp1270_chr5_28M_1	710.579	32.5835	TRUE		0	NA	TRUE
crp1270_chrU_125M_1	1071.35	49.1268	TRUE	MtAW980625_at	7	NA	TRUE
crp1280_chr2_17M_1	148.428	6.74584	TRUE	MtTC97006_at	11	NA	TRUE
crp1280_chr2_17M_2	1927.82	88.4	TRUE		0	NA	TRUE
crp1280_chr7_18M_1	633.768	29.0614	TRUE	MtgAC148359_10020_x_at	9	NA	TRUE
crp1280_chr7_18M_2	632.005	28.9805	TRUE	MtgAC148359_10020_x_at	9	NA	TRUE
crp1280_chrU_083M_1	509.968	23.1474	TRUE	MtTC97006_at	4	NA	TRUE
crp1280_chrU_170M_1	93.4725	4.28352	TRUE	MtTC112237_at	10	NA	TRUE
crp1290_chr6_11M_1	176.266	8.05276	TRUE	MtTC109955_at	10	NA	TRUE
crp1290_chr7_09M_1	70.6393	3.21625	TRUE	MtgAC135315_88259_x_at	9	NA	TRUE
crp1290_chr7_09M_2	120.062	5.50541	TRUE	MtgCR347562_at	10	NA	TRUE
crp1290_chr7_12M_1	25.6667	1.17694	TRUE	MtgAC157374_44001_at	10	NA	TRUE
crp1290_chrU_108M_1	11.6347	0.533508	TRUE		0	NA	TRUE
crp1300_chr1_13M_1	0	0	FALSE		0	NA	NA
crp1300_chr2_12M_1	8.22816	0.377301	TRUE		0	NA	TRUE
crp1300_chr2_12M_2	88.1664	4.04286	TRUE	MtgAC131248_121811_at	9	NA	TRUE
crp1300_chr2_12M_3	4.85352	0.222557	TRUE		0	NA	TRUE
crp1300_chr2_12M_4	11.9395	0.5436	TRUE	MtgAC131248_121811_at	9	NA	TRUE
crp1300_chr3_01M_1	765.553	35.1043	TRUE	MtgCR932966_79795_x_at	11	NA	TRUE
crp1300_chr4_30M_1	19.6473	0.900924	TRUE	MtgCG942331_x_at	9	NA	TRUE
crp1300_chr4_30M_2	28.7927	1.32029	TRUE		0	NA	TRUE
crp1300_chr6_10M_1	0	0	FALSE	MtgAC130804_106001_s_at	11	NA	NA
crp1300_chr8_17M_1	83.0909	3.75927	TRUE	MtgAC142143_42814_x_at	8	NA	TRUE
crp1300_chr8_19M_1	26.0592	1.19494	TRUE		0	NA	TRUE
crp1300_chrU_017M_1	14.7355	0.675693	TRUE	MtgCG942331_x_at	9	NA	TRUE
crp1300_chrU_070M_1	2179.31	99.8468	TRUE	MtgCG937479_x_at	9	NA	TRUE
crp1300_chrU_088M_1	117.766	5.40015	TRUE	MtgCG970771_x_at	10	NA	TRUE
crp1300_chrU_104M_1	244.912	11.2304	TRUE	MtgCG970771_x_at	1	NA	TRUE
crp1310_chr0_03M_1	1761.95	80.794	TRUE	MtTC100341_x_at	10	NA	TRUE
crp1310_chrU_092M_1	111.83	5.12796	TRUE	MtTC98994_at	8	NA	TRUE
crp1320_chr3_21M_1	356.9	16.3647	TRUE	MtTC108430_at	11	NA	TRUE
crp1320_chr3_21M_2	620.4	28.4484	TRUE	MtgCT967315_49858_x_at	11	NA	TRUE
crp1320_chr3_22M_1	166.856	7.65118	TRUE	MtgCR378661_18397_x_at	11	NA	TRUE
crp1320_chr3_22M_2	133.164	6.10623	TRUE	MtgCR378661_24442_x_at	11	NA	TRUE
crp1320_chr3_28M_1	0	0	FALSE	MtgCT967303_9155_s_at	11	NA	NA
crp1320_chrU_045M_1	2597.3	73.9358	TRUE	MtAW980513_x_at	9	NA	TRUE
crp1400_chr1_17M_1	164.346	7.53607	TRUE	MtgAC135317_147001_x_at	8	NA	TRUE
crp1400_chr1_17M_2	38.9747	1.78718	TRUE	MtgAC135317_144001_x_at	10	NA	TRUE
crp1400_chr3_20M_1	12.1696	0.553314	TRUE	MtAW775255_x_at	7	NA	TRUE
crp1400_chr4_10M_1	1928.6	88.4355	TRUE	MtBE124600_x_at	7	NA	TRUE
crp1400_chr4_11M_1	0	0	FALSE	MtgCR971968_x_at	9	NA	NA
crp1400_chr4_17M_1	214.209	9.82254	TRUE	MtAJ848743_s_at	9	NA	TRUE
crp1400_chr4_17M_2	2443.53	112.048	TRUE	MtAJ848743_s_at	9	NA	TRUE
crp1400_chr4_18M_1	1731.11	79.38	TRUE	MtgAC139344_74230_x_at	10	NA	TRUE
crp1400_chr4_18M_2	0	0	FALSE	MtgAC139344_119626_s_at	11	NA	NA
crp1400_chr4_18M_3	500.32	22.9421	TRUE	MtgAC152176_90251_at	9	NA	TRUE
crp1400_chr5_25M_1	0	0	FALSE	MtBG583579_s_at	11	NA	NA
crp1400_chr5_31M_1	0	0	FALSE	MtgCR955011_2001_x_at	11	NA	NA
crp1400_chr6_06M_1	92.2298	4.22919	TRUE	MtTC96869_at	7	NA	TRUE
crp1400_chr6_08M_1	0	0	FALSE	MtTC107906_at	2	NA	NA
crp1400_chr6_12M_1	89.0022	4.08119	TRUE	MtAW127185_at	10	NA	TRUE
crp1400_chr6_12M_2	46.2123	2.11906	TRUE	MtTC109907_at	9	NA	TRUE
crp1400_chr6_13M_1	190.877	8.75266	TRUE	MtTC97746_x_at	9	NA	TRUE
crp1400_chr7_08M_1	0	0	FALSE	MtTC104756_x_at	11	NA	NA
crp1400_chr7_10M_1	650.961	29.8497	TRUE	MtgAC150800_53178_s_at	6	NA	TRUE
crp1400_chr7_23M_1	375.698	17.2276	TRUE	MtgAC142095_35739_x_at	8	NA	TRUE
crp1400_chrU_019M_1	390.888	17.9241	TRUE	MtAW127115_at	9	NA	TRUE
crp1400_chrU_040M_1	21.7659	0.998074	TRUE		0	NA	TRUE
crp1400_chrU_066M_1	79.5555	3.48207	TRUE		0	NA	TRUE
crp1400_chrU_107M_1	1169.08	53.6082	TRUE	MtBE124600_x_at	6	NA	TRUE
crp1400_chrU_111M_1	0	0	FALSE		0	NA	NA
crp1400_chrU_149M_1	46.4824	2.13144	TRUE	MtAW980554_at	10	NA	TRUE
crp1410_chr1_18M_1	799.841	36.6766	TRUE	MtgAC152186_4001_x_at	9	NA	TRUE
crp1410_chr1_19M_1	317.621	14.5645	TRUE	MtAJ848408_s_at	9	NA	TRUE
crp1410_chr2_01M_1	36.7435	1.68487	TRUE	MtgAC187465_131786_at	10	NA	TRUE
crp1410_chr4_22M_1	87.1563	3.97862	TRUE	MtTC108024_at	11	NA	TRUE
crp1410_chr5_25M_1	247.233	11.3369	TRUE	MtTC102647_at	11	NA	TRUE
crp1410_chr5_25M_2	916.617	42.0314	TRUE	MtTC102647_at	5	NA	TRUE
crp1410_chr5_29M_1	81.9721	3.75882	TRUE	MtgCU137655_123669_at	10	NA	TRUE
crp1410_chr5_29M_2	18.6135	0.853519	TRUE	MtgCU302328_110001_s_at	9	NA	TRUE
crp1410_chr5_29M_3	0	0	FALSE	MtgCU302328_90001_x_at	8	NA	NA
crp1410_chr5_29M_4	21.5916	0.990081	TRUE	MtgCU302328_110001_s_at	9	NA	TRUE
crp1410_chr5_40M_1	32.6857	1.4988	TRUE	MtgAC122165_26356_at	10	NA	TRUE
crp1410_chr5_40M_2	0	0	FALSE	MtgAC122165_31010_x_at	9	NA	NA
crp1410_chr5_40M_3	53.1371	2.42679	TRUE	MtBE124548_x_at	9	NA	TRUE
crp1410_chr7_25M_1	30.5972	1.40303	TRUE	MtgAC136505_27430_x_at	8	NA	TRUE
crp1410_chrU_142M_1	6492.37	297.707	TRUE	MtTC106423_at	5	NA	TRUE
crp1410_chrU_168M_1	721.44	33.0816	TRUE	MtTC102647_at	5	NA	TRUE
crp1420_chr1_02M_1	2.35106	0.107807	TRUE	MtgAC146722_89433_x_at	10	NA	TRUE
crp1420_chr1_18M_1	244.574	11.2149	TRUE	MtgAC152186_89001_x_at	10	NA	TRUE
crp1420_chr5_10M_1	114.871	5.26738	TRUE		0	NA	TRUE
crp1420_chr5_22M_1	178.212	8.17191	TRUE	MtgAC135604_92330_x_at	11	NA	TRUE
crp1420_chr5_23M_1	0	0	FALSE		0	NA	NA
crp1420_chr5_24M_1	125.549	5.75703	TRUE	MtgCR483162_x_at	10	NA	TRUE
crp1420_chr5_24M_2	431.985	19.8086	TRUE		0	NA	TRUE
crp1420_chr5_24M_3	61.1608	2.80452	TRUE	MtAJ388896_at	4	NA	TRUE
crp1420_chr5_25M_1	1203.17	55.1714	TRUE	MtTC95998_at	6	NA	TRUE
crp1420_chr5_25M_2	1203.17	55.1714	TRUE	MtTC95998_at	7	NA	TRUE
crp1420_chr5_25M_3	1187.7	54.4619	TRUE	MtTC103256_x_at	2	NA	TRUE
crp1420_chr5_25M_4	29.5979	1.35721	TRUE	MtgAC146558_53603_x_at	9	NA	TRUE
crp1420_chr5_25M_5	332.908	15.2573	TRUE	MtTC95194_at	11	NA	TRUE
crp1420_chr5_27M_1	131.437	6.02703	TRUE	MtgCT963112_69183_at	8	NA	TRUE
crp1420_chr5_29M_1	0	0	FALSE	MtgCU302328_122001_x_at	7	NA	NA
crp1420_chr5_29M_2	81.5246	3.7383	TRUE	MtBE998368_x_at	11	NA	TRUE
crp1420_chr5_30M_1	229.073	10.5041	TRUE	MtgAC144725_20095_x_at	9	NA	TRUE
crp1420_chr5_30M_2	149.066	6.83541	TRUE	MtgAC144725_20095_x_at	2	NA	TRUE
crp1420_chrU_076M_1	1527.85	70.0595	TRUE	MtTC100865_at	11	NA	TRUE
crp1420_chrU_100M_1	1214.99	55.7133	TRUE	MtTC105398_s_at	11	NA	TRUE
crp1420_chrU_125M_1	0	0	FALSE	MtBE997548_x_at	10	NA	NA
crp1420_chrU_126M_1	79.6419	3.58287	TRUE	MtTC105451_x_at	9	NA	TRUE
crp1430_chr4_03M_1	208.919	9.57996	TRUE	MtgAC165943_100001_x_at	11	NA	TRUE
crp1430_chr4_17M_1	413.064	18.941	TRUE	MtBE999056_s_at	8	NA	TRUE
crp1430_chr4_18M_1	46.5672	2.13533	TRUE	MtAW981107_x_at	9	NA	TRUE
crp1430_chr4_18M_2	0	0	FALSE	MtTC98459_at	8	NA	NA
crp1430_chr4_18M_3	1080.23	49.5339	TRUE	MtgAC169979_52001_x_at	8	NA	TRUE
crp1430_chr4_18M_4	289.161	13.2594	TRUE	MtAW981107_x_at	8	NA	TRUE
crp1430_chr4_18M_5	61.2135	2.80694	TRUE	MtTC98459_at	8	NA	TRUE
crp1430_chr4_18M_6	1303.57	59.7753	TRUE		0	NA	TRUE
crp1430_chr4_18M_7	12918	592.353	TRUE	MtTC95056_x_at	4	NA	TRUE
crp1430_chr5_10M_1	25.1772	1.1545	TRUE		0	NA	TRUE
crp1430_chr5_10M_2	356.799	16.361	TRUE	MtTC97065_at	11	NA	TRUE
crp1430_chr5_16M_1	14.9447	0.682373	TRUE		0	NA	TRUE
crp1430_chr5_20M_1	442.974	20.3125	TRUE	MtgCU302342_67001_at	11	NA	TRUE
crp1430_chr5_22M_1	118.931	5.45083	TRUE	MtAL374070_x_at	10	NA	TRUE
crp1430_chr5_22M_2	280.779	12.8751	TRUE	MtTC100607_at	10	NA	TRUE
crp1430_chr5_22M_3	1399.31	64.1653	TRUE		0	NA	TRUE
crp1430_chr5_23M_1	1399.31	64.1653	TRUE		0	NA	TRUE
crp1430_chr5_23M_2	0	0	FALSE		0	NA	NA
crp1430_chr5_23M_3	226.34	10.3788	TRUE		0	NA	TRUE
crp1430_chr5_23M_4	299.68	13.7418	TRUE	MtTC108563_at	10	NA	TRUE
crp1430_chr5_24M_1	11443.9	524.758	TRUE	MtTC95750_at	8	NA	TRUE
crp1430_chr5_25M_1	239.592	10.9865	TRUE		0	NA	TRUE
crp1430_chr5_25M_2	239.592	10.9865	TRUE		0	NA	TRUE
crp1430_chr5_28M_1	377.272	17.2998	TRUE	MtTC95731_x_at	9	NA	TRUE
crp1430_chr5_28M_2	4759.64	218.253	TRUE	MtTC99124_at	7	NA	TRUE
crp1430_chr5_29M_1	95.9891	4.40157	TRUE	MtgCU137655_47096_x_at	10	NA	TRUE
crp1430_chr5_31M_1	108.456	4.97321	TRUE	MtgCU326393_10246_x_at	9	NA	TRUE
crp1430_chr5_31M_2	87.8556	4.02861	TRUE	MtgCR955011_31001_at	10	NA	TRUE
crp1430_chr6_08M_1	89.7563	4.11576	TRUE	MtgAC186194_135001_x_at	11	NA	TRUE
crp1430_chr6_19M_1	318.663	14.6122	TRUE	MtTC110460_at	6	NA	TRUE
crp1430_chr7_04M_1	394.451	18.0875	TRUE	MtTC95273_at	11	NA	TRUE
crp1430_chr7_04M_2	47.9625	2.19932	TRUE	MtgAC149039_33633_at	11	NA	TRUE
crp1430_chr7_04M_3	156.2	7.16254	TRUE	MtgAC149039_32373_x_at	11	NA	TRUE
crp1430_chr8_17M_1	114.065	5.23045	TRUE	MtgAC142143_84524_x_at	9	NA	TRUE
crp1430_chrU_004M_1	21.9113	1.00474	TRUE	MtBE124958_at	7	NA	TRUE
crp1430_chrU_015M_1	825.27	37.8426	TRUE		0	NA	TRUE
crp1430_chrU_019M_1	2235.11	102.491	TRUE	MtTC112180_at	5	NA	TRUE
crp1430_chrU_070M_1	1488.02	68.2329	TRUE	MtTC105820_at	5	NA	TRUE
crp1430_chrU_095M_1	98.144	4.50038	TRUE		0	NA	TRUE
crp1430_chrU_116M_1	158.933	7.28784	TRUE		0	NA	TRUE
crp1430_chrU_159M_1	2227.47	102.14	TRUE		0	NA	TRUE
crp1440_chr1_02M_1	13.5019	0.619129	TRUE		0	NA	TRUE
crp1440_chr1_02M_2	226.147	6.11589	TRUE		0	NA	TRUE
crp1440_chr1_02M_3	533.079	24.4443	TRUE		0	NA	TRUE
crp1440_chr3_03M_1	822.976	37.7375	TRUE	MtBE997753_s_at	11	NA	TRUE
crp1440_chr3_04M_1	1049.78	48.1373	TRUE	MtTC100071_s_at	4	NA	TRUE
crp1440_chr3_04M_2	480.086	21.9517	TRUE		0	NA	TRUE
crp1440_chr3_04M_3	394.092	17.7526	TRUE	MtTC95126_at	10	NA	TRUE
crp1440_chr3_04M_4	19.5164	0.894923	TRUE	MtgCR328176_x_at	11	NA	TRUE
crp1440_chr3_04M_5	76.7296	3.51843	TRUE	MtTC109179_x_at	11	NA	TRUE
crp1440_chr3_04M_6	331.213	15.1878	TRUE	MtTC108183_at	11	NA	TRUE
crp1440_chr3_04M_7	736.482	33.7713	TRUE	MtTC106589_s_at	4	NA	TRUE
crp1440_chr3_04M_8	1134.11	52.0046	TRUE	MtTC106589_s_at	4	NA	TRUE
crp1440_chr5_23M_1	11.9296	0.54703	TRUE		0	NA	TRUE
crp1440_chr5_24M_1	70.1375	3.21615	TRUE		0	NA	TRUE
crp1440_chr5_24M_2	65.243	2.99171	TRUE		0	NA	TRUE
crp1440_chr5_29M_1	0	0	FALSE		0	NA	NA
crp1440_chr5_29M_2	437.652	20.0669	TRUE	MtTC101177_s_at	11	NA	TRUE
crp1440_chr5_29M_3	339.954	15.5886	TRUE	MtTC97658_at	9	NA	TRUE
crp1440_chr5_29M_4	937.148	42.9728	TRUE	MtTC103322_s_at	3	NA	TRUE
crp1440_chr5_29M_5	44.5788	2.04416	TRUE	MtgCU179877_1528_x_at	8	NA	TRUE
crp1440_chr5_30M_1	0	0	FALSE	MtTC100580_x_at	10	NA	NA
crp1440_chr5_31M_1	212.438	9.74131	TRUE	MtTC103606_at	10	NA	TRUE
crp1440_chr6_08M_1	20.8331	0.955299	TRUE	MtgAC186194_130001_x_at	11	NA	TRUE
crp1440_chr7_02M_1	538.168	24.6777	TRUE	MtgAC150777_2031_x_at	9	NA	TRUE
crp1440_chr7_05M_1	0	0	FALSE	MtgAC159613_3001_x_at	9	NA	NA
crp1450_chr1_25M_1	296.027	13.5726	TRUE	MtBG580142_x_at	9	NA	TRUE
crp1450_chr4_17M_1	633.402	29.0291	TRUE		0	NA	TRUE
crp1450_chr4_17M_2	0	0	FALSE	MtBG582611_at	11	NA	NA
crp1450_chr4_18M_1	91.2406	4.18383	TRUE	MtgAC152176_71220_s_at	11	NA	TRUE
crp1450_chr4_18M_2	66.1547	3.03352	TRUE	MtBG581396_s_at	9	NA	TRUE
crp1450_chr4_18M_3	9039.97	414.527	TRUE	MtTC96704_x_at	7	NA	TRUE
crp1450_chr4_18M_4	75.7356	3.47285	TRUE	MtgAC152176_107247_s_at	11	NA	TRUE
crp1450_chr4_19M_1	718.177	32.7925	TRUE		0	NA	TRUE
crp1450_chr6_08M_1	215.731	9.89231	TRUE		0	NA	TRUE
crp1450_chr6_11M_1	2007.81	92.0677	TRUE	MtTC95257_s_at	11	NA	TRUE
crp1450_chr6_11M_2	5250.02	240.739	TRUE	MtTC106585_x_at	4	NA	TRUE
crp1450_chr6_16M_1	512.359	23.4942	TRUE		0	NA	TRUE
crp1450_chrU_013M_1	642.372	29.4559	TRUE	MtTC94921_x_at	8	NA	TRUE
crp1450_chrU_018M_1	5853.68	268.42	TRUE	MtBG582750_at	4	NA	TRUE
crp1450_chrU_068M_1	136.148	6.24305	TRUE	MtTC96476_at	11	NA	TRUE
crp1450_chrU_076M_1	626.902	28.7465	TRUE	MtTC102038_at	5	NA	TRUE
crp1450_chrU_120M_1	298.59	13.6918	TRUE	MtTC108713_s_at	7	NA	TRUE
crp1450_chrU_150M_1	24218.3	1110.53	TRUE	MtTC106577_x_at	2	NA	TRUE
crp1450_chrU_161M_1	3856.23	176.827	TRUE		0	NA	TRUE
crp1460_chr4_17M_1	391.237	17.9401	TRUE		0	NA	TRUE
crp1460_chr8_07M_1	211.426	9.69491	TRUE		0	NA	TRUE
crp1460_chrU_149M_1	125.839	5.77031	TRUE		0	NA	TRUE
crp1470_chr2_16M_1	0	0	FALSE	MtgAC137521_87001_s_at	11	NA	NA
crp1470_chr2_21M_1	5731.25	262.8	TRUE	MtTC94421_s_at	11	NA	TRUE
crp1470_chr2_21M_2	2652.62	121.636	TRUE	MtTC106590_at	8	NA	TRUE
crp1470_chr4_09M_1	461.581	21.1657	TRUE	MtgAC153349_12001_x_at	8	NA	TRUE
crp1470_chr4_09M_2	177.046	8.07153	TRUE	MtMNC5019524_s_at	7	NA	TRUE
crp1470_chr4_09M_3	425.178	19.4965	TRUE	MtTC98265_at	11	NA	TRUE
crp1470_chr4_09M_4	154.106	7.0665	TRUE	MtMNC5019524_s_at	8	NA	TRUE
crp1480_chr3_03M_1	149.831	6.87049	TRUE	MtgAC146853_72001_x_at	7	NA	TRUE
crp1480_chr3_03M_2	83.2733	3.81849	TRUE	MtMNC5019124_x_at	11	NA	TRUE
crp1480_chr3_03M_3	237.248	10.879	TRUE	MtMNC5018393_x_at	11	NA	TRUE
crp1480_chr3_03M_4	148.166	6.79415	TRUE	MtgAC146853_17001_x_at	11	NA	TRUE
crp1490_chr3_02M_1	3642.28	167.017	TRUE	MtTC103042_s_at	11	NA	TRUE
crp1490_chr3_04M_1	1799.19	82.5018	TRUE	MtTC101086_x_at	9	NA	TRUE
crp1490_chr3_27M_1	1747.05	80.1109	TRUE	MtAJ388916_x_at	3	NA	TRUE
crp1490_chr3_27M_2	609.247	27.9369	TRUE	MtTC108417_at	11	NA	TRUE
crp1490_chr5_24M_1	36.1212	1.65633	TRUE	MtgAC169667_18001_x_at	9	NA	TRUE
crp1490_chr5_24M_2	36.1212	1.65633	TRUE		0	NA	TRUE
crp1490_chrU_143M_1	23.2173	1.06463	TRUE		0	NA	TRUE
crp1490_chrU_152M_1	3516.33	161.241	TRUE		0	NA	TRUE
crp1500_chr3_21M_1	0	0	FALSE		0	NA	NA
crp1500_chr3_21M_2	496.306	22.758	TRUE	MtTC106870-2_x_at	9	NA	TRUE
crp1500_chr3_21M_3	22284.9	1021.86	TRUE	MtTC94567_at	5	NA	TRUE
crp1500_chr5_17M_1	7.63996	0.350329	TRUE	MtgCU137664_55877_at	10	NA	TRUE
crp1500_chr6_08M_1	996.322	45.6862	TRUE	MtgAC145109_27001_x_at	11	NA	TRUE
crp1510_chr0_14M_1	970.795	25.6475	TRUE	MtTC107446_x_at	10	NA	TRUE
crp1510_chr3_19M_1	3276.44	144.939	TRUE	MtTC100325_at	11	NA	TRUE
crp1510_chr3_19M_2	12368.1	567.113	TRUE	MtTC100321_s_at	11	NA	TRUE
crp1510_chr4_15M_1	67.8243	3.11008	TRUE	MtTC102093_at	10	NA	TRUE
crp1510_chr4_15M_2	128.897	5.90339	TRUE	MtBE998007_s_at	10	NA	TRUE
crp1510_chr4_15M_3	88.7241	4.06843	TRUE	MtTC99756_x_at	10	NA	TRUE
crp1510_chr4_15M_4	284.132	13.0288	TRUE	MtTC102093_at	10	NA	TRUE
crp1510_chr4_15M_5	103.176	4.7311	TRUE	MtBE998007_s_at	10	NA	TRUE
crp1510_chr4_15M_6	88.7241	4.06843	TRUE	MtTC99756_x_at	10	NA	TRUE
crp1510_chrU_000M_1	88.7241	4.06843	TRUE	MtTC99756_x_at	10	NA	TRUE
crp1520_chr0_05M_1	22.6017	1.0364	TRUE		0	NA	TRUE
crp1520_chr1_10M_1	1736.51	79.6276	TRUE	MtTC108086_at	4	NA	TRUE
crp1520_chr3_04M_1	1168.93	53.601	TRUE	MtTC102913_at	5	NA	TRUE
crp1520_chr4_04M_1	58.8789	2.68563	TRUE	MtgAC152936_92863_x_at	11	NA	TRUE
crp1520_chr4_04M_2	204.744	9.38849	TRUE	MtBE997670_at	7	NA	TRUE
crp1520_chr4_04M_3	163.078	7.47791	TRUE	MtgCR509159_x_at	11	NA	TRUE
crp1520_chr4_04M_4	862.361	39.5435	TRUE	MtgCR314300_x_at	10	NA	TRUE
crp1520_chr4_04M_5	131.027	5.96351	TRUE	MtgAC152936_92863_x_at	11	NA	TRUE
crp1520_chr4_04M_6	303.42	13.8919	TRUE	MtgCR510067_s_at	11	NA	TRUE
crp1520_chr4_04M_7	167.535	7.68229	TRUE	MtgCR510067_s_at	11	NA	TRUE
crp1520_chr4_07M_1	0	0	FALSE	MtgAC121238_75196_x_at	11	NA	NA
crp1520_chr4_07M_2	0	0	FALSE	MtgAC121238_87388_x_at	10	NA	NA
crp1520_chr4_07M_3	256.446	11.6432	TRUE	MtTC108069_s_at	11	NA	TRUE
crp1520_chr4_07M_4	387.61	17.7174	TRUE	MtTC108069_s_at	11	NA	TRUE
crp1520_chr4_07M_5	231.802	10.2582	TRUE		0	NA	TRUE
crp1520_chr4_08M_1	185.6	8.51068	TRUE		0	NA	TRUE
crp1520_chr4_08M_2	244.94	11.2231	TRUE	MtTC106562_x_at	11	NA	TRUE
crp1520_chr4_08M_3	38.5497	1.76769	TRUE	MtAW775241_x_at	6	NA	TRUE
crp1520_chr4_08M_4	136.224	6.24652	TRUE	MtAJ388915_x_at	11	NA	TRUE
crp1520_chr4_09M_1	137.796	6.3186	TRUE	MtgAC161788_66001_x_at	11	NA	TRUE
crp1520_chr4_18M_1	105.055	4.81728	TRUE	MtBE999005_at	10	NA	TRUE
crp1520_chr5_09M_1	64.5173	2.95843	TRUE		0	NA	TRUE
crp1520_chr5_25M_1	89.1532	4.08811	TRUE	MtTC109109_at	10	NA	TRUE
crp1520_chr5_34M_1	0	0	FALSE	MtTC102310_at	3	NA	NA
crp1520_chr6_08M_1	0	0	FALSE	MtTC108086_at	2	NA	NA
crp1520_chr7_01M_1	115.031	5.27474	TRUE		0	NA	TRUE
crp1520_chr7_01M_2	1838.27	84.2935	TRUE	MtTC103559_x_at	5	NA	TRUE
crp1520_chr7_01M_3	265.403	12.17	TRUE	MtMNC5188151_x_at	11	NA	TRUE
crp1520_chr7_01M_4	504.914	23.1528	TRUE	MtTC96603_x_at	11	NA	TRUE
crp1520_chr7_01M_5	273.783	12.5543	TRUE	MtTC109349_x_at	11	NA	TRUE
crp1520_chr7_13M_1	92.9355	4.26154	TRUE	MtTC108179_x_at	11	NA	TRUE
crp1520_chr7_13M_2	32.2586	1.47922	TRUE	MtgAC171166_66001_x_at	11	NA	TRUE
crp1520_chr7_13M_3	562.975	25.6776	TRUE		0	NA	TRUE
crp1520_chr7_13M_4	0	0	FALSE	MtgAC171166_66001_x_at	4	NA	NA
crp1520_chr7_13M_5	93.0566	4.25584	TRUE	MtTC108178_at	11	NA	TRUE
crp1520_chr7_16M_1	262.073	12.0173	TRUE	MtgAC165277_37001_x_at	10	NA	TRUE
crp1520_chr7_18M_1	292.934	13.4325	TRUE	MtBG582263_x_at	8	NA	TRUE
crp1520_chr8_20M_1	37.7662	1.73177	TRUE	MtgAC160096_73650_x_at	11	NA	TRUE
crp1520_chrU_019M_1	995.945	45.6689	TRUE	MtTC100895_x_at	7	NA	TRUE
crp1520_chrU_019M_2	94.9007	4.35166	TRUE		0	NA	TRUE
crp1520_chrU_046M_1	80.0142	3.66904	TRUE	MtBG583759_at	11	NA	TRUE
crp1520_chrU_075M_1	22.3362	1.02422	TRUE		0	NA	TRUE
crp1520_chrU_078M_1	80.717	3.70127	TRUE	MtTC100893_x_at	7	NA	TRUE
crp1520_chrU_078M_2	59.1823	2.7138	TRUE		0	NA	TRUE
crp1520_chrU_100M_1	440.19	20.1848	TRUE	MtAW574215_at	6	NA	TRUE
crp1520_chrU_103M_1	154.502	7.08468	TRUE	MtTC108590_at	11	NA	TRUE
crp1520_chrU_103M_2	373.359	17.1203	TRUE		0	NA	TRUE
crp1520_chrU_104M_1	93.4645	4.2858	TRUE	MtTC100894_at	11	NA	TRUE
crp1520_chrU_108M_1	116.157	5.32636	TRUE	MtBE997676_x_at	10	NA	TRUE
crp1520_chrU_108M_2	54.6135	2.50429	TRUE		0	NA	TRUE
crp1520_chrU_121M_1	225.804	10.3542	TRUE	MtTC107608_at	11	NA	TRUE
crp1520_chrU_125M_1	276.149	12.6628	TRUE		0	NA	TRUE
crp1520_chrU_126M_1	0	0	FALSE		0	NA	NA
crp1520_chrU_132M_1	238.774	10.949	TRUE	MtTC96509_at	11	NA	TRUE
crp1520_chrU_153M_1	1562.04	71.6273	TRUE		0	NA	TRUE
crp1520_chrU_166M_1	10.5799	0.485142	TRUE		0	NA	TRUE
crp1520_chrU_170M_1	0	0	FALSE	MtBG582494_at	2	NA	NA
crp1530_chr1_31M_1	8749.29	401.106	TRUE	MtTC95912_s_at	8	NA	TRUE
crp1530_chr3_07M_1	28.9941	1.32952	TRUE	MtgCU179636_19231_at	10	NA	TRUE
crp1530_chr3_07M_2	138.865	6.36765	TRUE	MtgAC146704_105298_s_at	10	NA	TRUE
crp1530_chr4_10M_1	5213.03	239.043	TRUE	MtAJ847138_at	6	NA	TRUE
crp1530_chr4_10M_2	0	0	FALSE		0	NA	NA
crp1530_chr4_20M_1	0	0	FALSE		0	NA	NA
crp1530_chr4_20M_2	573.685	26.3063	TRUE	MtTC109261_s_at	10	NA	TRUE
crp1530_chr4_20M_3	267.624	12.2719	TRUE		0	NA	TRUE
crp1530_chr4_20M_4	896.396	41.1041	TRUE	MtTC102095_x_at	10	NA	TRUE
crp1530_chr4_20M_5	1112.24	51.0016	TRUE	MtgAC144930_24209_s_at	11	NA	TRUE
crp1530_chr4_20M_6	309.199	14.1783	TRUE	MtTC97025_at	10	NA	TRUE
crp1530_chr4_20M_7	146.277	6.7075	TRUE	MtgAC144930_62526_x_at	11	NA	TRUE
crp1530_chr4_20M_8	3710.67	170.152	TRUE	MtTC102095_x_at	10	NA	TRUE
crp1530_chr7_08M_1	161.036	7.38427	TRUE	MtgAC144929_78001_s_at	11	NA	TRUE
crp1530_chr7_08M_2	64.4243	2.95417	TRUE	MtgAC144929_200001_x_at	9	NA	TRUE
crp1530_chr7_08M_3	0	0	FALSE	MtTC100208_x_at	11	NA	NA
crp1530_chr7_09M_1	992.088	45.4921	TRUE	MtTC97576_at	10	NA	TRUE
crp1530_chr7_11M_1	73.9537	3.39114	TRUE	MtgAC139747_16816_s_at	11	NA	TRUE
crp1530_chr7_12M_1	0	0	FALSE	MtgAC144591_31065_x_at	9	NA	NA
crp1530_chr7_15M_1	1701.69	78.0306	TRUE	MtBG583878_x_at	18	NA	TRUE
crp1530_chr7_18M_1	198.046	9.08136	TRUE	MtgAC148291_10398_x_at	11	NA	TRUE
crp1530_chr7_18M_2	22.877	1.04902	TRUE	MtgAC148291_59721_at	11	NA	TRUE
crp1530_chr8_08M_1	251.251	7.91247	TRUE	MtTC95193_at	6	NA	TRUE
crp1530_chr8_08M_2	163.119	7.47981	TRUE	MtBG581778_at	10	NA	TRUE
crp1530_chrU_001M_1	0	0	FALSE		0	NA	NA
crp1530_chrU_005M_1	0	0	FALSE	MtTC103903_s_at	11	NA	NA
crp1530_chrU_047M_1	0	0	FALSE	MtgCR297497_at	11	NA	NA
crp1530_chrU_050M_1	361.726	16.5869	TRUE		0	NA	TRUE
crp1530_chrU_095M_1	3317.73	152.134	TRUE	MtTC101615_x_at	5	NA	TRUE
crp1530_chrU_100M_1	7203.36	330.309	TRUE	MtTC94903_x_at	11	NA	TRUE
crp1530_chrU_168M_1	4491.4	205.953	TRUE	MtTC103613_at	6	NA	TRUE
