# Supplementary material for: Detecting small plant peptides using SPADA (Small Peptide Alignment Discovery Application)
Source: BMC Bioinformatics. 2013 Nov 20;14:335. doi: 10.1186/1471-2105-14-335 (PMC3924332; doi:10.1186/1471-2105-14-335)
Supplement: Additional file 6 — Table S2. CRPs predicted by SPADA in M. truncatula using E-value threshold of 0.001. [file 1471-2105-14-335-S6.xlsx]

## Sheet: Sheet1
Table S2. CRPs predicted by SPADA in M. truncatula
SPADA prediction ID	sub-family	chromosome	start	end	strand	E-value	SignalP D-score	HMM score	Alignment score	sequence
spada_crp0000_chr0_08M_1	CRP0000	chr0	8163362	8163762	+	3.7e-35	0.752	743	155	MARSVPLVSTIFVFLLLLVATGPSMVAEARTCESQSHKFKGPCASDHNCASVCQTERFSGGHCRGFRRRCFCTTHC*
spada_crp0000_chr0_08M_2	CRP0000	chr0	8167587	8168061	+	1.1e-31	0.766	742	143.3	MARSVSLVSTIFVFFLLIVATEMGPSMVAARTCETPSNSFKGACFSDTNCASVCQTEGFPGGHCKGFRQRCFCTKPC*
spada_crp0000_chr0_08M_3	CRP0000	chr0	8170705	8171210	+	4.9e-33	0.783	755	151.1	MARSLPLVSTIFVFFLLLVATEMGPIMVAEARTCETPSNNFKGLCVSDTNCASVCQTEGFPGGHCEGFRQRCFCTKPC*
spada_crp0000_chr3_10M_1	CRP0000	chr3	10265357	10265909	-	3.9e-30	0.871	739	135.1	MARSITLVCTIFFFLFLLVSTEMQPTHVEEPEARTCDSQSHSFKGVCWIKHNCANVCKTEGFTGGHCHGFRRRCFCSKPC*
spada_crp0000_chr8_18M_1	CRP0000	chr8	18465613	18466013	+	3.7e-35	0.752	743	155	MARSVPLVSTIFVFLLLLVATGPSMVAEARTCESQSHKFKGPCASDHNCASVCQTERFSGGHCRGFRRRCFCTTHC*
spada_crp0000_chr8_18M_2	CRP0000	chr8	18469838	18470312	+	1.1e-31	0.766	742	143.3	MARSVSLVSTIFVFFLLIVATEMGPSMVAARTCETPSNSFKGACFSDTNCASVCQTEGFPGGHCKGFRQRCFCTKPC*
spada_crp0000_chr8_18M_3	CRP0000	chr8	18472956	18473461	+	4.9e-33	0.783	755	151.1	MARSLPLVSTIFVFFLLLVATEMGPIMVAEARTCETPSNNFKGLCVSDTNCASVCQTEGFPGGHCEGFRQRCFCTKPC*
spada_crp0000_chr8_20M_1	CRP0000	chr8	20604152	20604867	-	2.5e-30	0.767	684	135.9	MALQFLSIRTIFLFLLVLVATEMGSIMVVEARKCLSQSHSFKGLCLSDQNCATVCLTEGFTDGRCRGFRQRCFCSKPCLKV*
spada_crp0000_chr8_27M_1	CRP0000	chr8	27718849	27719993	+	4.6e-31	0.806	634	134.1	MERKTLWFLFMLFLLLAADIAVKTAEGRRCESKSHKFKGPCSRDSNCASVCRGEGFTGGDCRGFRRRCFCTRNC*
spada_crp0000_chr8_27M_2	CRP0000	chr8	27723442	27723830	+	1.9e-29	0.814	641	130.4	MERKTLGILFMLFLVLAADVAVKTAEGRRCESQSHKFKGPCVSDSNCGSVCRGEGFIGGDCRGVRHRCFCTRNC*
spada_crp0000_chrU_088M_1	CRP0000	chrU	88268637	88268949	-	1.6e-15	0.848	594	64.1	MNKARFGFFFILLILLTFEMVVQTEGRKHCREKSRLFEELCFNSEDCANTCRYEGFHLGGKCWGLFRTCYCKKKCR*
spada_crp0000_chrU_111M_1	CRP0000	chrU	111017721	111018049	+	2.4e-31	0.829	627	134.4	MNKTRFGFFFILLILLASQMMVQTEGRHCESKSHRFKGMCMSDHNCASVCHVEGFPGGNCRGFRRRCFCKKRC*
spada_crp0010_chr8_01M_1	CRP0010	chr8	1446237	1448436	-	1.2e-17	0.663	687	109.3	MERKSIVSICFFLVILLTSQKQVVHIEAYCEKQSRNFIGQCLGLIGDKLCYIICVTKENSISGSCQHLRCICSHAC*
spada_crp0010_chrT_02M_1	CRP0010	chrT	2119043	2119264	-	2.3e-31	0.643	712	215.2	MEKKTLASLCFFLIVLLAAQEAVVQIEACEKPSKFFSGACIGSSGNQQCGYLCRRGEGLLSGSCKNLKCVCAC*
spada_crp0010_chrT_02M_2	CRP0010	chrT	2439614	2439835	+	2.9e-36	0.936	682	245.3	MLLKTLASLCFFLIVLLAAQVVAQNVPCKTRNRNFKSACIAVSGDDEECDHDCRRVGGWNGGSCKNQKCVCDC*
spada_crp0010_chrU_011M_1	CRP0010	chrU	11106137	11106453	-	2.6e-06	0.915	624	102.8	MERKILLVLCFFLFALTVAQGRCMKMSSRFVGLCTGPLESQVCDYTCIGEGYPNGTCFSEVCYCSC*
spada_crp0010_chrU_035M_1	CRP0010	chrU	35295886	35296095	-	4e-19	0.551	582	124.5	MLTKNIMVFLLLETVEEGVVKVEECEKPSALFSGVCVDKPANQQCDYLCRKGEKLLSGSCKNKKCVCVC*
spada_crp0010_chrU_045M_1	CRP0010	chrU	45668706	45669125	-	7.2e-36	0.643	712	215.2	MEKKTLASLCFFLIVLLAAQEAVVQIEACEKPSKFFSGACIGSSGNQQCGYLCRRGEGLLSGSCKNLKCVCAC*
spada_crp0010_chrU_062M_1	CRP0010	chrU	62546943	62547273	-	4e-11	0.67	682	132	MERKTLVGMCFFLIVFLDAQEGMVEIEACEIPCILFDGECNSLQDNDVCHYLCRINELLLGGSCKNYKCICYAN*
spada_crp0065_chr3_10M_1	CRP0065	chr3	10697346	10697732	+	8.6e-05	0.786	440	2.2	MNTTRSYVVTMVLLFAFFICASETCLALERRELFGIKCNNDAYCQSVSDCDIHKGEQSHCIDGKCWCFLPPSSANKHT*
spada_crp0080_chr2_10M_1	CRP0080	chr2	10011276	10012696	-	2.9e-25	0.756	703	174.5	MEKKSLVVLCFLFLVLFVAQEIVVIEATYCNEKLSATFKGPCIPFFLRSRCNKYCKNKQHAFSGRCWDDFRCWCLRQHC*
spada_crp0080_chr2_10M_2	CRP0080	chr2	10267536	10267887	+	1.3e-22	0.703	704	145.3	MEKKSLPGLCFLFLVLFLTQEESVVIGAKVCQVPSRTFTGVCVPLDFPFCDSDCKKKEHAIKGKCVAFSCYCIKGC*
spada_crp0080_chr6_15M_1	CRP0080	chr6	15336410	15338041	+	1.4e-08	0.647	619	91.9	MSRFGFGFSLCIFFFVVFEKNVVIETRASEVLSDGVCMSLSGTFNGLCIPPFMNNRCDKSCKNKEHKYYGKCWQDLRCWCYGEC*
spada_crp0080_chrU_011M_1	CRP0080	chrU	11096080	11096145	+	0.0001	0.593	195	-3.1	MEKKSIAGLCLLFLVLFVARN*
spada_crp0080_chrU_082M_1	CRP0080	chrU	82195108	82195425	-	2.2e-38	0.836	708	264.9	MEKKTLAGLCFLFLVLFVAQEIVVTEAKTCENLADKYRGPCFSGCDTHCTTKENAVSGRCRDDFRCWCTKNC*
spada_crp0090_chr3_42M_1	CRP0090	chr3	42565716	42566075	-	2e-12	0.753	539	51.9	MARFLNRIQMFAAFFATILLVTSGKSHYSFSDEKEPKPSKACLRISDTWPHGRCYHSAVCNHFCQKVENAISGQCVFFFKKCQCQFCDEEEEKLST*
spada_crp0110_chr3_05M_1	CRP0110	chr3	5379506	5379850	-	1.9e-29	0.918	765	166.9	MSSSVSIFYTIFMLLSLALLLIFTCEVKAKICDSPSRTWSGPCIRDSVCNTTCIDAEYSNYGACGGYGFDCICFFKC*
spada_crp0110_chr4_40M_1	CRP0110	chr4	40191934	40192272	-	7e-13	0.937	686	89.1	MTYCANKFYNVLMFLCLAILLIFIWEVEAKVCEYPLSRTWFEEGQCFKDLCNTKCKEMIASYGSCQEDACVCAIYCY*
spada_crp0110_chr8_05M_1	CRP0110	chr8	5929666	5930366	+	1.4e-25	0.841	709	136.5	MTLSTASKFYIIFMFHCLLLISTWEVEATLCGRKSRTLSGRCTSNSDCSTKCIKWEYATYGSCGGFYIDCICFFNC*
spada_crp0110_chr8_13M_1	CRP0110	chr8	13527110	13527475	-	8.9e-26	0.937	749	144.1	MTSSLSKFYTIFILILLCLVFLLIFTWEVEAKLCGKPNRTLSSPCIDSVCYAKCIDSDLDAVSGSCEGFFTSECFCYYEC*
spada_crp0110_chr8_13M_2	CRP0110	chr8	13534133	13534476	-	7.6e-28	0.936	770	149.7	MTSFVSKFYTFFILLCLVFLLIFTWEVEAKLCGRPSRTLSRPCIDSECDAKCIDSELDAVSGYCEGFITSDCFCYYEC*
spada_crp0110_chrT_01M_1	CRP0110	chrT	1699494	1699724	+	4.8e-23	0.909	736	130.1	MSFFASNVYIVFMFLNLILLLLSTCEVEAEVCRKKSITWLGLCINNLSCSTTCVSEHALYGACQGDYVHCNCYFTC*
spada_crp0110_chrT_09M_1	CRP0110	chrT	9150203	9150550	+	1.9e-07	0.75	670.692	36.1	MISSTSKLCTVFMFICLVVLLISTSGTNYLSNLDLFTLVRYSILSLTYIFYFIYLFIFCVEAGDKICKVMHHTKSEFGCVKSACNEVCINIEHATYGYCVPPIPYFSFCFCYLKC*
spada_crp0110_chrU_014M_1	CRP0110	chrU	14214278	14214626	-	2e-12	0.87	673	74.2	MISSASKLYIVFLFICLSVLLISASEAKEKNCRVKHHTNVEHTNGCDKSNCNEVCINKDHATYGYCVPSIPYFSFCFCYFC*
spada_crp0110_chrU_015M_1	CRP0110	chrU	15294434	15295163	-	3.2e-32	0.847	779	143.1	MTSSASKFYTIFIFVCLAFLFISTSEVEAKLCQKRSTTWSGPCLNTGNCKRQCINVEHATFGACHRQGFGFACFCYKKCAPKKVEPKLCERRSKTWSGPCLISGNCKRQCINVEHATSGACHRQGIGFACFCKKKC*
spada_crp0110_chrU_050M_1	CRP0110	chrU	50124467	50125111	-	1.5e-29	0.853	776	176.9	MASSALKYYTFFLFFILALILLSTLEVQGNTCQRKSKTWSGPCLNTANCKNQCISKEPPATFGACHRDGIGFACFCYFNC*
spada_crp0110_chrU_052M_1	CRP0110	chrU	52536619	52537753	+	7.4e-25	0.733	693	118.8	MNWGEGFGIISTSKFYTMFMFPYLTLFFIIFVLCVEVEARICARGSRTWLGPCTINSDCSTKCIKQEHATFGACGGFGLDCVCYMNC*
spada_crp0110_chrU_065M_1	CRP0110	chrU	65360844	65361787	+	1.9e-23	0.868	775	129.2	MTSSARKFYAIFLFLSFALLLFSTLEVQALICKRRSITWHRPCPARDNVKCENHCINKEHALIGSCQPNDDSFELYCFCYFGC*
spada_crp0110_chrU_065M_2	CRP0110	chrU	65683086	65683413	-	1.1e-32	0.91	779	199.7	MTSSASKFYTIFVFVCLALLLISICEVEAKVCQKRSKTWSGPCLNTGNCKRQCVDVENATFGACHRQGFGFACFCYKKC*
spada_crp0110_chrU_088M_1	CRP0110	chrU	88743569	88743879	-	1.1e-26	0.846	745	147.2	MTSFISKFYPVFMFLCLVIFLIFSWPWEVEEKVCGRPNRTWSGPCIDSDCDEACLDLEFAAIYGSCGGTSYDCFCFFKC*
spada_crp0110_chrU_146M_1	CRP0110	chrU	146103516	146104099	+	9.8e-32	0.892	774	191.9	MASSTLKFNTIFLFLSLALLLFFTLEVQGNICKRKSTTWSGPCLNTGNCKNQCINVEHATFGACHQDGFGFACFCYFNC*
spada_crp0300_chr6_02M_1	CRP0300	chr6	2885106	2888156	+	0.0007	0.898	0	-80.4	MARLVVVFILVLIAISMLQTVVMASHGHGGHHYNDKKKYGPGSLKSYQCPSQCSRRCKNTQYHKPCMFFCQKCCNKCLCVPPGYYGNKAVCPCYNNWKTQQGGPKCP*
spada_crp0300_chrT_11M_1	CRP0300	chrT	11953487	11953759	+	2.4e-13	0.658	639	-52.2	MESSKKLVAVFXVCMVMLSSSVHVSKAHEQEKSNVEKFKESVAKVTAEYTNCFNECEKACIDQGLGYTHCEMKCDSDCNAKLLKEKFVQL*
spada_crp0300_chrU_013M_1	CRP0300	chrU	13880338	13880693	+	0.00023	0.588	321	-17.4	MSINSFFWEFYAFLWYWLQGQTIEPAKRPNCLIGRPGPPQTCCIEECTPNCRKDCTAKGFSAGGCYTALGANFCCCIV*
spada_crp0310_chr3_15M_1	CRP0310	chr3	15108005	15108401	-	5.9e-07	0.863	503	45.5	MAKHISQHCFLGILCIALVLASGPTPGYSCYYPTFCPSFGYCDLRCRAAGFIRGVCTDIEGSISCCCMK*
spada_crp0310_chr3_15M_2	CRP0310	chr3	15344675	15345132	+	3.1e-08	0.848	523	46.6	MAGHISQYFLLGILCIALVLASGSKIPSLSECVVPTPCVNPNSCNAECSTSGYQRGVCLYFPPQHSWLCCCV*
spada_crp0310_chr3_15M_3	CRP0310	chr3	15354848	15355361	+	1.5e-05	0.901	524	41.7	MAKHISQYFLLGILCIVLVLALGPTPVLSQCIWPGMCLGPAICDARCKFLLRPGGRCLGFVCCCT*
spada_crp0310_chr3_15M_4	CRP0310	chr3	15360739	15361188	+	1.1e-06	0.886	486	38.7	MAKHISQYCLLGILCIVLVLALGPTPRSSLCLNNNPSLCDNPSNCFATCHVLLFRKGECVNHICCCLLYMVY*
spada_crp0310_chr3_15M_5	CRP0310	chr3	15363372	15363847	+	0.00031	0.873	502	40.7	MAKHISQYCLLGIFCIALVLASGPTPGSSLCNNKHFLCDNPDNCLATCHVLLFRIGECFDNLCCCFLHIFY*
spada_crp0310_chr3_15M_6	CRP0310	chr3	15368398	15368895	+	4e-07	0.911	488	40.2	MAKYIFQYFLFGVLCIALVLASGPTPVLSFCFNNNPWYCDNPDFCKSMCHGLLFTKGVCDGHICCCQYG*
spada_crp0310_chr3_15M_7	CRP0310	chr3	15377260	15377683	+	6.2e-08	0.848	521	58.6	MAKHISHYCLLAILCIALVLTSGPTPGLSNCEFPSLCDSYDNCDFKCRDIGFHRGVCTDIEGTESCCCMS*
spada_crp0310_chr6_10M_1	CRP0310	chr6	10369616	10370007	+	3.7e-11	0.902	510	41.9	MAKHISQYCLLAILCIALVLASGLSFCHSHTYCDSEDNCDARCRDLNYARGRCIGLLCCCELL*
spada_crp0310_chrT_00M_1	CRP0310	chrT	925575	925766	+	2.2e-07	0.925	482	33.7	MAKHIAQYFFLALLFIALVLASGQKCFPSDCKDPSTCNESCIAIGKGNKQGYCFFGICCCDYD*
spada_crp0310_chrU_082M_1	CRP0310	chrU	82678127	82678669	-	2.2e-07	0.893	470	34	MANHISQYFLLGLLCIALVQASGGPMPYLVDGCYSYLSRYCDSPSSCEATCTHEGFDKGVCFGTICCCQYN*
spada_crp0330_chr0_07M_1	CRP0330	chr0	7672916	7674133	+	4.7e-06	0.913	388	-91.9	MSMGVSRSFLFGILCIVLVLASGPVLAGPTIGLDSYEVDCNGHGPCERCDERCIEHGYKHGGPTTISKMVSEPLQDTLGQLLAGFRYWAIPYMSTNQA*
spada_crp0330_chr0_07M_2	CRP0330	chr0	7716559	7717389	-	1.2e-11	0.866	590	-30	MASHINQSRLCWILCFAFVLLSGLSIATIFHVDYLGQSCLYKKCMDFTQCAQECLKRGYKNGGECVGSDHQNMRCCCYGS*
spada_crp0330_chr0_07M_3	CRP0330	chr0	7720744	7721350	-	7.3e-09	0.861	506	-35.3	MVSHAYQSRLCWILCFVMVFLSGFATSFGGDPPGLRCRGQCKDPQQCNQFCLNNGFKKGGVCLASGANPNFKICCCHS*
spada_crp0330_chr0_07M_4	CRP0330	chr0	7738113	7738581	+	2.1e-08	0.927	491	-33.9	MAFSFYQSFLFLILCIALVLPSGLAITKDPNAQCVASCVLLPKQCPIFCKTRGYKRGGQCQFYGKLNLCCCFQNPP*
spada_crp0330_chr0_22M_1	CRP0330	chr0	22092166	22092487	-	9.1e-11	0.93	469	-24	MASLKFILAAMLIAIFFLGVSSKQFCPGTCKNYPNCNAYCKKIGYEIGECIPPENHFCCCAKVDEINYHN*
spada_crp0330_chr2_18M_1	CRP0330	chr2	18823205	18823696	-	2.5e-09	0.8	507	-49.4	MVSYTNQSYLFGIFCIFFIISSGLATSVMDRTFCTNPCTNYCYENCVSRGFPRGGHCVNGQAPNGICCCYEGDLLLF*
spada_crp0330_chr2_22M_1	CRP0330	chr2	22940235	22940883	-	7.4e-08	0.806	576	-48.5	MATGIDRVLFFIAILCVASILTPGGATNEDKLIPGPTPKLAHCFRGVSCPVGCIQKCAGLGLGQPGHCQGNQCCCAAI*
spada_crp0330_chr3_15M_1	CRP0330	chr3	15404732	15405174	+	9.1e-07	0.792	506	-30.4	MAKHISQYCLLAILCIALVLTLGPTPSLSNCIYPMLCDSFVICDARCRGFGFLRGVCSDFPGTMSCCCVQ*
spada_crp0330_chr3_22M_1	CRP0330	chr3	22829842	22830301	-	2.4e-08	0.497	640	-52.6	MAKHISEYCLLAILCIALILKKKNYSLNMRFENVNFIFVAGPTPGLSFCYRPSVCDSQPNCDARCRAYTYNRGICILLVCCCE*
spada_crp0330_chr5_18M_1	CRP0330	chr5	18255868	18256179	-	4.3e-07	0.844	545	-43.8	MTHTQKFFMAALMVVLLLFSIGMHKTECRDLVHLKCLGPGSCPIAETCDTVCKGRHFTKGECTPRDLGEIECCCQL*
spada_crp0330_chr5_18M_2	CRP0330	chr5	18259669	18259980	+	1.4e-08	0.845	561	-37.8	MTHTQKFFMAALMVVLLFSIGMHKTECRNVVHVKCIGSCPFAEPCDTACKRQGFVKGECTPQNFGVECCCANFKD*
spada_crp0330_chr7_15M_1	CRP0330	chr7	15995335	15996552	+	4.7e-06	0.913	388	-91.9	MSMGVSRSFLFGILCIVLVLASGPVLAGPTIGLDSYEVDCNGHGPCERCDERCIEHGYKHGGPTTISKMVSEPLQDTLGQLLAGFRYWAIPYMSTNQA*
spada_crp0330_chr7_16M_1	CRP0330	chr7	16038986	16039816	-	1.2e-11	0.866	590	-30	MASHINQSRLCWILCFAFVLLSGLSIATIFHVDYLGQSCLYKKCMDFTQCAQECLKRGYKNGGECVGSDHQNMRCCCYGS*
spada_crp0330_chr7_16M_2	CRP0330	chr7	16043171	16043777	-	7.3e-09	0.861	506	-35.3	MVSHAYQSRLCWILCFVMVFLSGFATSFGGDPPGLRCRGQCKDPQQCNQFCLNNGFKKGGVCLASGANPNFKICCCHS*
spada_crp0330_chr7_16M_3	CRP0330	chr7	16060538	16061006	+	2.1e-08	0.927	491	-33.9	MAFSFYQSFLFLILCIALVLPSGLAITKDPNAQCVASCVLLPKQCPIFCKTRGYKRGGQCQFYGKLNLCCCFQNPP*
spada_crp0330_chr7_16M_4	CRP0330	chr7	16087575	16088123	+	2.8e-08	0.92	459	-36.4	MAFSFYQSFLFLILCIALVLPSGLAIGSVPDFQCIAPCEGLPEQCPVFCNTRGFKRGGGCQVRPNGKKCCCLPNPPELR*
spada_crp0330_chrU_010M_1	CRP0330	chrU	10813195	10813446	+	4.1e-06	0.866	535	-45.6	MKNVTHVCIKLIIFLVCSGFVTSLRIPTLDSTCVVLQRKETRKACCVEDCSPNCDADCKSRGFPIGGSCDPRTGNELCCCFME*
spada_crp0330_chrU_016M_1	CRP0330	chrU	16653055	16653282	+	4.5e-05	0.85	388	-43.5	MCYFIFLLLLLNFEFVTFFFIAGPVLAGPTIGLDSYEVDCNGHGPCERCDERCIEHGYKHGGGCYGFAQCCCVIN*
spada_crp0330_chrU_066M_1	CRP0330	chrU	66016406	66017236	-	1.2e-11	0.866	590	-30	MASHINQSRLCWILCFAFVLLSGLSIATIFHVDYLGQSCLYKKCMDFTQCAQECLKRGYKNGGECVGSDHQNMRCCCYGS*
spada_crp0330_chrU_117M_1	CRP0330	chrU	117274826	117275151	-	1.3e-07	0.906	500	-33.6	MAKYISQYFLLGLLCIALVLASGPTPSLSNDPHIDQTDRPCIAAYHCSENGNCDKLCREIGYKGGDCNPGYCCCDV*
spada_crp0330_chrU_166M_1	CRP0330	chrU	166594434	166595014	+	3.8e-09	0.855	478.208	-42	MASHVYQSSLQWILCFLFVFALLSGFATSSRGGTPGLSCRRKCINNQECNQYCNKHGFGRGGYCYCMGTTLGAAECPVPGQVKLCCCH*
spada_crp0330_chrU_167M_1	CRP0330	chrU	167714190	167714557	+	5.9e-07	0.911	411	-32.1	MEKHICQSFLLGLFCIMVVLASGLPTGTDPDIDCTGHGPCVDCKERCINEGYKKGGACLGFPLCCCMKN*
spada_crp0355_chr1_03M_1	CRP0355	chr1	3568353	3568771	-	2.4e-18	0.858	636	88.6	MASCIKPILLTFIVICIASVMVAGDVVFPPGKRCFVSIYCPTMPKLCDHFCKASSGFCFKDEQVCCCN*
spada_crp0355_chr1_03M_2	CRP0355	chr1	3577190	3577608	-	2.4e-18	0.858	636	88.6	MASCIKPILLTFIVICIASVMVAGDVVFPPGKRCFVSIYCPTMPKLCDHFCKASSGFCFKDEQVCCCN*
spada_crp0355_chr1_03M_3	CRP0355	chr1	3586008	3586426	-	2.4e-18	0.858	636	88.6	MASCIKPILLTFIVICIASVMVAGDVVFPPGKRCFVSIYCPTMPKLCDHFCKASSGFCFKDEQVCCCN*
spada_crp0355_chr1_03M_4	CRP0355	chr1	3595581	3596009	-	1.6e-15	0.776	658	67	MSNFQNKIASCIKPILLTFIVICIASVMVAGDVVFLPGKLCFVSTYCPTAPELCDNFCKVSLGNPKGGLCFKGQGVCCFN*
spada_crp0355_chr2_05M_1	CRP0355	chr2	5672682	5673125	+	2.9e-11	0.901	678	72.7	MATHINLLFVTIAMLCLASVTFAGSGEVSGECFPFPTCPNDTFQCSLHCLNKGYQHRGDCAFGKKLCCCNPNI*
spada_crp0355_chr2_19M_1	CRP0355	chr2	19798508	19798872	+	2.6e-07	0.823	530	33	MATHINLLIFTFFAIAFIASGSGVDETLHCFYGICAGKTGPCTQFCTGKGYPRGGNCLLNTGLCCCIGEV*
spada_crp0355_chr2_19M_2	CRP0355	chr2	19865783	19866265	+	1.7e-24	0.862	668	103	MAIRFNLLFFAYAIMCITLVMVAGEEDLPLPPGAYKCYAIGKCPGDSEHCLLYCRRRGYRNGGTCVPDSLACCCVKN*
spada_crp0355_chr2_22M_1	CRP0355	chr2	22906532	22906873	-	2.3e-10	0.841	593	53.7	MATRINCLLFFIAILCIASVMTPGGADGICSGYCNATDDNVWEYCSQYCVKKGFSSDAWCKATLCCCHDENHLL*
spada_crp0355_chr2_22M_2	CRP0355	chr2	22924994	22925716	+	8.5e-07	0.87	504	34	MTTRINYLFFFIAILCIASVITPGGAVPNCYGYCKAGPLIPDDGCVQLCKRFDEDAVCKNGMCCCALRPPPPRM*
spada_crp0355_chr2_22M_3	CRP0355	chr2	22928557	22929818	+	1.3e-06	0.861	519	31.9	MTTSINYLFFFIAIFCIVSVITPGGAVPNCYGYCKDGPIIPDDGCVQLCKRFDEDAVCKNGMCCCALRPPPPPPPPRM*
spada_crp0355_chr2_22M_4	CRP0355	chr2	22962264	22962745	-	4.9e-08	0.732	590	47.6	MAARINHMFFFITIVCIASMVVTPGTSSFDHPPLQDCETSKFCPNNVQACFKSCSDKGIPRANCNGNLCCCGI*
spada_crp0355_chr2_22M_5	CRP0355	chr2	22977669	22978034	-	0.00095	0.717	662	52	MAIRFSRLVLFIAIMCIAVVLIPGTSRMVGAEGVPFIPPEQDCKPSELCPENDSACLHSCHAGRGFGLGGRCQENQCCCEI*
spada_crp0355_chr2_23M_01	CRP0355	chr2	23285986	23286344	-	2.4e-11	0.784	614	67	MTTSISIQQYIFAILCFALVIMNSGVTSENIHYKVCITKGPCPNNDPACAKFCQNKSYPKGGNCIDNVCCCDK*
spada_crp0355_chr2_23M_02	CRP0355	chr2	23301266	23301737	+	1.9e-17	0.87	655	97.6	MAISFNRVHFFIALLCIASILTPGGAIDSASPWIYCIGKGPCPNKDQDCANYCAKSKFPKGGKCIASYCCCNG*
spada_crp0355_chr2_23M_03	CRP0355	chr2	23661935	23662585	-	2.8e-13	0.837	693	83.7	MATGINCMQLLITFLCIACVLTLGGAINGIPPETNCISKGPCAKYSDYCAVFCSNTGFARGGKCNEDGVCCCHE*
spada_crp0355_chr2_23M_04	CRP0355	chr2	23700444	23700806	-	5.7e-16	0.753	681	86.4	MTTCINRVHFFIAILCIASVLTIGGAVDGIPPYDYCIGKGPCLSKGQDCGNYCLRNGYTLGGKCDYKPVCCCNAQIVLHK*
spada_crp0355_chr2_23M_05	CRP0355	chr2	23713833	23714195	-	1.3e-16	0.75	680	87.7	MTTGINRVHFFIAILCIASVLTIGGAVDGIPPYDYCIGKGPCLSKGQDCGNYCLRNGYTLGGKCDDKPVCCCNAQVIPHK*
spada_crp0355_chr2_23M_06	CRP0355	chr2	23719460	23719872	-	1.1e-25	0.703	701	131.6	MATNINRVHFFISVVCIVYVLCPGGRGYATPPAPKRYCFILDPCRDNIQICDDNCEERSFGKNGGTCVRENLCCCNNNE*
spada_crp0355_chr2_23M_07	CRP0355	chr2	23725340	23725750	-	3.9e-14	0.796	668.296	121.9	MATGINCVHFFIYVLCIVSVLCPGGASGYVIPPPTLPPTTTLAPPSEYCYPIRSCPNNKWMCLDYCGERGFGKGVGTCVRDNLCCCIE*
spada_crp0355_chr2_23M_08	CRP0355	chr2	23737179	23737655	+	1.1e-20	0.836	668	109.1	MITSINRVHFFIAILCIVSVLTLGGAIDGIPPFSYCISIGPCSNKACGDYCLQQQFYLGGRCNAHGECCCNG*
spada_crp0355_chr2_23M_09	CRP0355	chr2	23748463	23748825	-	0.00013	0.885	657	72	MTTGINRVHFFIAILCIASVLTIVDGIPPYDYCIGKGPCLSKGQDCGNYCLRNGYTLGGKCDDKPVCCCNAQVIPHK*
spada_crp0355_chr2_23M_10	CRP0355	chr2	23754090	23754502	-	6e-13	0.703	701	131.6	MATNINRVHFFISVVCIVYVLCPGGRGYATPPAPKRYCFILDPCRDNIQICDDNCEERSFGKNGGTCVRENLCCCNNNE*
spada_crp0355_chr2_23M_11	CRP0355	chr2	23759970	23760380	-	7e-12	0.685	668.571	123.1	MATGINCVHFFIYVLCIVSVLCPGYVIPPPTLPPTTTLAPPSEYCYPIRSCPNNKWMCLDYCGERGFGKGVGTCVRDNLCCCIE*
spada_crp0355_chr2_23M_12	CRP0355	chr2	23769256	23769732	+	6.4e-08	0.836	668	109.1	MITSINRVHFFIAILCIVSVLTLGGAIDGIPPFSYCISIGPCSNKACGDYCLQQQFYLGGRCNAHGECCCNG*
spada_crp0355_chr2_23M_13	CRP0355	chr2	23789536	23790186	-	2.8e-13	0.837	693	83.7	MATGINCMQLLITFLCIACVLTLGGAINGIPPETNCISKGPCAKYSDYCAVFCSNTGFARGGKCNEDGVCCCHE*
spada_crp0355_chr2_23M_14	CRP0355	chr2	23828043	23828405	-	0.00011	0.889	658	81	MTTCINRVHFFIAILCIASVLTIVDGIPPYDYCIGKGPCLSKGQDCGNYCLRNGYTLGGKCDYKPVCCCNAQIVLHK*
spada_crp0355_chr2_23M_15	CRP0355	chr2	23857842	23858318	+	6.4e-08	0.836	668	109.1	MITSINRVHFFIAILCIVSVLTLGGAIDGIPPFSYCISIGPCSNKACGDYCLQQQFYLGGRCNAHGECCCNG*
spada_crp0355_chr2_23M_16	CRP0355	chr2	23868326	23868802	-	1.1e-20	0.836	668	109.1	MITSINRVHFFIAILCIVSVLTLGGAIDGIPPFSYCISIGPCSNKACGDYCLQQQFYLGGRCNAHGECCCNG*
spada_crp0355_chr2_23M_17	CRP0355	chr2	23888971	23889631	+	1.1e-18	0.759	688	105.3	MATGINRVQFFIYVLCIVYVLCSGGAAGYIIPPPSVHCIPRMSCPSNIQMCLDYCEERGFSTGIGKCVREDLCCCIR*
spada_crp0355_chr2_23M_18	CRP0355	chr2	23899613	23900089	-	1.1e-20	0.836	668	109.1	MITSINRVHFFIAILCIVSVLTLGGAIDGIPPFSYCISIGPCSNKACGDYCLQQQFYLGGRCNAHGECCCNG*
spada_crp0355_chr2_24M_1	CRP0355	chr2	24859502	24859901	-	1.7e-18	0.886	685	101.3	MATGINRVHFLIAILCIAFVFTQGGSIDAPPTTKYCITEVKCPNNDKACNDYCLKIRFPGGGKCESNNMCCCEA*
spada_crp0355_chr2_24M_2	CRP0355	chr2	24868705	24869469	-	1e-15	0.882	681	76.4	MATGINRVHFLIAILCIAFVFTQGGSIDARPTTKYCITEVKCPNNDKACNDYGLKIRFPGGGKCESNNMCGCEA*
spada_crp0355_chr5_30M_1	CRP0355	chr5	30646868	30647483	-	0.001	0.823	618	36.9	MATNIKSLSFILAIMCLTSIIASGERVNDLINSFNRVCSSFVGCPGSDSDCCNLCAKSGYHGECEGSKCCCDGFLTSMQHSTLAICS*
spada_crp0355_chr5_30M_2	CRP0355	chr5	30872929	30873886	+	3.2e-06	0.854	589	34	MASNINSLHIAFAILFTTLVLASGGNGFTNNIVKDDCIVLGRCRSIRWCSWNCASYGRSNSLCEDGQCLCCA*
spada_crp0355_chr7_16M_1	CRP0355	chr7	16096259	16096655	+	0.00075	0.925	562	39.7	MAFSIYQSFLCLILCIALVLPSGLAQGSRPKFQCVAQCTNPPSYCSQLCKTKGYGLGGECMFKGPLNQCCCVPNPPKLW*
spada_crp0355_chr8_12M_1	CRP0355	chr8	12051372	12051804	-	3.9e-13	0.768	674	67.1	MAMQFNHLSFAVSIMCIVFVMVAGFQDSPHLDKPDCFLSFPCPQNDGPCKKVCIEYGFPKGGVCQPNGNKCCCIGN*
spada_crp0355_chr8_12M_2	CRP0355	chr8	12065168	12065544	-	3.2e-13	0.822	667	69	MTMRFNHLCFTFAIICIVFVMVAGGFQDLPHSKKSKCFLSYQCPKNDEACKNSCIAHGFPKGGKCKPNSISCCCNGD*
spada_crp0355_chr8_12M_3	CRP0355	chr8	12073643	12074016	-	7.7e-15	0.891	663	71.9	MAIRFNHLCFTFAIICIVFVMVAGFQDLPDSKQSKCFLSYQCPKNDEACKNSCLAHGFPKGGNCKPNSASCCCNGD*
spada_crp0355_chrU_014M_1	CRP0355	chrU	14553995	14554357	+	1.3e-16	0.75	680	87.7	MTTGINRVHFFIAILCIASVLTIGGAVDGIPPYDYCIGKGPCLSKGQDCGNYCLRNGYTLGGKCDDKPVCCCNAQVIPHK*
spada_crp0355_chrU_020M_1	CRP0355	chrU	20669547	20669967	+	3.4e-05	0.828	658	80.9	MATQINRVHFFIAILCIFSVLTSGGANTSKLSACKYCIPKDSCGNNNQYCITFCIERGLPKDGVTCGNGLCCCYY*
spada_crp0355_chrU_037M_1	CRP0355	chrU	37291147	37291598	-	1.9e-10	0.898	610	79.1	MATHIHLLLFIFLILCFGSIMVVGDRCYPYERCASGSEFCNHFCTVTMGFSGGGYCEGNSKCCCIASIQ*
spada_crp0355_chrU_048M_1	CRP0355	chrU	48194806	48195249	-	2.9e-11	0.901	678	72.7	MATHINLLFVTIAMLCLASVTFAGSGEVSGECFPFPTCPNDTFQCSLHCLNKGYQHRGDCAFGKKLCCCNPNI*
spada_crp0355_chrU_052M_1	CRP0355	chrU	52666237	52666647	-	3.9e-14	0.796	668.296	121.9	MATGINCVHFFIYVLCIVSVLCPGGASGYVIPPPTLPPTTTLAPPSEYCYPIRSCPNNKWMCLDYCGERGFGKGVGTCVRDNLCCCIE*
spada_crp0355_chrU_059M_1	CRP0355	chrU	59423491	59424051	+	1.1e-14	0.844	657	95.3	MASHINHLHFTFTIMCLAFVVIAAKAAVINPGPCFFLGACPDDSEKCHQFCKTSKGIDKGKCHKDTNACCCNNIG*
spada_crp0355_chrU_065M_1	CRP0355	chrU	65868729	65869147	-	1.5e-11	0.858	636	88.6	MASCIKPILLTFIVICIASVMVAGDVVFPPGKRCFVSIYCPTMPKLCDHFCKASSGFCFKDEQVCCCN*
spada_crp0355_chrU_167M_1	CRP0355	chrU	167999151	167999563	-	1.1e-25	0.703	701	131.6	MATNINRVHFFISVVCIVYVLCPGGRGYATPPAPKRYCFILDPCRDNIQICDDNCEERSFGKNGGTCVRENLCCCNNNE*
spada_crp0550_chr3_17M_1	CRP0550	chr3	17205762	17206149	+	2.5e-06	0.914	0	-10.7	MKLSLLILFFLSLLISSSSSVTTAEEPICDPNNVRFIRILYCKNSDCLSKCLEKYGTSGTKNPNCNGRDTCVCCNDK*
spada_crp0550_chr3_17M_2	CRP0550	chr3	17212774	17214237	+	0.00013	0.798	575	-11.3	MKLSLLIIFFVSLLVSSSCSVTASEKPPIEALSCDPNKPEIGIIRIWFCKHEECHRQCFAKYDSAGIKNPRCDGRDTCDCCFDK*
spada_crp0570_chr8_28M_1	CRP0570	chr8	28941303	28941650	-	1.2e-17	0.839	673	39.4	MKNQAVFTFLIVLMTIFSFGFGIYDEASKTEKDCATVIEQTNCVNIQCGNDCAYFFPPETHGSCITPNHCRCFYKSFYCQPDENV*
spada_crp0580_chrU_142M_1	CRP0580	chrU	142585964	142586170	+	4e-06	0.678	366	13.8	MVIILFTFSAIALTSDGCITILPGDCIMEACRQWCHDNYQGHGYCVPTHKNFDPKYICFCNHIIKCYI*
spada_crp0580_chrU_148M_1	CRP0580	chrU	148683111	148683347	+	0.00012	0.827	535	29.3	MLLFSVCFFTVIILFTFSAIALTSDGCITTLPPGDCTLDACGKWCHDTYQGYGRCIPADKSINPKYYCLCNHIIGCPI*
spada_crp0670_chr2_13M_1	CRP0670	chr2	13503056	13503738	-	3e-37	0.857	1200	250.7	MVNQMSNYLLSLMLVLFVVGQVTVKGSETCSQFIAGCLDTPSCDSYCKEQYSDGNGICANERCICNFTCGGKPGKKAPKRDCEVNLGFCDNGGSPSCNDKCSSRYQAGTGYCDASIDPRFATCTCLYVC*
spada_crp0670_chr2_13M_2	CRP0670	chr2	13510002	13510642	-	2.4e-36	0.766	1156	254	MVNQIPNYILFLMLVLSVVGKVKVKGETCTQNFRPFVDTPSCDNYCKGQWSDGNGICESGGLCICKFPCGGKPGKDQIKRKCSVSTGFCNDGASACNSECGNRYYAGIGYCDGSIYPQIAICYCQYVC*
spada_crp0670_chr2_13M_3	CRP0670	chr2	13517663	13519105	-	6.4e-22	0.54	683	147.6	MVRSSPFKIRYIIAWFIAFVIEICSNERCICNFECGGKAGKKAPKRDCNASTGPCSKECGDSCCNNKCASKYNIGVGYCRSLFLPLAMCQCVYAC*
spada_crp0670_chr2_13M_4	CRP0670	chr2	13538881	13539406	-	1.7e-38	0.82	1174	260.9	MVSQMSSYLLSLMLVLFVVGQMKVKGEKCSLFIAGCLDTPACDSYCKDQWSGGIGICSNERCICNFECGGKAGKKAPKRDCNASTGPCSKECGDSCCNNKCASKYNQGVGYCRSLLPPLAMCQCVYAC*
spada_crp0670_chr2_13M_5	CRP0670	chr2	13726813	13727504	+	3.9e-39	0.872	1167	254.6	MVNQIPNYILFLMLFLSVVVKVKGETCTQNFRPFVDTPSCDNYCKGQWSDGNGICESGGLCICKFPCGGKAGKDQITRKCSVSTGFCNDGASACNSECGNRYYAGIGYCDGSIYPQIPICYCQYVC*
spada_crp0675_chr2_13M_01	CRP0675	chr2	13547092	13547562	+	7.4e-46	0.835	1171	329.2	MSTSFSFFVILVLVVAGQLIQVEGECTKIVGSCARQDCSEHCNSFARGVRVLGSSCSFYNLCTCTYDQPPPGLTPPGNCGIGMGICTGDCQDDCCNKRCVSRYSKTGVGKCVDALDMSLCLCSYDR*
spada_crp0675_chr2_13M_02	CRP0675	chr2	13577444	13577915	+	2.5e-44	0.836	1166	325.6	MSTSFSFFAILVLVVAGQLIQVEGECTKIVGSCAKEDCATHCQSYAKGVAVLGSSCSYYNLCTCTFDKPPPGLTPPGNCIIGMGICNGDCQDECCNKRCVSRYSKTGSGNCVDAFGMILCLCSYDR*
spada_crp0675_chr2_13M_03	CRP0675	chr2	13581669	13582149	+	5.4e-42	0.821	1173	318.8	MSKSFGFFAIVALVVAVQLIEVEGVCTNIVANCAHEHVYCPSQCEAFGRGVKPIGWSCDFYNLCTCTYEHPVTGQFGVNQCEIGMGLCTDDCRNDCCYARCEIKYPKSGVGDCVQDYGIDYCSCTYRRR*
spada_crp0675_chr2_13M_04	CRP0675	chr2	13600947	13601528	+	5e-38	0.804	1145	264	MAYPISKSFCFISILVFVVAVQLIQVEGNCTKIIGSCADVNCPYTCRRIYEKHARVLGSSCAIYNLCTCTLDKSPPNDTPKQCSIGLGLCNSTCNDDCCNAECVKKYNSRGSGGACIKIDGQNFCLCLYNS*
spada_crp0675_chr2_13M_05	CRP0675	chr2	13607968	13608452	+	1e-41	0.808	1174	324.7	MSKSFSFFAILTLVVAVQLIQVEGVCTNVVANCVDKEVHCPQVCQDFGKGAKPISTNCDFYNLCTCSYEHPVTGQFGVNQCSIGMGLCTSDCRNDCCDKRCTSKYPKSGVGFCVQDYGLDYCSCTYRRP*
spada_crp0675_chr2_13M_06	CRP0675	chr2	13612151	13612629	+	9.2e-44	0.843	1160	330.2	MSKSFGFFAILALVVAVQLIQVEGVCTRIVADCTAKNLSCPAVCKAVGSGAKLIGTNCDFYNLCTCTYDHEPYDIALCDIGMGLCTKDCRSDCCDAKCTGQYPKSGVGLCIHHFGLDYCRCTYRRP*
spada_crp0675_chr2_13M_07	CRP0675	chr2	13616378	13616855	+	1.8e-42	0.839	1157	326.8	MSKSFSFFAILALVVAVQLIQVEGVCTHIVADCSDKHLSCPAVCKAFGKGVKLIGTNCDFYNLCTCTYDHLPYNFDLCDIGMGLCTEDCMDDCCEARCTGQYPYSGVGLCVRDFGLHYCRCTYSRH*
spada_crp0675_chr2_13M_08	CRP0675	chr2	13621363	13621820	+	5e-34	0.857	1078	266.5	MSNSLGFFTIFALVLAVQLIQVEGVCTYIVADFSDKHLSCPAVCKVVGSGAKLIGTNCDFYNLCTCTYDHQPYDIDLCDIGMGLCTSDAKCTGQYPKSGGGLCIQHFGLDYCRCTYRRP*
spada_crp0675_chr2_13M_09	CRP0675	chr2	13623768	13624258	+	6.9e-42	0.84	1177	313.2	MSKSFGFFAILALVVAVQLIHVEGVCTNVVANCADKEVHCKRVCQDFGRGAKLLEYNCDFYNLCTCTFEHPAPGVPPYDKCDKGMGLCSDECDNDCCNDRCRIKYPKSGIGYCIKNYGLNYCLCTYKRR*
spada_crp0675_chr2_13M_10	CRP0675	chr2	13626731	13627227	+	7.3e-40	0.9	1170	311.1	MLKSVCFFAFLALVVAVQLTQVEGVCTNIVANCADEHVHCPSQCEAFGRGVKPIGSSCDFYNLCTCTYAHQVTGQFGVNQCEIGMGLCTDDCRNDCCYARCEIKYPKSGVGYCVQDYGLDYCSCTYRRR*
spada_crp0675_chr2_13M_11	CRP0675	chr2	13640571	13641373	+	5.9e-33	0.725	1101	194.8	MAKYTSNALYIFVALISVFAMQSILVGATCAKIVGSCATMDCKGYCRKLTISGDSHCRYYNLCTCFFNLSLPPKIQGIPMCSLGYGLCDANCDSNCCDAKCTSAERVYKNPYGKCTNMANKNYCICYYDHP*
spada_crp0675_chr2_13M_12	CRP0675	chr2	13659803	13660554	+	9.5e-30	0.658	1092	179.4	MAKISNSLCIFIVLVSTFTMQSILVEACSRIVGNCGAMDCLKYCNNLPGSPTGSCRYFNLCTCFYNTPPPKTRGIRTCSVGFGLCENCDLNCCNENCVNYYAHEYKNIKGKCLHILDPDPTYCICLYDPK*
spada_crp0675_chr2_13M_13	CRP0675	chr2	13667988	13668880	+	1.9e-22	0.514	871	115.2	MRDTKIRFHAGRFFLLFYHDVSSVELFLCQVQCPSALAINTSWRKMLKNCVGSCSRMDCNTHCIENGAISSSCYYYNKCTCFFDTTSSTTTISEVPRCSFGYGICEDDCDSNCCSSRCARKYSFFNKYITGTCAQYVGNDLQYLNDRYCICEYDDEEY*
spada_crp0675_chr2_13M_14	CRP0675	chr2	13671790	13672354	+	7.3e-36	0.731	1058	261.7	MSKSFAIFVLVASVKLIEVEASGAECTKIIGRCDKANCATHCQSYAKGVAVLGSSCSFYNLCTCAFDRSPPGLDQPACEVGLGLCNAQCSDSCCNTNCVRKYQNLGGVGKCIFAFDKVFCLCTYRG*
spada_crp0675_chr2_13M_15	CRP0675	chr2	13689356	13690461	+	1.1e-35	0.793	1154	264.4	MSKSFSFFAIFVLVAAVKLIQVEGDGGECTKIVGRCDEINCAVHCQSYAKDVAVLGSSCSFYDLCICAFDRSPPGLVQPACEVGLAQCNAPCSDSCCNANCVSKYKNFGGVGKCVFFALNKAFCLCTYRG*
spada_crp0675_chr3_15M_1	CRP0675	chr3	15397997	15398383	+	3.8e-33	0.772	1109	207.9	MANHISNFFYFFVILATIATVQYSTVEAGTCTSIFNRCDDIDCSSHCQSAHGTLGVSWRCDLFNLCTCTFNQDPSSNNLCRIGMGTCYQDECDQSCCNAKCAGTYKEGFGSCIPNQFTKDRCVCSYRS*
spada_crp0675_chr5_16M_1	CRP0675	chr5	16560319	16560729	-	9.2e-23	0.926	1008	75.4	MNLTNVCFFFFFFFLIFWTKVQLIPVEGECSKVLDSCHVSCEKQFNSFKSSASGKDFGRIPSTSCHPVNVCTCFFDYGPGFCTIIDQICSDPNDCSYDCSPRYDHDDSTGTCIQEMVRGTACVPTLVQLLLNIWCM*
spada_crp0675_chr5_21M_1	CRP0675	chr5	21893166	21893515	-	2.3e-05	0.813	549	-21.9	MANQISNFISFFVILVLVASGWNISLQQVEGRPACSTPLGACGPAGYCARRCKDLHKEDGEGSCNFGLCVCIHGCP*
spada_crp0675_chrU_094M_1	CRP0675	chrU	94134313	94134803	+	1.9e-30	0.733	1108	194.2	MANHISNFFYFFVILTTIAAVQYSTVDAGKCTSIFNRCDDIDCPGHCKSAHGTHGVSWKCDLFYLCTCTFNQNPSSKNLCRIGMGTCYQGECDQSCCNAKCAATYKQGFGTCIPNQFTKDRCVCSYRS*
spada_crp0860_chr3_12M_1	CRP0860	chr3	12569434	12570450	-	1.4e-15	0.833	718	48.3	MKLGNIILTVGALFALFTLTYGSGELADKFCYKTIGRLDNNCDNALQDCEQEFVQRFGKDSQPYGCKCRTDRTNLYHKCSCNVMC*
spada_crp0860_chr6_03M_1	CRP0860	chr6	3887142	3887628	+	1.5e-10	0.754	705	8.8	MKLGSILLLLWSFFVLFGLTYESGYPDIRYCSVPMRNLTGTCLTGKIDCYAEAMNQYPSRVPARNCVCNTFAEKHACTCCLLCGSKADNIDDFLVNQDDDIDYIPPREC*
spada_crp0860_chr7_04M_1	CRP0860	chr7	4610912	4611747	+	8.1e-07	0.85	746	-12	MKLGSIIILVGALFSLFTITYGSGVAHTDGFATSCPRHMDFRGQCQNSRLCGVDFNGALGASAMVQQCACKDVSKNRHRCTCCVRCEIGIDEKTAIPSRHSRHSGDYIPKCHKKFSLKVLKLLPESVKVANTYPNSGSSLRSSLS*
spada_crp0860_chr7_05M_1	CRP0860	chr7	5030973	5031709	-	6e-16	0.775	736	28.1	MKLGSILLLLWSFFVLFSLTKESDVGYPNIKYCARPLNGLSGTCLTGKIDCYEAFRRKFPGSDPRRCRCDTNGNTHNCTCCIVCGLKYEKILVNQDDYQC*
spada_crp0860_chrU_079M_1	CRP0860	chrU	79628529	79629033	-	9.2e-15	0.899	710	41	MKLGNTLLIVAALFTLFTYGSAKFCFQDLTNNGDCSKNSCEQEFVESFGSGSQPYGCRCDTTLDNKHICSCCASCGPNAKGLVCPPPHRPKTRFF*
spada_crp0860_chrU_100M_1	CRP0860	chrU	100047920	100048377	+	5.3e-20	0.864	767	50.2	MKLGSILLMVGALSVLFTLTYGSGVDYCLKEIVVDGSCKDHWPHGRDCTDEFINGVGSWTMAKDCQCQQLSSNKRRCQCCINCPDKANVLSDAFHVNVTHDRCSK*
spada_crp0940_chr3_07M_1	CRP0940	chr3	7175179	7175565	+	1.6e-06	0.663	536	-27.1	MKTTTTHSALSFTLLIALLIISSDMCMDYVEGRMNSEIVSSLIHTNDNGNCSSCKSDSDCINCILPDCNRAPGGVTTCFQHECVCQVFPPKQY*
spada_crp0940_chr8_25M_1	CRP0940	chr8	25794600	25794992	+	9.2e-06	0.892	493	-64.5	MRNQNIVSLVILTLFVMWLCANGRTVIEHKVYDSAQQKIVITQCIKKECNKNCIEHGQYGCCEHENCICYEPTPHWHCPNKPRYNFMYKKFL*
spada_crp1020_chrT_02M_1	CRP1020	chrT	2773331	2773603	+	3e-51	0.729	824	260.9	MAAKNSEMKFAIFFVVLLTTTLVNMQVMALRDMPPQETLLKMKLFSSNVLGTCNDYCNTNADCFGITLCPWCKLKKSSSGFTYSECSLLP*
spada_crp1040_chr6_08M_1	CRP1040	chr6	8376802	8377131	+	3.2e-06	0.66	557	-9.7	MDTARKYSLIMTFLLAFFIITSDMHTKTQARGVTVENIRCKSDRDCVGRMTCNPDRDVKCIGKQCECIAIHSTNFYK*
spada_crp1100_chr3_10M_1	CRP1100	chr3	10798427	10798819	-	0.00098	0.757	482	-47.9	MGTASTKISALVIVYLLAFLIFASDMFMKSEGKEIDAECDITSDCHDCAKGFHKLCSFGHCYCITGPPAKPEQNILDVKDGGI*
spada_crp1120_chr5_12M_1	CRP1120	chr5	12130316	12130664	-	0.00016	0.819	425	-38.6	MAKISTLIFLLLLFICITGKSTSVEARTPVKCSENIDCKPFCNQAFLSCCAFGQCICEACPPPLNHVPIIQSNYRSK*
spada_crp1120_chr6_20M_1	CRP1120	chr6	20239389	20239786	+	6.6e-05	0.734	440	-56.7	METSRNSSLLVTFLLAFLIIASDICMESQAKSVTDEIVVCSSTKDCRDKNYPCPSPLVLDCVANVCTCIHLQPTFTNEIHAPKPSVTN*
spada_crp1130_chrU_081M_1	CRP1130	chrU	81464065	81464373	+	2.1e-13	0.79	753	44.3	MAKIVNYVYSMIIFLFLFLVATKAERKPFITFKIFFPNLYTLYYPILVAALILISFFITRVYQCIADSDCQPWMCSLGMKPKCISVLRMCKCHGWQKYNVLT*
spada_crp1130_chrU_099M_1	CRP1130	chrU	99576844	99577157	-	1.1e-18	0.67	859	125	MVEIVKYVYVIIIFLSLFLVATNIYFVHDILSYFGYIILIYYFITGKFQKCCKDSDCLDLLYCRTPLKPKCIHERMCKCKAVFTSNDYVLT*
spada_crp1130_chrU_167M_1	CRP1130	chrU	167132524	167132826	+	6.7e-10	0.663	686	22	MTRIVKFIFISIFLVAMSNPNFNPGDPFLDVLNFLNYFIHNIFSHLNNTLSFSFFITTGRKCKQNSDCSKEICVFPWKPTCVEPYFLMILIKRYNYCTCT*
spada_crp1140_chr6_21M_1	CRP1140	chr6	21587461	21587766	-	0.00044	0.888	435	31.4	MPEMIQFDYLMILFIFLIFVVTNIMAWRPDCKENNDCPTFYCATWINTCIKFKCYCIRPWG*
spada_crp1140_chrU_162M_1	CRP1140	chrU	162640149	162640319	+	4.1e-08	0.497	412	22.1	MALNKMALFLFYYIGIRRLNCNSDDGCPNNYCTPPHFGKCVSKQCVCMKLAWYTKP*
spada_crp1150_chrT_01M_1	CRP1150	chrT	1807303	1807479	+	3.3e-08	0.904	439	39.8	MAKIITIIQIFTIIMLFIFVIVTDASYPCKIHRDCTTITCSYPLVPRCLIQKCYCGFN*
spada_crp1150_chrU_086M_1	CRP1150	chrU	86554305	86554454	-	1.4e-12	0.597	350	29.8	MFNSTFFSLFYIIGITICTGERDCRSYHCIPHEFPRCIRGMCRCKYSGN*
spada_crp1160_chr1_15M_1	CRP1160	chr1	15189582	15189853	-	7.5e-21	0.724	533	68.6	MSQISYFLKALLIFFSLFLVEINGEVKPCTYNIDCPLSMCPSPEIPKCVNSICECK*
spada_crp1160_chr3_01M_1	CRP1160	chr3	1550330	1550611	+	1.4e-12	0.916	524	32.9	MTKIIKFVHVMVLFILLFFVVTNVNGKWPSCKEAIDCGENFCISRFRVKCWRFKCFCIL*
spada_crp1160_chr3_05M_1	CRP1160	chr3	5595899	5596187	-	7e-07	0.807	462	34.2	MAESFKFICVIIIFLCSFIAAKNKCFRDDDCAKNMCPSYLVVKCVNGIYKCVRP*
spada_crp1160_chr3_05M_2	CRP1160	chr3	5602925	5603246	-	7.1e-20	0.743	565	53.9	MTEILKFVCVMIIFLSSFIVSQNIDSGGNRRCFRDSDCPKNMCPSYLVVKCLRSNCKCVRPGLQVRLNPN*
spada_crp1160_chr3_05M_3	CRP1160	chr3	5613999	5614318	-	6.5e-23	0.552	554	62.5	MTEILKFVCVMIIFISSFIVSKRGGKDKCFRDSDCPKHMCPSSLVAKCINRLCRCRRPELQVQLNP*
spada_crp1160_chr3_05M_4	CRP1160	chr3	5635515	5635826	+	2.2e-19	0.803	573	51.1	MAEILKFICFMIIFLSSFIVSESLNGHGRNRCFRDSDCPKVMCPSYLVTKCFKKHCRCRKPGLQVQLNPK*
spada_crp1160_chr3_05M_5	CRP1160	chr3	5642395	5642718	+	1.2e-22	0.79	581	60.6	MAEILKFVCFMIIFLSSFIVSESLNGHGKDRCFKDSDCPKYMCPSSLVAKCIKKLCSCRKPGLQIQLNPK*
spada_crp1160_chr3_11M_1	CRP1160	chr3	11031951	11032335	-	6.4e-16	0.662	585	26.7	MGITRISSLTTIFLLTFLIFAPDMYVISIHCRTNADCPRNMCKIGLPECDQTRKECWCFLPPSVDNNNIPNVIPQVTN*
spada_crp1160_chr3_19M_1	CRP1160	chr3	19205448	19205741	+	1.6e-21	0.821	566	61.2	MAEFVKFVYVMIIFIFLCLVVENIDGFRCLRNLDCPDSMCSSAYTPRCRHRTCVCLNNDEIKIL*
spada_crp1160_chr3_20M_1	CRP1160	chr3	20525037	20525340	-	1.4e-09	0.702	479	17.1	MGEIAKFVVYVIIFIVYLFFVSTNIVARRLAVPKLLCRIDYDCIAVKCPTILLVPKCINNRCTCIEI*
spada_crp1160_chr4_03M_1	CRP1160	chr4	3842691	3842965	-	2.1e-17	0.861	570	63.1	MVKIIKYVNLLILFISIFLVVTDVSAHKRCRVDFDCRMRMCVYPTVSVCIDRLCRCRRPPNM*
spada_crp1160_chr4_03M_2	CRP1160	chr4	3854689	3854983	-	1.8e-14	0.886	569	48.4	MGKIIKFVNLSILFIFMFLVVVDVNAERTCKEDFDCRMRYCVYPTIPLCDVKHCRCRRPPNL*
spada_crp1160_chr4_22M_1	CRP1160	chr4	22829340	22829638	+	8.9e-10	0.732	529	30.8	MAEILKFVYIIIIFLFITEIKGDKFVFDKNGADRCRSILDCPQDKCFPLLTLVCVNFACDCLHV*
spada_crp1160_chr5_20M_1	CRP1160	chr5	20736990	20737415	+	1.8e-23	0.852	564	81.1	MAQILKLVYAFTIFLFIFLVVTNGQECKDDGDCPTNMCLPSLVSKCINFICECTHSMSTD*
spada_crp1160_chr5_20M_2	CRP1160	chr5	20744125	20744550	+	1.8e-23	0.852	564	81.1	MAQILKLVYAFTIFLFIFLVVTNGQECKDDGDCPTNMCLPSLVSKCINFICECTHSMSTD*
spada_crp1160_chr5_20M_3	CRP1160	chr5	20762707	20763132	+	1.4e-20	0.85	549	69.2	MAQILKLVYAFTIFLFIFLVVTNGQECKDDGDCPTNMYLPSLVSKCINFICECTHSISTD*
spada_crp1160_chr5_20M_4	CRP1160	chr5	20774218	20774484	+	5e-19	0.579	504	62.1	MAIISKIIYPLTIFISLLLIETIRRLQCKHDSDCQKDMCRSPEIAKCVYFVCECV*
spada_crp1160_chr5_22M_1	CRP1160	chr5	22812059	22812333	+	6.6e-17	0.921	530	62.1	MTNYIVIFFLALFLIVIDVSAILECIFDIDCPTKKCAPPLVAKCDMYECYCRCPPNN*
spada_crp1160_chr5_23M_1	CRP1160	chr5	23528893	23529228	-	4.4e-21	0.861	541	58.1	MPKIMEFVYVMIIFLSIFVVITNVNAHIECKNDFDCPKNMCLAPRVAWCVNNKCECVLTYGPKYSTMKEKLLQKEKI*
spada_crp1160_chr5_24M_1	CRP1160	chr5	24603091	24603394	+	4.9e-22	0.902	592	66.1	MTSFLKFVYIMVLFLSLFLIATDVKAFLKCDSDLDCPPKMCYSHLSFVPLCVDNHCDCIQWKFKNNIPKAFP*
spada_crp1160_chr5_24M_2	CRP1160	chr5	24614262	24614555	+	1.1e-21	0.79	593	69.7	MTGVLKFVYTMVFFLSLFLIAIDIKAFLRCDFDLDCPPKMCYSHLYFVPMCVDNHCDCTQWKDIIPTIP*
spada_crp1160_chr5_31M_1	CRP1160	chr5	31385766	31386066	+	1.6e-13	0.873	533	35.1	MAEIIKFICLTILFLSLFLVAAEEDIGGHLECVEDEDCMEESCPIFSVHKCKNSGCECDEMFR*
spada_crp1160_chr6_05M_1	CRP1160	chr6	5848046	5848306	-	1.2e-21	0.909	531	72.1	MAHIFNYVYALLVFLSLFLMVTNGIHIGCDKDRDCPKQMCHLNQTPKCLKNICKCV*
spada_crp1160_chr6_05M_2	CRP1160	chr6	5855126	5855290	-	2e-09	0.624	429	31.3	MLDIILFFIPLTTFLYCYFPLTVHILCKHDRNCPKNMCLLTQIPKCFKNVCKCV*
spada_crp1160_chr6_05M_3	CRP1160	chr6	5895802	5896067	+	7.1e-16	0.854	527	42.3	MAKIFNYVYALIMFLSLFLMGTSGMKYGCKHTGHCPRKMCGAKTTKCRNNKCQCVQL*
spada_crp1160_chr6_05M_4	CRP1160	chr6	5901491	5901750	+	1.9e-15	0.857	520	41.6	MAKIFNYVYALIMFLSLFLMGTSGMKNGCKHTGHCPRKMCGAKTTKCRNNKCQCV*
spada_crp1160_chr7_17M_1	CRP1160	chr7	17614521	17614694	-	1.9e-22	0.767	540	72	MNTIPKFVYITILFISLLLVVTGAVRKPECRQNSDCPPYFCIKPTVPKCIKFKCLCK*
spada_crp1160_chr7_18M_1	CRP1160	chr7	18633331	18633549	+	3.1e-17	0.895	594	66.8	MATILNFVFVIILFISLLLVVTKGYREPFSSFTEGPTCKEDIDCPSISCVNPQVPKCIMFECHCKYIPTTLK*
spada_crp1160_chr7_18M_2	CRP1160	chr7	18636584	18636799	+	2.9e-16	0.824	599	61.4	MATILMYVYITILFISILTVLTEGLYEPLYNFRRDPDCRRNIDCPSYLCVAPKVPRCIMFECHCKDIPSDH*
spada_crp1160_chr7_18M_3	CRP1160	chr7	18670864	18671037	+	1.5e-21	0.823	540	68.9	MTTSLKFVYVAILFLSLLLVVMGGIRKKECRQDSDCPSYFCEKLTIAKCIHSTCLCK*
spada_crp1160_chrU_005M_1	CRP1160	chrU	5568974	5569254	+	3.7e-17	0.795	458	56.8	MSQIFKFSLIIFFSLLLVVTNGYWKCTLDNDCPKNMCLLPQIAQCVKFNCECKFYFYVQ*
spada_crp1160_chrU_125M_1	CRP1160	chrU	125037427	125037674	+	1.5e-13	0.729	462	50.8	MVLFFSLLIVVINIDAYRSCKTDDDCPDYLCTSPKIGKCMDNDCYCI*
spada_crp1160_chrU_142M_1	CRP1160	chrU	142136000	142136314	+	2.3e-22	0.649	560	57.8	MFKVLNIVYAMIIFLSISFSITNSFKMFCRYDEDCPPRMCRLPQVPQCNEFICDCGMPVYKPYQNKYIKK*
spada_crp1160_chrU_159M_1	CRP1160	chrU	159952790	159953069	+	4e-12	0.884	504	41.6	MAKTLMFIYIVILLTCVLAVIDINAFSFPCKTNSDCPSYLCHYPKNPECVERECICW*
spada_crp1170_chr3_10M_1	CRP1170	chr3	10899364	10899667	-	9.5e-25	0.891	560	108.6	MAKIFKFVYVMIIIISLLLVAMNAQGYCLVDADCVTLVCNFDEKRKCLRSTCVCRKFRFTGFYYEQLH*
spada_crp1170_chr3_10M_2	CRP1170	chr3	10911399	10911705	-	3.8e-28	0.845	555	126.4	MAKIIKFVYVMIIIISFFLVATNAKDDCLVDADCVTLVCEFDERPQCVINTCRCRPLRFSGFYYEQLH*
spada_crp1170_chr3_10M_3	CRP1170	chr3	10919972	10920257	-	1.6e-26	0.729	566	124.7	MPKIVKFIYVMIIIISLFLVATNDEEDCFVDADCVNLILCDFDEKPKCIINICQCFPWTVIH*
spada_crp1170_chr3_18M_1	CRP1170	chr3	18822747	18822854	+	1.1e-05	0.599	257	-2.9	MVEIVKFTYVMIILISLFLFSTNVDGKPIFIHFQI*
spada_crp1170_chr4_03M_1	CRP1170	chr4	3837267	3837536	-	9.7e-11	0.844	541	57.7	MAKIIKFINLSILFIFMFLVVTDVSATTKCKNNFECRFLICMNPLVPKCKVPYCRCM*
spada_crp1170_chr7_16M_1	CRP1170	chr7	16993893	16994084	+	1.4e-16	0.839	516	66.9	MGTIHKFLYAMILFIHITLVVSGNFFEFFHKCTQDSDCPSLLCRNKSELPKCIAGFMCRCPNV*
spada_crp1170_chr8_13M_1	CRP1170	chr8	13219238	13219551	+	6.4e-06	0.706	480.875	50.3	MAKIVKYVYVIIIFLSLFLVATLFFYFLLNILSYFGYIILIYFFIIGYYYKCFKDSDCVKLLCRIPLRPKCMYRHICKCKVVLTQNNYVLT*
spada_crp1170_chrT_01M_1	CRP1170	chrT	1422914	1423108	+	3.6e-20	0.784	549	105.4	MAEVIKFVNVIIIFISLFPFAMTVDANMVICTQDFDCQTKICPFDLQPKCTILFEFLLSLCGCV*
spada_crp1170_chrU_109M_1	CRP1170	chrU	109851172	109851404	-	7.4e-05	0.617	291	-19.7	MQMGKYMAQILKFVYVIIIFLSSFSVAMNNNGYYECTTDQCRA*
spada_crp1180_chr2_25M_1	CRP1180	chr2	25321409	25321682	-	1.3e-27	0.818	551	135.3	MARVISLFYALIIFLFLFLVATNGDLSPCLRSGDCSKDECPSHLVPKCIGLTCYCI*
spada_crp1180_chr7_07M_1	CRP1180	chr7	7599317	7599606	+	3.8e-28	0.745	626	153.5	MVQIGCFFYALIILLSPFLVATHQSIDDVIPCVLNTDCPRDMCPIHLFPKCINLLCRCSYWEDN*
spada_crp1180_chr7_07M_2	CRP1180	chr7	7605729	7606764	+	4.3e-34	0.839	641	187.5	MARILYFFFAFLIFVSLFMVATNESIPEVLPCLFSNECPPDLCPIDLFPKCINLSCQCSAEFYNID*
spada_crp1180_chr7_07M_3	CRP1180	chr7	7620821	7621625	+	3.5e-36	0.802	643	207.7	MARILCFFYGLLIFVSLFMVATNQSIPDVLPCLFSNECPPDLCPTDLFAKCINLTCQCTAEYDLD*
spada_crp1180_chr7_07M_4	CRP1180	chr7	7625219	7625508	+	3.3e-35	0.738	644	202.8	MARILYFFYTLLIFVSLFMIAINGSLPDAPPCLFTPECPPDMCPTDLTLKCINLTCQCTSEYDID*
spada_crp1180_chr7_07M_5	CRP1180	chr7	7643843	7644150	+	2.8e-35	0.798	644	199	MARILSFFYALLIFVSLFLVTTNGSLPDAPPCLFTPECPPDMCPTDLTLKCINLSCQCTIEYDIDPDVVPS*
spada_crp1180_chr7_07M_6	CRP1180	chr7	7675552	7675859	+	2.8e-35	0.798	644	199	MARILSFFYALLIFVSLFLVTTNGSLPDAPPCLFTPECPPDMCPTDLTLKCINLSCQCTIEYDIDPDVVPS*
spada_crp1180_chrU_066M_1	CRP1180	chrU	66212738	66213045	-	5.5e-19	0.798	644	199	MARILSFFYALLIFVSLFLVTTNGSLPDAPPCLFTPECPPDMCPTDLTLKCINLSCQCTIEYDIDPDVVPS*
spada_crp1190_chr0_05M_1	CRP1190	chr0	5980260	5980560	-	3.2e-19	0.515	564	57.4	MAEIVKYVYVIIIFPSLILFATNIEAIIRCFHDADCVHKICHPPQIRKCVSKICKCRLMITQKDYVLT*
spada_crp1190_chr0_22M_1	CRP1190	chr0	22935917	22936176	+	3.3e-13	0.798	527	48.8	MGEITKFVYVMIIYLFMFTMATSKVTVCDSNHDCRSYFCGPHKFSMCVRKFCQCI*
spada_crp1190_chr0_24M_1	CRP1190	chr0	24163454	24163736	+	1.7e-21	0.9	559	60.9	MVKIAKFLYVLIISLSLFLFAITVDGAYVTRFWCYRDLDCRKDMCKPPFNPRCHNHICICRLWGL*
spada_crp1190_chr1_11M_1	CRP1190	chr1	11827623	11827924	-	1.2e-20	0.656	564	64.6	MAEIVKYVYVIIIFLSTILVATNIEGTMSCFHDADCVHKRCQLPQIPKCVGKKCRCRGQYQANPMG*
spada_crp1190_chr1_13M_1	CRP1190	chr1	13810830	13811108	-	1.5e-16	0.866	564	64	MAKIIKIVYVMIVFFFIFLSVTNSSAFSGCMNDSDCPDLFCLPPLDMKCHELVCKCR*
spada_crp1190_chr2_16M_1	CRP1190	chr2	16719235	16719492	+	1.6e-20	0.754	562	71.9	MEDIVKFVYVIIIFLSIFIIATNMEAKTICIGDSDCRNERCMPGIKPVCSEGWCDCIGFIP*
spada_crp1190_chr2_17M_1	CRP1190	chr2	17347138	17347405	-	5.7e-19	0.716	538	69.2	MVEILKCFYVMITFLFLFFILTDELLVCESDEECPKSTCLPPQIPKCLRMICECV*
spada_crp1190_chr2_17M_2	CRP1190	chr2	17532703	17532974	-	3.6e-20	0.54	559	81.5	MTNIIKFVKVMIYFLSIFLISTYFKVKLSCFEDSDCPYDMCYAGFQPKCVNGWCDC*
spada_crp1190_chr2_17M_3	CRP1190	chr2	17568163	17568434	+	3.6e-20	0.54	559	81.5	MTNIIKFVKVMIYFLSIFLISTYFKVKLSCFEDSDCPYDMCYAGFQPKCVNGWCDC*
spada_crp1190_chr2_19M_1	CRP1190	chr2	19212285	19212497	+	1.6e-13	0.85	584	48.6	MAYISRIFYVLIIFLSLFFVVINGVKSLLLIKVRSFIPCQRSDDCPRNLCVDQIIPTCVWAKCKCKNYND*
spada_crp1190_chr2_19M_2	CRP1190	chr2	19298349	19298622	+	4.1e-16	0.872	550	53.6	MTEVLKLVYIMIIFLYIFLVVADTDPFAFCIKDSNCGQDLCTSPNEVPECRLLKCQCIKS*
spada_crp1190_chr2_19M_3	CRP1190	chr2	19813398	19813675	-	7.7e-13	0.834	515	31.2	MAEIHNFISIMIFCLLIFIIGIKGEFYCLSIKDCPQNLCVGSPLPLQCLKFICRCESI*
spada_crp1190_chr2_20M_1	CRP1190	chr2	20045071	20045390	+	8.3e-18	0.928	518	67.4	MAQMHLFVYIFIIILSLFIAVTNALIFCFEDINCPFDKCFPQLPKCINSFCECV*
spada_crp1190_chr2_21M_1	CRP1190	chr2	21472247	21472527	-	4.2e-14	0.932	503	47.3	MVKILKFIHIMIIFLIFIIVTNGASNPCVSTRDCTTHTCNPPLVARCINLRCYCGYK*
spada_crp1190_chr3_05M_1	CRP1190	chr3	5591146	5591479	+	3.7e-19	0.751	550	51.3	MTEILKFVCIMIIFLSSFIVSQNIDGNTGGNRKCFRDSDCPKFMCPSYLAVKCIGRLCRCGRPELQVELNPK*
spada_crp1190_chr3_08M_1	CRP1190	chr3	8510099	8511281	-	2.5e-17	0.545	580	0.7	MTTIVNFVCGMIIFLSEFMVATNFKRKQIPFYFFIREFYPCFIDGNCPRNMCKVYQIPKCVGGLCRCIPLRQVRWKLRLQNSLSPKQKFDDFDKNGIRQGCIFDNTRFKFSEEARLNVHTRGKDAKDVERI*
spada_crp1190_chr3_08M_2	CRP1190	chr3	8529373	8529612	-	1e-11	0.672	579	31.4	MSTIVNYVCSMMIICLFQFTVATNFERKQISFSFFMKEYWPCVTDDDCPSDLCKKVDQIPKCVGGLCKCFPIRFGQWER*
spada_crp1190_chr3_09M_1	CRP1190	chr3	9063962	9064231	-	2.1e-11	0.899	522	37.5	MAEILKILYVFIIFLSLILAVISQHPFTPCETNADCKCRNHKRPDCLWHKCYCY*
spada_crp1190_chr3_10M_1	CRP1190	chr3	10483491	10483758	+	1.2e-25	0.579	558	91.2	MDKVYKFVYVMIIFFSQIIVATNAQKIRRCFNDAHCPPDMCTPGVIPKCKFTICKC*
spada_crp1190_chr3_10M_2	CRP1190	chr3	10486661	10486901	+	8.3e-19	0.813	463	42.5	MDEVFKFVYVMIIFLFLILDVATYAEKIRTCFNDAHCPPDMCTLGVIPK*
spada_crp1190_chr3_10M_3	CRP1190	chr3	10567708	10567973	+	3.5e-20	0.569	530	63.3	MDEVFKFVYVMIIFPFLILDVATNAEKIRRCFNDAHCPPDMCTLGVIPKCSRFTICIC*
spada_crp1190_chr3_10M_4	CRP1190	chr3	10889381	10889671	-	8.5e-17	0.718	561	46.1	MIKVVKFIYVMIIILSLFQLSINAREKVNCLDDADCLEVSCLNGSNAECVGNSCVCVFVFYRENFDEQFRR*
spada_crp1190_chr3_10M_5	CRP1190	chr3	10894409	10894876	-	1.1e-19	0.761	565	51.3	MTKIVKFIYVMIIILSLFQLSKNAKEEVNCLDDADCLEVLCVFGSKAECVVNICICVPPRFGKFDEHFR*
spada_crp1190_chr3_16M_1	CRP1190	chr3	16367309	16367636	+	4.2e-10	0.805	530	28.8	MAQLHKLIYALTIFLSLFIVGAVRIPRPLIDPLNCHIDIHCIYKECRRPFKPSCLNFKCDCGKE*
spada_crp1190_chr3_19M_1	CRP1190	chr3	19893852	19894119	+	1.1e-17	0.556	524	42.3	MEENRAKTFKFVYGMVIFLYLYHVAKRVEAAIPCITDANCPCVFPLKPRCNFGYCICEEMIP*
spada_crp1190_chr3_19M_2	CRP1190	chr3	19917265	19917578	-	3e-06	0.844	572	39.8	MAEIIKYVYGMIIFIFLFLVSTNVHAGIRCVFPSDCPRTMRCLSEFHLTCKKKQCKCVKMFDPINFVTA*
spada_crp1190_chr3_21M_1	CRP1190	chr3	21969403	21969709	+	1e-15	0.837	565	54.6	MAEIVKFIYVMIIFLYLFLVSTNIEARQGCKIDYDCIKVVCKDGHAARCIMRRCECVEILNPIDLGST*
spada_crp1190_chr3_28M_1	CRP1190	chr3	28023727	28024009	+	6.5e-13	0.685	547	47.7	MAKIVKFVYVTIIFLYMFHVSTNIEADNYKCQTNYDCLRMWCPIGISPRCIKHRCKCIETLVQ*
spada_crp1190_chr4_03M_1	CRP1190	chr4	3834356	3834629	-	6.7e-14	0.863	565	55.2	MAKTIKFVNLLILFIFTFLVVADASATTRCVRNSDCRHHICMYPLVPRCKYPLCRCV*
spada_crp1190_chr4_20M_1	CRP1190	chr4	20459840	20460119	-	3.8e-05	0.925	488	55.3	MTKVLNLVYVMIIFIFLIFCSYVLCFYDSDCPQDKCKNPDDVPRCIFPVCHCIKS*
spada_crp1190_chr5_04M_1	CRP1190	chr5	4390743	4391022	+	6.6e-14	0.902	542	43.4	MTKFFKFVYTMFILISLFLVVTNANANNCTDTSDCSSNHCSYEGVSLCMNGQCICIYE*
spada_crp1190_chr5_04M_2	CRP1190	chr5	4399188	4399468	+	1.7e-13	0.901	543	41.5	MTKFFKFVYTMFILISLFLVVTNANAHNCTDISDCSSNHCSYEGVSLCMNGQCICIYE*
spada_crp1190_chr5_18M_1	CRP1190	chr5	18991477	18991755	+	3.1e-14	0.812	544	43.7	MVEILKFSHALIIFLFLSALVTNANIFFCSTDEDCTWNLCRQPWVQKCRLHMCSCEKN*
spada_crp1190_chr5_31M_1	CRP1190	chr5	31393324	31393652	+	6.4e-12	0.934	522.28	31.7	MAEIIKFVYVMILFLFLFLVAAEDIGGNCECIRDEDCFKQKRDEDCHKEYCMIFYVHKCENYKCVCAGMFN*
spada_crp1190_chr6_21M_1	CRP1190	chr6	21534819	21535099	-	5.2e-12	0.754	525	39	MKEILKFFYTMILFVSLFIVVINVGGKCISHMHCIYLSCGFPQLTYCLQNQCYCLNM*
spada_crp1190_chr6_22M_1	CRP1190	chr6	22531631	22531931	+	3.2e-19	0.515	564	57.4	MAEIVKYVYVIIIFPSLILFATNIEAIIRCFHDADCVHKICHPPQIRKCVSKICKCRLMITQKDYVLT*
spada_crp1190_chr7_09M_1	CRP1190	chr7	9277212	9277513	+	5.2e-17	0.781	550.667	49.4	MTVIVKFVCVMIIFLSLCVFSMHIETVTTCIYDSDCPEDMCYPPKKSFCSTFEILSIERKVGVCECI*
spada_crp1190_chr7_11M_1	CRP1190	chr7	11799796	11800098	-	6.6e-23	0.892	511	72.6	MVKILKFIYVMIIFLSLFLVATNVNAINKCSQDSHCPKDMCKKPSKPRCVVSPKLPLSSKSGVCTCV*
spada_crp1190_chr7_32M_1	CRP1190	chr7	32651440	32651700	+	6e-11	0.837	534	44	MVKILKFADALIIFLSLIVLVTSNDRVFCLTSKDCRCHKCFAREVPKCFLFMCVCYRI*
spada_crp1190_chr7_32M_2	CRP1190	chr7	32652971	32653256	+	1.4e-16	0.853	538	46.2	MAEISKFFYAFIIFISLILDVTNAGPIFCYNDDDCPHICSHPRVQKCRMFLCHCEEVEEKDEK*
spada_crp1190_chr7_32M_3	CRP1190	chr7	32656030	32656332	+	2.8e-20	0.91	544	51.7	MAEIFKFFYALIIFISLILSVANADPMYCFNDDDCRELKCSHPRVRKCRMFLCRCEEVDKEDEK*
spada_crp1190_chr7_32M_4	CRP1190	chr7	32971327	32973783	+	1.3e-15	0.547	519	57.3	MTPITKNIFDMIIFISPLIVTMSMRVLCGRDDTCPGFMCGAGSIIPKCVGRYCEC*
spada_crp1190_chr7_32M_5	CRP1190	chr7	32978395	32978668	+	5.9e-16	0.871	465	48.9	MIPPRANVYAMIIFLFIFFVAMLVKVSHSHCVIDAHCPRNMCGFHFPPRCVEGDCVC*
spada_crp1190_chr8_09M_1	CRP1190	chr8	9103778	9104091	-	9.1e-12	0.763	533	45.6	MGEIMKFVYVMIIYLFMFNVATGSEFIFTKKLTSCDSSKDCRSFLCYSPKFPVCKRGICECI*
spada_crp1190_chr8_09M_2	CRP1190	chr8	9335672	9335942	+	3.6e-13	0.787	530	47.5	MSEIIKFVYAMFIFIFMFTVATETDALCDSNRDCRGYHCNWPKFPICVRMICECI*
spada_crp1190_chr8_09M_3	CRP1190	chr8	9372419	9372706	+	2.2e-05	0.818	530	53.8	MGDIIKVVFAMIIYLYMLTIVTNAVTICDSDQDCRRYRCDPPEYPRCLGILCKCVYVSG*
spada_crp1190_chr8_09M_4	CRP1190	chr8	9497127	9497414	+	3.9e-15	0.818	530	53.8	MGDIIKVVFAMIIYLYMLTIVTNAVTICDSDQDCRRYRCDPPEYPRCLGILCKCVYVSG*
spada_crp1190_chr8_10M_1	CRP1190	chr8	10000872	10001160	+	4e-10	0.854	518	38	MDEIIKFLFVMVIYLLMFTIVIDATSFCDSVKDCREPAFFCEPPKIARCVMLFCRCD*
spada_crp1190_chr8_12M_1	CRP1190	chr8	12988612	12988929	-	1.8e-09	0.687	488	11.3	MQRGKNIAQIVKFFYVIVISLFLILVAMNGGYLFECTTDYDCRDVWYCSDTQVAKCYVRSRFLSKGKCLCVK*
spada_crp1190_chr8_16M_1	CRP1190	chr8	16583965	16584256	-	1.7e-06	0.657	525	40.7	MENNKTEIIKFVYAMIIFIFVFFDVSDVIAGESWFCFQDMTCPHNLCFPSKAVCISSQCICI*
spada_crp1190_chr8_17M_1	CRP1190	chr8	17962838	17963124	+	7.2e-22	0.879	539	67.6	MTIIIKFVYIMILLFFPFLVVSQIFPKWCLYDKDCPQNMCRPGRIPKCIFGHCNCVKQRS*
spada_crp1190_chr8_21M_1	CRP1190	chr8	21466962	21467239	+	7.4e-20	0.646	536	67.6	MVELVKFVYVMITLLSIVVVAKNSQGNKENICFKDADCPQDICSYPFKPKCNIYGYCSC*
spada_crp1190_chrT_00M_1	CRP1190	chrT	971789	971998	+	1.3e-21	0.854	556	71.9	MAKIVNFIYSMIIFLSLFLVETNAQCIYPACFKDHMCRQLKCSPGRTPKCVNYQCRCSPQALGSYHLLT*
spada_crp1190_chrU_008M_1	CRP1190	chrU	8575667	8575939	-	7e-17	0.934	543	51.3	MTKILNFVYAMIIILSLFLLVTNIRALNCTTASQCVNNRCYLHGKPSCLNGQCACV*
spada_crp1190_chrU_011M_1	CRP1190	chrU	11618932	11619227	+	2.2e-11	0.852	555	42.3	MYEILKYVYVMLIMIFIFLVACNAEAGEREEITPCNTDFNCPSSLCTFPLKLLKPICTNHQCICQHI*
spada_crp1190_chrU_014M_1	CRP1190	chrU	14246634	14246928	+	0.00072	0.759	486	16.9	MTKIQFCVYVLIIFLSLFLVVTNVKIAECVSYTDCQGGCPACYMRCIDGQCEPFIIKFI*
spada_crp1190_chrU_014M_2	CRP1190	chrU	14611655	14612105	-	2.3e-18	0.801	467	31.5	MQMTENIVEAFKSVYVMIIFLSLFLLSTNIDAAECYQDSDCPEDMCSYLAKPTCIFTEYFPIFWMAVCGCD*
spada_crp1190_chrU_015M_1	CRP1190	chrU	15951709	15951983	-	3.1e-16	0.92	526	60.4	MAQILMFIYVLIIFLSLFLVVTNARPCNNVDDCRKHMCTPYGQLVRCINSTCECVLD*
spada_crp1190_chrU_017M_1	CRP1190	chrU	17169747	17169836	-	1.2e-06	0.574	240	-5.2	MVEIVKFVYVMIIFLYLFLVSINLDDNPL*
spada_crp1190_chrU_017M_2	CRP1190	chrU	17543089	17543357	+	2e-16	0.757	541	55.3	MAQIPRYFYAFIIFLYLFHVATTNRFLYRIGCDTSNDCPSYMCPPPLSPRCTKFYCKCI*
spada_crp1190_chrU_064M_1	CRP1190	chrU	64125527	64125795	+	1.3e-14	0.747	557	60.4	MVQISSLFYVLIIFRFIFLVTTNSAVSILCKRNSHCPKYMCSPPLHQECIRNMCMCL*
spada_crp1190_chrU_086M_1	CRP1190	chrU	86879586	86879684	+	0.00046	0.545	258	-17.1	MVEIVKFVCIINIFIFLFLVATNVEGKPFLPF*
spada_crp1190_chrU_087M_1	CRP1190	chrU	87623223	87623321	+	3.3e-07	0.467	260	-4.1	MTEIVKYVYVIIIFLSLFLVATNIKGKPFYHF*
spada_crp1190_chrU_095M_1	CRP1190	chrU	95405028	95405336	-	1.3e-13	0.852	495	50.8	MAQIVKLVYVMIIFISLFFVAINVDAIPFRVCFHNRDCPRNMCLPSIPYCRFREKNVRFGSPLGLCSCD*
spada_crp1190_chrU_102M_1	CRP1190	chrU	102699623	102699784	-	7.5e-05	0.821	251	-8.4	MAKILKYVHVMFIFLSLFLVVTDASKSTLNFSSLSYTKSFIHFLTFLYSYFAS*
spada_crp1190_chrU_108M_1	CRP1190	chrU	108275263	108275649	-	6.9e-15	0.878	532	18.1	MARIFNLIYVMVLFLSLFIILTNGDVKCDTDDDCRDYLCARPTVGKCIYDYCHCIVMITIDEKLSHQSGINKVVRENGHVSIDPTIKEIKLRENIL*
spada_crp1190_chrU_112M_1	CRP1190	chrU	112270476	112270718	+	2e-09	0.647	405	28.4	MIVFLSIFHVVNSYVVMCEKDSDCVDSFCVPPNVPKCRVVCKCLPK*
spada_crp1190_chrU_120M_1	CRP1190	chrU	120557939	120558211	-	7.8e-12	0.893	564	45.1	MTTFFKSVYTMIILLLLFLFVTNASKSANCTSTVNCVHTPCMSPTLPLCVQDECVCV*
spada_crp1190_chrU_121M_1	CRP1190	chrU	121927644	121927942	-	2e-18	0.838	544	50.7	MNPNIRLFYALIIFLSLLLILTDGGLINGGSVPCLTSFGCPRSTCYPPSTPNCIRRICECI*
spada_crp1190_chrU_140M_1	CRP1190	chrU	140456423	140456728	-	4.2e-13	0.911	516.4	27.9	MAQFSKLFYVIIIFLSLFLVAMSADHQFECTTDHDCREVECFLDTLVAKCFVSFVLGRFLSKGICSCV*
spada_crp1190_chrU_143M_1	CRP1190	chrU	143454044	143454346	-	4.3e-15	0.893	523	46.2	MAEIFKFIYVSIVFLFLFLGVTNVEASSRCKSDADCDCPPPFKPKCRFRSCTCSNLKVWKGPELSFI*
spada_crp1190_chrU_155M_1	CRP1190	chrU	155128570	155128806	-	3.7e-16	0.569	512	69.3	MNLLTKNVFDMIIFLSPLIVTMSMKVLCGRDGTCPRFMCGPGIIPKCVGRYCEC*
spada_crp1200_chr3_02M_1	CRP1200	chr3	2440596	2440897	-	6.5e-31	0.841	596	132.7	MAKIVNFVYSMIVFLFLFLVATKAARGYLCVTDSHCPPHMCPPGMEPRCVRRMCKCLPIGWRKYFVP*
spada_crp1200_chr3_08M_1	CRP1200	chr3	8921804	8922091	+	1.4e-29	0.722	596	120.8	MAKIVNFVYSMIIFVSLFLVATKGGSKPFLTRPYPCNTGSDCPQNMCPPGYKPGCEDGYCNHCYKRW*
spada_crp1200_chr3_18M_1	CRP1200	chr3	18823578	18824417	+	2.5e-06	0.492	327	20.1	MPCYIFFFHFIPALRLRCVHVSKCPKMYCNRGFELGCVQKYCKCVRIT*
spada_crp1200_chr3_19M_1	CRP1200	chr3	19889286	19889591	+	3.9e-12	0.713	573	55	MAKLVKFVYVIIVFYTLFLVGTEIVSGHACTVNADCEQSMCDPFCVGGYHFTPICVIGWCVCVGNRVAPVL*
spada_crp1200_chr3_19M_2	CRP1200	chr3	19920959	19921269	-	5.7e-24	0.871	599	84.2	MAKIVKFIYVMIILIFLFLVSTNIDAIRNKCFRPSDCPPSMYCDAGFQIGCVRKICTCLRILAPIDFVPT*
spada_crp1200_chrU_019M_1	CRP1200	chrU	19765268	19765559	-	6.1e-26	0.81	575.5	116.2	MAKIANFVYSMIIFLSLFLVATKAEFTLFILSFFVTRYYPCNTDSDCPQNMCSPDMEPRCWTGYCSSCYIRWGK*
spada_crp1200_chrU_094M_1	CRP1200	chrU	94671955	94672262	-	5e-15	0.802	514	47.1	MAEIVKFVYVMIILFYVFLVSMNIDAFDGHGGPPCTKVSDCPPNLVCKPGYKLGCSANYQCICYMKMSF*
spada_crp1200_chrU_098M_1	CRP1200	chrU	98889839	98890269	-	6e-07	0.878	536	66.8	MAIIKFIYTMFLFILLFVVPTKVDGGFGKCVRDADCVDEVCSPGCNKRCVGFECQCPL*
spada_crp1200_chrU_148M_1	CRP1200	chrU	148948885	148949194	-	1.8e-28	0.812	597	114.4	MAKIVYFVYSMIIFLSLFLVTTKAAERIYRCLDHSHCPTFMCSPGLKPKCMNPKVCKCVPVQSRKYYALT*
spada_crp1200_chrU_164M_1	CRP1200	chrU	164733202	164733504	-	7.1e-22	0.764	604	104.9	MTKVVNFIYSMIIFLFLFPVATKTQFLPNYYEFYHCYNHSDCQGSMCPTGSKPKCVDQVCECILIRM*
spada_crp1200_chrU_167M_1	CRP1200	chrU	167359101	167359416	-	2.6e-34	0.728	612	144.6	MAKIVNFLYSMIIFLSLFLVATKSEPGGHRCSTDSFCPPNMCPPGMTPKCVRFRCKCVPIGWKNLSHVLA*
spada_crp1210_chr1_02M_1	CRP1210	chr1	2285765	2285968	-	0.00051	0.626	257	-3.2	MVKTLKFMNVIIFFLSLFLFAHNIFLVAQNFDGKG*
spada_crp1210_chr4_12M_1	CRP1210	chr4	12150205	12150514	+	4.8e-20	0.929	512	84.4	MAKVLKLVNVMIIFLALVLVAMNVNADVINCTQDSDCQSIGCLSHLKPKCTMLGFFFNAFVGICECDQVM*
spada_crp1210_chr4_16M_1	CRP1210	chr4	16839210	16839526	+	1.4e-13	0.896	569.4	125.8	MVKVFKFTYLMIIFFSLFLVAMNVDAVIECNQHSDCPKDMCQFHLKPNCILMKVRLSNFFPNFYDGICGCD*
spada_crp1210_chr4_20M_1	CRP1210	chr4	20272875	20273192	+	1e-19	0.843	493.5	93.6	MIKDVKFVYVMIIFLSLFLVAMSIDDSHCPHDICPFHLKPKCIFTKVVGQKFFSFSLDGKCGCM*
spada_crp1210_chr5_28M_1	CRP1210	chr5	28481786	28482136	+	1.4e-21	0.754	572	104.2	MTIIIKFVNVLIIFLSLFHVAKNDDNKLLLSFIEEGFLCFKDSDCPYNMCPSPLKEMCYFIKCVCGVYGPIRERRLYQSHNPMIQ*
spada_crp1210_chr5_28M_2	CRP1210	chr5	28493663	28493929	+	2.6e-25	0.854	559	125.1	MAGIIKFVHVLIIFLSLFHVVKNDDGSFCFKDSDCPDEMCPSPLKEMCYFLQCKCGVDTIA*
spada_crp1210_chr5_28M_3	CRP1210	chr5	28501861	28502149	+	4.2e-19	0.846	516	86.7	MAKIIKFVYVLAIFFSLFLVAKNVNGWTCVEDSDCPANICQPPMQRMCFYGECACVRSKFCT*
spada_crp1210_chr6_21M_1	CRP1210	chr6	21610496	21610758	-	1.2e-07	0.828	345	26.9	MVEILKFVYIILLFISLFLVVINVDGKHDYHMYFQRIPCPEDQNLYCSQIECWCK*
spada_crp1210_chr7_11M_1	CRP1210	chr7	11758776	11759084	-	2.4e-26	0.822	561	116	MAEIVKFVYVMIIFLSLFLVSIHINALNECTQDYDCPIEMCPFPFQPKCIMLKNLSIFSNSGICSCT*
spada_crp1210_chr7_14M_1	CRP1210	chr7	14470718	14471048	-	4.5e-10	0.812	461	43.3	MIKIVKFDYAIIIFISLLVVAMDVDAGPIRICSSDDDCIGYWCPLSIQPRSTKPICRLVESISKRSRTPVGLCTCI*
spada_crp1210_chrT_00M_1	CRP1210	chrT	723925	724035	+	9e-08	0.521	317	21.7	MVEIVKFVYVMIIFISLFFGAMNVDGMSFCILHMFF*
spada_crp1210_chrT_00M_2	CRP1210	chrT	897407	897607	+	8.4e-15	0.687	472	74.2	MVEIVKFVYVIIIFISLFLGANVEGRIKCKEDSGCQNELCEFPLIPVCLKPYFLFLSTKDGFCHCN*
spada_crp1210_chrT_01M_1	CRP1210	chrT	1709960	1710163	+	2.5e-21	0.867	530	104.8	MVEVTKLVNVMLIFLTLFVVALSNDTEYTDCLQHSDCQAYACELPFKPDCLMVEYAPQFFRLACGCV*
spada_crp1210_chrT_02M_1	CRP1210	chrT	2722990	2723193	+	1.5e-16	0.787	495	68	MTQIVKFVYIIIIFLSLFHAARNDDYHLKCTTDYDCREGFCPEGLAPKCFVSFALARFLSEGRCLCI*
spada_crp1210_chrU_012M_1	CRP1210	chrU	12082520	12082808	+	2.9e-19	0.846	516	86.7	MAKIIKFVYVLAIFFSLFLVAKNVNGWTCVEDSDCPANICQPPMQRMCFYGECACVRSKFCT*
spada_crp1210_chrU_014M_1	CRP1210	chrU	14134134	14134464	-	4e-24	0.881	529	94	MVAVTKLINVMLIFLTLFLGALSIFPEHNECRTSFDCRKYFCQLPLRPTCNYVEIFRHYYDTTCGCA*
spada_crp1210_chrU_016M_1	CRP1210	chrU	16386537	16386817	-	5.1e-14	0.816	573	88.3	MVEIVKFIYGLIIILFIYLIGMNVDAVTYCTQNYDCPDDMCPFPDISWCNKHNICACA*
spada_crp1210_chrU_059M_1	CRP1210	chrU	59520661	59520891	+	2.9e-16	0.846	547	93.9	MVEVTKLVNVMLIFLTLFVVALSDDSKPFSSLFKSPLVYCLQHSDCQAYECELPFKPDCLMVEYSPQFVALRCGCV*
spada_crp1210_chrU_059M_2	CRP1210	chrU	59889018	59889327	+	1.2e-06	0.929	512	84.4	MAKVLKLVNVMIIFLALVLVAMNVNADVINCTQDSDCQSIGCLSHLKPKCTMLGFFFNAFVGICECDQVM*
spada_crp1210_chrU_094M_1	CRP1210	chrU	94659547	94659930	-	4.4e-08	0.823	489.696	1.2	MVQTVKFVCVIIIFISLFLAAMIVEGRVKYKEDYGGQNKWNEFPLKPHIRTYRIKCKDDSGCEGNNLCEGRWIPKCLKPYFLFLTTKEGFCACV*
spada_crp1210_chrU_103M_1	CRP1210	chrU	103339609	103339692	+	6.7e-06	0.507	243	8.1	MVQIVKYFYVILIFLSLFVVAMNGDCK*
spada_crp1210_chrU_108M_1	CRP1210	chrU	108404410	108404707	-	1e-22	0.85	526	91.3	MVEVTKLVNIMLIFLTLFVVALSIDKEYTVCSLHSDCKAYVCQLPLKPECILLEYVPHFYRLTCSCV*
spada_crp1210_chrU_118M_1	CRP1210	chrU	118346894	118347205	-	1.1e-23	0.88	523	105.4	MQRLENTTEVVMLIYVMIIFLCLLLVTMNVNAVIKCFQDSDCPKYMCMFPLKPKCVYILVFPPPWTAQCICD*
spada_crp1220_chr2_18M_1	CRP1220	chr2	18235800	18236119	+	1.1e-13	0.748	492	65.6	MSKNILFNCAIILFLSLFLVTYFERFGPCSSDSDCPSFLCDHDGVMKCFSNGCSCVDPSD*
spada_crp1220_chr4_05M_1	CRP1220	chr4	5742950	5743230	+	2.6e-15	0.797	544	85.6	MARILMFIYAMVLFVFLVVIKVGASRNCELDSDCPNYLCYPPKVGKCYFHNCYCN*
spada_crp1220_chr5_28M_1	CRP1220	chr5	28770160	28770345	+	1.8e-08	0.665	482	58.3	MATILKFVYVIMLFIYSLFVIESFGHRFLIYNNCKNDTECPNDCGPHEQAKCILYACYCVE*
spada_crp1220_chr7_18M_1	CRP1220	chr7	18607916	18608110	+	4.6e-21	0.805	544	99.3	MATILKFVYLIILLIYPLLVVTEESHYMKFSICKDDTDCPTLFCVLPNVPKCIGSKCHCKLMVN*
spada_crp1220_chr7_18M_2	CRP1220	chr7	18645870	18646043	+	1e-20	0.831	531	102.4	MTTSLKFVYVAILFLSLLLVVMGGIRRFECRQDSDCPSYFCEKLTVPKCFWSKCYCK*
spada_crp1220_chrU_114M_1	CRP1220	chrU	114414104	114414425	-	3.6e-15	0.686	528	79.6	MARILKNVYTIIHFLIINFLLLFHVLNVRRQTEPPGPLIPCEFDYDCPLIDCIRTSDSRCINGNCHCRE*
spada_crp1220_chrU_123M_1	CRP1220	chrU	123761542	123761812	+	2.3e-22	0.868	538	121.4	MTLLLKFLYALIIFISLLFVVTNGAQFLCSDDSDCPRDLCVRNSLTLRCVNYICQCR*
spada_crp1230_chr2_17M_1	CRP1230	chr2	17071552	17072032	+	2.3e-23	0.811	545	80.1	MAKLMKFVYFMILFLSLYLVATTHDCHNDLDCGDKIKCVPPRIALCINYKCYCILENDAVIPWST*
spada_crp1230_chr2_19M_1	CRP1230	chr2	19931579	19931990	-	8.3e-18	0.936	535	14	MKYVYAMILFISLFLIAMNVHALYVCRSVSDCPENFCVPPLTIQCINYTCICDDPPYGEPEYDNNDDFVTLNREKAKIKNEEMMMRERDMMIEIETYSVADDLDPHL*
spada_crp1230_chr5_16M_1	CRP1230	chr5	16090001	16090596	+	0.00068	0.714	453	9.5	MTKLQKLVYATILLHSLFLIVIDTTNGLKCGPLEILRCTLKGCYCEGLGEVLDCIPPDIMKCTSNGCNCYSEGWSRL*
spada_crp1230_chr5_22M_1	CRP1230	chr5	22612583	22614234	-	9.7e-18	0.875	526	25.1	MKFIYIMILFLSLFLVQFLTCKGLTVPCENPTTCPEDFCTPPMITRCINFICLCDGPEYAEPEYDGPEPEYDHKEVFIRV*
spada_crp1230_chr5_22M_2	CRP1230	chr5	22797744	22798099	-	2e-22	0.87	549	62.1	MAKLLTFVYVMIYFLSLFLVTKGAHVECHNDSACEKTVKCMLPRIPRCIKYQCLCGYSDDPGNRWSTRPKRIQKGSTERKGFLY*
spada_crp1230_chr5_22M_3	CRP1230	chr5	22817669	22818019	+	4.8e-22	0.84	565	66.3	MAKLVTFVYVMIYFLSLFLVTKGAYYECSNDSACQATTKCVLPRVPRCIKYKCLCGNSNGSGNRWSTRPNRIQKGSTESNYF*
spada_crp1230_chr5_23M_1	CRP1230	chr5	23082379	23082808	+	8.2e-21	0.79	564	66	MAKLMMFFYVMIYFFVLVACQKRRRSTECRNDSDCEKMVKCVLPRIARCIKYRCQCRNFLESFE*
spada_crp1230_chr5_24M_1	CRP1230	chr5	24667501	24667826	-	9.7e-14	0.933	530	28.2	MKKYTYVMTLILFLFLIAMNVNALYVCRKVAECPENFCVPPLITKCVNYTCICDDPAYGEPIYDFVSVRTEKQKIKIKR*
spada_crp1230_chr5_25M_1	CRP1230	chr5	25793966	25794473	+	1.1e-19	0.859	568	57.4	MPSFLKFVYAIILFVSLFLAATNVNATYDAYDECQTEFDCPKNIDCVYPKSMKCIDKKCICVGARMIIPRVL*
spada_crp1230_chr5_26M_1	CRP1230	chr5	26897769	26898039	-	2.8e-16	0.698	577	46.5	MTEILKLFYAMILFASLFLVAMEIGESFGCTEHRHCEIAMCKFPFIVRCSMNECNCERVHYLI*
spada_crp1230_chr5_28M_1	CRP1230	chr5	28463585	28463872	+	5.4e-12	0.91	517	41	MFEILKFVYVMIFFISLFCFLNGVIAGDYYSCHYDKQCDEDCPFPFKGYCVEQHCLCKRWLQ*
spada_crp1230_chr6_08M_1	CRP1230	chr6	8907802	8908099	-	9.9e-29	0.629	614	121.5	MANVTKFVYIAIYFLSLFFIAKNDATATFCHDDSHCVTKIKCVLPRTPQCRNEACGCYHSNKFR*
spada_crp1230_chr6_22M_1	CRP1230	chr6	22558066	22558363	+	9.9e-29	0.629	614	121.5	MANVTKFVYIAIYFLSLFFIAKNDATATFCHDDSHCVTKIKCVLPRTPQCRNEACGCYHSNKFR*
spada_crp1230_chr6_22M_2	CRP1230	chr6	22562346	22562621	+	3.4e-26	0.682	569	98	MAKVTKFVYITIHFLSLFFIAMNIVAIPECHADSHRVAKIDYVLSLKPQCRNYTCVC*
spada_crp1230_chr6_22M_3	CRP1230	chr6	22574818	22575114	+	6.9e-30	0.791	614	122.9	MAKVTKFGYIIIHFLSLFFLAMNVAGGRECHANSHCVGKITCVLPQKPECWNYACVCYDSNKYR*
spada_crp1230_chr6_22M_4	CRP1230	chr6	22582033	22582330	+	9.9e-29	0.629	614	121.5	MANVTKFVYIAIYFLSLFFIAKNDATATFCHDDSHCVTKIKCVLPRTPQCRNEACGCYHSNKFR*
spada_crp1230_chr6_22M_5	CRP1230	chr6	22625247	22625550	+	2.2e-29	0.81	585	118.1	MANITKFVYIAILFLSLFFIGMNDAAILECREDSHCVTKIKCVLPRKPECRNNACTCYKGGFSFHH*
spada_crp1230_chr6_22M_6	CRP1230	chr6	22629794	22630092	+	2.1e-27	0.905	614	116.8	MAKVSNFVCIMILFLALFFITMNDAARFECREDSHCVTRIKCVLPRKPECRNYACGCYDSNKYR*
spada_crp1230_chr7_01M_1	CRP1230	chr7	1928579	1928869	-	9.3e-09	0.797	433	49.4	MAQIYMFVYVLIIFLSLFLVIINCMCIYPLRAKCINFNCECDYVKK*
spada_crp1230_chr7_05M_1	CRP1230	chr7	5620834	5621175	+	2.2e-18	0.725	549	32.9	MTKILMLFYAMIVFHSIFLVASYTDECSTDADCEYILCLFPIIKRCIHNHCKCVPMGSIEPMSTIPNGVHKFHIINN*
spada_crp1230_chr7_09M_1	CRP1230	chr7	9086020	9086323	-	5.4e-17	0.825	518	51.8	MAEIGKYIYVIIIFISLFFITMSVEGWRCKKTDDCIKIEFCKFPKIARCTKPKFLFLEFGTGFCTCDD*
spada_crp1230_chrT_01M_1	CRP1230	chrT	1099527	1099760	-	5.5e-19	0.527	449	31.5	MIYFLSLFLVTKGAHVECHNDSACEKTVKCMLPRIPRCIKYQCLCGYSDDPGNRWSTRPKRIQKGSTEGRLLSLGKY*
spada_crp1230_chrT_01M_2	CRP1230	chrT	1818336	1818593	+	1.6e-22	0.854	607	65.7	MAKLMKLFYVMIHFISLLLITRNVRAYDDCYNHAECTNKIKCVPPRIAQCVRFKCDCIRLNNGPKTPWSARPKRVHISPTRKNDF*
spada_crp1230_chrU_014M_1	CRP1230	chrU	14848336	14848631	+	3.2e-29	0.584	612	123.8	MVKVIKFVYITIYFLSLFFIAMNDAAIHECRAHSHCVARINCVLPRKPQCRNYACGCYDSNKYR*
spada_crp1230_chrU_105M_1	CRP1230	chrU	105303326	105303612	-	4e-17	0.839	573	64.1	MAKTTKLIYVMILFLSLFLVAKNVTAQIRCNDAFECRRSAICNFPNKWKCNDHKCECV*
spada_crp1230_chrU_124M_1	CRP1230	chrU	124466822	124467130	-	4.8e-16	0.825	509	47.8	MAEIGKYIYVIIIFISLFFITTSVEGWRCKTKYDCIKIRFCKFPTIARCTKPDFLFLEYDRGFCTCDD*
spada_crp1230_chrU_168M_1	CRP1230	chrU	168145965	168146262	-	2.9e-25	0.833	608	110.5	MAKVTNLFYITILFLSLFFIAMNDAARYECREDSHCVTKVKCGLPRTPKCRNYICFCHNPNKYI*
spada_crp1240_chr3_13M_1	CRP1240	chr3	13254142	13254440	-	1.2e-24	0.842	537	108.8	MTTIFKFAYIMIICVFLLNIAAQEIENGIHPCKKNEDCNHMCVMPGLPWCHENNLCFCYENAYGNTR*
spada_crp1240_chr4_07M_1	CRP1240	chr4	7000162	7000460	+	8.8e-25	0.842	537	108.8	MTTIFKFAYIMIICVFLLNIAAQEIENGIHPCKKNEDCNHMCVMPGLPWCHENNLCFCYENAYGNTR*
spada_crp1240_chr4_07M_2	CRP1240	chr4	7085290	7085588	-	3.6e-09	0.842	537	108.8	MTTIFKFAYIMIICVFLLNIAAQEIENGIHPCKKNEDCNHMCVMPGLPWCHENNLCFCYENAYGNTR*
spada_crp1240_chr6_00M_01	CRP1240	chr6	721171	721451	-	1.6e-20	0.793	542	113.8	MTTILKFAYIMITCLFLLHIAAQEVLQYELFDCNEDRDCDNVICVAGGIPKCITPFCFCF*
spada_crp1240_chr6_00M_02	CRP1240	chr6	726756	727041	-	8.7e-22	0.795	542	106.4	MTTFLKVAYIMIICVFVLHLAAQVDSQKRLHGCKEDRDCDNICSVHAVTKCIGNMCRCLANVK*
spada_crp1240_chr6_00M_03	CRP1240	chr6	736951	737257	-	1.3e-22	0.901	499	81.7	MTTILKFAYIMIICLFLFLLHVAAQKDLKVFTCQRDEDCKVACATYGGDPWCFRNVCFCKHYNEGGTLHAELH*
spada_crp1240_chr6_00M_04	CRP1240	chr6	745273	749132	-	2.4e-10	0.651	493	98.8	MTTILKFANYIMILCLFFPASYYELYDCTEDGDCDNICVSPGVLKCSTPFCFCF*
spada_crp1240_chr6_00M_05	CRP1240	chr6	776988	777274	-	6.8e-14	0.735	498	69.2	MRINRTPAIFKFVYTIIIYLFLLRVVAKDLPFNICEKDEDCLEFCAHDKVAKCMLNICFCF*
spada_crp1240_chr6_00M_06	CRP1240	chr6	781167	781451	-	4e-24	0.803	534	131.3	MTTILKFPYIMVICLLLLHVAAYEDFEKEIFDCKKDGDCDHMCVTPGIPKCTGYVCFCFENL*
spada_crp1240_chr6_00M_07	CRP1240	chr6	792441	792686	+	6.3e-11	0.715	456	72.9	MDAILKFVYTLILYLFLLYVVPFHRCEKDEDCAHAQMAQCVLTNCICY*
spada_crp1240_chr6_00M_08	CRP1240	chr6	798445	798704	+	1e-13	0.741	464	56.1	MTAILKFVYTIIIYLFLLHVVAKDLPFNICEKDEDRLEFCAHDEVAKCLLNI*
spada_crp1240_chr6_00M_09	CRP1240	chr6	804795	805075	-	8.6e-08	0.793	542	113.8	MTTILKFAYIMITCLFLLHIAAQEVLQYELFDCNEDRDCDNVICVAGGIPKCITPFCFCF*
spada_crp1240_chr6_00M_10	CRP1240	chr6	810239	810394	-	1.4e-11	0.906	231	10.6	MTTILKFAYVMIICLFLLQVAAQEVLGTFFYPLKFYSLFYTQSFIFFFFVK*
spada_crp1240_chr6_00M_11	CRP1240	chr6	814345	814630	-	8.7e-22	0.795	542	106.4	MTTFLKVAYIMIICVFVLHLAAQVDSQKRLHGCKEDRDCDNICSVHAVTKCIGNMCRCLANVK*
spada_crp1240_chr6_00M_12	CRP1240	chr6	824541	824847	-	1.3e-22	0.901	499	81.7	MTTILKFAYIMIICLFLFLLHVAAQKDLKVFTCQRDEDCKVACATYGGDPWCFRNVCFCKHYNEGGTLHAELH*
spada_crp1240_chr6_00M_13	CRP1240	chr6	902424	902710	+	1.3e-12	0.764	529	93.5	MDAVLKFVYTMILYLFLLHVIAEDFPFHKCEKDEDCLEICADDQMAMCILNVCFCY*
spada_crp1240_chr6_04M_1	CRP1240	chr6	4655140	4655304	-	2.1e-28	0.935	515	131.8	MAVILKFVYIMIIFLFLLYVVNGTRCNRDEDCPFICTGPQIPKCVSHICFCLSS*
spada_crp1240_chr7_18M_1	CRP1240	chr7	18807281	18807582	+	2.1e-17	0.801	531.095	95.2	MASILKFVYIMIIYLSVLLVVIEGYPFQECKVDADCPTVCTLPGCPDICSFPDVPTCIDNNCFCT*
spada_crp1240_chr7_18M_2	CRP1240	chr7	18812825	18813119	+	1.3e-13	0.852	518.095	67.4	MAILLKFVYIMIIYLFVVLVVVEGYSVYGCNDDTDCPPSCTTRGCPDSCAYPHVLRCIGKNCVCT*
spada_crp1240_chr7_18M_3	CRP1240	chr7	18820741	18821024	+	1.1e-19	0.874	506.905	104.3	MAAILKFVYIMIIYLFVLLVAVKAFEECKEDADCHPVCSVPGCSNICTLPDVPTCIDNNCFCI*
spada_crp1240_chrU_016M_1	CRP1240	chrU	16486301	16486604	+	1.3e-20	0.842	531	107.8	MTAILKVAYIIMIICLFLLHDAASDDYLKYIYRCQNDGDCDQICATHGISKCVATMCFCNLNL*
spada_crp1240_chrU_059M_1	CRP1240	chrU	59677158	59677438	-	1.6e-20	0.793	542	113.8	MTTILKFAYIMITCLFLLHIAAQEVLQYELFDCNEDRDCDNVICVAGGIPKCITPFCFCF*
spada_crp1240_chrU_082M_1	CRP1240	chrU	82185099	82185405	+	1.3e-22	0.901	499	81.7	MTTILKFAYIMIICLFLFLLHVAAQKDLKVFTCQRDEDCKVACATYGGDPWCFRNVCFCKHYNEGGTLHAELH*
spada_crp1240_chrU_090M_1	CRP1240	chrU	90935909	90936177	+	6.9e-17	0.805	499	84	MAAIMFVYITMLYLFLLHIVAEVIHECNRDRDCHISCVPPELPKCIAHMCFCFNS*
spada_crp1240_chrU_108M_1	CRP1240	chrU	108650435	108650873	+	1.1e-11	0.914	545	136.8	MTTILKFAYVMIICLFLLQVAAQEVLEKEIFRCQTDGECDHMCVTPGIPKCVANMCFCFDNL*
spada_crp1250_chr0_09M_1	CRP1250	chr0	9238835	9239106	+	8.2e-15	0.698	534	66.2	MAGIPCYFYGSIIFLSLFLLAAFFEKGYMIPCATSDDCLKNMCRPPLTPRCIEHNCKCK*
spada_crp1250_chr0_21M_1	CRP1250	chr0	21565057	21565958	-	9.8e-11	0.708	534	61.3	MDQIPYLFYAFIIFLYVFFFSTESGYIPCVDQDDCPEQARIQYMCELPKRLWCYLHACECINSIFHVSV*
spada_crp1250_chr1_13M_1	CRP1250	chr1	13131323	13131789	-	1.5e-21	0.88	536	83.3	MAEFLHMTYVMIIFIFLFLSLIDAEVHRCIEYTDCPEDMCHLPLVVVCHDHICKCLRLP*
spada_crp1250_chr2_21M_1	CRP1250	chr2	21460147	21460733	-	1.1e-22	0.797	535	92.6	MGGIIKIVYAFVIFISLILIVTSNVHSLLPCGTDDDCANDPCIHPEYPHCHMEQCHCV*
spada_crp1250_chr4_34M_1	CRP1250	chr4	34705778	34706045	-	5.7e-22	0.871	540	87.5	MAGNLKIVYALMILVSLILVVTSHSFLPCVTKDDCAYDECISPRKPTCYLETCHCL*
spada_crp1250_chr5_24M_1	CRP1250	chr5	24801994	24802272	+	3e-22	0.817	537	94.5	MGEIIKFVYSRIIFLSLFLLATDTQALIECYTYFDCPKDMCIFPSIVVCVRNQCDCVEMF*
spada_crp1250_chr5_28M_1	CRP1250	chr5	28061219	28061516	-	3.6e-20	0.862	547	77.7	MVNILKFIYVIIFFILMFFVLIDVDGHVLVECIENNDCEKGMCKFPFIVRCLMDQCKCVRIHNLI*
spada_crp1250_chr7_13M_1	CRP1250	chr7	13091450	13091726	-	8.8e-15	0.857	531	60.4	MAQLLKFVYAIIFLFSLCLAATKEKFHSCVNANDCPYDFCSPPKYAKCVYNSCYCEDQGRL*
spada_crp1250_chrT_01M_1	CRP1250	chrT	1656504	1656692	+	1.1e-12	0.879	534	56.3	MAAILKISYVLLILVSLIIVATSHSFLPCQTKDDRVFDDCKFPKNPVCYLEACHCWFAPLRN*
spada_crp1250_chrU_063M_1	CRP1250	chrU	63522083	63522353	-	0.00012	0.571	531	69.1	MAEIQKIVYAFIIMISVILGQHSLIPCKTNMDCAKDVCLNYKFPTCVGKKCYCLSA*
spada_crp1250_chrU_131M_1	CRP1250	chrU	131925693	131925854	-	7.9e-15	0.604	497	60	MLYKIFHHILIKFILFLLDIPNIIPCKTRVDCPVDMCELSQIVWCIDGSCKCL*
spada_crp1260_chr1_12M_1	CRP1260	chr1	12054068	12054361	+	5.3e-34	0.684	621	208	MTHIFKFVYALIIFLSIYVAVNDCIRIHCKDDFDCIENRLQVGCRLQREKPRCVNLVCRCLRR*
spada_crp1260_chr1_12M_2	CRP1260	chr1	12182816	12183109	-	5.3e-34	0.684	621	208	MTHIFKFVYALIIFLSIYVAVNDCIRIHCKDDFDCIENRLQVGCRLQREKPRCVNLVCRCLRR*
spada_crp1260_chr1_12M_3	CRP1260	chr1	12305620	12305916	-	3.2e-34	0.762	616	217.2	MNHISKFVYALIIFLSIYLVVLDGLPISCKDHFECRRKINILRCIYRQEKPMCINSICTCVKLL*
spada_crp1260_chr1_12M_4	CRP1260	chr1	12325583	12325874	-	9.5e-35	0.737	623	217.5	MNHISKFVYALIIFLSVYLVVLDGRPVSCKDHYDCRRKVKIVGCIFPQEKPMCINSMCTCIREIVP*
spada_crp1260_chr1_12M_5	CRP1260	chr1	12347491	12347791	-	4.5e-35	0.779	616	210.3	MTHISKFVFALIIFLSIYVGVNDCKRIPCKDNNDCNNNWQLLACRFEREVPRCINSICKCMPM*
spada_crp1260_chr1_12M_6	CRP1260	chr1	12360259	12360549	-	4.2e-34	0.631	607	210.3	MTYISKVVYALIIFLSIYVGVNDCMLVTCEDHFDCRQNVQQVGCSFREIPQCINSICKCMKG*
spada_crp1260_chr3_07M_1	CRP1260	chr3	7155853	7156149	+	5.4e-31	0.811	616	196	MTHISMFVYSLIIFLSIYLVVTDGIILCKDHFDCYENIRKLRCDFDTEKPFCISLNVCQCIKQ*
spada_crp1270_chr2_18M_1	CRP1270	chr2	18086155	18086471	+	1.9e-27	0.834	503	139.5	MGQIEKFVYSLIIILSLALVVTCNGIPICQTYMDCPSDMCTRPKHAYCVSYKCYCV*
spada_crp1270_chr2_22M_1	CRP1270	chr2	22852637	22852932	-	0.00051	0.852	494	42	MYEILKYVYVMLIMIFIFLVACNAEAGEREEITPCNTDFNCPSSLCTFPLKLLKPICTNHQCICQHI*
spada_crp1270_chr2_22M_2	CRP1270	chr2	22888366	22888661	-	2.6e-06	0.852	494	42	MYEILKYVYVMLIMIFIFLVACNAEAGEREEITPCNTDFNCPSSLCTFPLKLLKPICTNHQCICQHI*
spada_crp1270_chr2_34M_1	CRP1270	chr2	34143414	34143715	+	3.1e-22	0.836	603	126	MGQIQKFISSLIIIISLVLVVTCNCIPMIHPLLYKKRVVPNCQTIVDCPDNMCTHPKEVYCIGYRCYCLK*
spada_crp1270_chr5_25M_1	CRP1270	chr5	25747564	25747929	+	1.9e-26	0.793	527	109	MDEILKFVYALIIFVSLFLAANNVDANITNCQSTFDCPRDMCSHIRDVICIFKKCKCAGGRYMPQVP*
spada_crp1270_chr5_28M_1	CRP1270	chr5	28266936	28267303	+	6.9e-28	0.75	527	113.8	MDEILKFVYTLIIFFSLFFAANNVDANIMNCQSTFDCPRDMCSHIRDVICIFKKCKCAGGRYMPQVP*
spada_crp1270_chrU_125M_1	CRP1270	chrU	125690695	125690969	-	3.8e-07	0.839	510	113.2	MKFVYVMILFLSLFIVSTNGYEKISCQNDFDCPESMCEFGMIRRCISYKCQCHEAY*
spada_crp1270_chrU_167M_1	CRP1270	chrU	167738222	167738539	+	6.9e-07	0.819	509	67.5	MGETLKFVYTMSIFLSLFLVVTSIEFYLKKSCSSDFDCPRTMCIKLSLARCFNDFCHCY*
spada_crp1280_chr2_17M_1	CRP1280	chr2	17782198	17782491	-	1.6e-20	0.892	503	55.7	MDAILKFIYAMFLFLFLFVTTRNVEALFECNRDFVCGNDDECVYPYAVQCIHRYCKCLKSRN*
spada_crp1280_chr3_10M_1	CRP1280	chr3	10783085	10783458	-	0.00093	0.697	413	-16.6	MDTTKICALITIYLLAFTIFASDMSVKSEGKGFCNKDADCDPCPSPGQHRKCDIHRCLCIGGPYTISTLRSPIAN*
spada_crp1280_chr7_18M_1	CRP1280	chr7	18758030	18758323	-	1.8e-20	0.743	504	48.1	MIEIIKFVYIMIFFISIFFVVSESLFIPECNRTEDCPNVCLYPKVSLCIWWYCTCVTVK*
spada_crp1280_chr7_18M_2	CRP1280	chr7	18840431	18840724	+	1.8e-20	0.743	504	48.1	MIEIIKFVYIMIFFISIFFVVSESLFIPECNRTEDCPNVCLYPKVSLCIWWYCTCVTVK*
spada_crp1280_chrU_083M_1	CRP1280	chrU	83880695	83880988	-	1.6e-20	0.892	503	55.7	MDAILKFIYAMFLFLFLFVTTRNVEALFECNRDFVCGNDDECVYPYAVQCIHRYCKCLKSRN*
spada_crp1280_chrU_170M_1	CRP1280	chrU	170684639	170684896	+	1.1e-20	0.902	508	84.7	MKFVHAMILFLFLFAINVTAFRDPCNFDFDCRNSNCTAPYVATCMYEHCYC*
spada_crp1290_chr6_11M_1	CRP1290	chr6	11517639	11517958	-	5e-32	0.78	652	161	MDKIAKFLYVMLILISPFIVAMSNGTICDGDHDCSRNVCSHPQQVWCIFITRVVPRLRRMGLCSCSSKLAP*
spada_crp1290_chr7_09M_1	CRP1290	chr7	9560108	9560433	+	9.8e-38	0.729	733	254.2	MAKIVKFVYFVIIFASPFVVANHEISGWITELPFGMCTSILDCPMDSCTHPQQPWCELHGVPILYHGSEIGLCICI*
spada_crp1290_chr7_09M_2	CRP1290	chr7	9619146	9619473	+	1.2e-28	0.747	732	246.2	MGKIVKFVYFMIIFISPFVVANHAISGLLPKLPFGCCTSNLDCPRHMCTHPQQPWCIFYGNRIMYRGSRLGICKCS*
spada_crp1290_chr7_12M_1	CRP1290	chr7	12191068	12191395	-	2.2e-34	0.687	729	206.8	MTKIIKFVYFMTIFISPFVVASLHEISGYVLGLPAGYCTSNHHCPVYNCTHPKQPWCKLVRLQLLFHGSLIGLCDCI*
spada_crp1290_chrU_108M_1	CRP1290	chrU	108282741	108283062	+	1e-08	0.587	653	140.8	MAKIVKFFYFMIIFISPFVVKTKEDISIWHQKLPGGLCSSNNECPTYGCPQQAVCNFFYPAVLHQGSRIGFCGCF*
spada_crp1300_chr1_13M_1	CRP1300	chr1	13809774	13810100	-	2.3e-17	0.866	508	8.4	MTEIVKFIYLMIIFLSLFIVAMNVDGFTFSILCQVNSDCLGEICLPPKTHWCNKILLEIYISCHLVTMLEPNNLYLLPFLISWTRNNLYIILGLSLFSRTNSLVLSWR*
spada_crp1300_chr2_12M_1	CRP1300	chr2	12627890	12628187	-	6.1e-08	0.83	523	55.1	MSEIFKSFYIMIIFISLIFFFSYALYCNDEIECNPENCPLPLTVICTGDNMCMCLEPFQFFEQP*
spada_crp1300_chr2_12M_2	CRP1300	chr2	12632686	12632982	-	5.1e-09	0.694	579	60.6	MSYILKSLYDMIFFYFIIIFVVENVSATYGFYCDDDVPCNPHLCLPPLQVICGGDFLCFCIYQ*
spada_crp1300_chr2_12M_3	CRP1300	chr2	12707231	12707741	-	1.7e-17	0.456	481	31.5	MSILKVFLYYDHLYFSIFFFVGNVSATYALYCNDEIECNPENCPLPLTVICTGDNMCMCLEPFQFFEQP*
spada_crp1300_chr2_12M_4	CRP1300	chr2	12712024	12712318	-	9.1e-22	0.803	587	67.1	MSYILKSLYDMIFFISLLFFVVENVSATYGFYCDDDVPCNPHLCLPPLQVICGGDFLCFCIYQ*
spada_crp1300_chr3_01M_1	CRP1300	chr3	1547019	1547306	+	1.1e-14	0.919	584	54	MTKIIKFVHVMILFILLFFVVTNVNGKWPSCKEAIDCGINFCIRPFKAKCMMFTCFCVQNP*
spada_crp1300_chr4_30M_1	CRP1300	chr4	30805471	30805746	-	1.2e-09	0.583	407	37	MIKFLKFFYATIILISIFFVDNVCYSLCLPPFVGICTDYQCICLIR*
spada_crp1300_chr4_30M_2	CRP1300	chr4	30806381	30806688	-	1.2e-08	0.814	529	21.2	MSKFLKFIYVIIILSFLFYVERGVSSASPFYCVDDDYFCFGLCLPPMIDHCTLRGQCICITISTEVES*
spada_crp1300_chr6_10M_1	CRP1300	chr6	10449604	10449889	+	8e-05	0.696	578	30.6	MKEILKFFYSMILFVSLFIYCCNQCLCNISVFLFLIAGKCISHMHCIYLSCGFPQLTYCLQNECYCLNM*
spada_crp1300_chr8_17M_1	CRP1300	chr8	17893076	17893360	+	3.6e-22	0.796	561	66.6	MTKAIKFVYIMILFLPPILVGAGEIPYHQCKFDMECMLMKCVPGKVNVCSLGRCYCVNS*
spada_crp1300_chr8_19M_1	CRP1300	chr8	19449670	19449977	-	1.2e-08	0.814	529	21.2	MSKFLKFIYVIIILSFLFYVERGVSSASPFYCVDDDYFCFGLCLPPMIDHCTLRGQCICITISTEVES*
spada_crp1300_chrT_00M_1	CRP1300	chrT	741936	742142	+	2.6e-15	0.894	544	51.6	MTEIVKFVNLMIILLSVFIVAMNVDAFEICGSNSDCLWEKCLPPNKHWCNMIETIMFEGFAMGKCECI*
spada_crp1300_chrT_07M_1	CRP1300	chrT	7723538	7723714	+	3.2e-20	0.808	540	56.4	MTQISISFYALIIFFSLFLVVTNGRNKTCNYSSECLFHNCPLGWVMKCFTYFCACSRL*
spada_crp1300_chrU_088M_1	CRP1300	chrU	88833197	88833506	-	2.8e-19	0.899	511	66.8	MTEIIKFVNVMIILLSVFIIAMNVNASPVLCQRNYECYEQICLPPKKHWCNILELVRINGFYLGLCACI*
spada_crp1300_chrU_104M_1	CRP1300	chrU	104568144	104568455	-	5.9e-16	0.894	489	53.4	MSEIVKFIYLMIIFLSLFIVAMNANAFSICQNNSDCKDQEICLPPKKHWCNKIVPVMIEETMVGNCECI*
spada_crp1310_chr0_03M_1	CRP1310	chr0	3081265	3081578	+	9.2e-35	0.876	622	230	MDQISKSFYALMIFLSLILVVTSNDIKCTVAGDCPDFFRCPPNTFVRCISNICICRLVYLNTFLEVIIDKVFVF*
spada_crp1310_chrU_092M_1	CRP1310	chrU	92245652	92245965	+	4.5e-36	0.914	620	217.8	MTQISKSFYALIIFLSLILVVTSKDITCTVAGDCPNFFVCPPNNFVRCIRNLCKCRFVYLNTFLKVYTDKDFIF*
spada_crp1320_chr3_21M_1	CRP1320	chr3	21959115	21959366	+	9.6e-22	0.671	575.636	132	MAEIVKFVYLMIIFLSTFLVSTKILEKHKCVTDGVEILEKGKCFTDWECVRNSWLCPVDLVVRCIKETCKCIKILEPINVVPT*
spada_crp1320_chr3_21M_2	CRP1320	chr3	21966550	21966783	+	1.1e-12	0.704	455.889	75.4	MAKIVKFIYLMIIFLSPFLVSTKILEKHTNKCAATVGLDIYEKDKCVTDFDCVKNLWLCPIDQFVRCIDETCKCILF*
spada_crp1320_chr3_22M_1	CRP1320	chr3	22681491	22681773	-	3.6e-31	0.517	586	188.6	MIIFFKLFLVATNNDDDSCYNDYHCINKSWLCPSGLVVRCITRQCKCITILNPIDFVST*
spada_crp1320_chr3_22M_2	CRP1320	chr3	22687536	22687818	-	2e-31	0.539	586	190.2	MVIFLKLFLVATNNDDDSCNYDYHCIYKSWLCPFGLVVRCITHHCKCIKILNPINFFST*
spada_crp1320_chr6_20M_1	CRP1320	chr6	20237198	20237525	-	0.00049	0.881	347	29.6	METLRNSSLLVSFLLAFLIITSEASQATRMTEKLDSSCNTAEDCTIQNRHCPPGLIVICASHHCTCIH*
spada_crp1320_chrU_045M_1	CRP1320	chrU	45312672	45312951	+	9.2e-30	0.551	567	135.6	MIIFVSPFLFSMNLDAENICDGDYDCNPNEWWCPPNYVLKCINYQCSCIGFTPAIYALD*
spada_crp1400_chr1_17M_1	CRP1400	chr1	17954528	17954837	+	2.6e-18	0.907	469	73.1	MTQIVILFYVLIIFLILFPVETIRTQISCVSDDDCPKVPYPLYIKCEDNFCDIWASPY*
spada_crp1400_chr3_20M_1	CRP1400	chr3	20684364	20684619	-	1.5e-21	0.671	460	89.1	MFVYALITCLSLFLVEMGHLSIHCVSVDDCPKVEKPITMKCINNYCKYFVDHKL*
spada_crp1400_chr4_18M_1	CRP1400	chr4	18405652	18405903	+	9.3e-16	0.646	431	78.1	MFVYTLIIFLFPSHVITNKIAIYCVSDDDCLKTFTPLDLKCVDNVCEFNL*
spada_crp1400_chr5_25M_1	CRP1400	chr5	25621948	25622215	+	5.5e-22	0.702	471	95.8	MFVYALINFLSLFLVETAITNIRCVSDDDCPKVIKPLVMKCIGNYCYFFMIYEGP*
spada_crp1400_chr5_31M_1	CRP1400	chr5	31581515	31581810	-	9.8e-07	0.561	386.667	-0.5	MTEIINFVYVTILFLSLSYMIFYHVLITLFCYLFFITIQFLPSPCETDDDCQEEIGVRKICIREVCRYFAKIH*
spada_crp1400_chr6_06M_1	CRP1400	chr6	6221264	6221735	+	1.2e-18	0.777	467	75.5	MTQFLFFIFVLMIFLSPFLVEMEKTHVRCITADDCPKVERPLKMKCIGNYCHYFLNNF*
spada_crp1400_chr6_12M_1	CRP1400	chr6	12505849	12506113	+	7.5e-20	0.811	474	92.9	MFVYVLIIFLSLFLIEASIKTKIACVTDNDCPRAIKPVVMWCINNYCHYYLYGYQ*
spada_crp1410_chr1_18M_1	CRP1410	chr1	18918692	18918971	-	2.3e-20	0.582	524	69	MSATIKFIYAMSLILFIGMEFHLQFCETDEDCRRRGSNQYWVYKCINHGCEYVQR*
spada_crp1410_chr1_19M_1	CRP1410	chr1	19169505	19169787	+	8e-20	0.454	533	74.7	MSAIIKFIYAMSLILFIANEHYRELICKTDDNCPRRGTNKYFIHKCIDYRCQWIPR*
spada_crp1410_chr2_01M_1	CRP1410	chr2	1792635	1792982	-	8.1e-27	0.82	586	105.4	MVEILKFFYAMNIFIFLIILSAKVRGAHIKCETDDDCPKSLNNLLAIKCIDHVCKFVSNLSQFEDLF*
spada_crp1410_chr4_22M_1	CRP1410	chr4	22203668	22203950	+	2.7e-21	0.806	554	53.8	MNTILKFIFVVFLFLSIFLSAGNSKSYGPCTTLQDCETHNWFEVCSCIDFECKCWSLL*
spada_crp1410_chr5_17M_1	CRP1410	chr5	17345534	17346038	-	0.00049	0.665	369	-23.2	MDARKTSTAKFAILLIFVIFASDMCKKSAARGPIVTFWCQTNDACEHRFPNHGYKCINHLCQPPKISHNDLQFIST*
spada_crp1410_chr5_25M_1	CRP1410	chr5	25185081	25185376	-	2.1e-25	0.885	585	100.3	MDEILKFVFCMIIFLSLFLIATKVGGEHNECETDADCPKHTTIFFVMKCIDHICRCMKTSI*
spada_crp1410_chr5_25M_2	CRP1410	chr5	25242227	25242522	-	7.4e-24	0.885	585	100.3	MDEILKFVFCMIIFLSLFLIATKVGGEHNECETDADCPKHTTIFFVMKCIDHICRCMKTSI*
spada_crp1410_chr5_29M_1	CRP1410	chr5	29721465	29721764	-	6e-18	0.777	569	64.9	MVQILKFVCVRILFISLFLIATKFGVASDECQIDADCPKSGNLFYIYKCINHKCELVAAHLRFY*
spada_crp1410_chr5_29M_2	CRP1410	chr5	29736483	29736781	-	7.4e-18	0.718	543	60.4	MVQILKFVYAMILFISIVFLIRTQLSDIYEECETDDYCPKYRDLLYVFKCIDKRCELVEAHA*
spada_crp1410_chr5_40M_1	CRP1410	chr5	40741042	40741395	+	6.4e-30	0.758	584	141.2	MVEILKNFYAMNLFIFLIILAVKIRGAHFPCVTDDDCPKPVNKLRVIKCIDHICQYARNLPDFASEISESTKMPCKGE*
spada_crp1410_chr5_40M_2	CRP1410	chr5	40745696	40746959	+	1.3e-27	0.573	591	121.4	MAEILKDFYAMNLFIFLIILPAKIRGEVFQRVTDDGCPKPVNHLRVVKCIEHICEYGYNYRPDFASQIPESTKMPRKRE*
spada_crp1410_chr5_40M_3	CRP1410	chr5	40752456	40752813	+	1.6e-27	0.737	585	135.3	MAEILKCFYTMNLFIFLIILPAKIRGEHIQCVIDDDCPKSLNKLLIIKCINHVCQYVGNLPDFASQIPKSTKMPYKGE*
spada_crp1410_chr7_08M_1	CRP1410	chr7	8449968	8450241	-	3.2e-11	0.72	497	27.4	MGEMFKFIYTFILFVHLFLVVIFEDIGHIKYCGIVDDCYKSKKPLFKIWKCVENVCVLWYK*
spada_crp1410_chrU_109M_1	CRP1410	chrU	109473268	109473558	+	1e-13	0.911	526	41.6	MAAIIKFIYTMFLFIFLFVVPTKVDALAGCITDADCVIKKCSSSCRIKCIDFRCLCPTGF*
spada_crp1410_chrU_142M_1	CRP1410	chrU	142869309	142869781	+	0.0002	0.871	538.968	-2.8	MAIIKFIYTMFLFIFLFVIPTKVDGRITHETLRNMPLPGSKPIPILRGECISDAECKHPECDNCRGICLNSRCVCMMRLGWTYTTPQN*
spada_crp1410_chrU_168M_1	CRP1410	chrU	168853585	168853880	+	2.1e-25	0.885	585	100.3	MDEILKFVFCMIIFLSLFLIATKVGGEHNECETDADCPKHTTIFFVMKCIDHICRCMKTSI*
spada_crp1420_chr1_18M_1	CRP1420	chr1	18834215	18834539	-	1.8e-23	0.862	523	93.9	MAKTLKFVYAMILFIYIFLVIKNTEAYPPCETVADCPESYFRIYRCENNFCRYREAVRRLRPPLRKK*
spada_crp1420_chr2_17M_1	CRP1420	chr2	17788400	17788699	-	6.4e-08	0.688	442	22.3	MTAILKKFINAVFLFIVLFLATTNVEDFVGGSNDECVYPDVFQCINNICKCVSHHRT*
spada_crp1420_chr4_17M_1	CRP1420	chr4	17484838	17485118	+	1.4e-11	0.795	507	53.2	MAKILMFVYALIIFISLVITGRSTINVMCYYDHDCPFVLDHIAECKGGVCEYTAFFYE*
spada_crp1420_chr5_22M_1	CRP1420	chr5	22670319	22670632	-	1.9e-20	0.906	548	83	MFNTLTFAFVIILLVTLFLVPKNVDAFVKCETTDDCPKSDYIRQYECVNNWCRLARLHEFQPKKSTLTS*
spada_crp1420_chr5_24M_1	CRP1420	chr5	24097731	24098017	-	8.6e-24	0.75	549	109.5	MTKTYKFVYAMILFLYIFQIARNVDANFECKSTNDCPKSVLRVWRCINNYCRPVRMKKIHNTM*
spada_crp1420_chr5_24M_2	CRP1420	chr5	24889337	24889721	+	2e-20	0.878	540	66.6	MTTTLKFVYAIILFISLFLHALNAAENIECEVDADCPKSQVNSFVIKCIKNLCLYTKIHILYDTISKSESTLPQKKKKSNSTLTYFKEE*
spada_crp1420_chr5_25M_1	CRP1420	chr5	25180438	25180712	+	9.7e-08	0.87	512	75.5	MTKILKCVYAMILFLPLFVVAMEVGRRANVECESDKDCQEHWSEFFIIQCIDNICVPSERPL*
spada_crp1420_chr5_25M_2	CRP1420	chr5	25237586	25237860	+	3e-19	0.87	512	75.5	MTKILKCVYAMILFLPLFVVAMEVGRRANVECESDKDCQEHWSEFFIIQCIDNICVPSERPL*
spada_crp1420_chr5_25M_3	CRP1420	chr5	25598959	25599276	+	6.5e-23	0.857	546	101.7	MAKTFEFVYAMIIFILLFLVENNFAAYIIECQTDDDCPKSQLEMFAWKCVKNGCHLFGMYEDDDDP*
spada_crp1420_chr5_25M_4	CRP1420	chr5	25604930	25605221	+	1.7e-20	0.841	534	105.7	MAKIFEFVYAMIIFILLFLVEKNVVAYLKFECKTDDDCQKSLLKTYVWKCVKNECYFFAKK*
spada_crp1420_chr5_25M_5	CRP1420	chr5	25639151	25639449	+	2.8e-22	0.908	546	104.8	MAKTLNFMFALILFISLFLVSKNVAIDIFVCQTDADCPKSELSMYTWKCIDNECNLFKVMQQMV*
spada_crp1420_chr5_29M_1	CRP1420	chr5	29740740	29741054	-	8.7e-16	0.732	552	84.4	MAEILKFVFGIIIFLPIFLVAMDIVDKIDECESNVDCPKSYIINWDKNYVHKCINNRCEWIKIIRRR*
spada_crp1420_chr5_30M_1	CRP1420	chr5	30305323	30305820	+	4e-18	0.738	575	92.2	MFEIFKFVYVVVIFLSLYILSIEVGGALIECEIDLDCPKSYIKLWDRNYAHRCVNNICEWVKKPRIY*
spada_crp1420_chr5_30M_2	CRP1420	chr5	30336949	30337368	+	2.7e-07	0.775	523	88.3	MFEIFKFVYVVVIFLSLYILLIECEIDLDCPKSYIKLWDKNYAHRCVNNICEWVKKPRIY*
spada_crp1420_chrT_11M_1	CRP1420	chrT	11087454	11087633	+	2e-21	0.891	556	112.5	MVKTLKFVYYMILFLSLFLFIKNVDGAFVKCETDDDCPKYNGFRKYECVNNWCRLTGLH*
spada_crp1420_chrU_076M_1	CRP1420	chrU	76194966	76195287	+	1.2e-21	0.861	545	83.8	MAKTLKVMYTMVLFFSLFLVAKNVDAYVWCETVEDCFKSQYFIFDCINNQCINVGKNPKEPRYPGIPRDQ*
spada_crp1420_chrU_100M_1	CRP1420	chrU	100292166	100292461	+	1.4e-23	0.749	537	108.2	MDKTIKFVYAMILFISMFLAARNVDAYLKCKTVHDCPKSQVVYRCVGNYCRAVKIRRWNLG*
spada_crp1420_chrU_125M_1	CRP1420	chrU	125507887	125508178	-	1e-20	0.732	560	92.6	MVKTFKFIYSIIIFLSPFLVVMNVDGELIKCTMDADCPTSLNRKWLCINNICRKMCVTNV*
spada_crp1420_chrU_126M_1	CRP1420	chrU	126148502	126148813	+	9.1e-12	0.863	560	56.9	MAKTLKIFYAMLLFLFRLLIVKEVSGKRNLPECSTDDHCKQVSSKFYRHICHNNRCKIVMFMPPNV*
spada_crp1430_chr1_02M_1	CRP1430	chr1	2339565	2339893	-	1.6e-16	0.634	509	24.3	MAKTLKFVYIILFMYIFHVSKNVEAFIDCETVADCPTHWAYIYVCEKNKCRYHFKSGRVRPDHQKNRHNRV*
spada_crp1430_chr1_17M_1	CRP1430	chr1	17952129	17952407	+	4.2e-19	0.83	497	49.4	MTQILLFVYFFIIFLSLSFVVTSYRTRIPCVSDYDCPKASYPLFIKCIYNFCEIWGSP*
spada_crp1430_chr3_09M_1	CRP1430	chr3	9554145	9554450	-	3e-14	0.796	539	32.2	MAQILILFYVMTIFIYLFLVSTNVDAGIRCRNVYDCPKATYCRAGSHRVQCIKHQCKCVRIFESIDPA*
spada_crp1430_chr3_09M_2	CRP1430	chr3	9559919	9560224	-	2.1e-15	0.826	546	36.5	MAQIFKFFYVMTIFIYLFLVSTTVDAGMRCNHVSDCPKDTFCWLDSHMQCIKHQCKCVRIFEPIDPA*
spada_crp1430_chr3_09M_3	CRP1430	chr3	9563053	9563354	-	2.9e-16	0.892	536	38.5	MAQIFKFVYVMIIFIYLFLVLTNVDAGIRCHDVSECPKGLYCNVGSHMECVKHQCKCIKNFEPIDLA*
spada_crp1430_chr3_19M_1	CRP1430	chr3	19884020	19884323	+	1.1e-12	0.807	457	33.5	MAKLVKLVYVIIVFYTLFLVATEIVSGIPCNDDVDCPQTLCEQLIADFKYMIDFKSECVSRMCACTGSPV*
spada_crp1430_chr4_10M_1	CRP1430	chr4	10486377	10486656	-	3.5e-15	0.9	546	53.6	MVHILMFVYALIFSNFIFLVEANMVVLGCVSDDDCPKVPLPRFLKCIANLCCLVRKKDL*
spada_crp1430_chr4_11M_1	CRP1430	chr4	11045578	11045898	-	1.1e-15	0.654	500	38.9	MFIIHKITKKKKKKKKRTQIIMFLYALITFLFLFLVETSTTNTKTTIPCKFDNDCPEISYPLILMCIDDFCEYLLA*
spada_crp1430_chr4_17M_1	CRP1430	chr4	17118589	17118857	+	4e-16	0.712	514	49.5	MGQILIFVFALINFLSPILVEMTTTTIPCTSIDDCPKMPLVVKCIDNFCNYFEIK*
spada_crp1430_chr4_17M_2	CRP1430	chr4	17510805	17511106	-	1.4e-16	0.703	526	29.5	MAHIIMFVYALIYALIIFSSLFVRDGIPCLSDDECPEMSHYSFKCNNKICEYDLGEMSDDDYYLEMSRE*
spada_crp1430_chr4_18M_01	CRP1430	chr4	18359980	18360241	-	3.3e-19	0.767	523	72.8	MAQILMFIYDLIIFLSIFIIVTNGGLIPCVSDADCPEELALVMKCINKLCELVME*
spada_crp1430_chr4_18M_02	CRP1430	chr4	18432418	18432682	+	1.9e-13	0.85	535	36.7	MANNHMLIYAMIICLFPYLVVTFKTAITCDCNEDCLNFFTPLDNLKCIDNVCEVFM*
spada_crp1430_chr4_18M_03	CRP1430	chr4	18441066	18441598	-	8.3e-15	0.622	518	43.5	MAQILISVHALSVFIFPFLVVIIRAPIPCKFHADCPIMLSIVVECINNVCEFIYI*
spada_crp1430_chr4_18M_04	CRP1430	chr4	18495386	18495689	+	0.00035	0.746	519	25.9	MEHTTKIQFCVYVLIIFLSLFLVVTNVKIAECVSYTDCQGGCPACYMRCIDGQCEPFIIKFI*
spada_crp1430_chr4_18M_05	CRP1430	chr4	18557587	18557851	+	2.6e-05	0.85	535	36.7	MANNHMLIYAMIICLFPYLVVTFKTAITCDCNEDCLNFFTPLDNLKCIDNVCEVFM*
spada_crp1430_chr4_18M_06	CRP1430	chr4	18566235	18566767	-	8.3e-15	0.622	518	43.5	MAQILISVHALSVFIFPFLVVIIRAPIPCKFHADCPIMLSIVVECINNVCEFIYI*
spada_crp1430_chr4_18M_07	CRP1430	chr4	18736839	18737111	-	1.1e-21	0.728	540	69.5	MAKVYMFVYALIIFVSPFLLATFRTRLPCEKDDDCPEAFLPPVMKCVNRFCQYEILE*
spada_crp1430_chr4_18M_08	CRP1430	chr4	18754107	18754384	+	5.9e-10	0.828	536	55.6	MTQILLFVHVLISFLSLLLIVTNSVEIPETPCESDAECPYYSPSLYARCIDGFCTLFLS*
spada_crp1430_chr4_18M_09	CRP1430	chr4	18760379	18760678	+	1e-19	0.743	540	48.6	MNQIPMFGYTLIIFFSLFPVITNGDRIPCVTNGDCPVMRLPLYMRCITYSCELFFDGPNLCAVERI*
spada_crp1430_chr4_18M_10	CRP1430	chr4	18766597	18766872	-	1e-22	0.821	543	70.6	MARISLFVYALIIFFSLFFVLTNGELEIRCVSDADCPLFPLPLHNRCIDDVCHLFTS*
spada_crp1430_chr5_10M_1	CRP1430	chr5	10446510	10446818	+	2.6e-15	0.818	523	37.3	MAATFKLVYVMILLISLYHVAGNFEDISIECMFSIDCPQIKSNIFRFKCIEDRCKIEFIYQRKKYEI*
spada_crp1430_chr5_16M_1	CRP1430	chr5	16082133	16082401	-	0.00071	0.725	426	-3.5	MTKFLKLVYASIFLLYLILGLRDGASQTHECISSRVMRCTENGCRCEGANGS*
spada_crp1430_chr5_20M_1	CRP1430	chr5	20474351	20474803	-	1.5e-17	0.905	491	44.9	MAHLKFVYVMILFLFLFLITKNIEAYKCNIDVDCPITPSPKFKWKCINKRCLYIRFDEIWTSDPRE*
spada_crp1430_chr5_22M_1	CRP1430	chr5	22099501	22102967	+	5.3e-14	0.663	526	43.7	MVKTLKLVNYMIFFLSIFLVVKNVDVFDGCRIDADCPISGLQLLKWMCINNECEFNHVRPRYV*
spada_crp1430_chr5_22M_2	CRP1430	chr5	22260636	22260938	-	3e-15	0.885	530	21.8	MSNTLMFVITFIVLVTLFLGPKNVYAFQPCVTTADCMKTLKTDENIWYECINDFCIPFPIPKGRK*
spada_crp1430_chr5_23M_1	CRP1430	chr5	23898511	23898799	-	6.2e-15	0.691	516	49.6	MDKTLKFIYAMFSCLYLFMVTKEVYAKSICKVDDDCPQRFVMYPLMFMCIKNICRLVNE*
spada_crp1430_chr5_23M_2	CRP1430	chr5	23906833	23907128	-	1.6e-18	0.92	510	58.6	MTKIIKFVYALVLFLSLFIVSQAAQNDWMKCKTDDECPKVSNPPLYFKCIDRGCRIVIKMRF*
spada_crp1430_chr5_23M_3	CRP1430	chr5	23912042	23912364	-	2.1e-17	0.917	520	44.8	MIKILTFLYALVLFLSLFIFSIAAQNLMKCNTDDECPKFDDKFPLSFKCINDGCRMVINDKYKHKTVQKLL*
spada_crp1430_chr5_24M_1	CRP1430	chr5	24055209	24055509	+	4.4e-21	0.877	520	52.6	MAKTIKFVYTMILFLSLFIVAKEVHAYPGCETDAECPKIYELYPLIYKCENKFCILSQVLPYIV*
spada_crp1430_chr5_24M_2	CRP1430	chr5	24083410	24083713	-	2.6e-19	0.873	521	49.6	MAKIFNFVYVMILFLSLHIFLKEVDAQRTCKTDADCPKIPSLYPTIYKCLDGICRFSEAKLLIL*
spada_crp1430_chr5_24M_3	CRP1430	chr5	24713020	24713316	+	1.6e-16	0.804	524	46.9	MAIILKFVYTIILFIYLFLFENSVDGYIKCKTVVDCPYLISRTLVIMCINKQCVAHYIH*
spada_crp1430_chr5_24M_4	CRP1430	chr5	24868704	24869010	+	1.5e-20	0.701	536	52.8	MYKIIKFVYAMIILNSLFLFAMNVAEYITCETDADCPKSPLTGFGWKCIKRRCVYFDIEPYKYQT*
spada_crp1430_chr5_24M_5	CRP1430	chr5	24884183	24884511	+	5.5e-17	0.784	521	34.9	MAKTCKLVFALILFVSLYLVSMSAELGGPCRSDEECPQLSLRFFAIKCRENVCIYVDLDPYKPRAEKNQFLH*
spada_crp1430_chr5_25M_1	CRP1430	chr5	25171722	25172031	+	8.3e-06	0.566	512	42.2	MDKTLKYMYTLISFISLFFIAKNDAVYIKCKTDADCPKSESTIFAMKCNNYRCIYDYIHKRNSYAT*
spada_crp1430_chr5_25M_2	CRP1430	chr5	25228875	25229183	+	1.3e-17	0.566	512	42.2	MDKTLKYMYTLISFISLFFIAKNDAVYIKCKTDADCPKSESTIFAMKCNNYRCIYDYIHKRNSYAT*
spada_crp1430_chr5_26M_1	CRP1430	chr5	26279125	26279423	-	3.4e-19	0.895	527	46.6	MATILKIVYAMILFISLFLVAMNVDAYVECETDADCQPNMCKWPFIVQCYKNVCICVHHTNPYL*
spada_crp1430_chr5_27M_1	CRP1430	chr5	27218037	27218354	-	1.1e-14	0.758	508	26.3	MTIKTLKFVYVIILFFSLFLVAKNEPEPKFIECVTDADCLNSQSKMYALICEKNRCIYEFLKSMHYNLS*
spada_crp1430_chr5_28M_1	CRP1430	chr5	28840339	28840632	-	6e-18	0.855	521	50.1	MSKILKFIYATLVLYLFLVVTKASDDECKIDGDCPISWQKFHTYKCINQKCKWVLRFHEY*
spada_crp1430_chr5_29M_1	CRP1430	chr5	29580619	29580915	+	1.8e-14	0.784	518	43.7	MTEILKFVYVMFLFISMFIVTTEVGGECINDIDCPQTGNLFYVFICKNRICELINKYPQNL*
spada_crp1430_chr5_31M_1	CRP1430	chr5	31485672	31485960	-	2.4e-20	0.864	516	54.1	MAEIIKFVYTMILLLSLFLVTTKVGAYIACQSEIDCPPNYSFLFAIRCIKQKCVTVGRYL*
spada_crp1430_chr5_31M_2	CRP1430	chr5	31574145	31574432	-	3.2e-14	0.764	526	38	MAEIINFVYVTILFLFFFHVATISESHECDIAADCPPHMYLYKATCVSRLCIYGLRWH*
spada_crp1430_chr5_31M_3	CRP1430	chr5	31611109	31611415	-	0.00054	0.856	517	38.8	MTKIIKFVYVMSTFLSLFLVATVSAHNPCKTVVDCPPPHPYGFVVAVKCVRRLCIYNVHLHT*
spada_crp1430_chr6_08M_1	CRP1430	chr6	8747617	8747814	+	5e-12	0.722	569	49.7	MAKTLKFLCGLVLFVYLFFIKKDVAGNTFLMADNIECDTDAGCPKMVHHIFYKCIDNKCKQFRRS*
spada_crp1430_chr6_19M_1	CRP1430	chr6	19477105	19477404	+	9.3e-06	0.816	415.833	23.7	MVKTFNFVCTMVLLFFLFLTAKKVYVTIFCYLFFVTAYHLCKTRFDCPRTYLLFFPRMWKCINRRCRYVYFFE*
spada_crp1430_chr7_04M_1	CRP1430	chr7	4117069	4117340	-	2.9e-19	0.641	531	54.8	MVKIIKFVYFMTLFLSMLLVTTKEDGSVECIANIDCPQIFMLPFVMRCINFRCQIVNSEDT*
spada_crp1430_chr7_04M_2	CRP1430	chr7	4126912	4127204	-	3.8e-18	0.875	516	40.8	MTKIVVFIYVVILLLTIFHVSAKKKRYIECETHEDCSQVFMPPFVMRCVIHECKIFNGEHLRY*
spada_crp1430_chr7_04M_3	CRP1430	chr7	4128138	4128464	-	7.1e-20	0.792	533	42.2	MAKIMKFVYNMIPFLSIFIITLQVNGVVVCEIDADCPQICMPPYEVRCVNHRCGWVNTDDSLFLTQEFTRSKQYIIS*
spada_crp1430_chr7_10M_1	CRP1430	chr7	10815274	10815555	-	1.5e-21	0.871	552	63	MAQILMFFYSLIIFFFLFLVETKRTNIPCFSDDDCPKTSPPLVLKCDDYFCRYFREKNLI*
spada_crp1430_chr7_13M_1	CRP1430	chr7	13066930	13067142	-	3.4e-09	0.642	260	2.8	MAKTLKFVYVIVLFLSLFLVAKNIDGVTLFYSVL*
spada_crp1430_chr7_23M_1	CRP1430	chr7	23225818	23226097	-	2.9e-21	0.815	530	71.6	MAQMLMFVYTLIIFLSLFLVITNSVRIPCVTVADCPPTILPVFYECIDKFCMLHIE*
spada_crp1430_chr7_25M_1	CRP1430	chr7	25329750	25330044	+	6.7e-18	0.656	507	59.6	MPQILMFVYTFIIFFSPFFVVTNGTTSCITDDDCPKAVSFLVFKCIDNICVRVEIL*
spada_crp1430_chr8_07M_1	CRP1430	chr8	7725675	7725929	+	2.3e-14	0.902	499	40.7	MTKTFKFVIATILFLTLFFIVKNVDAQVKCKTVKDCPIRRNRKYYCLFGICKYDVM*
spada_crp1430_chr8_17M_1	CRP1430	chr8	17934774	17935052	+	2.2e-05	0.772	512	42.5	MDESLKFVYTMILFLSLFFVAMNVKSLDCHSDHECYNQLSCIIEEICLDGSCHCPPIL*
spada_crp1430_chrU_015M_1	CRP1430	chrU	15948186	15948453	-	9.3e-05	0.883	513	31.4	MTKILKFFYAMIILLSLFLAAIDADVVNCTSVLQCFTTYCYLHGTMLCLNGQCLCV*
spada_crp1430_chrU_019M_1	CRP1430	chrU	19536018	19536316	-	7.1e-15	0.794	564	40.3	MAHILMFVYALIIFLSPFLIGRKGGPPGGRTYIPCISDDDCIVAQPPYVLLCVNNFCTYFRDDDLPQR*
spada_crp1430_chrU_019M_2	CRP1430	chrU	19841745	19842040	-	1.5e-21	0.743	543	56.7	MAKTLQFVYYMILCISLFLVAKNINAIHCNDVNDCPPDISNPFVRCESNRCIYSRLEPPFGC*
spada_crp1430_chrU_053M_1	CRP1430	chrU	53557394	53557687	+	1.4e-10	0.807	523	33.6	MAQIQKFVYTLIMFLSLFVMVTNGMVSTNAYIHRCIHQDDCPKYMCEISVLPECINGFCTCV*
spada_crp1430_chrU_070M_1	CRP1430	chrU	70152534	70152815	+	9.3e-20	0.9	500	51.6	MAHILKFVYATILVLFLFFVATKVDGAVHKECKTDVDCRQIWFVTKCINHECQPIL*
spada_crp1430_chrU_095M_1	CRP1430	chrU	95628747	95629028	+	1.4e-12	0.761	508	39.1	MAQNLVFFYALTIFLSQLLVAASSLCISDEDCPEALPLMFVKCVCGACEYYTQIQDEK*
spada_crp1430_chrU_099M_1	CRP1430	chrU	99819969	99820263	-	3.8e-14	0.804	526	43.6	MAEILKFVYTMILFVSIFIIVVNVGGKCVSDAECSGQYMCPTLTVIKCIKDECVCIHYDHDKQ*
spada_crp1430_chrU_101M_1	CRP1430	chrU	101522334	101522447	+	9.7e-07	0.59	211	-21.8	MAKTLKFFYTIILFLSLFLVLQRKLTVSHIFTLFNLA*
spada_crp1430_chrU_107M_1	CRP1430	chrU	107689711	107689990	+	3.5e-15	0.9	546	53.6	MVHILMFVYALIFSNFIFLVEANMVVLGCVSDDDCPKVPLPRFLKCIANLCCLVRKKDL*
spada_crp1430_chrU_111M_1	CRP1430	chrU	111584215	111584499	+	2.4e-21	0.758	516	53.6	MVQILSFVHALILFLSLFLVAKVRTPCVSDDDCLEAFLPPIWKCVHNFCEFNIRNIFN*
spada_crp1430_chrU_116M_1	CRP1430	chrU	116810032	116810312	+	1.9e-05	0.906	386	32.3	MAKILKFVYATILIIFLFVIATEVNAFRNPCKSDSDCTKLKLKCDRHTILTCFWRHCYCIF*
spada_crp1430_chrU_123M_1	CRP1430	chrU	123381155	123381373	-	7.4e-06	0.793	366	28.2	MDGILKFVYAVILFLSLFLVVTNVESLDCHSDYNCKEQLRAS*
spada_crp1430_chrU_143M_1	CRP1430	chrU	143337188	143337451	-	4.8e-14	0.761	505	50.2	MTQIPKCVYLFFIFLSLFHVVTNGALPCAIDVDCPDAVFFIVFKCINNICIRIETF*
spada_crp1430_chrU_152M_1	CRP1430	chrU	152917458	152917727	+	2.8e-19	0.767	533	65.9	MTQILKFIYTLIIFLSLFLVETNSAPKPCVTVKDCPKTVFPIGYKCIKNLCILVI*
spada_crp1430_chrU_159M_1	CRP1430	chrU	159039857	159040114	+	7.8e-07	0.926	515	56.5	MAQIHIFLHAFILFLSLFFVVTNAIPCITLDDCPGKIFNLLFRCINNICVLVK*
spada_crp1440_chr1_02M_1	CRP1440	chr1	2261344	2262670	-	2.9e-13	0.678	457.385	53.4	MIFFLSLILVAHNCFLVAQNSDAYVPCITVADCPPNTWFKIYRCEKGICRYHKLWIV*
spada_crp1440_chr1_02M_2	CRP1440	chr1	2290896	2292345	-	1.2e-12	0.756	460.333	63.3	MVKTLKFVNVIIFFLSLFLSAHNFFLVAQNIDAIIKCETVADCPPDTEHKKYRCVKTYVYIVGFFEYWT*
spada_crp1440_chr2_19M_1	CRP1440	chr2	19280188	19280447	+	2.3e-05	0.706	468	27.9	MTAIFKFVYAMTFFISLFLALVHVDVLYFIIAFGGLCVTDAACPQLFCSPKTAKCIFFDCHCV*
spada_crp1440_chr3_03M_1	CRP1440	chr3	3395966	3396567	-	4.6e-21	0.805	563	99.4	MAKTLKFVYVIVLFLSLFLAAKNIDGRVSYNSFIALPVCQTAADCPEGTRGRTYKCINNKCRYPKLLKPIQ*
spada_crp1440_chr3_04M_1	CRP1440	chr3	4117510	4117800	-	3.4e-27	0.89	538	131.1	MAISYKFVYAIIFFIFLFLVANNVEGYIVCITDNDCPENTEVRQYECIEGRCRLSRVLNP*
spada_crp1440_chr3_04M_2	CRP1440	chr3	4171017	4171294	-	7.1e-20	0.919	518	122.4	MTHMFVYAIILFIFLFFLANNVKGYVVCITNNDCPPRTRLILYKCRNRKCVSYSII*
spada_crp1440_chr3_04M_3	CRP1440	chr3	4183849	4184133	-	9.2e-29	0.894	557	143.5	MAHKLVYTIILFIFLFLVANNVEGDIVCITDNDCPPNTLVQGYRCIDGKCESVFLSYR*
spada_crp1440_chr3_04M_4	CRP1440	chr3	4189733	4190071	-	7.7e-29	0.894	555	134.1	MTHKLVYAIILFIFLFLVANNVEGYILCKTVNDCPPNTRNLRYRCIDGKCKSHRVLYEWDESHTQDITITPCIEE*
spada_crp1440_chr3_04M_5	CRP1440	chr3	4220111	4220407	-	7.4e-28	0.718	557	136.4	MAHKLVYAITLFIFLFLIANNIEDDIFCITDNDCPPNTLVQRYRCINGKCNLSFVSYG*
spada_crp1440_chr3_04M_6	CRP1440	chr3	4289037	4289321	-	2.8e-28	0.895	558	146.9	MAHKFVYAIILFIFLFLVAKNVKGYVVCRTVDDCPPDTRDLRYRCLNGKCKSYRLSYG*
spada_crp1440_chr3_04M_7	CRP1440	chr3	4297172	4297458	-	5.2e-26	0.84	542	127.9	MANTHKLVSMILFIFLFLASNNVEGYVNCETDADCPPSTRVKRFKCVKGECRWTRMSYA*
spada_crp1440_chr3_04M_8	CRP1440	chr3	4302495	4302781	-	2.1e-27	0.869	542	132.8	MANTHKLVSMILFIFLFLVANNVEGYVNCETDADCPPSTRVKRFKCVKGECRWTRMSYA*
spada_crp1440_chr5_10M_1	CRP1440	chr5	10442000	10442326	+	2e-14	0.715	500	56	MTKTLGIVYAIILFISLFLVLQNTEFEDYYYIECQRDFDCPQLNSEIFAFKCIEKLCKLEFIYQQAPFLLGQV*
spada_crp1440_chr5_22M_1	CRP1440	chr5	22868806	22869104	+	7.9e-20	0.891	487	62.4	MSQILTFVYAMILFISIFLVAAEVDWIYHLCDTDTDCPEHWSKFFIYKCVNHVCDSISKVTTDSKEYKNFP*
spada_crp1440_chr5_23M_1	CRP1440	chr5	23239932	23240237	-	3.2e-18	0.834	500	82.2	MTKTLKFVYSIILFITLFLVAKNVDALKKCITFEDCPISKTRVYKCLHGECRYTIPYIPKVPKVK*
spada_crp1440_chr5_24M_1	CRP1440	chr5	24622089	24622360	+	5e-20	0.714	503	89.3	MVKTLKFVYDMILFIFLYLVAKNVAESIECRTVADCPKLISSKFVIKCIEKRCVAQFFD*
spada_crp1440_chr5_25M_1	CRP1440	chr5	25632404	25632702	+	3.2e-19	0.859	511	76.6	MAKTLNFVCAMILFISLFLVSKNVALYIIECKTDADCPISKLNMYNWRCIKSSCHLYKVIQFMV*
spada_crp1440_chr5_28M_1	CRP1440	chr5	28163573	28164215	+	1e-21	0.854	499	79.4	MAKMLKFFFAIILLLSLFLVATEVGGAYIECEVDDDCPKPMKNSHPDTYYKCVKHRCQWAWK*
spada_crp1440_chr5_29M_1	CRP1440	chr5	29656846	29657192	-	3e-21	0.839	509	76.1	MVEILEFVYAMILFLPLFLVITEVDGDIYCETDADCPQITDWFYVVKCVDHKCELTKKLRRLYEYQTQKSAETPYI*
spada_crp1440_chr5_29M_2	CRP1440	chr5	29685462	29690161	-	9.6e-13	0.799	502	55.6	MVQILKFVCVMILFISLFLIATKFGVARDKCQIDADCPKSGNLFYIYKLDLVSRCINHKCELVAAHL*
spada_crp1440_chr5_29M_3	CRP1440	chr5	29701368	29701666	-	4e-17	0.719	475	50.7	MIQLLKFVYAMILFISIVFLIRTQLSDIYEECETDDYCPKYRDLLYVFKCIDKRCELVEAHA*
spada_crp1440_chr5_29M_4	CRP1440	chr5	29790051	29790361	+	8e-20	0.756	513	77.9	MNKILKFVYEMILFLSLFHLAREVHAHTDIPCEPDADCPKSLHEYFEMKCIDKKCEWSRKTSLIP*
spada_crp1440_chr5_29M_5	CRP1440	chr5	29798554	29798891	+	2.7e-28	0.883	533	92.4	MIETLKFVYAMILFLSLFLITSEVGGLYIGCETDRDYPPLANKTFYLKCIDKKCEWTVTDSLSTRSGRMQKLSI*
spada_crp1440_chr5_29M_6	CRP1440	chr5	29801209	29801499	+	2.7e-29	0.822	527	116.6	MTETLKFFYAMILFLSLFLITTNVGGSYYGCETDADCPRSMNKDFYLKCVDKKCEWTAKI*
spada_crp1440_chr5_29M_7	CRP1440	chr5	29805024	29805350	+	4.6e-29	0.658	529	103.4	MTETLKFVVTKKKTLKFVYAMILFLSFFLIASEVGGSHFGCETDADCPRSTDKNFFLRCINKKCEWAAKRH*
spada_crp1440_chr5_29M_8	CRP1440	chr5	29808919	29809215	+	5.4e-24	0.586	515	89.6	MVEIHKFVFAMIQFISLFLITIEVGRLRYGCETDADCPRYTHNNFSLKCINKKCEWSAKLH*
spada_crp1440_chr5_30M_1	CRP1440	chr5	30292111	30292532	+	5.5e-25	0.903	539	104.4	MSGVLKFVYAIILFLFLFLVAREVGGLETIECETDGDCPRSMIKMWNKNYRHKCIDGKCEWIKKLP*
spada_crp1440_chr6_08M_1	CRP1440	chr6	8736055	8736264	+	4e-15	0.8	560	82.6	MAKTLKFVYGLVLFLYLFLIEKGVDGKTFLMAEYIKCDTDADCPIVIHHSFYKCIDNLCKRFRRQKHLV*
spada_crp1440_chr6_08M_2	CRP1440	chr6	8742590	8742766	+	5.2e-18	0.764	512	91	MAKIFKFIYGLVIFLYLFLIQKEVAGYIQCDFDADCPEMFRHIFYLCIDKLCRQFVTL*
spada_crp1440_chr7_02M_1	CRP1440	chr7	2572935	2573228	+	1.3e-27	0.901	546	119.3	MPKSLKFVYTMILFIFLFLITKNVDALHDCEYDDDCPKSTSKRTYRCINKKCRSYFTRVEK*
spada_crp1440_chr7_05M_1	CRP1440	chr7	5347839	5348128	+	1.2e-19	0.806	515	102.6	MAKTLKFVYVMILFTSLFLFAKNVVGYINCKTDDDCPKLESRMVVLKCTNSRCAAVILH*
spada_crp1450_chr1_25M_1	CRP1450	chr1	25894607	25894876	+	7.8e-19	0.919	478	85.2	MFIYVLIIFLYLFYVEAAMFELTKSTIRCVTDADCPNVVKPLKPKCVDGFCEYT*
spada_crp1450_chr4_17M_1	CRP1450	chr4	17492676	17492962	+	4.4e-07	0.613	417	12.6	MNHILMFVYAFIIVISQIYRDGIPCVFDYNCPEISYYPVRCNVNNICEYNLNVDLVEEIE*
spada_crp1450_chr4_17M_2	CRP1450	chr4	17555451	17555751	+	2.5e-21	0.891	456	56.5	MFVSALIIYIFLFLVITSSANIPCNSDSDCPWKIYYTYRCNDGFCVYKSIDPSTIPQYMTDLIFPR*
spada_crp1450_chr4_18M_1	CRP1450	chr4	18620550	18620853	+	2.1e-06	0.826	473	30.4	MEHTTKIQFCVYVLIIFLSLFLVVTNGDKPLKIAECVSYTDCQGGCPACYMRCIDGQCEPFIIKFI*
spada_crp1450_chr4_18M_2	CRP1450	chr4	18718080	18718337	+	0.00066	0.582	447.667	-15.6	MFVHDLIICIYLFIVITTRSMSHFTPFFNFPNLFYRIFYHLLVTFFIFFYNAETDIRCRFYYDCPRLEYHFCECIEDFCAYIRLN*
spada_crp1450_chr4_18M_3	CRP1450	chr4	18722555	18722872	+	3.6e-18	0.837	468	62.6	MFVYDLILFISLILVVTGIKADTSCHSFDDCPWVAHHYRECIEGLCAYRILY*
spada_crp1450_chr4_18M_4	CRP1450	chr4	18739889	18740152	+	5.2e-22	0.784	474	73.6	MAQILLFAYVFIISISLFLVVTNGVKIPCVKDTDCPTLPCPLYSKCVDGFCKMLSI*
spada_crp1450_chr4_19M_1	CRP1450	chr4	19938005	19938262	+	3.7e-08	0.592	418	49.2	MFTYVLIIFLFSFRSKFSCKTIFNCPALVYHQHASCLDGFCWYEEKFEDE*
spada_crp1450_chr6_08M_1	CRP1450	chr6	8360630	8360920	+	2.1e-14	0.939	402	36.8	MAQLIIFVYALIIFLYLLFVEAQITKLPCVTVDDCPKVEKPIPMVAKCFGKSFSRHCHYFYF*
spada_crp1450_chr6_11M_1	CRP1450	chr6	11279616	11279876	+	3e-21	0.88	490	85.8	MFVYFLIIFLSLFLVESIKIFTEHRCRTDADCPARELPEYLKCQGGMCRLLIKKD*
spada_crp1450_chr6_11M_2	CRP1450	chr6	11845999	11846307	+	7e-19	0.787	465.316	79.7	MAQFLLFIYSLIIFLSLFLGEAWFKRTETGEIIWVVRCVTDTDCPKMGEPQYFKCLNGVCLEHIRELP*
spada_crp1450_chr6_12M_1	CRP1450	chr6	12518273	12518549	+	6.8e-20	0.919	469	61.6	MAQSLIFVYALIIFLFLFRVEAEHLKIRCVTDDDCPKVEKPLYMYCGNHWCAYKLHFV*
spada_crp1450_chr6_13M_1	CRP1450	chr6	13147074	13147359	+	3.6e-18	0.893	473	56.6	MTQFIFFIYVLMIFLSLFLVESEKLDIRCATVDDCPKVTKPVVMMCTGKFCHYFFVRKQIL*
spada_crp1450_chr6_16M_1	CRP1450	chr6	16418488	16418758	-	8.5e-18	0.831	477	70.7	MAQLIIFVYALMVFLSIFLVESYKTKTPCKSLNDCPKAIKPIFVKCLGNICQYSIGRI*
spada_crp1450_chrT_01M_1	CRP1450	chrT	1479800	1479970	+	2.3e-19	0.843	469	79.2	MAQIIPFLGALIIFLSLFLVESKQTNIPCKSAEDCPKPIYPRYVLCSYGFCRIFFP*
spada_crp1450_chrU_013M_1	CRP1450	chrU	13459787	13460028	-	3.2e-25	0.772	490	100	MFVGALIIFLSLFLVETKKTDIPCDSRNDCPQQILPRYVLCVNGLCRIYFP*
spada_crp1450_chrU_018M_1	CRP1450	chrU	18945077	18945327	+	2.2e-17	0.79	469	66.8	MARILVFVFSFIVLLSQFLVVINGSIPCETTADCPVAVPPEYYKCMYKVCVLIR*
spada_crp1450_chrU_040M_1	CRP1450	chrU	40367414	40367684	+	1.4e-12	0.818	438	43	MVHLSRSIYSWVIFMYLFLVVTSKTPFICVSDKECPTASYPLVCKCIDNFCHVLIAE*
spada_crp1450_chrU_068M_1	CRP1450	chrU	68682218	68682485	+	7.5e-24	0.735	483	89.5	MFVSVLIIFLSLFLADTKQTNIPCENKRDCPQPLYPKFVTCFEGLCRMHYPLKKF*
spada_crp1450_chrU_076M_1	CRP1450	chrU	76223795	76224083	-	1.5e-20	0.908	489	73.2	MAQFLLFVYFIIIIVSLFLVEAREPTKIPCVSDSDCHKVKKPLLLTCIDGICQYTLEATPFD*
spada_crp1450_chrU_150M_1	CRP1450	chrU	150547896	150548204	+	9.4e-20	0.798	503	82	MAQFLLFVYSLIIFLSLFFGEAAFERTETRMLTIPCTSDANCPKVISPCHTKCFDGFCGWYIEGSYEGP*
spada_crp1460_chrT_01M_1	CRP1460	chrT	1835414	1835554	+	1.3e-23	0.486	452	126.8	MFVYAFIIFLSIHFPPRIKCNTEADCPQRFDNIVECLFGICHFYIK*
spada_crp1460_chrT_02M_1	CRP1460	chrT	2226431	2226595	-	2.2e-28	0.707	482	155.6	MFVYAFIIFLSIPLPPARSDFPCKTKDDCAQQIDYIAECIIGFCRYFTPFEHPF*
spada_crp1460_chrU_148M_1	CRP1460	chrU	148482143	148482259	+	0.001	0.537	166	9.4	MFVYAFIIFLSIPLPPSMLFFISLFIFQVFLYTILTRE*
spada_crp1460_chrU_149M_1	CRP1460	chrU	149170244	149170511	-	8.6e-16	0.764	476	130.8	MFVYAFIIFLSIHLPTVRSDIPCKTKADCTQHRKYFAECIFGFCRHFKHLEHPF*
spada_crp1470_chr2_16M_1	CRP1470	chr2	16200109	16200405	-	2e-12	0.716	560	91	MAQILFYVYALIILFSPSLVVPLKVIIPSSTCDSDYDCLRYEEALNVITCCNNGLCVMFCPDFD*
spada_crp1470_chr2_21M_1	CRP1470	chr2	21052674	21052985	+	1.2e-25	0.82	637	113.5	MAQFLLFIYSLIIFLSLFFGEAAYERTEPIMHNGEPINLIPCVTVADCPRMDEPLHMTCLVGACWPCIRSLY*
spada_crp1470_chr2_21M_2	CRP1470	chr2	21065350	21065696	+	4.3e-26	0.82	639	113.2	MAQLLLFIYSLIIFLSLFFGEAALERTETTMHNVQPSHFIPCFTAADCPMIDEPHYIECVTGFCWALMRNLH*
spada_crp1470_chr4_09M_1	CRP1470	chr4	9453969	9454249	-	5.7e-27	0.807	498	132.8	MAKIIFYVYALIILFSPFLAARLVFVNREKPCVTDADCHRYRHESAINVVVMFGTELEL*
spada_crp1470_chr4_09M_2	CRP1470	chr4	9469147	9469458	-	1.9e-32	0.848	622	178.8	MAQILFYVYALLILFTPFLVARIMVVNPNNPCVTDADCQRYRHKLATRMICNQGFCLMDFTHDPYAPSLP*
spada_crp1470_chr4_09M_3	CRP1470	chr4	9497204	9497510	+	8e-32	0.794	626	179.5	MAQIIFYVYALIILFSPFLAARLVFVNPEKPCVTDADCDRYRHESAIYSDMFCKDGYCFIDYHHDPYP*
spada_crp1470_chr4_09M_4	CRP1470	chr4	9504434	9504745	-	1.2e-32	0.829	622	184	MAQILFYVYALLILFSPFLVARIMVVNPNNPCVTDADCQRYRHKLATRMVCNIGFCLMDFTHDPYAPSLP*
spada_crp1470_chr4_18M_1	CRP1470	chr4	18377562	18377806	-	0.00098	0.834	296	15.7	MAQILFYVCAFIILFSPLIAQRIVGMSLFTPFFYFNLYYSQNFITLYYCYALR*
spada_crp1470_chrU_120M_1	CRP1470	chrU	120228299	120228612	-	5.8e-15	0.79	550	73.7	MVRFLMFVYSLIIFFSLFFGEAAIERTEPMLTTYLILCVSEADCPKVVKPNYTMCAGGICWQSVQGSNQGP*
spada_crp1470_chrU_149M_1	CRP1470	chrU	149570553	149570837	-	4.8e-19	0.904	511	86.2	MAQFLIFVYTLIIFISLFLVEASPLQRPCVTVADCPPVKKPLKMWCIRQTCFYGFGKRPDL*
spada_crp1480_chr3_03M_1	CRP1480	chr3	3598414	3598703	-	4.9e-32	0.829	482	180.4	MSMTIKFLYAMTLFLFLFHIEKSSALIDCKTVDDCPSSWTKIYKCIDNKCRYSVVKGLII*
spada_crp1480_chr3_03M_2	CRP1480	chr3	3605384	3605669	-	3.6e-33	0.849	493	198	MSKTIMFLYAMTLFLFLLHIEKSSGVLIDCKTVKDCPTSYTKIYRCEDNKCRFSFVIGL*
spada_crp1480_chr3_03M_3	CRP1480	chr3	3614911	3615184	-	1.8e-33	0.843	491	205.8	MSKTIMFLYAMTLFLFLLHIEKSSGVLIDCKTVKDCPPSYTKIYRCIDNKCRLVL*
spada_crp1480_chr3_03M_4	CRP1480	chr3	3623773	3624064	-	1e-27	0.783	503	154	MSKTIKFLYAITLFLFLFLIEKNNGVLIDCKHVRDCPKGIWRSCRYKCIDNKCVFTYWPH*
spada_crp1480_chrT_11M_1	CRP1480	chrT	11102804	11102969	+	8.2e-19	0.729	461	190.2	MFLYAMTLFLFLLHIEKVLIDCKTVKDCPTSYTKIYRCEDNKCRFSFVIGL*
spada_crp1490_chr3_02M_1	CRP1490	chr3	2405990	2406289	+	1.1e-25	0.807	555	108.8	MVRTLKFVYVIILILSLFLVAKGGGKKIYCENAASCPRLMYPLVYKCLDNKCVKFMMKSRFV*
spada_crp1490_chr3_04M_1	CRP1490	chr3	4257118	4257429	-	4e-26	0.885	551	122.2	MARTLKFVYSMILFLSLFLVANGVDYIKIFCIDVADCPKDLYPLLYKCIYNKCIVFTRIPFPFDWI*
spada_crp1490_chr3_27M_1	CRP1490	chr3	27591912	27592251	+	3.1e-25	0.885	576	102.7	MAGTLNFVYAMILFISLFLVAGGEEIIIIKCQTAKDCPDIYNLFPLVYKCIDNICVDVRLEPPYDMSISPKSVHK*
spada_crp1490_chr3_27M_2	CRP1490	chr3	27635784	27636089	-	3.6e-23	0.892	557	99.7	MARTLQFVYVMILFFSLFLVAKGDDVKIKCVSAIDCMDLFNLLPIVYKCINNICVYEQSSQRLI*
spada_crp1490_chr5_23M_1	CRP1490	chr5	23850408	23850694	-	9.7e-13	0.856	477	59.3	MAKTLKFSYPMILFIFLFLVAYKIEALTKCETDANCPEISFSLFYKCINNGCVLIML*
spada_crp1500_chr3_21M_1	CRP1500	chr3	21013724	21014089	-	7.9e-06	0.876	546	91.9	MTKTLKFILTMILLLSLFLVAESGGKYENIPCESREQCPNTATRRYACLNKLCYCYDNNYPNGWNPFEP*
spada_crp1500_chr3_21M_2	CRP1500	chr3	21023006	21023335	-	2.6e-33	0.918	582	179.3	MTKTLKFIYVMILFLSLFLVAESFFVDIMCKVHEDCPQKSTHKYYCVDDKCFLYYWEGKP*
spada_crp1500_chr3_21M_3	CRP1500	chr3	21028286	21028633	-	2.3e-24	0.909	584	149.9	MTKTLKFICIMILFLSLFLVAESFATGMPCKTDKECPNTSTHKYKCINDDCFCFYIYWPLGNSLV*
spada_crp1500_chr6_08M_1	CRP1500	chr6	8668666	8668875	-	1.4e-27	0.608	582	103.6	MANDLKFIYVIISFLSMFLVTKEVDGAFAGWIKCKVDEDCPNVFTYSYYKCVNELCEIFLREIPKKPYM*
spada_crp1510_chr0_14M_1	CRP1510	chr0	14563787	14564087	+	2.8e-30	0.686	609	107.4	MAQKFMFFYALIIFLSSFYVIINTIDPPHHITNHEIPCKYNHDCPTILDYISICPYHYCEFWRTY*
spada_crp1510_chr3_07M_1	CRP1510	chr3	7106109	7106862	-	8.3e-08	0.894	358	11.7	MVIILKFIYALIILFFIIFVATTEGVLPYITVSGDPIHCINAYDCPNSTRGTLTHVQVLTKE*
spada_crp1510_chr3_19M_1	CRP1510	chr3	19868380	19868683	+	1.2e-12	0.807	614	73.1	MAKLVKLVYVIIVFYTLFLVATEIVSGIPCNDDVDCPQTLCEQLIADFKYMIDFKSECVSRMCACTGSPV*
spada_crp1510_chr4_03M_1	CRP1510	chr4	3357862	3358035	-	2e-10	0.836	534	47.9	MVELLKFVYVMILFLFLFFVTTEACGGKTHYSEIIECKNDADCPIGYKCIDEMCKYG*
spada_crp1510_chr4_15M_1	CRP1510	chr4	15730392	15730700	-	2.2e-26	0.675	609	107.1	MAQIIMFFYALIIFLSPFLVDRRSFPSSFVSPKSYTSEIPCKATRDCPYELYYETKCVDSLCTYW*
spada_crp1510_chr4_15M_2	CRP1510	chr4	15737544	15738735	-	4.6e-10	0.866	581.786	64.3	MTKILMIGYALMIFIFLSIAVSITGILTLHNILSDISGNLARASRKKPVDVIPCIYDHDCPRKLYFLERCVGRVCKYL*
spada_crp1510_chr4_15M_3	CRP1510	chr4	15744010	15744312	-	5.9e-28	0.737	584	103.9	MAQRFMFIYALIIFLSQFFVVINTSDIPNNSNRNSPKEDVFCNSNDDCPTILYYVSKCVYNFCEYW*
spada_crp1510_chr4_15M_4	CRP1510	chr4	15923977	15924285	-	2.2e-26	0.675	609	107.1	MAQIIMFFYALIIFLSPFLVDRRSFPSSFVSPKSYTSEIPCKATRDCPYELYYETKCVDSLCTYW*
spada_crp1510_chr4_15M_5	CRP1510	chr4	15931129	15932320	-	4.7e-22	0.859	588	73.3	MTKILMIGYALMIFIFLSIAVSITGDISGNLARASRKKPVDVIPCIYDHDCPRKLYFLERCVGRVCKYL*
spada_crp1510_chr4_15M_6	CRP1510	chr4	15937595	15937897	-	5.9e-28	0.737	584	103.9	MAQRFMFIYALIIFLSQFFVVINTSDIPNNSNRNSPKEDVFCNSNDDCPTILYYVSKCVYNFCEYW*
spada_crp1510_chrU_000M_1	CRP1510	chrU	216772	217074	-	5.9e-28	0.737	584	103.9	MAQRFMFIYALIIFLSQFFVVINTSDIPNNSNRNSPKEDVFCNSNDDCPTILYYVSKCVYNFCEYW*
spada_crp1510_chrU_161M_1	CRP1510	chrU	161177559	161177838	+	2e-10	0.781	490	44	MAQILMFFSSLIIFLTLFLVETRKTGIRCESKQDCPTMALPDYVTCVEGLCRIYLNTFA*
spada_crp1510_chrU_165M_1	CRP1510	chrU	165004933	165005064	+	0.00097	0.49	311	0	MTQIIMSVYDFIIFVSLFLVVTNPGMSFFTPFSNLSFTQYYVT*
spada_crp1520_chr0_05M_1	CRP1520	chr0	5812182	5812373	-	1.6e-14	0.698	511	82.2	MDKTLKFMIFLLFLSIFLLITIFNSNQNNNPKNNNPWACISDKDCQKVHGVNIRCRKGFCTVI*
spada_crp1520_chr1_10M_1	CRP1520	chr1	10636754	10636942	+	3.2e-25	0.714	572	108.2	MVEIQKLVYVLILFLSIFLEMIVSNCTFIGFQDNPCKTDKDCRKVRGVNLRCRNGHCVMILQ*
spada_crp1520_chr3_04M_1	CRP1520	chr3	4739497	4739685	+	1.2e-25	0.88	558	105	MVEALKLVNVLILFLSIFLSIIVSTSSFPWKLYPCVTDKDCPRKNRHVVKCRKGYCVGVQII*
spada_crp1520_chr4_04M_1	CRP1520	chr4	4760156	4760248	+	3.3e-08	0.579	281	16.3	MVETLKLVYVLILFYSIFLGIIVCNSSLIS*
spada_crp1520_chr4_04M_2	CRP1520	chr4	4767382	4767564	+	2.1e-25	0.517	568	104.5	MVETLKLVYVLNLFYSIFLGIIVCNTSLIKYFDVPWEKDKDCPKPLRFNIRCRKGFCVRI*
spada_crp1520_chr4_04M_3	CRP1520	chr4	4797941	4798123	-	1.2e-27	0.79	569	112.7	MAETMKLVYVIILFLSIFLGITLSNSAFSHFIPGCKTDKDCPKFYGSNVRCRKGKCVQLG*
spada_crp1520_chr4_04M_4	CRP1520	chr4	4806237	4806419	+	2.5e-27	0.667	569	120.5	MVETLKLVYVLIIFYSIFLGIIVCNSSTIMYYDVPCEKDKDCPAPPRFNIRCRKGYCVRI*
spada_crp1520_chr4_04M_5	CRP1520	chr4	4827107	4827289	+	1.3e-25	0.861	555	114.5	MAKTLKMVYVLVLFLFIFLSIIACNSSFITFRDSRCKTDKDCPNIPMATGRCRKGHCVLV*
spada_crp1520_chr4_04M_6	CRP1520	chr4	4840100	4840282	+	8.6e-24	0.517	568	104.5	MVETLKLVYVLNLFYSIFLGIIVCNTSLIKYFDVPWEKDKDCPKPLRFNIRCRKGFCVRI*
spada_crp1520_chr4_04M_7	CRP1520	chr4	4842233	4842325	+	3.3e-08	0.579	281	16.3	MVETLKLVYVLILFYSIFLGIIVCNSSLIS*
spada_crp1520_chr4_04M_8	CRP1520	chr4	4844397	4844591	+	2.5e-23	0.672	549	105.9	MVETLKLVYVLILFYSIFLGIIVCNSSGITYFDVRCEKDKDCPKPPRINIRINIRCRKGFCVQI*
spada_crp1520_chr4_04M_9	CRP1520	chr4	4846641	4846835	+	3e-23	0.672	549	105.9	MVETLKLVYVLILFYSIFLGIIVCNSSGITYFDVRCEKDKDCPKPPRINIRINIRCRKGFCVQI*
spada_crp1520_chr4_07M_1	CRP1520	chr4	7925383	7925565	-	1.6e-26	0.759	564	117.9	MVETPKLVYFIILFLSIFLCITVSNSSFSQIFNSACKTDKDCPKFGRVNVRCRKGNCVPI*
spada_crp1520_chr4_07M_2	CRP1520	chr4	7937282	7937757	-	6.3e-11	0.461	455	81	MVETPKLDYVIIFFFLYFFFSDCKTNKDCPKLRRANVRCRKSYCVPI*
spada_crp1520_chr4_07M_3	CRP1520	chr4	7947000	7947182	-	6.6e-24	0.755	573	95	MGETPKLVYVIILFLSIFLCTNSSFSQMINFRGCKRDKDCPQFRGVNIRCRSGFCTPIDS*
spada_crp1520_chr4_07M_4	CRP1520	chr4	7951219	7951422	-	9.2e-23	0.672	554	78.8	MQIGRKKKGETPKLVYVIILFLSIFLCTNSSFSQMINFSGCKRDKDCPQFRGVNIRCRSGFCTPIDS*
spada_crp1520_chr4_07M_5	CRP1520	chr4	7986548	7986661	-	8.2e-09	0.642	348	32.4	MVEIPKLVYFIILIFSIFLCTSISIFACKTDKDCSKL*
spada_crp1520_chr4_07M_6	CRP1520	chr4	7987670	7987843	-	5.2e-21	0.598	538	99.8	MVETLKFVYVILLFLSIFLFNKSPFSQIMFSDCKTDKDCPQFRRANIRCRKGQCVKL*
spada_crp1520_chr4_08M_1	CRP1520	chr4	8033980	8034153	-	1.2e-22	0.57	524	93.4	MVETLKLIYVIHLFLSIFLFTNSPFGQIIFRQCKTDKDCPKLGRANIRCREGYCVRI*
spada_crp1520_chr4_08M_2	CRP1520	chr4	8040561	8040674	-	7.3e-10	0.668	350	44.5	MVEIPKLVYVIILLFSIFLCISISIFSCKTDKDCPKL*
spada_crp1520_chr4_08M_3	CRP1520	chr4	8042542	8042715	-	2.2e-23	0.672	529	99.5	MVETQKLVYVILLFLSIFLFTNSPLSQIIFSECKTDKDCPKYQRANIRCRKGQCVRI*
spada_crp1520_chr4_08M_4	CRP1520	chr4	8061589	8061771	-	4.6e-26	0.818	565	123.8	MVETLKLVYVIILFFSIFLCIAVSNSSFSEIIDSACKTDKDCPKLHKVNVRCRKGKCVAI*
spada_crp1520_chr4_08M_5	CRP1520	chr4	8072472	8072654	-	2.6e-26	0.759	567	115.7	MVQTPKLVYVIVLLLSIFLGMTICNSSFSHFFEGACKSDKDCPKLHRSNVRCRKGQCVQI*
spada_crp1520_chr4_09M_1	CRP1520	chr4	9650788	9650982	-	1.1e-26	0.596	558	111.7	MVETLKYVYVMFLFLSIFQLMVVYDSIYFRKPPPCITDKDCPQMKINNVRCRKGFCIQIHKFTP*
spada_crp1520_chr4_18M_1	CRP1520	chr4	18714395	18714665	+	5.7e-19	0.786	514	68.1	MAQTLMLVYALIIFTSLFLVVISRQTDIPCKSDDACPRVSSHHIECVKGFCTYWKLD*
spada_crp1520_chr5_09M_1	CRP1520	chr5	9207235	9207420	+	7.9e-25	0.788	537	109.1	MAETLKFVYVILFISLFLMIIVSDSFNPLIRQYCVTDKDCPKFKKYNIRCRKGFCVQVNGG*
spada_crp1520_chr5_34M_1	CRP1520	chr5	34921861	34922040	+	1.6e-25	0.79	565	123.5	MAETLKFVYVMILFLSIFLVITISNSNPYIINILCKTDKDCPKVQGANIRCRSGKCVQV*
spada_crp1520_chr6_08M_1	CRP1520	chr6	8130405	8130569	-	1.9e-15	0.483	393	48.3	MLESLCLPIVLEMIVSNCTFAGVQDNPCKTDKDCRKVRGVNLRCRNGHCVMILQ*
spada_crp1520_chr7_01M_1	CRP1520	chr7	1329950	1330139	-	1.4e-09	0.78	513	89.1	MAETLKFVYVLILFISLFLVLLVCDSAFCITDKDCSNGRNYIGRCRKGHCKQSPLR*
spada_crp1520_chr7_01M_2	CRP1520	chr7	1345151	1345339	-	1.2e-28	0.81	556	114.5	MAETLKFVYVLILFISLFLVLIVCDSAFVANTETCITDKDCPNGRNYIGRCRKGHCQQRLVR*
spada_crp1520_chr7_01M_3	CRP1520	chr7	1351209	1351397	-	2.6e-29	0.847	566	122.9	MAETLKFVYVLILFISIFLVVIGCDSIYYPISRPCKTDKDCPNRKNYKGKCRKGFCMSSRLR*
spada_crp1520_chr7_01M_4	CRP1520	chr7	1360749	1360937	-	2.5e-28	0.705	568	124.5	MSETLKFVYVLILFISIFHVVIVCDSIYFPVSRPCITDKDCPNMKHYKAKCRKGFCISSRVR*
spada_crp1520_chr7_01M_5	CRP1520	chr7	1384820	1385029	+	4e-27	0.903	560	107.6	MAKNVKFIYVIILLLFIFLVIIVCDSAFVPNSGPCTTDKDCKQVKGYIARCRKGYCMQSVKRTWSSYSR*
spada_crp1520_chr7_13M_1	CRP1520	chr7	13208196	13208387	-	1.9e-24	0.624	545	99.8	MAKILKFVYVPILYLSILLVLTIYDQVYFNNSPPCVTDKDCPRPQFRKSNVRCRNGYCVNLGN*
spada_crp1520_chr7_13M_2	CRP1520	chr7	13209655	13209840	+	4.6e-27	0.759	567	122	MAKTLKFVYVVILFISIFLVLTVYDSKYFQIASPCVNDKDCPRFKNNNVRCRKGFCVNLCN*
spada_crp1520_chr7_13M_3	CRP1520	chr7	13213960	13214151	-	3.1e-20	0.615	546	95	MAKILKFVYVPILYLSILLVLTIYDQVYFNYNPPCVSDKDCPSPKSPKSNIRCRQGYCVNLYS*
spada_crp1520_chr7_13M_4	CRP1520	chr7	13215241	13215462	+	3.1e-26	0.773	567	106.6	MAKTLKFVYVVILFISIFLVLTVYDSKYFQIASPCVNDKDCPQFKNNNVRCRRGFCVNSGGATQKCLGCPSLK*
spada_crp1520_chr7_13M_5	CRP1520	chr7	13220507	13220698	-	3.9e-24	0.663	547	99.6	MAKILKFVYVPILYFSILLVLTIYDQAYFNDPRPCVSDKDCPRPKFQKSNVRCRKGYCVNLDG*
spada_crp1520_chr7_16M_1	CRP1520	chr7	16702265	16702519	+	3.9e-16	0.849	470	49.9	MAQFFMFVYILIIFLSSFLIEASTAATPCTSDKDCRLERYNVWCINGYCKYKFTPID*
spada_crp1520_chr7_18M_1	CRP1520	chr7	18066512	18066774	+	4e-10	0.83	510	67.2	MAATRKFIYVLSHFLFLFLVTKITDARVCKSDKDCKDIIIYRYILKCRNGECVKIKI*
spada_crp1520_chr8_20M_1	CRP1520	chr8	20491649	20491834	-	4.5e-27	0.786	568	115.5	MTKTMKFLYVLIIFISIFVVASVYDSIPYVNSGPCVTDKDCPKVSQYNIRCRKGQCARIRV*
spada_crp1520_chrT_02M_1	CRP1520	chrT	2334468	2334641	+	8.3e-17	0.786	514	66.3	MAQTLMLVYALIIFTSLFLVVISRQTDIPCKSDDACPRVSSHHIECVKGFCTYWKLD*
spada_crp1520_chrT_11M_1	CRP1520	chrT	11102488	11102675	+	2.9e-07	0.812	494	93.8	MTETLKFVYILILFIFIFLVLMVCDSCISYKECSIVKNYRARCRKGYCVRRRIR*
spada_crp1520_chrU_019M_1	CRP1520	chrU	19591670	19591858	+	9.5e-24	0.767	563	95	MVKTPKLVYVLILFLSICFSITISNSSFGRIVYWNCKTDKDCKQHRGFNFRCRSGNCIPIRR*
spada_crp1520_chrU_019M_2	CRP1520	chrU	19980363	19980542	+	6.7e-22	0.874	549	103	MVXTLKFIYVPILLLSIFLAMIVSISSFPLMPIPCRTDKDCPKKMGTVGKCRKGYCAQM*
spada_crp1520_chrU_046M_1	CRP1520	chrU	46843363	46843545	-	6.5e-28	0.835	562	113.5	MAETMKFVYVLILFISIFLVIILCDSAYFPNSRPCKTDKNCAQVKNYISKCLKGLCVQEE*
spada_crp1520_chrU_075M_1	CRP1520	chrU	75837536	75837724	+	3.1e-26	0.866	548	110.8	MVETRKFVYILILLISIFLFIIICDSTYIPITRTCITDKDCPSWKNYTGRCRKGFCILNRDR*
spada_crp1520_chrU_078M_1	CRP1520	chrU	78079662	78079850	+	1.3e-24	0.751	555	98.9	MVKTPKLVYVLILFLSIFFSITVSNSFNSKIVFTDCKTDKDCQNHRGFNFRCRKGNCVAKIR*
spada_crp1520_chrU_078M_2	CRP1520	chrU	78626175	78626357	+	8.2e-24	0.73	545	101.8	MVKTSKFVYVLILFLSIFFSIIVSNSSPGRLSFGDCKIDKDCPKLRGGSFRCRKGKCVLE*
spada_crp1520_chrU_096M_1	CRP1520	chrU	96211211	96211318	+	4e-07	0.604	299	12.6	MFETPKFVYNLILLISIFLFIIICNSTYLPTTRIC*
spada_crp1520_chrU_100M_1	CRP1520	chrU	100498054	100498242	+	6.2e-26	0.616	561	101.2	MAESPKFVYVLILFISIFNAIIVCDFAFLPTSRNCITNKDCRQVRNYIARCRKGQCLQSPVR*
spada_crp1520_chrU_103M_1	CRP1520	chrU	103090324	103090521	+	7.4e-20	0.746	567	73.6	MVGTLKFLRVLISFLTIFLMIIICAFYFIPDSGPCVTDKDCEQEIGYIVKCDTNTGFCVKILQRS*
spada_crp1520_chrU_103M_2	CRP1520	chrU	103298264	103298446	-	1.1e-25	0.8	558	111.5	MAENLKFVYLLILFISIFLVIIVSHSITPWLKKTCVTDKDCPKVAKINIRCRRGQCVQVF*
spada_crp1520_chrU_104M_1	CRP1520	chrU	104068471	104068653	+	6.4e-24	0.708	550	92.6	MVKTPKLVYVLILFLSIIFSIIVSNSFPDKIFIGDCKTDKDCKPKRGVNFRCRKGKCYPR*
spada_crp1520_chrU_108M_1	CRP1520	chrU	108428468	108428656	-	6.5e-26	0.826	564	107.2	MAETLKFVYVLILFISILFVVIVCDSSYIPISHPCTTVKDCPEVKNYKSRCLKGLCISGRLR*
spada_crp1520_chrU_108M_2	CRP1520	chrU	108905722	108905901	-	9.6e-21	0.866	553	100.8	MDKTLKFVYFVILFLSLFLLITISNSFQYHVVSPCLSDKDCFRTSANNIRCRKGFCVPI*
spada_crp1520_chrU_121M_1	CRP1520	chrU	121694331	121694516	-	4.5e-26	0.695	559	106.9	MVKTPKLVYVLILFLSIFLSMIVSNSSFLGTFISSCKRDKDCPKLYGANFRCRKGTCVPPI*
spada_crp1520_chrU_122M_1	CRP1520	chrU	122267435	122267572	+	3.1e-11	0.633	417	42.8	MVKSSNLVYVLILFLSIFLSIIISNSSFGMIFDRACKTMKDCLKL*
spada_crp1520_chrU_125M_1	CRP1520	chrU	125928616	125928834	+	1.3e-19	0.889	555	80.1	MAKTPKFVYAMILLLSIFLIKIVSGSNTLLAFRECVYDKDCPVMPRCNMRCRKGVCIPVRRKEYFKMNVSLL*
spada_crp1520_chrU_126M_1	CRP1520	chrU	126747078	126747266	-	4.8e-23	0.667	563	101.2	MDETLKFVYLLIRFLSIFFLIIKSNSFYSHVPNPCITDKDCIRRAGMNIRCRKGYCVNLILR*
spada_crp1520_chrU_132M_1	CRP1520	chrU	132987575	132987757	+	1.3e-26	0.832	563	108.8	MAKTLNYVYVLILFISIFLSITVYGYIPGIVNKPCKTDKDCPKKPPHNIRCRKGQCVEIL*
spada_crp1520_chrU_153M_1	CRP1520	chrU	153869828	153870016	+	1.2e-29	0.781	557	120.6	MAETPKFVYVLIIFISIFLVLIVCDSTYLPSTRSCITDKDCPNVQNYIGRCRKGFCISSWVR*
spada_crp1520_chrU_166M_1	CRP1520	chrU	166204394	166204573	-	3.1e-23	0.893	508	92.1	MVEILKFVYALILFLSIIVSTSSAPLMLKPCITDKDCPKHRGVNGKCRKGYCVGVGRNY*
spada_crp1520_chrU_170M_1	CRP1520	chrU	170928943	170929131	-	2e-25	0.829	545	113.4	MDETMKFVYILILFICIFLVMIVCDSAYLPFSRSCISDKDCPQVKNFSARCRKGYCQFRVVR*
spada_crp1530_chr1_31M_1	CRP1530	chr1	31133948	31134210	-	1.3e-16	0.66	443	31.8	MAGILKFFYIAIIYVSMYLVVIEGKDGCKTNFDCLIKYPDHNEDILQCIGGHCLCLTN*
spada_crp1530_chr3_07M_1	CRP1530	chr3	7447357	7447664	-	1.3e-13	0.893	456	19.6	MAETFKFVYIVILLVSLCLVVVDGIRTYRECENASDCYSIYWRAPYGTMRCVKGHCKQIKDVKVMKFLYCV*
spada_crp1530_chr3_07M_2	CRP1530	chr3	7973153	7973419	+	6e-12	0.724	429	28.6	MAEIFKVFYTLIIFASLYYVVALVQNECVTDGDCRRLYPHLIPRYPMCNEGTCVCIFE*
spada_crp1530_chr4_10M_1	CRP1530	chr4	10530163	10530395	-	4e-19	0.524	425	52.2	MILFVSLYLLGIYVERECYTYADCRRKYRGANKHLLWCNDGYCEYHTQ*
spada_crp1530_chr4_10M_2	CRP1530	chr4	10536212	10536475	-	1.7e-22	0.785	434	45.1	MAEIFKFVYSVILFVSLYLFVIYAEKECDTDADCRKKFAGANQHLLWCNNGYCECHTH*
spada_crp1530_chr4_20M_1	CRP1530	chr4	20695800	20696135	+	2.9e-15	0.88	410	15.7	MAEILKFVYIVILFISILLVVETEQCVYDADCEKIYPLHRQHLFKCIKAFCVRLGRQSKNYFSIMYKTFIFFVLLCLLLL*
spada_crp1530_chr4_20M_2	CRP1530	chr4	20748412	20748669	+	2.2e-20	0.753	431	46.8	MILFVSLLLIVEAGGNECVTDVDCEKLYPGNKKPLICNIGYCLSLYKGNFFFIYYI*
spada_crp1530_chr4_20M_3	CRP1530	chr4	20839012	20839596	-	3.1e-20	0.865	412	45.8	MAEILKFVYIVILFVSLLLIVVASERECVTDDDCEKLYPTNEYRMMCDSGYCMNLLNGA*
spada_crp1530_chr4_20M_4	CRP1530	chr4	20861988	20863443	-	1.5e-19	0.723	434	46.1	MILCVSLLLIVEAGGKECVTDVDCEKIYPGNKKPLICSTGYCYSLYEGHTFKMGNSI*
spada_crp1530_chr4_20M_5	CRP1530	chr4	20877535	20877883	-	4.6e-17	0.774	434	7.6	MILCVSLLLIEVAGGKECVTDADCDKLYPDIRKPLMCSIGECYSLYKGKFSLSIISKTSFSLMVYNVVTLVICLRLAYISLLLKFL*
spada_crp1530_chr4_20M_6	CRP1530	chr4	20893081	20893428	-	1.2e-17	0.81	430	6.9	MILCVSLLLIAEASGKECVTDADCENLYPGNKKPMFCNNTGYCMSLYKGKIYLSSKSNNFIFFSCYNVVTLIICLKLTYISPNLKYL*
spada_crp1530_chr7_08M_1	CRP1530	chr7	8179854	8180148	-	5e-08	0.862	405	5	MAETLKIVYIVILLGFLCLVVVDGISVLGYVIDCYTTFMFAPERLYKCVKGYCYEVRERLL*
spada_crp1530_chr7_08M_2	CRP1530	chr7	8262482	8262792	-	4.5e-14	0.898	447	17.9	MAETLKIVYIVILLVSLCLVVVDGISIYVRCASTNECYTTFKFAPLGSMRCVEGYCKHLKDFKVTQFLYCV*
spada_crp1530_chr7_08M_3	CRP1530	chr7	8306885	8307700	-	4.1e-13	0.92	447	16.9	MAETLKIVYIVILLVFLCLVVVDGISIYVRCASTNECYTTFKFAPRGSMRCLEGYCKHLKNFKQYSRQI*
spada_crp1530_chr7_09M_1	CRP1530	chr7	9660665	9660971	-	5.7e-14	0.863	468	34.4	MVEIHNFIYAMILLVFMFIVVVDSWSWGLTTECVTELDCYKKYRLPAEKKMKCIRGSCYRVRE*
spada_crp1530_chr7_11M_1	CRP1530	chr7	11967341	11967706	-	7.2e-19	0.703	443	52	MILFVSLFLVVVDGEKECACVADCIYKYPTLRDLVVKCIEGYCKAILYRKVSLTTLKTC*
spada_crp1530_chr7_12M_1	CRP1530	chr7	12066167	12066437	+	3.9e-15	0.823	436	31.1	MAGNLKFVYTIILFVSLNLVVAEIGECDSYQDCYLKYPVLRNQLVRCIDNICKVTLFSQG*
spada_crp1530_chr7_15M_1	CRP1530	chr7	15412080	15412352	+	1.3e-14	0.848	355	1.8	MDETLKFVYILILFVSLCLVVADGVKNINRECTQTSDCYNYMIRNENIKKCPKNHRQLL*
spada_crp1530_chr7_18M_1	CRP1530	chr7	18298783	18299039	+	4.8e-14	0.645	424	27.2	MADVLKFVYIVFLFVSQFCAEPDDNQKNCVSDSDCYKKFHLPRHFIMKCIKNRCTFV*
spada_crp1530_chr7_18M_2	CRP1530	chr7	18348106	18348385	+	6.6e-17	0.842	416	16.3	MTVILKFVYIAIFFVSLIFGVVSGKKKCASESDCYTMFPVPHFIVMTCIEKKCHITGIYY*
spada_crp1530_chr8_08M_1	CRP1530	chr8	8418256	8418635	-	6.7e-18	0.872	454	32.1	MTGIHKFFHMVIHFVFLFLVVYGSGIAEKECITDDDCNRKYPMHANRGLQCLNGECKSSRIIKSR*
spada_crp1530_chr8_08M_2	CRP1530	chr8	8426831	8427109	-	3.2e-14	0.553	383	29.9	MLIHVFFLFIVRKYGSECISDTDCNVLYPMYINRRLRCIQGICHTTTARRR*
spada_crp1530_chrT_00M_1	CRP1530	chrT	663573	663764	+	2.1e-10	0.889	406	13	MAEIIKFVYILILCVSLLLIGEASGKECVTDADCENLYYGNKWPLICSNIGYCLSSYEEPPHK*
spada_crp1530_chrT_01M_1	CRP1530	chrT	1137641	1137814	+	4.8e-13	0.625	426	32.5	MAEILKFIYNAILFVSLYFIVIYGELVCDTDDDCLKFFPDNPYPMECINSICLSLTD*
spada_crp1530_chrT_01M_2	CRP1530	chrT	1556978	1557133	+	3.1e-16	0.641	431	57.9	MIFFVSVFLIVVYGEKECISDAVCYEKYPGPFNFIMNCVDGYCKAFPNYYR*
spada_crp1530_chrT_01M_3	CRP1530	chrT	1933897	1934058	+	3.4e-15	0.616	396	39.9	MAEILKFVYIAILFVSLYLVDLGCVTDADCKDKFPGNKYPIKCINGICKSVPN*
spada_crp1530_chrT_02M_1	CRP1530	chrT	2048649	2048810	+	3.4e-15	0.616	396	39.9	MAEILKFVYIAILFVSLYLVDLGCVTDADCKDKFPGNKYPIKCINGICKSVPN*
spada_crp1530_chrT_10M_1	CRP1530	chrT	10557938	10558114	+	1.6e-10	0.829	419	31.9	MVKIIKFLYNTILFVCLFLHVTYGDRECLTKADCKKKYPGPNQHLSKCYYGHCVSYPK*
spada_crp1530_chrU_005M_1	CRP1530	chrU	5132780	5132944	+	2.7e-14	0.607	460	40.6	MILFVSLCLVVVDGESKLEQTCSEDFECYIKNPHVPFGHLRCFEGFCQQLNGPA*
spada_crp1530_chrU_047M_1	CRP1530	chrU	47942871	47943292	-	2.8e-10	0.791	438	18.9	MAEIFKFFYTIVILVSLFFVIANSRGIRPGRECVSDYDCYIKYTILWKYNNVCTKGVCYTLLDAVHP*
spada_crp1530_chrU_050M_1	CRP1530	chrU	50800757	50800924	-	7.4e-13	0.772	411	35.4	MAKSLKFFYILISFVSLYFGVVNSHPCLSDHDCYIQYPKTPFGHMECYKGSCRPI*
spada_crp1530_chrU_095M_1	CRP1530	chrU	95100617	95100880	-	1.6e-20	0.495	424	39	MAEILKFVYNATLFFSLYLVVYNSKLWCDTDADCQEKFPGPSKYPIKCMKGICKCVIN*
spada_crp1530_chrU_100M_1	CRP1530	chrU	100109410	100109674	+	9.1e-18	0.625	426	32.5	MAEILKFIYNAILFVSLYFIVIYGELVCDTDDDCLKFFPDNPYPMECINSICLSLTD*
spada_crp1600_chr0_19M_1	CRP1600	chr0	19235706	19236368	+	1.6e-66	0.722	1371	288.8	MARISNLIFLACIFLFNIINIPFLTNAISSCNGPCNTLNDCDGQLICINGKCNDDPDIGTHICTNPSPSPPSGGGGGTCQSSGTLQCKKKSYPQYRCSPPVSSSTQASLTLNDFSEGGDGGGPSQCDEKYHDNSERVVALSTGWYNGGSRCGKMIRITARNGRSVTAKVVDQCDSVNGCDKEHAGQPPCHNNIVDGSVSVWNALGLNTDDGVVPVTWSMA*
spada_crp1600_chr0_19M_2	CRP1600	chr0	19246270	19247071	+	8.8e-61	0.572	1289	251.8	MAQISNLVFLASIFFFNIINGPFLTDAISSCNGPCRTLNDCAGQLICINGKCNDDPDVGTRICSQPSPSPPPPSGGGVDLPNLCNLQCDGQSYPQYRCSPPYVSSGTQALLTLNDFSAGGDGGGASQCDEIFHSNSERIVALSTGWYSGGSRCGKFIRIRASNGRTVTAKVVDQCDSVNGCDDEHAGQPPCRNNIVDGSAAVWDELRLNKNDGVVPVTWTMA*
spada_crp1600_chr0_19M_3	CRP1600	chr0	19252908	19253567	+	7.6e-62	0.612	1377	260.7	MTLISNLVFLASIFLFNITNLPFLTNAISSCNGGCNDLNDCYGQLICINGKCNDDPDIGTHICSGRKTINPPLAGGNCQSSGNLQCDGQSHPQYQCSPRVSSSTQALLTWNDFSEGGSGGGPSECYGKYQNNNENIVALSTGWYKGGSRCGQMVRITARNGRSVTAKVVDECDSVNGCDEEHAWQPPCRNNIVDGSVAVWNALGLNTDDGVVPVTWSIA*
spada_crp1600_chr4_11M_1	CRP1600	chr4	11336844	11337410	-	4.4e-85	0.81	1598	421.2	MKSFCSKASFCFLVFMIITNLLHSEAQQCRPSGRIKGEKAPSRQCNQENDFDCCVQGKMYTTYKCSPSVSTHTKAFLTLNSFQEGGDGGGPSACDNQYHSDDTPVVALSTGWFNNKSRCLNKIKISANGRSVVAKVVDECDSRAGCDKEHDYQPPCNNNIVDASKAVWKALGVPHDQWGGLDITWSDA*
spada_crp1600_chr4_11M_2	CRP1600	chr4	11338308	11338874	+	6.2e-84	0.883	1592	428.4	MKSFCPKFSFLLLITLILTSFLYSEAQKCRPNGRIRGKKAPSGQCNKENDSDCCVQGKMYTTYECSPSVSTHTKAYLTLNSFQKGGDGGGPSACDNQYHSDDTPVVALSTGWFNDKSRCLNKITISANGRSVVATVVDECDSTMGCDEEHDYQPPCPNNIVDASKAVWKALGVPQDQWGGLDITWSDA*
spada_crp1600_chr7_02M_1	CRP1600	chr7	2996838	2997404	-	2e-85	0.84	1584	421.9	MKSFCSKASFLFLVFLITTNLLYSEAQQCRPSGRIKGEKAPSGQCNQENDSDCCVQGKMYTTYQCSPSASTHTKAYLTLNSFQKGGDGGGPSACDNQYHSDDTPVVALSTGWFNNKSRCLNKITISANGRSVVATVVDECDSTMGCDKEHDYQPPCNNNIVDASKAVWKALDVPHDQWGGLDITWSDA*
spada_crp1600_chr7_02M_2	CRP1600	chr7	2998145	2998711	+	6.3e-85	0.876	1598	427.3	MKSFCPKVSFLLLITLVLTSFVFSEAQKCRPNGRIRGKKAPSGQCNKENDSDCCVQGKMYTTYECSPSVSTHTKAYLTLNSFQKGGDGGGPSACDNQYHSDDTPVVALSTGWFNDKSRCLNKITISANGKSVVATVVDECDSTMGCDEEHDYQPPCPNNIVDASKAVWKALGVPQDQWGGLDITWSDA*
spada_crp1600_chr7_21M_01	CRP1600	chr7	21142636	21143205	+	2.8e-84	0.895	1596	417.8	MKRFCPKASFLLFIITLVLTSSVYSEAQSCRPSGRIEGKNAPPGQCNQENDSDCCVQEKMYTTYECSPAVSTYTKAYLTLNSFQNGGDGGGPSECDNQYHSDDTPVVALSTGWFNHESRCLKNITISANGKSVVAMVVDECDSTKGCDEEHDYQPPCPNNIVDASKAVWEALGVPQDQWGGLDITWSDA*
spada_crp1600_chr7_21M_02	CRP1600	chr7	21244223	21244786	-	8e-85	0.871	1591	426.6	MRFCPKVSFLLVITLILTSCVYSEAQKCRPNGRIRGKKAPSGQCNKENDSDCCVQGKMYTTYECSPSVSAHTKAYLTLNSFQKGGDGGGPSACDNQYHSDDTPVVALSTGWFNDKSRCLNKITISANGKSVVATVVDECDSTMGCDEEHDYQPPCPNNIVDASKAVWKALGVPQDQWGGLDITWSDA*
spada_crp1600_chr7_21M_03	CRP1600	chr7	21252592	21253149	+	2e-78	0.896	1546	367.6	MTCFFSKTFIALLVLFLTNCLYIEAQKCNPNGIVKGKSPSGRCKHEDDLCCVPGKKYQTYKCSPPVSSHTKAYLTLNSFEKGGDGNGPSTCDNKYYSDDTPVVALSTGWFNTKRRCLHNITISGNGQSVVAMVVDECDSSKGCDAEHEYQPPCANNIVDASMAVWKALGVPRNQWGGLDITWSDA*
spada_crp1600_chr7_21M_04	CRP1600	chr7	21254989	21255558	-	2.4e-82	0.892	1589	420.1	MKRFCPKASFILLVITLILTSFVYSEAQNCRPSGRIRGKKAPPGQCNQENDSDCCVQGKMYTTYVCSPSVSTHTKAYLTLNSFEKGGDGGGPSECDKQYHSDDTPVVALSTGWFNRKSRCLNNITISANGKSVVAMVVDECDSRKGCDEQHDYQPPCPNNIVDASKAVWKALNVPKEQWGGLDITWSDA*
spada_crp1600_chr7_21M_05	CRP1600	chr7	21257451	21258017	-	6.7e-86	0.883	1592	428.4	MKSFCPKFSFLLLITLILTSFLYSEAQKCRPNGRIRGKKAPSGQCNKENDSDCCVQGKMYTTYECSPSVSTHTKAYLTLNSFQKGGDGGGPSACDNQYHSDDTPVVALSTGWFNDKSRCLNKITISANGRSVVATVVDECDSTMGCDEEHDYQPPCPNNIVDASKAVWKALGVPQDQWGGLDITWSDA*
spada_crp1600_chr7_21M_06	CRP1600	chr7	21264184	21264753	-	1.4e-81	0.883	1589	418	MKILSSKASFLLLIITLILTNCVYSEAQNCRPSGRIRGKKAPPGQCNQENDSDCCVEGKMYTTYVCSPYVSTHTKAYLTLNSFEKGGDGGGPSECDKQYHSDDTPVVALSTGWFNHKSRCLNNITISANGRNVVAMVVDECDSRKGCDEQHDYQPPCTNNIVDASKAVWKALGVPKEQWGGLDITWSDA*
spada_crp1600_chr7_21M_07	CRP1600	chr7	21287880	21288440	+	1.4e-87	0.87	1652	430.7	MKSFCSKASFLFLVFLIIMLHSAAQQCRPSGRIKGEKTPSGQCNQENDSDCCVQGKMYTTYKCSPSVSTHTKAYLTLNSFQEGGDGGGPSACDNQYHSDDTPVVALSTGWFNNKSRCLNKIKISANGRSVVAKVVDECDSRAGCDKEHDYQPPCNNNIVDASKAVWKALGVPHDQWGGLDITWSDA*
spada_crp1600_chr7_21M_08	CRP1600	chr7	21296935	21297504	-	2.4e-82	0.832	1598	421.5	MKRFCPKVSFIFLAITLIFTSFVYSEAQNCRPSGRIRGKKAPPGKCNQENDSDCCVQGKMYTTYVCSPSVSTHTKAYLTLNSFQKGGDGGGPSECDKQYHSDDTPVVALSTGWFNHKSRCLNNITISANGRNVVAMVVDECDSRKGCDEQHDYQPPCPNNIVDASKAVWKALGVPKEQWGGLDITWSDA*
spada_crp1600_chr7_21M_09	CRP1600	chr7	21299405	21300247	+	2.5e-10	0.818	540	-128	MKSLYSKASYLLLITLILTSMYSEAQQCRPSDRISGKEAPSAQCNQENDSDCWVQGQMCTTYECSPSVSTYTKAYLTLWLPDPLVGYSVRGSYHLLTSRHVPLRDHASSLIWHKQVPLKVSLFAWRLLRDRLPTKANLVQRRVLDSEASLCVLDCGMSETAQHLFLSCDAFSSFWPLVRNWLGILGVDTNVLMDHFLQFVNLTGGGKAARDFLQLIWLLCVWVLWNERNNRLFNNVVTSIPRLLDKVKYMSLAWLKAKKVVFSFGSDMWCSSPLQCLGIT*
spada_crp1600_chr7_21M_10	CRP1600	chr7	21302019	21302585	+	3.2e-86	0.836	1603	430.2	MQSFCSKASFLFLVFLVITNLLHSEAQQCRPSGRIKGEKAPSGQCNQENDSDCCVQGKMYTTYKCSPSVSTHTKAYLTLNSFEEGGDGGGPSACDNQYHSDDTPVVALSTGWFNNKSRCLNKIKISANGRSVVAKVVDECDSRAGCDKEHDYQPPCNNNIVDASKAVWKALGVPHDQWGGLDITWSDA*
spada_crp1600_chrU_107M_1	CRP1600	chrU	107062935	107063513	-	2e-77	0.85	1587	351.8	MKGVKISLNFIQTIIFLLILVSTLCLSIEASTCKPSGKIKGKKFKSRLCNRADQSECCKPGKSYTTFKCSPQVSHKTKATLTLNSFEKGGDGGAPSECDNKFHSDKTPVVALSTGWFNNNKRCLKKITIFGNGKKVNAMVVDECDSTQGCDAEHDFQPPCSNNIVDASAAVWKALGVPEKDWGEMEVFWSDT*
spada_crp1600_chrU_124M_1	CRP1600	chrU	124533714	124534154	-	7.1e-49	0.752	1045	236	MSSSSIQTMIILVILVSTLCSSIEASTRKPNRRRFKPEHRHKAILTLNSFEKGGDGGGPSECDNKFHSDKTLVVALSTVLFNHKKRCLKEITIFGNGKRVNAKVVDECDSSKGCKNNIVDGSAAVWKALGVPKKKRGEMDIFWSDA*
spada_crp1600_chrU_142M_1	CRP1600	chrU	142497919	142498290	+	2.8e-42	0.811	991	203.7	MIFLLILVSTFCLSIEVASGQLNKATLTLNSFEKGGDGGAASECDNKFHSDDTLIVALSTVYFNHKERCFKEITIFGNGRSVNAMVVDECKCGNNIVDGSSAVWKALGVPEKEGEMDIFWGDA*
spada_crp1605_chr0_19M_1	CRP1605	chr0	19222634	19223137	-	3e-53	0.601	1127	352	MAHVSNLVFLASIFLFNIINIPFLTNVISSCNGPCKTLNDCAGQLICINGKCNDDPDVGTNICTKPSPPSPSGDKCKSSGTLEYDGESFPQFKCSPPVSSSTQALLTLNDFSEGGDEGAPSQCDEQFHSYSERVVALSTGWYNGGSRCGIMTCWLKYSLIFFGSLAF*
spada_crp1640_chr0_01M_1	CRP1640	chr0	1648966	1649355	+	1.1e-29	0.749	607	132.1	MTYVKLATLAVFMLTQFCLIVQIKNVEAGQCARVGMRCSRALPNPCGDIVTCRCVHLHLVGSTCIDYTGDGL*
spada_crp1640_chr0_01M_2	CRP1640	chr0	1663065	1663553	+	2.2e-30	0.798	601	139.3	MLVTLAIFMLTTFLIVQIKNVEAGQCARVGMRCSRALPNPCGDIVTCRCVHLHLVGSTCIDYTGDGL*
spada_crp1640_chr0_01M_3	CRP1640	chr0	1669203	1669586	+	2e-29	0.729	600	134.4	MTYVKLATLAVFMLTQFCLIVQTKNVEEGQCPFAGRVCSQYESNACGDSEECICVSEWSHYDGGICKSRN*
spada_crp1640_chr0_01M_4	CRP1640	chr0	1720373	1720788	+	3.2e-29	0.774	599	129.4	MTYVKLVTLAVFMLTTFLIVQIKNVEAGQCARVGMRCSRALPNPCGGDIITCRCVRLHLIGSTCVDYTGDGL*
spada_crp1640_chr8_05M_1	CRP1640	chr8	5612565	5613254	+	1.7e-05	0.851	456	-54.8	MAYLRLAHLVVFLLATFSLIFPMMKAAEDCLGICSPFEMPPCPSSSCRCIPVILIGGNCVDPSSPTITKMVEKHANLCQSHADCTKKGSGSFCARYPNPDIEYGWCFSSSSRAQEVFFEISSNPQFIKDLKMRPDTCRSSFNLLM*
spada_crp1640_chr8_05M_2	CRP1640	chr8	5618124	5618796	+	3.4e-07	0.787	447	-47.6	MAYLRLAHLVVFLLATFSIFPMMKGAEECSGICSPFQMPPCPSSNCRCIPLVLAGGNCVDPSSPTITKMVEKHANLCQSHADCTKKGSGSFCARYPNPDIKYGWCFSSNSKAQEVFFKISSNPRFMEDLKIKPGTCGSFFY*
spada_crp1640_chrU_060M_1	CRP1640	chrU	60553746	60554426	+	2.5e-05	0.842	398	-44.2	MTYAKLATLAVFFLATLIIFPMKKVEADRCAMAVCSDSLKTCGSVYCVCIPNEYRCLPASYKDLVKIPGKNPNYCQSHVECKEKGRGSFCARYPSPNVDYGWCVASISEAEDFFFKLASKSTVTKDFLKMFEIA*
spada_crp1650_chr0_11M_1	CRP1650	chr0	11562418	11562940	-	0.00022	0.773	459	39.9	MAYVRLIPLVVFLLAIFSTFSMKKLVIAADCSGICSPFEMPPCRSSDCRCIPIALIGGFCINPISSIMKMVEEHPNLCQSHVDCTKKKSGSFCARYPNPNIEYGWYFASNSEARDVFFNISSNSELTKDLLKMHSTTYY*
spada_crp1650_chr3_21M_1	CRP1650	chr3	21248609	21249129	+	8.2e-19	0.861	439	9.4	MASVKLAPFAVFLLAAFLMFPMKKVEGVDCTGAYCDDLTGCGDYCFCDVIYFLGNQGVCVPYSAMKKKVEENPNLCQTHTECKKKGSGNFCARHINSDVKYGFCFASFSEAQDAYKMAITSNIKKDFLKIPGTTAY*
spada_crp1650_chr3_21M_2	CRP1650	chr3	21334967	21335572	-	1.3e-19	0.776	448	31.7	MANVKLAPFAVFLLAAFLMFPMKKIEGESCESRGCIFYINDSCPSGCVCDPIDPVTWAGVCVSYSSIKKKVEEHPNYCETHTECTKKGSGNFCARFANSDIKYGWCFASISEAENAFKIASTSEFKNDL*
spada_crp1650_chr4_07M_1	CRP1650	chr4	7888329	7889179	+	9.7e-19	0.807	467	2.7	MAYAKLPLLVLFLLATFFAVFPMKKVEACESHLCWAWQPDKVCYSGSEREPGCYCHPETFLNGFCRDYISEHDMMKKMEEDPNLCQSHADCKKKGSGSFCARNPNTDIKYGWCFLSGSHAQTAFRNALNSEFENLSLKMPSEVST*
spada_crp1650_chr6_07M_1	CRP1650	chr6	7393503	7394026	-	1.3e-05	0.866	442	3	MAYFKLASLAVFLLATFLMFPTKNVEAQSCSGAVCIRFNTECDAGCYCHTAGTEQTGVCRPNVDGMEMEERHPYLCQSHDECNKKGSGSFCARSPNSDNKNGWCFASFSEAQEYFKFTAKYKFKRDFLKMPITA*
spada_crp1650_chr8_05M_1	CRP1650	chr8	5621482	5622208	+	7.5e-25	0.816	477	46.4	MAYIRFAHLVVFLLAAFSLVPTKKVGATDCSGACSPFEMPPCRSSDCRCIPIGLVAGYCTYPSSPTVMKMVEEHPNLCQSHADCTKKESGSFCARYPNPDIEHGWCFSSNFEAYDVFFNVSSNRGLIKDFLPMFTLTLDS*
spada_crp1650_chrU_089M_1	CRP1650	chrU	89488404	89488959	-	8.3e-08	0.901	409	4.1	MANAKLAPLAVFLLVTFLMISMKKVEAQSCGGACAVFDSNPKCGSSKCKCVYSIIPFIAGHCDVRSSTDVETDEEHPNLCRSHVECTEKGIGSFCARYLDPDNQFGWCFASYSEAEEYFKIASKYKFTKEFLKLPITA*
spada_crp1650_chrU_091M_1	CRP1650	chrU	91834855	91835268	+	2.7e-18	0.487	436	18.3	MKPYLSCVNVAVFVFRFSVMFPMKKAEALPECDKKECNRWKEHCSKECLCIELFMGIGYCYPIPTAMKKLKEHPNLCQSHMDCINKGSGSFCSYYPNSEIQHGLCFTSKVEAERRYFEFEVLANATAKDMPMVVAAA*
spada_crp1660_chr5_22M_1	CRP1660	chr5	22840939	22841184	+	3.4e-08	0.922	408	78.5	MDKIHKFIYALIFFLALFLVVNARNGCIVDPRCPYQQCRRPLYCRRR*
spada_crp1700_chrU_005M_1	CRP1700	chrU	5253419	5253538	+	2.1e-13	0.828	310	44.1	MASKRCSLIWVVLILFMLSFSSKALARNIPDVPKLLEGK*
spada_crp1700_chrU_012M_1	CRP1700	chrU	12413541	12413660	+	2.7e-12	0.647	309	35.6	MSSKRFFLIWGVLFLCVLSFSTKPLARNIPNVSEFYSGK*
spada_crp1700_chrU_039M_1	CRP1700	chrU	39683330	39683737	+	2.5e-14	0.82	630	138.4	MASKKCSLIFVVLVFCMLSFSSNILARNIADASELYAFSDEKSMNKRLLLQQKRLPPCKSRRNQEERDNPGCHNY*
spada_crp1700_chrU_102M_1	CRP1700	chrU	102120284	102120415	+	4.1e-13	0.816	328	52.2	MASKKCLLVFVVLFFCILSFSAKTLARNIVDSSELYACKLTSH*
spada_crp1700_chrU_133M_1	CRP1700	chrU	133839110	133839541	+	6.1e-05	0.771	583	50.2	MASKNCSLLCMVLFLCTMSFSTKTTRNIVGASKMYANEMGKNRKLLASDQRCRRERITVELNQASIVLNNTALFNRTDVEQPLKLNQTHEGKPENDPRCHNYL*
spada_crp1730_chr1_05M_1	CRP1730	chr1	5554748	5555059	+	3.4e-31	0.754	915	117.2	MAKSTASLVLVLLVAAILNGYSAEGAGRGNQLEKDDGHVYESQKLISAEPDPDPDCSGLYNMCLNDPNMCGYYSSVCPLPPLSSKDLQSTAAKNGNPTIEILP*
spada_crp1730_chr2_12M_1	CRP1730	chr2	12376470	12376733	-	2.9e-07	0.881	647	-0.5	MAKFISASFVLVLLVVTTMINGAYSAEREDDLVPLPPGEAEQLCDDWHQLCSDDPVSNSAYCDRYKLFCSIAPNGGDSPPQPESTLP*
spada_crp1730_chr3_42M_1	CRP1730	chr3	42482202	42482485	+	1.4e-08	0.821	653	44.2	MAKTTASFVLVVFVVTLLILNGYSAVEGEGRGNQHEKDEVGGYNSRSHLYECYKLLKLCLRDPSNNCPEYYNLKTIVAKSGNPKAESLP*
spada_crp1730_chr5_02M_1	CRP1730	chr5	2524267	2524542	-	6.1e-30	0.689	838	88.5	MAKTITASLILILLIVATLNDYSVEGAGKEKDVGVDDISKKFGQETDCYILYLKCVVFRILIFCPAYSTFCLHHETTAATTTTTPKAENLP*
spada_crp1730_chr5_40M_1	CRP1730	chr5	40765574	40765867	+	6.3e-33	0.835	879	113	MGKAIVSVVLVSLVVAIFLNGYNAEDGGRGNPPKKDDGIYKSQKFGHCIDCMILYKMCLVNPYLWTLHDTFCPSIDHTSNNIASSGKDAPQVVSDIP*
spada_crp1730_chr8_02M_1	CRP1730	chr8	2238556	2238849	+	3.8e-33	0.843	891	111.8	MGKTIASLVLVSLVVAILLNGYNAEDGGRGNQLKKDDAIYKSQKFGQCLDCTILYNICLVNPYLWTLHDKFCSSNDYRSNKIASSGKDAPQVVSDLP*
spada_crp1730_chr8_02M_2	CRP1730	chr8	2762023	2762430	+	1.2e-34	0.751	872	98	MAKITASFVLALFVVAILNGYCAEGAETSNQPKKDDDIYKSEKTFGCLFLYKMCLFFQIDCPDYYKLCFPSPPSTPNYPSPNFPSPPSPPNYPTPNFPSPPNFPSPPSPPNYPSPPNYGNPPAEGGDSPTAQILP*
spada_crp1730_chr8_02M_3	CRP1730	chr8	2764567	2764953	+	1.6e-27	0.783	767	70.4	MAKTIASIVLVLLVVAILNGYSAEGTGRGNEPKDDRIYKSQKFFGCSFWGQMCYFFHLYCDEYNKYCATSQPPSSPGSSGGSPNIPNPPPIPTPPSIPNPPSSPNIPNPPSPPNNIDLQYTPAESGKP*
spada_crp1730_chr8_02M_4	CRP1730	chr8	2770264	2770539	+	4.7e-31	0.824	834	100.8	MAKIINFSFVLVLLISVTIMNGYNVEGGGRGSYQMEKDDSIYNSQKTIPNPIIDCVILFKLCYFVSPTFCAQYYKMCTIPNPPPTSAQSLP*
spada_crp1730_chrU_006M_1	CRP1730	chrU	6987671	6987847	-	8.8e-08	0.835	529	17.6	MAKLIGSLVLILFVVAIINVYSAEGLETDCPHLYKMCTIFHDPNACSLYHEFCTPNSS*
spada_crp1730_chrU_045M_1	CRP1730	chrU	45254536	45254721	-	2e-07	0.844	362	-10.5	MAKFITTSFVLVLIVVAFPNGAYSVDEGEGRGNYKLRKDNPNLYSDFVLQVHGFSSCVHSL*
spada_crp1730_chrU_079M_1	CRP1730	chrU	79679489	79679800	-	3.3e-27	0.807	953	99.6	MAKTITGSLVLVLLVTAILNGHIEAAGRGAEPPKDGSVYEPEGYGGFPLPPPPTFITCLFWYKLCLFWPLFCPDYQKMCLYYKATEEEAGPNAQTVAKSPNVP*
spada_crp1730_chrU_114M_1	CRP1730	chrU	114720278	114720564	-	8.6e-11	0.806	732	43.7	MAKIITTSLILVLLVVAIINDCSVEGAERANQHEREMIIFTNLKSLIRVSIKCLIFPYLWPLFYYKLCASQDHTVTTTTGAPKAEESLP*
spada_crp1730_chrU_122M_1	CRP1730	chrU	122866834	122867070	+	1.8e-19	0.843	688	70.6	MAKFITTSLILVLIVGAFLNGAYSVGEGEGRGNYKLENDDPNFSACMVLFYKCMVFPPVCPIYIKLCAQKPPSPSTIP*
spada_crp1730_chrU_138M_1	CRP1730	chrU	138887228	138887545	-	4.2e-23	0.729	792	67.6	MAKTIASLVLVFLVVAMLNGYGAEGAGRDNQHKKDDGVYKYQKNTLACVLMCKMCDFGYRPSCDEYDRFCTPYGLCIPQSPPTYNADVQTTPAQSGYSEVQNPNP*
spada_crp1730_chrU_141M_1	CRP1730	chrU	141139077	141139358	+	5e-21	0.885	763	77.2	MTKFITTSFVLVLIVVAFLNGAYSVDEGEGRGNNKMGNDDPNLYKSEKFGPTIDCAILLYNCLASPIPFVPNPACLLYNQFCAQKPPTPSTLP*
spada_crp1740_chr3_42M_1	CRP1740	chr3	42469589	42469963	+	8.4e-78	0.864	1235	520.5	MAKTSILLVVLAVALFLNGYSAAAEGEGRANQLVKDEAGILNSAAAGGDGRVNQPVKDIEADQHDDDDDDHKRINKLVIYYCFNINKLCGKYNSYCSRYTKICNNIGRDSIVAKSGNPNAEILP*
spada_crp1760_chr0_11M_1	CRP1760	chr0	11997013	11997348	-	5.1e-35	0.935	815	138.2	MLNIKSWIMFFFLAMLIAMVSAEASKVHDFTFASVRVGDLIGDDNEMLMDSESNRRTLAGRKRRYISYGALKANNIPCGQKGQSYYDCNARGQANPYRRGCTAITHCARTL*
spada_crp1760_chr4_41M_1	CRP1760	chr4	41510894	41511274	+	5.5e-49	0.846	1071	222.8	MRTRNNLCVFFLLFSILALHVALSSSSTLDFTDNQLSSFFLPSDSGCRGSIAECSLLAGDEDDSEFMMDSESNRRILAARRYISYGALRRNTVPCSRRGASYYNCRPGAQANPYRRGCSAITRCRR*
spada_crp1760_chr6_12M_1	CRP1760	chr6	12493158	12493475	-	1.2e-26	0.906	727	102.7	MINFKPWLMFFFLAMVIAMVSAKASKVHDFSFPSPVLVGDLIREENEMLMDSESNRRRYISYDALLADSIPCGLKGQSYYDCNHRDQVNPYRRGCTAITHCARVL*
spada_crp1760_chr7_34M_1	CRP1760	chr7	34209515	34209871	+	4.7e-44	0.765	932	183	MSNVSFLLLPLYLFMVSTSIFPATSSATGEHHLRWVAPMTTPTCQGSIEECIEEGEFGMNSESHRRILATTHYISYRALQRNTVPCSHKGASYYNCQTGAEANPYSRGCATITRCRNS*
spada_crp1760_chr7_36M_1	CRP1760	chr7	36495502	36495885	-	4.1e-50	0.746	1122	219.9	MASNFYSQLFLVICATLLMTTMMSSSPTVDAAGGFELGGMEWIHQTKTATCEGSIADCMLQQGEEEFQFDNEINRRILATTKYISYGALQRNTVPCSRRGASYYNCRPGAQANPYSRGCSAITRCRG*
spada_crp1820_chr4_35M_1	CRP1820	chr4	35000335	35000904	+	6.6e-06	0.85	318	-60.3	MSLSKSKALFFIFKILMLNFITPMIHACGPCTQPNPPPYHKPPSHPKPKHPPHHGGGGGRPINVCCPVIQGLVDLEAAICLCTAIRAKVLNLNIFLPLALQVLITCGKTPPPGFVCPPL*
spada_crp1850_chrU_059M_1	CRP1850	chrU	59817658	59817882	-	2.8e-12	0.84	628	40.7	MTKTTLVAFLSALLICTFVTQDVEAGNVISNPAMQRDTIPCSKKDPGSCNQKPTNTYQRGCETEEKCRGGPGAK*
spada_crp1860_chrU_077M_1	CRP1860	chrU	77573583	77573819	-	1.3e-09	0.879	606	74.8	MAMTKTTLVVFLSALLICTLFTQDVEAVNIIGNPAMQRDTIPCNRRNPGSCNPVSANTYQRGCEIEDKCVRGGTPEAK*
spada_crp1870_chr3_27M_1	CRP1870	chr3	27360447	27360854	-	9.3e-49	0.774	983	226.5	MSQLRFTSTIFLFLTLLFHAYLPICTSLLPTTVDLNLLKHSEINDAVVITKRVCTKTIGECLTDPEMMMMDSESNRRVLAMQKKYISYDTLKRDMVPCDRPGASYYNCHRRQANPYSRGCEVITACVRGAQEINT*
spada_crp1910_chr5_05M_1	CRP1910	chr5	5983620	5984006	-	6e-45	0.901	979	298.5	MASSTLLNLTLTLLLCLLLTLFNTHVDAQIEEPTLNLISDTLEWPTTMSSLYNDLEEDNEEDTDSDFSRRSLFWSRVKYYISYGALSANRIPCPPRSGRSYYTHKCYEARGPVHPYYRGCSAITRCRR*
spada_crp1920_chr8_22M_1	CRP1920	chr8	22885627	22885986	-	1.3e-37	0.669	981	122.2	MASKSTIKLLTFFYFMLFGFMNLSSTVISLSSNHHHASICNGSIAECNQEDEQLMESEISRRFLEQRRYISEGALKRDKPVCNGGAGGEAYSKSAGCIPPPSNPYNRGCSKYYRCRSDS*
spada_crp1930_chrU_005M_1	CRP1930	chrU	5962957	5963319	+	9.1e-56	0.848	1152	332	MKGFFSLVLLILFITQLHNKVAAALDSKLNNNNTQVQRCIGFHCLVTGDDETDLFMDQRGPSRMLATNDNQVTPQTENSGQQSPNCQPNSLQGSSSCLASPQLNQGRPCEPLNRAYPYCK*
spada_crp1930_chrU_141M_1	CRP1930	chrU	141760620	141761003	-	3e-52	0.578	1181	300.7	MKISIISSVVLTTLLVASLFQPHQHISAAPQNITDQGANGCIGLHCLIAVDDEADFLMDQRATRPSRMLANAFNYNIAKTNDANKQSPDCGVMGLNGQTTCLGSKQLVNKQGRPCDPTNRVYPYCTA*
spada_crp1930_chrU_158M_1	CRP1930	chrU	158001980	158002330	+	2.7e-08	0.611	662	49.3	MKGSLISLVVTALMVTLFFQPHQHSSAASQNNGCLGLHCLTAVDDETNFMDQLVAGGDTSFLSQLTMSRGNPACRPGPGSHISCTPPGSPQFGSIHCEPINRVSNPTYACRRMTNS*
spada_crp2310_chr2_11M_1	CRP2310	chr2	11181582	11181791	-	0.00099	0.859	571	-18.1	MIRKCVVMMLMIMLIVSHVECNFPSEEFEPTKLKGIRRAWCEIKCDLKCIGQRLVEKWEKCVKDCMNKC*
spada_crp2310_chr5_00M_1	CRP2310	chr5	504555	504998	-	6.7e-05	0.904	583	-19.7	MGNKIVALLLLVCLVVVGNVEGGSYPEEECFNNCHRELDEKYSVMYVNATCMFRCVKWTASKTEVKSGSRKNGPLETPTVNPNSRSITN*
spada_crp2350_chr2_10M_1	CRP2350	chr2	10094019	10094526	-	1.7e-11	0.803	815.8	49.2	MYEIKKIISILMMMMVVVVQADSSPPSLAPPHNPIRVITCLGECVIVCSEMSREISSYATCVTSCGLLCLEVASKSVYDCATSCAISKSINVNTVAHGVNIILNSCMLGSLSQLSNWPEKLNLEFDSHVSTL*
spada_crp2350_chr2_15M_1	CRP2350	chr2	15262995	15263434	-	1.7e-10	0.79	846	68.4	MGRSERKEIVLIFVMMMIVVAQANDSAHEESFKRAVCALKCPFKCKGNIKHYAVCVVTCELLCTQKTSKVDYDCATNCAIFKSVNANNEARDVSVYVNPCIEVCKNK*
spada_crp2350_chr2_15M_2	CRP2350	chr2	15266615	15267054	+	4.5e-14	0.788	823	73.4	MGRSERKEIVLIFVMMMIVVAQANDSAHEESFKRAICALKCPFKCKGNIKHYAVCVVTCELLCTQKTSKVDYDCATNCAIFKSVNANNDVGDVNAYVNPCIEVCKNK*
spada_crp2350_chr2_15M_3	CRP2350	chr2	15310572	15311026	+	8.9e-14	0.779	854	82.6	MCEIKTFVSIFMMMMLVVSHADDSPLPSPSPHISISEIICFGKCGFQCNNLLGEIQSFVACFAGCGYTCLDVTSKSAYDCATSCAISKSINDNIDARGVNLIVNSCVKDCKNK*
spada_crp2350_chr2_15M_4	CRP2350	chr2	15316491	15316945	+	7.3e-14	0.799	858	79.7	MCEIKTFVSFFMMMMLVVSHADDSPLPSPSPQISISEIICFGKCGFQCSNLLGEIQSFVACFAGCGYTCLDVTSKSAYDCATSCAISNSINDNIDARGVNLIVNSCLEDCKNK*
spada_crp2350_chr2_15M_5	CRP2350	chr2	15319380	15319834	+	9e-13	0.772	904	82.3	MCEIKTFVSIFMMMMLVVSHADDSPLPSSSPHISISEIICFGKCGVQCSNLLGEIQSFVACFAACGYTCLDVTSKSAYDCATSCAISNTINDNIDARGVNLIVNSCLEDCKNK*
spada_crp2350_chr2_15M_6	CRP2350	chr2	15351282	15351745	-	8.9e-05	0.788	776	-9.1	MKKIVSIMVMIMFVVAQADDSLPMSSTPELSSISSTIGCLCKCASQCRLVRMFMGAYAACTAGCGVVKCNAQGSVEHIVSSCLGVCKNK*
spada_crp2350_chr2_15M_7	CRP2350	chr2	15359832	15360316	-	0.00011	0.748	739.075	16.7	MANYEMKKIVSILVMIMFVVAQADDSLPMSSTPELSSISSTIGCLGKCASQCRLVRMFMGAYAACTAGCGVVKCRGGSTTADNRVSLIAAYDCATSCAVSKSNNVIDAQGSVEHIVSSCLGACKNK*
spada_crp2350_chr2_15M_8	CRP2350	chr2	15363734	15365445	-	0.00012	0.757	736.312	13.5	MANYEMKKIVSILVIIMFVVAQADDSLPMSSTPELSSISSTIGCLGKCASQCRLVRMFMGAYAACTVGCGVVKYRALAVLSHQGGSTTTDNRVSLIAAYDCATSCAVSKSNNVKDAEGSVEHIVSSCLGACKNK*
spada_crp2360_chr5_15M_1	CRP2360	chr5	15620417	15621010	+	7.5e-05	0.886	447	-44.1	MAKFICAFLFMLVITFVIQETYAGGEGSLRPQDCAGACDVRCSATMYKKACLTYCNYCCAKCLCVPSGTYGHKEECPCYANMRTKRGGPKCP*
spada_crp2360_chr5_15M_2	CRP2360	chr5	15668681	15669226	+	0.00045	0.853	482	-37.6	MAKLICAFLFMLVTSFVIQDVYAGGEGSLKPAECAPKCDYRCSKTAYKKACLTYCNLCCAKCLCVPSGTYGNKEECPCYNNWKNKKGGPKCP*
spada_crp2360_chr5_15M_3	CRP2360	chr5	15673638	15674161	+	4.4e-05	0.856	481	-33.4	MAKLVCAFLFMLVTSFVIQDVYAGGEGSLKPEECSAACDVRCSATMYKKACLTYCNYCCAKCLCVPSGTYGHKEECPCYANLKTHEGGPKCP*
spada_crp2360_chr7_23M_1	CRP2360	chr7	23351534	23351770	+	0.00058	0.754	558	-18.9	MAVTEMKKGITVIMMMLMVIFVVNQVSDATQSIDACKYDCGLCEQNCVDACFSGGCIVECKERNCPCCLRSSLHAQND*
spada_crp2360_chr7_23M_2	CRP2360	chr7	23358592	23358828	+	7.4e-05	0.765	577	-15.8	MAVTEMKKGITIIMMMLMIIFVVNQVSDATQSIDACKYDCRLCEQNCVDACFSGGCIVECKKRNCPCCLRSSLHAQND*
spada_crp2360_chr8_23M_1	CRP2360	chr8	23366021	23366726	+	7.2e-06	0.653	0	-87.3	MAKILYLKDTIIFVLALAFVIKIVSNVVMLVIIDVQRLLTRSRVCSSAKSVVQNVCVFHLELMATNKNVRAITTGKLRKENRSAPNS*
spada_crp2420_chrU_112M_1	CRP2420	chrU	112737184	112737564	-	3.2e-65	0.657	1180	460.6	MGDIWWSLLGAAVPVVVAGQAFRVKKRNAEEQRLKSARGRERSSDEIFVCERVCTSKRMLKKVGSFSKDPIPDTCVTVCGVSDLDACAEACARTVCVNQHQVPNWNDTCLRRCQSECLKLSSQSSQ*
spada_crp2480_chr2_04M_1	CRP2480	chr2	4815218	4815454	-	0.00023	0.87	529	-49	MGIITVKNCVVLMLIIMLVVTQVESIAPSQEIATAPTMFPEPPCDVKCMRKCKVYSDHIVFDYCMGDCISGCPESSTV*
spada_crp2480_chr2_11M_1	CRP2480	chr2	11853274	11853528	-	2.4e-06	0.812	444	-52.6	MASKSLGVAVILVLLPYMSLVVVAIEGMNLDANGDDNDVLYDCKQQCMSICLKIKLAQVSLCQEACSPACKQLKGKGLCTYNLK*
spada_crp2490_chr2_01M_1	CRP2490	chr2	1323286	1323572	-	7.8e-24	0.758	534	105.8	MKMKMKKTVFAMMVLFVIFSQMDSVVPDAFDCLDGCQTGCVQRDSRLTARCERKCSIRCGPGN*
spada_crp2510_chrT_12M_1	CRP2510	chrT	12066792	12067022	+	3.2e-20	0.786	667	120.6	MEAKKLVAVFLMCMVVLTAVSNVPKAEATEEEFKDCYNTCHQECSQQGHGYTYXEMKCDTECPMKEIRAQFPKFKA*
spada_crp2510_chrU_163M_1	CRP2510	chrU	163788001	163788213	-	1.9e-05	0.754	523	31.7	MPSKKAIAVLLICLVIAMASVKKAETLSDCAKECMPVCLKEKGATIDTCSPACEKYCVQITEKATKARRA*
spada_crp2700_chr0_10M_1	CRP2700	chr0	10086657	10087477	+	2.6e-29	0.849	596	153.1	MKLAFAILLLVLSSSLLEVSFAGSDFCNSKCAVRCSKASIQDRCLKFCGICCEKCNCVPSGTYGNKDECPCYRDMKNSKGKGKCP*
spada_crp2700_chr0_21M_1	CRP2700	chr0	21962519	21963339	+	2.6e-29	0.849	596	153.1	MKLAFAILLLVLSSSLLEVSFAGSDFCNSKCAVRCSKASIQDRCLKFCGICCEKCNCVPSGTYGNKDECPCYRDMKNSKGKGKCP*
spada_crp2700_chr1_08M_1	CRP2700	chr1	8144298	8145109	-	6.7e-27	0.855	604	142.5	MAISKLLVASLLASFLLFHHLVDATDQSAYAQTQGSLLQQIDCDGACVARCRLSSRPNLCQRACGTCCRRCNCVPPGTSGNKEKCPCYASQTTRGGKPKCP*
spada_crp2700_chr1_08M_2	CRP2700	chr1	8151397	8152516	-	2.1e-26	0.936	604	141.2	MAFSKFLAASLLASLLLLHLVDATDQSAQAYSQGSLLRKIDCNGACVARCRLSSRPKLCHRACGTCCRRCNCVPPGTAGNQEKCPCYASQTTRGGKPKCP*
spada_crp2700_chr3_40M_1	CRP2700	chr3	40991191	40991988	-	1.4e-27	0.916	0	-94.8	MALFKLLVTSLLVTFVTLHLVHALDHPEPQVHAETQIAMEHVLLGAVYHHGRTSATGHVELAAVGATACRRELPVTKKCVPAMPTKPPMEADASALELS*
spada_crp2700_chr4_08M_1	CRP2700	chr4	8355898	8356216	+	2.1e-11	0.706	541	74.1	MVSLRDVITFILAMAFVIQLFSAGGEGSPLAEENGAACDYRCSQTHHMKPCLFFCNKCSATCLCVPSGRVNKEECPCYNNWTTQKRKSEVPLIDDVVLIFANSC*
spada_crp2700_chr5_15M_1	CRP2700	chr5	15579684	15580378	-	0.0007	0.777	596	159.5	MAKFICAFLFMLVITFVIQETYVNCAPKCDYRCSKTSHRKACLTYCNLCCAKCLCVPSGTYGNKQECPCYDNWRNKNGGPKCP*
spada_crp2700_chr5_32M_1	CRP2700	chr5	32427328	32428144	-	6.5e-07	0.843	598	150.1	MAARCNGSILVVMSLLLLVTFSNVAEAYGRAKLRPQDCKPRCTYRCSATSHKKPCMFFCQKCCATCLCVPPGVYGNKQVCPCYNSWKTQEGKPKCP*
spada_crp2700_chr5_40M_1	CRP2700	chr5	40929229	40930534	-	2.2e-26	0.696	596	98.3	MLFLVVFLLVQSKAHIIGATIEAPTPAPAPSPSPSPAPTSTTASDSTPETPATPTTPPAPVTPTPPATSPAPVTPDPTDGTTEGSLKPEECAPRCEDRCSKTHHKKPCLFYCKYCCAKCLCVPPGTYGNKEVCPCYNDWKTKEGGPKCP*
spada_crp2700_chr7_28M_1	CRP2700	chr7	28393177	28394270	-	9.3e-27	0.799	597	128.8	MARKMCIVVLFLVQMLLLPLQNHAEIVVSTVEAPAPQPSKSSGTNQFPNHGITEGSLQPQECGPRCTNRCSNTQYKKPCLFFCNKCCAKCLCVPPGYYGNKQVCPCYNNWKTKRGGPKCP*
spada_crp2700_chrU_006M_1	CRP2700	chrU	6861289	6862109	+	2.1e-27	0.849	596	153.1	MKLAFAILLLVLSSSLLEVSFAGSDFCNSKCAVRCSKASIQDRCLKFCGICCEKCNCVPSGTYGNKDECPCYRDMKNSKGKGKCP*
spada_crp2700_chrU_160M_1	CRP2700	chrU	160356982	160357613	-	7e-23	0.909	600	107	MALHKLLVFGLLLLVCLSKVSSDHEIEKEEDEEMHLTDKPKANARHRLNLISHNQFCADCGGLCRSRCSVHSRPNLCKRACGTCCVRCKCVPPGTAGNREFCGACYTDMTTHGNKTKCP*
spada_crp2840_chr2_07M_1	CRP2840	chr2	7304723	7305831	-	3.7e-140	0.887	2724	519.5	MVQTLVSIILLVLVAVEAATPPGIAKDREHGYASCKIKKYKHCYNMVHACPKSCPYDCTVECASCKPICSCDKPGAVCQDPRFIGGDGITFYFHGKKDNNFCLVSDNNLHINAHFIGRRNKNMKRDFTWVQSIVILFDNHQLFLGAKKTSTWDDSVDRLALSFDGEPITLHESEGTKWESSSVSIVRETSTNNIIVEVEGNFRITAKVVPITEEDSRIHNYGITKDDCFAHLDLGFKFLSLSNEVSGVLGQTYKPNYVSRVNIGARMPIMGGAKEYETSSLFSPDCSVARFIGNTGLNKDIGTMENLALPSLKCTSGIDGEGVVCKR*
spada_crp2840_chrU_046M_1	CRP2840	chrU	46308492	46309638	-	1.2e-138	0.919	2683	514.6	MAKILVQILVSILLVLMAVEAASPPGNAKGRGNGYATCKIKKYKHCYNSVHVCPKSCPYDCTVECASCKPICTCDKPGAVCQDPRFIGGDGITFYFHGKKDNNFCLVSDNNLHINAHFIGRRNENMKRDFTWVQSIVILFDNHQLFLGAQKTSTWDDSVDRLALSFDGEPITLNESEGAKWESSGVSFVRETSTNNIIVEVEGNFRITAKVVPITEEDSRIHNYGITKDDCFAHLDLGFKFLSLSNEVNGVLGQTYKPNYVSRVNIGAKMPIMGGGKEYETSSLFSPDCSVARFIGNNGLNKNIGIVENLALPSLSCTSGIDGEGVVCKR*
spada_crp2850_chr4_18M_1	CRP2850	chr4	18302250	18304029	+	7.9e-147	0.889	2852	454.6	MAGGKWSILVALFILLISMEAAIAQGQGNGNGNGNNGNGKGNGNGNGNNGNGKGNDKEEGKEKGKEKEKAPKKKKAPKEESSNYQQLQTLPSGQERAFCKANNTCHFATLVCPAECKTRKPKKNKKDKGCFIDCSSKCEATCKFRRANCDGYGSLCYDPRFVGGDGVMFYFHGAKGGNFAIVSDDEFQINAHFIGTRPQGRTRDYTWVQALSLMFDTHTLVIAANRVTQWNDNVDSLTVKWDGESVIIPTDDDAEWKTNGDEREVVVERTDDANSVRVTVSGLLEMDIRVRPIGEKENKAHNYQLPSDDAFAHLETQFKFKNPTDSIEGVLGQTYRPSYVSPVKRGVAMPMMGGEDKYQTPSLFSTTCKLCRFQRPSTSQGLIAQY*
spada_crp2850_chr4_18M_2	CRP2850	chr4	18319600	18321248	+	1.5e-146	0.891	2839	448.3	MAGRKWSILVALFILLISMEAAIAQGQGNGNGNGNNGNGNGNNGNNGNGKGNGNGKGNNGNGKGNDKEDGKDKGKDKDDKDKGKGKKDDDSSKYESLPALQSGQERGFCQAQNTCHFKTLVCPEECKQRKPKKNKKDKGCFIDCNKCEATCKFRRPNCDGYGSLCYDPRFVGGDGVMFYFHGAKGGNFAIVSDDDFQINAHFIGTRPQGRTRDYTWVQALSVMFDTHTLVIAANRVTQWNDKVDSLTVKWDGELVTIPSDGDAEWKSSGNQREVIVERTDDANSVRVTVSGLLEMDIRVRPIGEKENKAHNYQLPSDDAFAHLETQFKFKNPTDSIEGVLGQTYRPSYVSPVKRGVAMPMMGGEDKYQTPSLFSTTCKLCRFQRPSTSQGLIAEY*
spada_crp2850_chrU_075M_1	CRP2850	chrU	75379086	75380406	-	2.6e-155	0.895	3194	511.6	MDFSSNNKCLMLVLCLFVFVSSCVMCINVDTQTCTNRKSRCFLKKLPCPAQCPSRSPANPKDKVCYLDCDSPVCKTQCKSRKPNCNGRGSACLDPRFVGADGIVFYFHGRRNEHFSLVSDVNLQINARFIGLRPQRRPRDYTWIQALGVLFDSHNFSIEATPSSSWDDEVDHLKLSYDGKELVIPGGHLSTWQSEENQLRVERTSNENSVIVTIPEVAEISVNVVPVTKEDSRIHNYQIPDDDCFSHLEVQFKFYGLSSKVEGVLGRTYQPDFQNAAKPGVAMPVVGGEEKYRTTSLVSGDCLACIFSSAKDSVQEGMEIEYGMMDCTGGASSGNGIVCRR*
spada_crp2850_chrU_078M_1	CRP2850	chrU	78654318	78655667	-	7.2e-158	0.914	3197	521.2	MDFSSNNKCLMFVLFFFLFVSSCVMCINVDTQTCTNRKSRCFLKKLPCPAQCPSRSPANPREKVCYLDCDSPMCKTQCKSRKANCNGRGSACLDPRFVGADGIVFYFHGRRNEHFSLVSDTNLQINARFIGLRPQGRPRDYTWIQALGVLFDSHNFSIEATPSSIWDDEVDHLKLSYDGKDLVIPEGHLSTWQSEENQLRVERTSNENGVMVTIPEVAEISVNVVPVTKEDSRIHNYQIPDDDCFAHLDVQFKFYGLSSKVEGVLGRTYQPDFQNPAKPGVAMPVVGGEDKYRTKSLVSADCLACIFSSAKDSVQEGMEIEYGMMDCTGGASSGNGIVCRR*
spada_crp2850_chrU_132M_1	CRP2850	chrU	132095672	132095962	+	2e-13	0.743	631	-149.8	MGVTSMNLLVFVLFTFAFSEMQTFAGAKIDNVSCNFRKSPCFTKKIQCPAECPLKSPSDPNAKICSLDCASPVCKAQCKRKFFILLSFPLKRKLMI*
spada_crp2855_chr1_07M_1	CRP2855	chr1	7175153	7175740	-	9.1e-56	0.674	1637	316	MENLRFCTVLCLIILTVEIVGLKGDELKNDTAQSQGNVASSTLSNHQGNNKEHVKGKHNNEVVFNTSKGSWYKRGGSGGFKWGWGGGGGGGGGGGGGGGGGGGGWGWGGGGGGGGWWKWGCRGEPRSHVKGKKGTIRGMKHHHQHASKEEYRLGEFAQCMTRTRCKGMRLDCPLHCGGPCFYDCYHMCKAHCRRP*
spada_crp2855_chr1_07M_2	CRP2855	chr1	7194204	7194791	-	9.1e-56	0.674	1637	316	MENLRFCTVLCLIILTVEIVGLKGDELKNDTAQSQGNVASSTLSNHQGNNKEHVKGKHNNEVVFNTSKGSWYKRGGSGGFKWGWGGGGGGGGGGGGGGGGGGGGWGWGGGGGGGGWWKWGCRGEPRSHVKGKKGTIRGMKHHHQHASKEEYRLGEFAQCMTRTRCKGMRLDCPLHCGGPCFYDCYHMCKAHCRRP*
spada_crp2855_chr3_40M_1	CRP2855	chr3	40612846	40613343	-	3.3e-34	0.854	1209	210.3	METFRNHGVVCLLLLLIAIVGLKGDEEHTNVNAPNKGNATFVTLSNSSQGINEEGKEKHDNIYNKDVKVSSYNRGGGGSGGGGGGWWKWGCGGKPRHGKRKGEGKRISHYSNPYPYKVEDYIVGQFAQCMTKTRCKGMRLDCPLHCGGPCYYDCHHMCKAHCRRR*
spada_crp2855_chr5_35M_1	CRP2855	chr5	35433938	35434681	-	0.001	0.865	449.451	-125.7	MDSKKAILMLGLLAMALISSVMSARELTETSTDAKKEVVEKTNEVNDAKYGGYNHGGYNHGGGYNGGGYNHGGGYHNGGGGYHNGGGGYNHGGGGYNGGGGHGGHGGYNGGGGHGGYNGGGGHGGHGAAESVAVQTEEKTNEVNDAKYGGGSYNHGGSYNHGGGSYNHGGGSYHHGGGGYNHGGGGHGGHGGGGHGGHGAEQTEDKTQN*
spada_crp2855_chrU_116M_1	CRP2855	chrU	116352131	116352679	-	0.00029	0.831	531.279	-105.7	MFLVLFLLINSCAQAISNKDEARSIQSNEQAQGFNGNLDGNGNIEASTRLNHKDGFVESQNAHKHELSVTIRKGGGGGGHGGSGGHGSGMGGRGIGRGRSGGAAAGIIGGAVAGGVAGGVVGGAVANHGHNYGHKHLHVCVPTFILCLSFLL*
spada_crp2855_chrU_158M_1	CRP2855	chrU	158965394	158965981	-	1.5e-53	0.674	1637	316	MENLRFCTVLCLIILTVEIVGLKGDELKNDTAQSQGNVASSTLSNHQGNNKEHVKGKHNNEVVFNTSKGSWYKRGGSGGFKWGWGGGGGGGGGGGGGGGGGGGGWGWGGGGGGGGWWKWGCRGEPRSHVKGKKGTIRGMKHHHQHASKEEYRLGEFAQCMTRTRCKGMRLDCPLHCGGPCFYDCYHMCKAHCRRP*
spada_crp2860_chr0_17M_1	CRP2860	chr0	17038808	17039288	-	9.4e-56	0.933	1242	278.9	MKTMTTFLLLTTLLLIVTSSLATRPVSSGSSPSTQVKHPKDKNNNQGGGGGSIPGVGGIPGFGNGFGNGVGGGYGSGYGGPNGGHSKNGIVRPTVVCKDKGPCYQKKLTCPAKCFSSFSRSGKGYGGGGGGGGCTIDCKKKCSAYC*
spada_crp2860_chr2_03M_1	CRP2860	chr2	3302582	3303061	+	4.8e-57	0.933	1309	310.7	MKTMTTFLLLTTLLLIVTSSLATRPVSSGSSPSTQVKHPKDKNNNQGGGGGSIPGVGGIPGGYFGPGGGFNIPGFGNGFGNGVGGGYGSGYGGPNGGHSKNGIVRPTVVCKDKGPCYQKKLTCPAKCFSSFSRSGKGYGGGGGGGGCTIDCKKKCSAYC*
spada_crp2860_chr4_30M_1	CRP2860	chr4	30871081	30871549	-	6.5e-48	0.864	1091	259.7	MKQISILILFTILLTVTTSVSSRRSTSTTKPSPSADNNNNNKDGVGGGNDYGGSFGFGPGGGGYGGGYGGPNGGHSTNGVIRPTVVCKDRGPCYQKKVTCPARCFTSFSRSGKGYGGGGGGGGCTIDCKKKCTASC*
spada_crp2860_chrU_002M_1	CRP2860	chrU	2702240	2702707	+	8.7e-59	0.86	1392	282.1	MKQISILILFTILLTVTTSVSSRRSTSTTKPSPSADNNNNNKDGVGGGNDYGGSFGFGPGGGFSIPGFDNNIIGGGGNYAGGYGGGYGGPNGGHSTNGVIRPTVVCKDRGPCYQKKVTCPARCFTSFSRSGKGYGGGGGGGGCTIDCKKKCTASC*
spada_crp2865_chrU_003M_1	CRP2865	chrU	3975368	3977016	+	4.3e-122	0.891	581	-218.5	MAGRKWSILVALFILLISMEAAIAQGQGNGNGNGNNGNGNGNNGNNGNGKGNGNGKGNNGNGKGNDKEDGKDKGKDKDDKDKGKGKKDDDSSKYESLPALQSGQERGFCQAQNTCHFKTLVCPEECKQRKPKKNKKDKGCFIDCNKCEATCKFRRPNCDGYGSLCYDPRFVGGDGVMFYFHGAKGGNFAIVSDDDFQINAHFIGTRPQGRTRDYTWVQALSVMFDTHTLVIAANRVTQWNDKVDSLTVKWDGELVTIPSDGDAEWKSSGNQREVIVERTDDANSVRVTVSGLLEMDIRVRPIGEKENKAHNYQLPSDDAFAHLETQFKFKNPTDSIEGVLGQTYRPSYVSPVKRGVAMPMMGGEDKYQTPSLFSTTCKLCRFQRPSTSQGLIAQY*
spada_crp2980_chrU_031M_1	CRP2980	chrU	31750728	31750982	+	6.6e-07	0.937	498	33.1	MILILGMLMLISLATAEEVGLKANLVQCLSKCGDDVISCVTGCYSRKVENFLGCAMNCEGADALCMTSCASTLMPPSARLVPLP*
spada_crp2980_chrU_124M_1	CRP2980	chrU	124935531	124935785	-	5.1e-08	0.936	504	36.5	MILIFGMLMLISLATAEEVGLKANLVQCLGKCGDDVLSCVTGCYSWKVGNFLGCAISCEGADVLCMTSCASTIMPPSARPVPLT*
spada_crp3020_chr7_37M_1	CRP3020	chr7	37384263	37386336	+	1e-17	0.508	608	42.8	MPSSSTPPFIPLTCFIIFFNLFHLHKICREVECGKGKCGATSTHKNPFSVFCECEPGWQQIKVDPDYSNKFPPLPCVIPECTINDDCKQALPLVPEKDFQIPHNMSHSDRSLGSDCSKLGIKIVNSIADNSGEFIFIHHIVQI*
spada_crp3020_chrU_022M_1	CRP3020	chrU	22696825	22697218	+	6.5e-07	0.711	436	-18.3	MEMLKWRSFTLISFYLIYLFTCYNVSATSAQIMSNTKLDDLGEIIDICGLPLCGKGKCQQQPGLFNFTCDCDSGWKTLKVGPIESCVLPNCE*
spada_crp3020_chrU_043M_1	CRP3020	chrU	43841540	43844373	+	7.9e-23	0.723	763	69.3	MAFASFIPLFAFLLLQPLSTKSDFLSPLLSPIFGCLEDVCKEVECGKGTCKPSKNSTFPFECECDHGWKKALDSIDDEGLKFLPCIIPNCTLDYSCSKAPAPAPEKAKKSNESIFDACHWVDCGGGSCKKTSTFNYSCECDTSYYNLLNITTFPCFRECSIGMGCSDLGISMSNSSSSSAPPPVLNENSKNEASLR*
spada_crp3020_chrU_054M_1	CRP3020	chrU	54308507	54310114	-	1.2e-21	0.882	772	67	MGSFKLLSLIAMVLMLLLPMAAKGDFFDDVLEKVCEEVECGKGNCVVNSSYPLNFVCECDSGWKRTQDEDDDIYATSFLPCVIPQCSLNYGCQPAPPPVPEKTLPRNISAFDRTLGSDCSRLGIKVSNSTGDVDSHASSIFGGRFHWITVLLISTGMVMWS*
spada_crp3080_chr2_26M_1	CRP3080	chr2	26141029	26141460	-	1e-16	0.714	641	76.8	MAKTLFKVTTILFSFITLTLHYQIAFSTSTFELDSPFPHYKSRSRFLATTIKKGSKCNPIGKNICNGILANKGTELLQCCKKKCVDVIGDMNHCGQCGKKCKQGERCCGGVCTNILYNVNNCGKCNKKCKRGIPCRIGFCGYA*
spada_crp3080_chr2_26M_2	CRP3080	chr2	26143255	26143719	-	3.1e-14	0.815	641	54.7	MANTILKLTIILSLLISLSLFVSSNDDDKNHHEIEDEDEEEQDFYVLDTHHGSRSRFLASIIKKGRQCNRETNNICNGVRANKGNDLLFCCKKHCRNVLSDKNNCNVCGNKCKQGERCCNGVCTNVLSNVRHCGKCKKECSNGDPCGNGFCGYA*
spada_crp3080_chr2_32M_1	CRP3080	chr2	32101900	32102304	-	2.7e-18	0.841	652	99.2	MKFIKTLFLVTLLMALGAITLSSATSSKNEEPNSLQGTSHFLSRKQNRISVSCNKYPKICNIKGSPGPNCCNNNCVNFSIDMFNCGRCGKKCSFPKICCEGKCVNPRSNEKHCGKCGNKCDNRGSCVYGMCRYA*
spada_crp3080_chr5_25M_1	CRP3080	chr5	25413137	25413625	-	5.9e-16	0.849	663	45	MSTLITQFVIIVTLILVFLIKLEGYSTSPIPSDEITKNSTNKSVLVKAIGVDQESPDCSTRPWICSTGEIPPRMVCCGNRCVDVTNDVNNCGFCGVICPLVGNFQCCNGICSDININPFNCGGCGKICPLCLFGRCPFTPPTPPPLLPPGLPKQNLSMIPNH*
spada_crp3080_chr5_39M_1	CRP3080	chr5	39710540	39711034	-	1.2e-16	0.866	625	42	MRTLAKQLVPIVLLLVLLIEIEGDLISTIPKDNANKNFTNTSVEVEAASEDQESPNCATQPSICDTEEPPSRRVCCRNRCVDVSFDADNCGVCGIACPRFGSWHCCWGVCVNINFNPFNCGACGRPCRLATPCIWGRCLFTTPEPPALLSAGSPEENSPKIPNH*
spada_crp3080_chr5_39M_2	CRP3080	chr5	39722542	39723036	-	7.7e-17	0.884	626	43.2	MRTLAKQLVSIVLLLVLLIEIEGDLISTIPKDNANKNFTNTSVEVEAASEDQESPNCATQPSICDTEEPPPRRVCCRNRCVDVSFDADNCGVCGIACPRFGSWHCCWGVCVNINFNPFNCGACGRPCRLATPCIWGRCLFTTPEPPALLSAGSPEENSPKIPNH*
spada_crp3080_chr7_06M_1	CRP3080	chr7	6759503	6760135	+	9.5e-15	0.84	634	-5.6	MTTQATQFLTIVTLLFVFVIKIKGDSISSIPSDEINKNSTNTSVVVEADRVDQVSPNCGATPWICSTGEFPPRALCCRNRCVDVTNDLNNCGFCGVICPLIGNWKCCNGVCTNINFNPFSCGDCGRTCPFGFPCIFGRCPFEPVAPPPLRPIEPITPPPLRPIEPVTPPPLRPIEPVAPPPLLSPGLPEQNSPNIPNYQHKRPHPIMPTE*
spada_crp3080_chr7_19M_1	CRP3080	chr7	19888187	19888675	-	3.9e-15	0.886	617	33.4	MSTLAIHLVTIVALLLIFQIKIEANPISLIPKDEVKENPINTNVVVKVGDLDQESYNCALRPWICSAGENPPRSVCCRNRCVDVTSDADNCGFCGIRCPFIGNWQCCNRFCANINFSPFNCGACGIRCLGCLFGRCPSTNPAQPPFLPLGLQKQNAQMIPGH*
spada_crp3080_chr7_19M_2	CRP3080	chr7	19891343	19891831	-	3.9e-15	0.886	617	33.4	MSTLAIHLVTIVALLLIFQIKIEANPISLIPKDEVKENPINTNVVVKVGDLDQESYNCALRPWICSAGENPPRSVCCRNRCVDVTSDADNCGFCGIRCPFIGNWQCCNRFCANINFSPFNCGACGIRCLGCLFGRCPSTNPAQPPFLPLGLQKQNAQMIPGH*
spada_crp3080_chr7_19M_3	CRP3080	chr7	19894521	19895009	-	3.4e-15	0.882	617	33.4	MSTLAIHFVTIVALLLIFQIKIEANPISLIPKDEVKENPINTNVVVKVGDLDQESYNCALRPWICSAGENPPRSVCCRNRCVDVTSDADNCGFCGIRCPFIGNWQCCNRFCANINFSPFNCGACGIRCLGCLFGRCPSTNPAQPPFLPLGLQKQNAQMIPGH*
spada_crp3080_chrU_010M_1	CRP3080	chrU	10497091	10497561	-	4.4e-19	0.755	642	80.7	MGFLKAIIIIAITMALSLTITMKTITQNEPKSLSVHHDSLSQGQQPLILHEKNKFLPSKRVSRLLAQNPNAPIHCHKQDEICDLYGAKNATCCNNKCIDLGYDKHNCGACKKHCKYTQTCCRGACVDTNYDKRHCGGCNVRCEIGQYCVYGMCDYA*
spada_crp3080_chrU_080M_1	CRP3080	chrU	80417696	80418160	+	6.6e-12	0.815	641	54.7	MANTILKLTIILSLLISLSLFVSSNDDDKNHHEIEDEDEEEQDFYVLDTHHGSRSRFLASIIKKGRQCNRETNNICNGVRANKGNDLLFCCKKHCRNVLSDKNNCNVCGNKCKQGERCCNGVCTNVLSNVRHCGKCKKECSNGDPCGNGFCGYA*
spada_crp3080_chrU_146M_1	CRP3080	chrU	146378825	146379280	+	8e-20	0.782	643	89	MRFLKAIIIIAITLALSLTITMKTIKHNESKPASIHLEKQPLILHEKNKFLPSKRVSRLLAQNPNAPIHCHKQDEICYLYGAKNATCCNNKCIDLAYDKHNCGACKKHCKYTQTCCRGQCVDTNYDKRHCGECNNRCEIGQYCVYGMCDYA*
spada_crp3080_chrU_166M_1	CRP3080	chrU	166650783	166651187	-	4.5e-19	0.914	637	101.9	MKFINTLFLLALLMVLAITLSSATSSLNDEPNSSLQGTSYFLNRKQNRISMSCDKYPKICYIKGSAGPDCCKNKCVNFTIDMFNCGRCGKKCSFPRICCEGKCVNPRSNKKHCGKCGNKCDSKGSCVYGMCSYA*
spada_crp3150_chr7_21M_01	CRP3150	chr7	21328186	21328497	-	1.8e-20	0.843	570	133.2	MKIALLLFFLGLTTTIIDARFEPNSLITQVISNGVKSTCKPCCNNCSCTFSIPPQCRCKDVKPTCHSACKTCRCFESFPLKCDCLDITDFCYEPCNSTIAKAH*
spada_crp3150_chr7_21M_02	CRP3150	chr7	21331072	21331308	-	1.2e-25	0.928	579	184.2	MKLALLVFLLSFTSTMVDATTTACCDSCPCTKSIPPQCHCTDIGETCHSACKSCLCTKSIPPQCHCADITDFCYPKCN*
spada_crp3150_chr7_21M_03	CRP3150	chr7	21333597	21333845	-	5.7e-20	0.823	571	144	MKVVLLLFFLGLATTTKSTGCCDNCTCTRSLPPDCTCDDVKPFCHSDCKSCRCFESLPLKCTCLDITEFCYEPCNNSTIIAN*
spada_crp3150_chr7_21M_04	CRP3150	chr7	21339561	21339875	-	4e-14	0.885	541	87.7	MKLALLVFLLGFTSTVVDARFDSTSFITQVISNGDSTTNNYDAKSTATACCNTCLCSVTPELTQCRCADVGKTCHSACKNCECGWSSPLCTCYDITDFCYKPCN*
spada_crp3150_chr7_21M_05	CRP3150	chr7	21344203	21344502	-	1.9e-23	0.865	570	156.4	MKLALLVFLLSFTSTMVDARFDRASFITQLLSNGEANTKSTTTACCDFCPCTRSIPPQCQCTDVKEKCHSACKSCLCTRSFPPQCRCYDITNFCYPSCS*
spada_crp3150_chr7_21M_06	CRP3150	chr7	21347867	21348173	-	1.4e-06	0.887	385	57.3	MKLALLVFLLGFTSTVVDARFDPTSFITQVISNGEAAYDVKSTTTGCCNSCQCTRSFPQACCLDCVCTKFIPPQCRCHDVTTFCYQCD*
spada_crp3150_chr7_21M_07	CRP3150	chr7	21350219	21350503	-	4.7e-12	0.917	543	59.6	MKLSFLLFLLGFIAIVVDAGLDPTTFITQEQNNEGCCNDCECSSLTFPPCRCNDATGRSCHPGCDNCVCDSGLPPTCRCEDYIYSCNKCTNSNQ*
spada_crp3150_chr7_21M_08	CRP3150	chr7	21354093	21354386	-	4.3e-09	0.894	540	43.1	MKISLLLFLGFIATMVDARLDPSPTTLNGVDFKLLNEVCCDDCSCSSSTFPPCTCNDSKRECNPGCDNCACETGPTCHCNDYFFSCNKCTNSKDGAN*
spada_crp3150_chr7_21M_09	CRP3150	chr7	21360402	21360716	-	1.2e-16	0.919	556	101.7	MISLAFLVFLLSFTATVDARFDPTSFIAQVVSNGDATNYTVKFTAITCCNKCICTKTIPSMCRCVDVVETCRSGCRSCICPGSSPPQCYCDDLFQSRFCHKKCN*
spada_crp3150_chr7_21M_10	CRP3150	chr7	21379031	21379372	-	2.5e-20	0.827	555	113	MELNKALLNVASLLFLLNFTATVDARFDPISLNTQVLSNVKLITTSCCDNCHCTTTIPPLCRCADIVKNKCNSACKLCVCKSTIPPQCRCMDHTNFCYEPCNVIPMKSQLEGH*
spada_crp3150_chr7_21M_11	CRP3150	chr7	21381192	21381503	-	7.3e-20	0.859	573	126.8	MKVVLLLFILGFATTIDAHFDPSSLVTQVLPNGDASYYVKKSTTTATACCDKCYCTKSRPPQCHCADLNKTCNSACKLCACLPSPPVLCRCVDITNFCYPPCN*
spada_crp3150_chr7_21M_12	CRP3150	chr7	21383761	21384033	-	3.9e-09	0.63	522	27.8	MLIFLLSFIATIDARFDSKSFITQVISSNDVNSTTNRCCKNVEWFYVEWIPIMCQCLDIVETCESTCKYCTCKQPKRCTCDDYEQDCNEC*
spada_crp3150_chr7_21M_13	CRP3150	chr7	21388317	21388535	-	1e-09	0.625	544	61.8	MLLFLLSLMNNHANSTTTRCCNDVLWYISPGIPFSCQCVDIAETCESTCKKCTCKQPKQCSCDDYNEYCIQC*
spada_crp3150_chr7_21M_14	CRP3150	chr7	21392779	21393108	-	2.1e-25	0.873	572	151.7	MKLALLVFLLGFTSTVVDARFDGSSFITQLLSNGEATYEVKSTTTACCNSCPCTKSIPPQCHCADIGEKCHSACKRCLCTRSFPPQCRCTDTTDFCYEPCSYSSNGGSH*
spada_crp3150_chr7_21M_15	CRP3150	chr7	21395480	21395830	-	1.9e-06	0.885	542	33.9	MESNKNTFVKLSVLLLLLCFTATIVDARFDSTPFTTRVLSNGEDTYDVIYHSACCDKCECYVKEGHFFPQCICRDDGCHSACKKCDCIRDSESETPSCYCADVMFFTCYDLCKFKL*
spada_crp3150_chrU_038M_1	CRP3150	chrU	38310610	38310846	-	3.2e-23	0.928	579	184.2	MKLALLVFLLSFTSTMVDATTTACCDSCPCTKSIPPQCHCTDIGETCHSACKSCLCTKSIPPQCHCADITDFCYPKCN*
spada_crp3210_chr1_21M_1	CRP3210	chr1	21881123	21882236	-	2.1e-51	0.875	1330	164.1	MAFALILKANLLITALIFIAIFFCYSVAAEGELDGGQDIVKALSCFENKLIYAGCDDAYRLNPSGNIRVPPEATDFFCSGPCLIETQLVLECIDNMLSNFIFYNKATVQQMRYALNSGCSYSRQRGNFNLEGYIGGETNNAREVPILIRCYLFIAAATAVYLM*
spada_crp3210_chr2_12M_1	CRP3210	chr2	12142173	12143805	+	1.1e-53	0.866	1389	133.9	MTFRISVRRWIFVFALLYVCLFLNLNNFGEADDDEGDTQIGSGFGGVGGGNGGGGAGFGGGSGVGGGSGGSGVGGAGGIGGGGGGSSGVGGAGGIGGGGGIGDPSQIISKALLCFNDKYIYQSCEESYRLTENGNLDVPSEKTDAFCEGPCMSETNLVLGCIDNIFSHFIFYNRATLEDVKETILAGCGYGPERGNFNVAEHIQAEENQAVKATSHVLMSLVFIIWGMLCWSNI*
spada_crp3210_chr5_31M_1	CRP3210	chr5	31113377	31114696	+	1.1e-34	0.841	1149	-15.3	MKNVNSNFLISIYVGILFFMLFNLANAESNEEYIRQPRRHVNLSPFDSWRSAYYCMMNHSNTCNLKSNNYTININGTLNVQDSDIHDFCTGGCYDHTLLVFKCIQDVKRDFHFATKAHISFVKNITMNACNELKGFDLLNYKDPNSATSLYGRMYMPLLSTLMTMAFIVTFGV*
spada_crp3330_chrU_037M_1	CRP3330	chrU	37469412	37470561	-	4.7e-42	0.758	1001	29.8	MSWFLTILFLSLTFGTNFSEANHDNKKLLPSPVVVGTVYCDTCFQQAFSLNSHFISGASIAVECKIGKTKPRFYKEVKTNEHGEFKVKLPFLVKKHVKRIKGCNFKLLSSNEPNCAIASTSTSSSLSLKKKLQQEHIFSAGIFSFKPIKKPKFCDKKHSIHNLKKQHSYVKNLEQSKFSSKNKVPNEVEDFFFFPPNPFFPPPIIPNPLQPPPLIPNPLQPPPLIPNPFQPPSPPLIPNPFQPPSPPLIPNPFQPPPSNPPLIPNPFQPPPASPPPLIPNPFQPPPSSPPPSFPFPPIVIPGLTPSPPPPPPPKSIFPAPLLPFPPLFPPPLSPGSPPTSSSNFSP*
spada_crp3350_chr7_07M_1	CRP3350	chr7	7585993	7587117	-	3.8e-70	0.684	1566	411.3	MNPLILLLILPFFTQFLEVEPARPKVLGKPRFPNSQISVMGFVYCDFCSNNSFSRHSYFLPGAEVKVDCMFKAISAKTTEQITLSVNRTTNKYGMYRIEVPSVDGVRCAEGTEVMSSCQANLIGSSTTACNVPGYKSTANVISVKARKTNLCIYSLNALNFRPSKKDTGLCGN*
spada_crp3350_chrU_055M_1	CRP3350	chrU	55877136	55877842	+	7.7e-53	0.742	1396	288.6	MDPIGFFLLLTSLLFSYPFVLIAQSPTTTISVEGIVYCDACSTGTFSKHSYLLPGVDVHIECRFRASSPRTNEQINFSVNRTTDREGAYKLDIPSVDGTNCKIAMDGNSQIVSLCQASLIGTSSSSYSCNVPFLKSTGSSQILKQENNLCVYSLGALSYKPPQNMINTTLCSN*
spada_crp3360_chr2_02M_1	CRP3360	chr2	2041010	2041294	-	3.6e-06	0.809	467	-79.7	MASINFWSFILSLLLITFSSMTSIEGARNLVELPPLPNLPVPLPITQPQLPTIPNLGVPTLPQVPTVPQIPQIPTVPGVPQIPQIPGVPGVPKP*
spada_crp3360_chr4_32M_1	CRP3360	chr4	32364648	32365034	-	1.3e-05	0.631	712	-25.8	MAIFKSLITTLLLVVTISNMSLEARHLLQTTTQPNLPTIPTLPKPTTLPPLPSIPNMPQGNLPPLPTIPSMPKLTMPPLPSLPTNIPTIPSLNIPPLPAVTSLPNLPSIPTTFPSIPFFSPPPSTSSP*
spada_crp3360_chr4_32M_2	CRP3360	chr4	32366602	32366970	+	8.4e-05	0.708	594	-47.2	MASSKSFIIALLLVVTMSSMSLEARHLLQTTQPNLPNIPNLPNPTTLPPLPSIPNMPQGNLPPLPTIPSMPKLTMPPLPSFPTNFPTIPSLNIPPLPAATSLPNIPSIPTTFPSPPPSTSSP*
spada_crp3360_chr4_32M_3	CRP3360	chr4	32372780	32373151	-	8.6e-05	0.67	504	-25.3	MASTKSFIATLLLVVTMSSMSLEARHLLQTTTQPNLPAIPTLPKPTTLPPLPSIPNMPQGNLPPLPTIPSMPKLTMPPLPSLPTNIPTIPSLNIPPLPAVTSLPNLPSIPTTFPSPPPSTSSP*
spada_crp3360_chr4_32M_4	CRP3360	chr4	32374282	32374668	+	8.9e-06	0.626	713	-25.3	MAIFKSFITTLLLVVTISNMSLEARHLLQTTTQPNLPTIPTLPKPTTLPPLPSIPNMPQGNLPPLPTIPSMPKLTMPPLPSLPTNIPTIPSLNIPPLPAVTSLPNLPSIPTTFPSIPFFSPPPSTSSP*
spada_crp3360_chrU_089M_1	CRP3360	chrU	89497012	89497566	-	1.7e-05	0.745	703.925	-85.7	MAYINLSKIIFPLMILAILSAKSITMVVGARNLLESNIPEVPKLDFPPIPKPELPKIPELPKPELPKVHELPKPELPKVPELPKPELPKFNVPEWPKPEFPKVPELPKLPELPKFPELPKLELPKVPELPKLELPKVPELPKPYIPKVPELPKPELPKFNVPELPKPELPKFPEIPNGVPTTTP*
spada_crp3360_chrU_103M_1	CRP3360	chrU	103540540	103541298	+	6.5e-05	0.614	747.457	-122.7	MAYINLSKIIFSLMVLAILSTKSNTMVLGARNLLESNIPEVPKLDFPPIPKPELPTIPELPKPELPKVPELPKPELPKFNVPELPKLEFPKLPELPKVPELPKFPELPKPELPKVPELSMPEIPKIPELPKPELPKLNAPELPKLEQPKVPELPKHELPKVSELPKPDIPKVPELPKPELPKVPELPKPELPKVPELPKPEIPKVPELPKLELPKVPELAKPELPKFNVPELPKPELPKVPETPKGVPTNTP*
spada_crp3370_chr2_18M_1	CRP3370	chr2	18289718	18294449	-	3e-23	0.906	1296	36	MAISFAVVALIVSAFCFSSVLAGPLDALTYRRSHIYDINMLSTTKENKDDLFVVNGQIICDPCAFQMQTRMSKPLESTVVCPPSSPSKHLANLKLLVLNICTPRKNVTFKKESTTDKDGFYMIVCKGDHEEDVCMVKPENTKGTCTGFMENKSDMIVPTKNVGRDSLVRIVNPLIFREKSIDPECEKLVKELGLDKLDD*
spada_crp3370_chr2_23M_1	CRP3370	chr2	23733257	23733993	-	2.3e-36	0.857	1402	94.8	MARSFAIVALIVSAFCISSVLANKKINFPATKGDFFVVNGQIICDPCAFGIQTRLCKPLEGVKVTLECTKGEKNVTFKTEGTTDKDGFYMIVCKGNHKEDVCMVKPENKKGTCTHLMENKSAMIVPTKNVGPDSVVRILNTLIFREKNIAPDCERLENQFGVDKL*
spada_crp3370_chr2_23M_2	CRP3370	chr2	23853919	23854866	-	6.3e-22	0.478	1257	93.7	MLLKVIFFVVNGQIICDPCAFGIQTRLCKPLEGVKVTLECTKGEKNVTFKTEGTTDKDGFYMIVCKGNHKEDVCMVKPENKKGTCTHLMENKSAMIVPTKNVGPDSVVRILNTLIFREKNIAPDCERLENQFGVDKL*
spada_crp3370_chr2_23M_3	CRP3370	chr2	23904750	23905541	+	1e-36	0.928	1399	89.6	MARLFTVVALIVSAFCFASVLAAPNDASRKDQIFFVNGQIYCDPCAFQLQSRLSKPLEGVKVTFECTKGEKNVTFVKESTTDKDGFYNIKVQGYHEEEVCMVKPVNTKGTCTTFMENNIIVPTKMEGVVRVVRVVKPLAFRTKTIDEECYKLANELGLDKIDDN*
spada_crp3370_chr2_23M_4	CRP3370	chr2	23917734	23918525	+	5.2e-34	0.928	1362	73.8	MARLFTVVALIVSAFCFASVLAAPNDASRKDQIFFVNGQIYCDPCAFQLQSRLSKPLKVTFECTKGDKNVTFVKESTTDKDGFYNIKVQGYHEEEVCMVKPVNTKGTCTTFMENNIIVPTKMEGVVRVVRVVKPLAFRTKTIDEECYKLANELGLDKIDDN*
spada_crp3370_chr2_23M_5	CRP3370	chr2	23926157	23926947	+	1.8e-36	0.925	1399	86.7	MSRLFTVVALIVSAFCFASVLAAPNDASRKDQIFFVNGQIYCDPCAFQLQSRLSKPLKGVKVTFECTKGEKNVTFVKESTTDKDGFYNIKVHGYHEEEVCMVKPVNTKGTCTTFMENNIIVPTKMEGVVRVVRVVKPLAFGTKTIDEECYKLANELGLDKIDDN*
spada_crp3370_chr2_23M_6	CRP3370	chr2	23965037	23965828	+	2.8e-35	0.928	1399	88.4	MARLFTVVALIVSAFCFASVLAAPNDASRKDQIFFVNGQIYCDPCAFQLQSRLSKPLKGVKVTFECTKGEKNVTFVKESTTDKDGFYNIKVHGYHEEEVCMVKPVNTKGTCTTFMENNIIVPTKMEGVVRVVRVVKPLAFRTKTIDEECYKLANELGLDKIDDN*
spada_crp3370_chr3_28M_1	CRP3370	chr3	28957845	28958554	-	8.2e-52	0.626	1362	195.8	MALSLISILPLLATAMFHIKGCVYCDTCRAGFETNATFYIQGAKVGIRCQDRKTMDEVFYTEGVTDSTGTYNIMVENDHHDNICKTVLVSSPISSCNTPDPGRNRSSIVLTHYKNGVLNHLHYANAMGYFKDDPLPQYCHQLLKYYLSDSDV*
spada_crp3370_chrU_089M_1	CRP3370	chrU	89831466	89831720	-	3.4e-07	0.908	365	-85.7	MARSFSVVALIVSAFCFSSVLAARVAPNAAPNGDDVFIVVGQIYCDPCGFQFQSRLSKPLTVNNNNIIIQLIFSTHNLSSYICI*
spada_crp3370_chrU_097M_1	CRP3370	chrU	97546885	97547597	-	1.5e-24	0.917	1070	46	MARSFAIVALIVSAFCFSYVLAAPKVAPKAATDKVNFFVVYGQIYCDPCGFDMQTRISKPLGGVKVTFECTKGEKNVTLVKETTTHENGIYNFQIEGAHEEEVCKVKVNGKGPCTYNIDKEYEMTVPTKNLGVTTSSLQRFVNPIQFSPDANRINSDQCGAWH*
spada_crp3370_chrU_106M_1	CRP3370	chrU	106751717	106752598	-	2.7e-53	0.813	1452	212	MAKSTIPLVFTLCFLSFLGSAYSKSDRFFVEGVVYCDTCRTQFITRLTEFIEGATVRVECKEDNGTLTFNKEATTDKSGKYSVEIDGDHEDETCEVILCKSPRKDCSEVDSEAHLQQAARISVTNNNGIVSPVRAASPLGFLKKERLPKCGEVLKELGINEDGTEKED*
spada_crp3375_chr0_24M_1	CRP3375	chr0	24315077	24316318	+	3.5e-86	0.914	1481	557.6	MASRGAFLLFLCVLPAMVMAIRPAKNPFCLKGRVVCDPCRAGYETSAITHIAGADVMLVCKQRITNEVVFTKPGKTDATGEYTIYVDQDRADDVCDVQLINSPERSCSEKAPGRDQARVILTRYNGISSNDRFANAMLYMAEEVASGCAEVLKQMQELDEEN*
spada_crp3380_chr0_07M_1	CRP3380	chr0	7513705	7515763	-	5.6e-11	0.677	1153.71	-49.6	MGKKITYVSFSMFTVLVALLSQYLVIPVISTTVEDPHSVFSDSLCPHRSTSPSHGSSSPPSHGSSSPPSHGGGYYTPTPPSTGCGYSPPHDPSTSTPSHNQTPSTPSNPPSSGGYYNSPPSTPTDPPVTLTPPSPSTPIDPGTPTVPTPPFLPSPSPFPGTCNYWRTHPGIIWGILGWWGNMGNAFGVTNIPGFSPGLTLPQALSNTRTDGLGALYREGTASFLNSLVNNKFPYTTDQVKDRFASSLHSNKAAATQAHLFKMANEGKMKPRP*
spada_crp3380_chr3_30M_1	CRP3380	chr3	30121013	30123072	+	5.6e-11	0.677	1153.71	-49.6	MGKKITYVSFSMFTVLVALLSQYLVIPVISTTVEDPHSVFSDSLCPHRSTSPSHGSSSPPSHGSSSPPSHGGGYYTPTPPSTGCGYSPPHDPSTSTPSHNQTPSTPSNPPSSGGYYNSPPSTPTDPPVTLTPPSPSTPIDPGTPTVPTPPFLPSPSPFPGTCNYWRTHPGIIWGILGWWGNMGNAFGVTNIPGFSPGLTLPQALSNTRTDGLGALYREGTASFLNSLVNNKFPYTTDQVKDRFASSLHSNKAAATQAHLFKMANEGKMKPRP*
spada_crp3380_chr3_42M_1	CRP3380	chr3	42898813	42901178	+	2.4e-139	0.81	2808	766.1	MELPEKLLFAIFLILSVAIDGTKADTMLTGTVICDQCKDGQRSLYDYPVNGAKVTLSCSDSNGQVTMSREETTNWFGSYTMRFDGAPDLGGCSAHVSGSNNRQGGPMSCGEGAGPAQNPRLMFRMFDMEMYAVDPLLAQPSQPMQYCSTSSNPSPPPPISSPPPHFNLPPMIFPEASACPSQKWTMPEYECYWRGVNRDTKVGVAFGMVAARRYGTDMTLWYGLKGRGDPYRTLLREGITALLNSYNSIQFSYHPLGVITHMNYALMGSTRDVLVTAYHFMRANSGAGNVSCKFTSCN*
spada_crp3380_chr5_39M_1	CRP3380	chr5	39010936	39013424	+	8.7e-07	0.627	1260.72	-418.9	MEKKRSNNASLTMFTMLVALVSQNLVIVPVIANTQAGSSPSDLSTELCSHSPPSHHSGGGCGSSGTPPSSGSSPSHGHGHGHSHHGHGHGHGSSSPPSGSGSYNPTPSPPSGGGSYSPTPSTPTPSPPSDGGGSSDPTPSTPPNCDPTPSPGGDGSYSPTPSTPTPSPPSDGGGSYNPTPSTPTPSPPSGSGSYTPTPSTPTPSPPSDGGGSSDPTPSPGGDGSYNPTPSSPPSGGSYDPTPSPPTDGSYTPTPSTPPASDCPPSDPTSPTTPSAPTPSTPSNPPSGDGGYYNSPPQDPTSPTTPSTPTTPSNPPSGGYDSPPSDPITPTTPSNPPSGGYDSPPSDPITPTTPSNPPSGGYDSPPSDPITPTTPSNPPSGGYYNSPPQDPITPTTPSNP…
spada_crp3410_chr2_26M_1	CRP3410	chr2	26657909	26659871	+	6.8e-78	0.841	1665	409.5	MAFVHVITTLLFALALARIDPSVCQMVKGKVSCNDCAQDYDFSGIKVSMKCEGVKNMAMATTENDGSFMVDLSTSHAKLPYDNCHAKLLGGPNNLYASRRNQFSQIVKGKEENSYTLSTPLSFFTSCPQNKECKTEKNEFGSSKSINFPLPPEWGLAPSSYYLPFFPIIGIP*
spada_crp3410_chrU_015M_1	CRP3410	chrU	15342383	15342523	-	8.2e-10	0.723	435	-51.1	MAYVHVITALLFALVLVRIDLSACEILQGKVSCVDCTHSYDLSGMC*
spada_crp3420_chr3_15M_1	CRP3420	chr3	15916138	15919371	+	9.9e-81	0.835	1391	523.6	MEAMKQKMIVELIVLLMMVFVLSVSGWTGEIRGRVVCDVCGDSSLGPEDHVLEGAEVAVLCITKSGEVLNYQAFTDAKGIYTVAETMPESDRWDACLARPISSFHEHCTRLGGGSSGIKFSYNHPSGYSHAVRTFVYQPVNVPTYCI*
spada_crp3430_chr7_32M_1	CRP3430	chr7	32953533	32954244	+	2.7e-68	0.739	1462	357.8	MAFAIALMITAMVVCCTTNSILVSAWEEPAQVIHVVGKVLCQDCSKGWNEWVSGDKPIKGAKVSLTCMDKRNRVMYYTSDTTDELGLYDITVDKYKYGKKLDTKGCYVRLVSSPDNVCNILTDFGGGKAGYKLNYPTSVYRGLIKYMVTPFYYTTPMCEMPDTDTYESEAKVPKEEREGGYY*
spada_crp3440_chrT_02M_1	CRP3440	chrT	2358312	2360311	+	3.7e-67	0.736	1357	-6.8	MTVKASSPKRGHNWPPMAMALAIVLISTSVVSAAADSYIYSSPPPPYYYKSPPPPSPSPPPPYYYKSPPPPSPIPKTPYYYKSPPPPSPSPPPPYYYKSPPPPSPSPPPPYYYKSPPPPSPSPPPPYYYKSPPPPSPSPPPPYYYKSPPPPSPIPHTPYYYKSPPPPSPSPPPPYYYKSPPPPSPIPHTPYYYKSPPPPKVLPPPYYYNSPPPPVAYPHPHPYHHALIVRVVGKVYSFRCYDWEYPAKSHNKKHLQGAVVEVTCKAGSKIVKAYGKTKNNGKYAITVKDFDYVKYGSTVCKAALYAPPKGSPFNIPTKLNQGTKLYLKSKDKYEVVLKAKPFAYASKKHFKECEKPKPSPTPYYYKSPPPPSPVYKYNSPPPPVHYYSPPYTYKSPPPP…
spada_crp3460_chr3_22M_1	CRP3460	chr3	22742753	22743259	-	4.3e-90	0.894	1642	553.5	MAATHFTIFSLLLLIVAFSYATEATIEKIDVVVETTVYCQTCEHSGTWSLNGAKPIPSAKVSVTCKNHKGHVSYYKVFQTDKNGYLYAQLEEFKMQHDILDHPLHACFVKPIWSPLEGCSLLANVNYGLNGSPLRYENKILRGRRYEAVIYAAGPLAFHPPDCSKTHY*
spada_crp3480_chr4_04M_1	CRP3480	chr4	4430626	4431864	+	1.6e-49	0.881	1213	80.3	MAKTLAFLLLLLQLTSFTTFAEDIFDALGDISDFINPFNAFSKESETLHKPTHAHSLHHQSPTPSPNHHLHSPSPSPSPYHQLHASSPHHHYHSPSPAPSHHHQYPTPSPHHQPHAPSPHHHSLSPAPSLPHQSPAPSPHHQSPARSPHHHHHSPIPSPSPHHHNHSPSPSPSPHHQSPTPSPRNQSLAPSSHHQSTIVPAKSPNYHHPPAHSPSPLRSTPIRGSVMVVQGVVYVKSCKSSGLDTLKGATPLLGAVVKLQCNSTKYKLDETDKDGHFSLVGPKIITLFTAKQCNVVLVSAPHGPKPSNLHHGITGAILRPKRRFVFKGVPFILFATQPLAFEPICPC*
spada_crp3480_chr4_43M_1	CRP3480	chr4	43362012	43363815	+	1.5e-10	0.872	498	-146	MFKTIAMLLLLLQLTSSFIAFAQELYSGHPAYPPHAPAPLHPPANAPHHHHHHHNPSPTPPPFPHTSLHPPTKSSVHPRANTPHHYHSSSSAPTNVHTPVHPHPTYKPPAHHHHHHHPPAHAPAVNTLVVPTNPPLHTIVPSKPPTPNHHHPPAPARVRTPVVPTHPQLHPTPCPRSFNVVQGIVHVKSCEYDGLNSLLGATKLLGVVVELQYNNTMHKFQKVKTHMSFMVASLRKRSFV*
spada_crp3480_chr5_20M_1	CRP3480	chr5	20548345	20549702	+	5.8e-53	0.76	1240	108.2	MAKTLVLFFLFLQITSFIAFTEELETFHNKPATPLHPPTKSPVHKPHHNHSPSHAPSHVHTPLHPPHPAKPPTHHHHQHQHHSPSPTPSHVHTPIHPRHPAKPPTHHHHHHHSPAHAPIKPPVHTPLHHPHPAKPPTHHHHQHHSPSPAPSHFHTPLHPRHPAKPPTHYHHHSPAHAPIKPPVHTPLLPPQSAKPPTHHHHHPPAHAPTHTPLLSRSLIVVEGVVYVKSCNHNGVDTLKGATPLLGAIVKLQCNNAKHKLVLKAKTDKKGYFYIGGPKNIVGYSTRHCNVVLDNSPKALKPSNLHGGLTGALLKPVKRSVSKGISLKLFTVGPFAFEPKCHH*
spada_crp3480_chr6_07M_1	CRP3480	chr6	7894786	7895941	-	3.1e-50	0.873	1250	146.6	MAKIILALIFLLLQITSFVVFAEELETLHHKPTTPLHPPTKSPVHKPLAKPPTHAPHHHHHHSPSHAPLPPPHPAKPLTHHHHQHQHHSPAPSPYHVPTPLQRPAKPPTLHHHQHPPAHAPTHMPRVSRSSIAVEGVVYVKSCHHAGFDTLKGATLLFGAVVKFQCHNAKYKFVLKAKTNKEGYIYIGSSKNISSYASGHCNVVLESAPNGLKPSNLHGGLTGAHPKSVKRIVSKGVSLIRYTVDPLAFEPKCNH*
spada_crp3480_chr8_26M_1	CRP3480	chr8	26122649	26123782	-	1.5e-19	0.849	890	-26.9	MTKALAFLLLLLQLTSFSAFAEDTSDTFNDIFDFDADDDALNAFSKEFETLHKPSHAHSLNHQSPASSPHHHFHSPSPAPSRHHQSLPPSLHQQPHAPSPHHHSPSPAPSLPHQSPAASPHHQFPAPSPHHHLLPLLATNLPLRPLTTNLPLPPLTTNLPLYLQNPQPITTLPLTRHRHCVPLLSLEVSWLFEVLFMSNLATIVVLTPSRKLHRFLVCFLALYLNNINSYICPVVKLQCNNTKYKLDETDKDGHFSLVGPKIITIYTAKQCDVVLVSAPHGLKPSNLHNGITGVILRPKRRFVSKGVPFILFGTQPLAFEPSCPH*
spada_crp3480_chrU_090M_1	CRP3480	chrU	90684605	90685669	-	8.2e-54	0.904	1216	189.4	MAKFLAMLLLFLQLISFNVFAEELESLHEPTPLHLPANAPLHHRHNHNLSPTTAHTPLHPSHHAKPPTHPYHQHPPAHAPVQPPTHRHHHHPPAHPPIHQQHPPAHAPVDKRARVYPLFRLPIPIKSRIAVEGVVYVKSCKHAGVETLSNATSLNGAVVKLQCNNTKHNVVRKGKTDKNGYFYIKGSKDISSFAAHKCNVVLDSAPNGLKPSNLHGGVTGAVLKRKKSFVSKGHVLILYNVKPLAFEPKCTH*
spada_crp3480_chrU_135M_1	CRP3480	chrU	135434025	135434603	+	2.4e-12	0.908	343	-129.4	MAKTLAMLLLLLQLISFTTFAEELETLTPTYPPHTTPAPLHPPANAPHHHHHHHIHSPTPAPTPTPSPSPIHTPLHPPYHSAPVPAKPPTHGHHHHHPHPPAPTPVHTPVAPAHPPLHPPVHTPVVPTHPPLHPPAPAHPPLHPTPLPRSFIAVQGVVYVKSCKYAGVDTLLGATQILGLFLNFYFNFSLSA*
spada_crp3480_chrU_162M_1	CRP3480	chrU	162630819	162632300	+	1.7e-54	0.879	1241	62.6	MAKTLAMLLLLLQLTSFIAFAEELESLHTPTQLHPPAKSPHHYHHNPSPTPSRSHVHAPLHPPHHTKPPTHRHHQHPPAHAPVQPPTHHHHSPAHAPVHKHVPVHPPHHAKPPTHHRHQHTPAHSPIQPPTHRHHSPAHAPIHKHVPVHPPHHAKPPTHHRHQHPPTHSPVQPPTHHHQPPAHAPVHKHVPVHPPRHAKPPTHHNHQRPLTHAPIQPPTHHHPPAHAPAHKHIPIHPPFHAHVPTKSPTPNPHPRHHHTPALAPAHTPLRSIFHPRSLIAVQGVVYVKSCKHAGGDTLLGATSIIGAVVKLRCNNTKQYVVLKGKTDKNGYFYIKGSNNISSYAARKCNVVLVSAPNGLKPSNLHGGITGAVLKAKKSFVSEGHPFILYNVAPLAFEPK…
spada_crp3495_chrU_037M_1	CRP3495	chrU	37782539	37783194	+	2.4e-20	0.789	823	55	MTMKYLIAYLLIVVMVIPSNKAQLGIINDLLGSANIQGTVLCTSKDNVGDVNGAATPGFSNAQVQLKCGGNMLSNATTDGDGKFSMMMDNPLLYDLSSLLTGCNLMVPTPLSKCNTKLPSVGGLISTLKYVGISRIGTHTLANIAPSGFHFIPLT*
spada_crp3500_chr1_23M_1	CRP3500	chr1	23835050	23836579	+	8.2e-34	0.931	1358.09	-50	MMAYLRSIFTTFILLLFSLLVIANAADYGPTPNVEKPKFEVDNKPYSTKPNYDVSKPKIGYEYNPTLEIEKPKADIDYKVNFTEPNYKVRKPKINDKYGMVPKIENFELETDSNQHLEKSNDENPKPETNYGYGPLPKIEKPISEAVYKLNHTKSNNEVPKPKTHFAYTPTPKNGKPKSDAVYTSNTTNSYYEVPKPKFFYGYVPTPEKIEKPKSEVVYTPNTTNPDYDVPKPKTYYGCGPTLKIEKPKSEAVYKSNHTKSEYKLPKPKQNYGYIPAIEKSKLEPDYNLNPTKPYYEVLKTKESYKVQLPTSIGVQGIVFCKSGSNYYPIQGAVARVTCRCVNELGNETNPISVFSHATNGKGYYFATLSHAKLGSKLKINECKAYLESSPLNICKVPT…
spada_crp3500_chr1_23M_2	CRP3500	chr1	23839208	23841147	+	3.5e-49	0.924	1215	-164.3	MMASHRSIFAISILLFALLAIASATDYVYGPAPNTEKSEPEIEVDKKSYSTKSDYEVSKSKTNYEYSPTPKVEKSKLDIDYEVHLIKPNYKVPKPKVNYRYDPVPEIERPEPETYYKHLTKPNYEVPKPEIDYGYSPTPKVEKPKSEEVYTSNPTKPDYEVPKTKIDYGYAPAPKIEKPKSEAVYTPNPTKPDYGVPKPKTTYEYAPAPKIEKPKSEAIYTPNPTKPNYEVPKPKTNYEYAPAPKIEKPKSEVVHTPNPTKPDYEVPKSKIDYGYASTPKIEKSKSEAVYTPNPTKSDYEVPKTKTDYEYAPAPKIEKPKSEVVYTRNPTKPDYEVPKSKTDYGYAPTPKIEKSKSEAVYTPNPTKSDYEVPKTKIDYEYAPAPKIEKPKSEAVYTPKS…
spada_crp3500_chr1_23M_3	CRP3500	chr1	23847157	23848435	+	1.5e-46	0.844	1249	218.3	MAFTNIRFLTFMLLITSMLVPCSFANANGTKKQDVTQKPNLNDILFSNNIGVQGLVYCKSGSKLIPLEGAVTRIECEAADEYGFETKPFSFLNDATNAKGYFLATLFQQELVAEKRVLKECRVFLEASPLNNCNYPTDFNKGISGAELHSYHFLHDNKMNLYTVGPFVFTSTPKSISNGY*
spada_crp3610_chr3_14M_1	CRP3610	chr3	14910534	14910971	+	1e-48	0.721	1241	182.9	MASSHKIFVLVALALVFIALNSSTSIVESRKLSNPNSNLMSLEARLKVSGDEPSNCWESLFKLQACSGEIITFFLNGETYLGYGCCKAIRVIGHDCWPNVVASLGFTNEETDLLEGYCDQVEDVHSPPPPPTPLASLVKTKEILP*
spada_crp3610_chr3_14M_2	CRP3610	chr3	14975093	14975530	+	1e-48	0.721	1241	182.9	MASSHKIFVLVALALVFIALNSSTSIVESRKLSNPNSNLMSLEARLKVSGDEPSNCWESLFKLQACSGEIITFFLNGETYLGYGCCKAIRVIGHDCWPNVVASLGFTNEETDLLEGYCDQVEDVHSPPPPPTPLASLVKTKEILP*
spada_crp3610_chr3_14M_3	CRP3610	chr3	14986921	14987359	+	4.6e-35	0.726	921	119.8	MASSHKIFVLVALALVFIALNSSTSIVESRKLSNPNSNLMSLEARLKHVVGEIVTFFLNGETYLGYGCCKAIRVIGHDCWPNVVASLGFTNEETDVLEGYCDQVEDVHSPPSPPTPLVSFVDPKDIIP*
spada_crp3610_chr3_32M_1	CRP3610	chr3	32772275	32772676	+	2.4e-43	0.914	1071	160.9	MAFFLKLFIIISLSTIVTATSLSSTKTLASRLELFDGSGPNNKCWETMLELQHCTGDIVTFFLNGQTHLGSGCCNALLTIAQECWGNLLTSLGLTVEEAEILRGFCARVASVNNSLLPSITVDAPSPAPINNY*
spada_crp3610_chrU_092M_1	CRP3610	chrU	92022477	92022914	-	2.5e-46	0.721	1241	182.9	MASSHKIFVLVALALVFIALNSSTSIVESRKLSNPNSNLMSLEARLKVSGDEPSNCWESLFKLQACSGEIVTFFLNGETYLGYGCCKAIRVIGHDCWPNVVASLGFTNEETDLLEGYCDQVEDVHSPPPPPTPLASLVKTKEILP*
spada_crp3610_chrU_111M_1	CRP3610	chrU	111714852	111715274	-	1e-44	0.799	1149	157.2	MASNHKVLVLVALTITALVLSTSIVESRKLSNPSNLMSIEERLKVSGEPSNCWESLFKLQACSGEIITFFLNGETFLGNGCCQAIKVITNDCWPNVVSSLGFTNEETHVLEGYCDEVEDIYSPPPPTPLVSFVEPKEIVP*
spada_crp3610_chrU_159M_1	CRP3610	chrU	159874507	159874932	-	4.1e-46	0.866	1180	169.3	MASSHKVFIIVALVIIALVPSTYTVESRQHSNPSNLMSLEARLKVSGEPSNCWQSLFKLQACSGEIITFFLNGETYLGNGCCKAIRVIGHDCWPNMVASLGFTNEESYILEGYCDEVEDVHSPPPPTPQVSFVVEHKEIVP*
spada_crp3650_chr5_32M_1	CRP3650	chr5	32027935	32028835	-	6.5e-06	0.791	542.176	-60.6	MASKLALFIQGLLVIVVLISSMGEARNLVEVAMKQNDVDNVKYYAKKSLTNKGDSSSDCFIPGFPGIPGIPEIPGIPGIPGFPGIPGWPGTPNTPNTPASPSPSTTPETPDSPTPSPDDSPAPNTPASPNPSTTPETPDSPAPSLDD*
spada_crp3650_chr5_32M_2	CRP3650	chr5	32167403	32168391	-	0.00011	0.79	710.855	-79.8	MFSKLALLIQGLLVVVILISSIGEARNLVEVATKQNNVDGIKYCTTKNVKDNDDASSDCFIPGFPGIPFPKIPGFPDIPEIPFPKIPGIPDIPGIPIPYIPGIPFPKIPGIPDIPGIPIPDIPGIPFPKIPGIPFPFPFPFPFPGWPDIPGWPTPSTPKAPSPTPESPSPSESPSPSESSSSPSPSESPSSPSLSPTYVM*
spada_crp3650_chr8_05M_1	CRP3650	chr8	5638552	5639366	+	3e-06	0.78	789.832	-54.4	MFSKLALLIQGLLVMVILISSIGEARNLVEVATKQNNVDGIKYCTKTNGKENVDASSDCFIPGFPGIPGIPFPNIPGIPDIPGIPFPKIPGIPDFPFPFPGIPGWPYIPGWPDIPGWPNPSIPKAPPSPTPQSPSPSPSESPSSPSPSESPSPSESPSSPSPSESPSSSSPSPTYVM*
spada_crp3650_chr8_05M_2	CRP3650	chr8	5648139	5648801	+	0.00015	0.775	557	-85.6	MFSKVALLIQGLLIMVILISSIGEARNLVEVATKQNNVDGIKYCTKTNGKDNVDAGSDYFIPGFPGVPGIPFPKISGIPDIPGIPFTKIPGIPDFPFPFPGIPGWPDISIFKMSVLATFTLKYI*
spada_crp3710_chr8_02M_1	CRP3710	chr8	2016143	2016550	-	1.3e-71	0.77	1346	380.5	MATFHTLSILYVAIICFSMLVKSEISSPISPSSNESLSPYQKYLTTCIEKLTQPCDDEIFYTVYIGNQTVSYECCSQLVNDMGQRCHDEITRFIVESPKFKANKISILQRSKKVWNECSNAFDVDSPLGSIVPDI*
spada_crp3710_chr8_02M_2	CRP3710	chr8	2021932	2022396	-	6.1e-71	0.673	1362	444.8	MATFNTFSLLPIVLTYFALLVETGISSHAQVSNEPPLDASTQPSLFEKHLKNCATKVYQPCGDEIFFSINFGNQTVGKECCFNLVNEVGKQCHDDMTKAILTSEDFRKSKTSILKRSAKVWDSCVSSLLNNNPQSADPNVFNYNSIDPNVFNFY*
spada_crp3710_chr8_02M_3	CRP3710	chr8	2024511	2024981	-	1.4e-73	0.662	1405	454.2	MATFNTFSLLPIVIAYCALLVQTGISSHVQLSNDPPPHAPTQSSWFEKHLKNCATKLYQPCGDEIFFSIFFGNQTAGNECCFNLVNEVGKQCHDDMTKYIFASENFKKKKTSILERSWKVWDSCVSSLLNIPPVADPYVFNSIDPNVFNFNPFDHI*
spada_crp3710_chr8_02M_4	CRP3710	chr8	2068941	2069778	-	2e-63	0.541	1241	361.8	MLLLRVMRIEESLFSLTIHLLVLLIKTGISTNVEDSNGSPSTINYAPRPLSSPYEKYLNNCASKLYPLCGDEIFYTVFSGNQTTGTECCYNLINEVGERCHQDLTRYILSLEDYKHNKSSFWQRSKKVWDDCASILLNISPVESVYPTVFNFD*
spada_crp3710_chrU_027M_1	CRP3710	chrU	27779355	27779801	+	4e-41	0.841	1232	253.2	MAASHTVCIMLVFIASFALLVQTGLSDDVTDPPIGSPIEFDYTEKPLTSYQKYLTNCANQLYPICGEEIFSTVFFGNTTYSNICCLNLVKDLGKSCHDDLVKYILLSPKFKKNIISIWERSEQVWNDCASRAQDNIPVEVEAEPPYNV*
spada_crp3710_chrU_093M_1	CRP3710	chrU	93996447	93996935	-	3.8e-42	0.843	1274	240.2	MAASHTVCIMLVFIASFVLLVQTGLSDDVTDPPIGSPTEYIYAEEPLSSYQIYLNNCANQLYPICGEEIFSNVFFGNQTFSNICCLNLVKDLGKSCHDDLVKYILSTPKFQKNKVSIWERSEQVWNDCASRAQDNTPVEVEAEPPVEAEPPVEIEAEAPYNV*
spada_crp3800_chrU_074M_1	CRP3800	chrU	74282870	74283358	-	1.1e-26	0.508	561	49.2	MAMALTLLAIVPKIESEGRPTTPTNQRPLCASQFALVNYACGRLPFTPGVPPAPLEPPPAPDDDGGDDDDGGDDDGGNDEGHKNHHRDHGHGHGHGHKHGHKHRRHQTAEQENCCRWAREVDNQCVCELLVRLPPFLVRPLHLYTLNIGEDCEITYSCGGPI*
spada_crp3860_chr4_08M_1	CRP3860	chr4	8324329	8325096	-	1.7e-48	0.871	1057	250.7	MANMKIACVVLMMCMIVAPMADAAISCGTVTSALGPCIGYLKGGPGPSPACCGGVKRLNGAAATTPDRQAACNCLKQAAGAISGLNTAAASALPGKCGVNIPYKISTSTNCATIRA*
spada_crp3860_chr4_08M_2	CRP3860	chr4	8344389	8344887	+	3e-48	0.874	1066	229.1	MASMKVACVVLMMCMIVAPMADAAISCGTVTSALGPCIGYLKGGPGPSPACCGGVKRLNGAAATTPDRQAACNCLKQAAGAISGLNTAAASALPGKCGVNIPYKISTSTNCATVREGVPPFGVLYAALPCFTQEAVFRT*
spada_crp3860_chr4_08M_3	CRP3860	chr4	8494264	8494647	-	1e-40	0.859	1045	191.8	MGYSTMATRLVCLAIVCLVTFGPKAEAAVTSCGPVVTSLYPCVSYIMNGGNTVPAAQCCNGIRNLNTMAQTTNDRRAVCTCIKNAVSQSGFSYTNLNLNLAAGLPRKCGVNIPYQISPNTDCNRYYL*
spada_crp3860_chr4_08M_4	CRP3860	chr4	8552312	8552662	-	2.2e-48	0.906	1032	253.7	MASMKVACVLLMMCIIVAPMAEAAITCGTVTGSLAPCIGYLKGGSGPSAACCGGVKRLNSAATTTPDRQAACNCLKSAAGAISGLNPNIAAGLPGKCGVNIPYKISTSTNCATYVL*
spada_crp3860_chr4_08M_5	CRP3860	chr4	8564875	8565488	-	3.4e-47	0.871	1057	250.7	MANMKIACVVLMMCMIVAPMADAAISCGTVTSALGPCIGYLKGGPGPSPACCGGVKRLNGAAATTPDRQAACNCLKQAAGAISGLNTAAASALPGKCGVNIPYKISTSTNCATIRA*
spada_crp3860_chr4_08M_6	CRP3860	chr4	8903853	8904888	-	3.1e-42	0.795	1039	207.7	MASLRVTIVVAIMCMVVASAPIAEAATCGQLIDSLIPCITYLQGGPGPSAACCGGVKKLNAAANTGPARKAACNCLKSAAGTIARLNNNQAAALPGKCGVKIPYKFSTSTNCNSIRF*
spada_crp3860_chr4_08M_7	CRP3860	chr4	8917218	8918374	-	5.2e-44	0.79	1069	214.7	MASLRVAIVAAIMCMVVVSAPMAEAVTCGQVVGFLTPCITYLQGGPGPSAACCGGVKKLNGAANTGPARKTACNCLKRAAGNIARLNNNQAAALPGKCGVNIPYKFSTSTNCNSIRF*
spada_crp3860_chrU_135M_1	CRP3860	chrU	135626482	135626921	-	1.8e-41	0.773	1017	182	MGNMKFACVVMICMAVLYAQHGEAITCPQVSSNLVPCVTYLQSGGAVSTRCCNGVRNIVSAARTTADRRVTCNCLKSAAAAYRRINQGYAAALPGKCRVYLPFKISASFNCARKTLTRS*
spada_crp3865_chr4_08M_1	CRP3865	chr4	8497145	8498091	-	1.6e-39	0.797	1156	211.8	MSSSMVLVKVTCLTMMMCMVLGLPQTLDALSCLQVETKLMPCVPYVTGNGGYVPQPCCDGVKAINNQAVTKSDRQAACRCIKTATSAIHGLNMDILAGLPSKCGVHLPYTLGPSTTCEKIE*
spada_crp3865_chr7_19M_01	CRP3865	chr7	19309057	19309434	+	7.4e-19	0.787	1067	86.1	MASTNVVALIICIALCAPLLSMAMATATFPCCDVKPALDACKNFAMHGGACVPKDCCYEALKLKNNIIDSHHHTIAACHCIQDAAKKLPHINAAAFASIPEGCGILLPFNFRLDMNCERYNIFYD*
spada_crp3865_chr7_19M_02	CRP3865	chr7	19316107	19317405	+	2.3e-40	0.89	1145	191.8	MASSMLVKITCMSMLCLVLVIPLSNAGMTCNEVTDTLYPCAGYATTPGDDPPPAGCCGGLKDIKDKATTTPERQSVCECLKTNVLRIPGVNPDTVAALPEKCDVPLPYQIKADFDCSTYVKKTNVIFICSLQGKLVQQLAGLVLNE*
spada_crp3865_chr7_19M_03	CRP3865	chr7	19329155	19330517	+	7e-40	0.921	1159	216.4	MASSMLIKVTCLSVMCLLLAIPLANADPDPKCKNVAESIIPCVEYIMTPDASNPPAPCCNGMTSLAGQVQALPERQFACRCIKDGIFDLPDLNLAALAALPNNCGVDLRFQITPDMDCDNLN*
spada_crp3865_chr7_19M_04	CRP3865	chr7	19340019	19340710	+	4.1e-39	0.913	1110	232.1	MASSMLIKVTCLSVMCLVLAIPLANAGPYCRDVVETILPCIEYITTPGASTLPAPCCNGMKSLNGEPQYVCRCLKETFFVLPGLNLAALAALPKNCGVNLPYQITPDMNCDKVN*
spada_crp3865_chr7_19M_05	CRP3865	chr7	19347539	19348520	+	1.7e-39	0.903	1175	224.5	MATSMLVKITCLSVICLVLAIPLANAAIACNDLLETLYPCVEFITSPGFSDPSSPCCDGIKRINDEAITTLDRQNVCKCLKPVVPVLPGLNPDNFATLPDKCGVNLLFSISPHMNCNKIN*
spada_crp3865_chr7_19M_06	CRP3865	chr7	19402226	19402579	+	1.7e-46	0.937	1164	252.1	MASSMLLKVTCLAMICLVLGIPLANAAPSCPAVAQTLTPCLPHVSNPGPSPPQPCCNRVKTLNSQAKTTQDRHHVCGCLKSLMAGIPGLNLPAFASVAKDCGVDIGYIISPNTDCSK*
spada_crp3865_chr7_19M_07	CRP3865	chr7	19409850	19410119	+	2.1e-34	0.878	850	164.6	MATSMFVKVTCLTVICLVLGISMTNAALSCPQVQLTVVPCLGYLRNPGPSVPAPCCNGLRGLNNQAKTTPERQSVCRCLKTTAQSLSIL*
spada_crp3865_chr7_19M_08	CRP3865	chr7	19416823	19417272	+	3.9e-47	0.878	1165	239.2	MATSMFVKVTCLTVICLVLGISMTNAALSCPQVQLTVVPCLGYLRNPGPSVPAPCCNGLRGLNNQAKTTPERQSVCRCLKTTAQSLSGLNVPALATLPKKCGVNLPYKISTAIDCNTYVHLSLNQPSFLISYTLYILLRKFPHYFQNSL*
spada_crp3865_chr7_19M_09	CRP3865	chr7	19424917	19425360	+	2.6e-32	0.916	997	173.2	MATSMFVKVTFLIVICLVLGISMTNAALLCPQVQLTVVPCLGYLRNPSPSVPAPCCNGIRALNNQAKTTPLSGLNFAAAAAVPRKCGVNLPYKISPAIDCNTYVHLSQNQPSFFISYIYIHFVKFCQIKKLA*
spada_crp3865_chr7_19M_10	CRP3865	chr7	19432072	19432491	+	2.8e-44	0.907	1147	227	MASSMLVKVTCLAMICLVLGIPLANAAASCPEIEQTLTPCLEYVTHPGSPPPPEPCCNAVKAIHGQTHTPQDRRDCCSCVKSMIGDIPGLNLPAAASMAKDCGVDLGYEISPDMDCSKYISHHQPSFSISYAHYFVKFI*
spada_crp3865_chr7_19M_11	CRP3865	chr7	19435100	19435291	+	1.4e-07	0.861	385	-17.1	MATSMFVKVTCLTVICLVLGISMTNAALSCPQVQLTIVPYHALGILGTLVHLSLHHIAMGLRV*
spada_crp3865_chr7_19M_12	CRP3865	chr7	19438041	19438454	+	1.4e-45	0.927	1161	249.7	MASSMFVKVTCLAMICLVLGIPLANAAPSCPEVQQTLAPCVPYVTHPGPPISPPPPCCNAVKTLNGQSKTTQDRRDVCGCLKSMMGGIPGLNLPAIASLPKDCGVDIGYIISPNMDCNKYISHHQPSFSISYVHYYA*
spada_crp3865_chr7_19M_13	CRP3865	chr7	19460550	19460981	+	3.4e-39	0.916	1163	188.4	MASSILVKVTCLAMICLVLSIPLANAVITCPDADITLKSCLPYVAHPTQWPPLECCTAVLGLTARAVTREDRQAVCKCLLGLMNGIPGLDLTAFAAVPILCAANIGYIIRPNMDCNSYISHHQPSFSISYIQYAVLIYIYNIC*
spada_crp3865_chr7_19M_14	CRP3865	chr7	19470661	19471188	+	1.7e-44	0.918	1185	257.2	MASSMLVKVTCLAMICLVLGIPLANAVITCPDTDITLTACLSYVAYPNPPPPQPCCDAVLDVTAQARTREDRQAVCSCLKGLMIGIPGLDLTALAALPKVCGANIGYEISPGMDCSKIN*
spada_crp3865_chr7_19M_15	CRP3865	chr7	19485129	19485575	+	4.3e-44	0.865	1165	209.6	MASSMLVKVTCLATICLVLGIPLANAVITCRDAAITLMGCLPYVAHPTPSPPQNCCAAVLDVTGQAITREDRQAVCSCLKGLMNGIPGLDLTALASLPKVCGANIGYEISPDMDCSKYVSHHQPYFSISYGVYICACFKNQKKQVIDL*
spada_crp3865_chr7_19M_16	CRP3865	chr7	19490501	19491648	+	7.8e-41	0.941	1150	206.6	MASSMLVIKVTCLAMICLVLCIPLANASLTCDEVKQNLTPCLPYVTNPHTLSPPDQCCNGVKTVNDNAQIKPDRQDVCRCLKSLLTGVPGLNGTVASTLPSDCGINFRCPIGPDMDCDKCMWRIDGCGNYTLLMVTCHG*
spada_crp3865_chr7_19M_17	CRP3865	chr7	19493361	19493744	+	1.3e-42	0.938	1152	216.6	MASSMLVKVTCLAMICLVLGIPLASAAPSCPAVQQTLTTCLLYATNPHGPPPEPCCNGIKTLHGQSQTPLDRRDVCGCLKSMMTNLKLNLPAVATLPKECGVDLGYVISPDMDCSKYVHLSPSTLFF*
spada_crp3865_chr7_19M_18	CRP3865	chr7	19501581	19501982	+	2.2e-49	0.92	1165	259.9	MASSMFVKITFLAMICLVLGTPLANAALSCGQIQLTVAPCIGYLRTPGPSVPAPCCNGIRSVYYQAKTTADRQGVCRCLKSTTLSLPGLNLPALAGAPAKCGVNVPYKVAPSIDCNTYFSLTHPSFCHLYFVV*
spada_crp3865_chr7_19M_19	CRP3865	chr7	19511860	19512354	+	2.7e-49	0.908	1165	273.1	MASSMLFKVTCLAVICLVFGIPLANADLSCGQVLSTLYPCLGYIRNPGASVPAPCCNGIRIVNDEAKNTSDRQSVCRCLKSTIVLPGINLDALANLPTNCGVNLPYKITPDIDCNKIPY*
spada_crp3865_chrU_019M_1	CRP3865	chrU	19191772	19192176	+	5.3e-46	0.903	1138	228.5	MASSMLTKVTCLAMICLVLSIPLANSAPSCPEVQQTLAPCGPYLIQPGPPPPPEPCCNGVKTLNDQARTQQDRRDVCGCLKSIVANPKLNLPAVASLPKDCGVDIGYVISPDMDCSKYISHHQPSFSISYILLY*
spada_crp3865_chrU_110M_1	CRP3865	chrU	110461403	110462116	-	2.4e-35	0.892	1062	147.2	MGKVALFVLMACMMIASSHAKATLTCEQTTIYLTPCIPYGMLGGSVSPLCCQGIHSINAAYKNGDDRRVACHCIQDTAAKIPLIDYTRINQIGELCGSKCPFKVYPSTDCNKVK*
spada_crp3870_chr4_08M_1	CRP3870	chr4	8913852	8914022	-	7.6e-05	0.817	242	-23.5	MASMRVAFVVAIMCMVVVSAPMAEAVTSGRGALTVERLEGGDGSLLPLLVLLALIM*
spada_crp3980_chr4_08M_1	CRP3980	chr4	8506823	8507323	-	1.1e-47	0.704	1108	265.7	MTNMKVACMAIVMCMMVVSTTQAPVRPICDLVKITLADCLDYLTGGVKDPSSLCCDGVKELSTRANTTAIRQKACNRAKDIAMHTSNFNNLRGSGLGLRCSTLLPFPISSNADCTRVR*
spada_crp3980_chr4_08M_2	CRP3980	chr4	8526456	8526803	-	8.9e-50	0.871	1093	286.7	MNVACVVLVICMFVCTYAEAIIYCYDTADIIKPCFIYLLTDFDFPEIEPDCCNAVKKVDDAAITKRDRRETCSCLKQLASNIFHLDVDKGDRLFGLCEAKIHYKINPNAECAKYV*
spada_crp3980_chr4_08M_3	CRP3980	chr4	8545822	8547016	-	5.9e-53	0.878	1109	303	MKVACLVLVLCIVVAHIAEADRFAFIIYTLTPCYPFLIGSISVATPHCCEAVKEVDDDAKDYDDRLETCDCLRDMALSFKKDFNVENGAALFALCGIQTPYQISRDINCTKIIERDEDDYDEDE*
spada_crp3990_chrU_137M_1	CRP3990	chrU	137066552	137066881	-	2.3e-36	0.864	1015	140.2	MKTSIVLITFLTMMVVGYAFDCEEAKTSILPCIGYLIGEDDHPSIACCNGVKDLKSSVPTKGDRHKACECLKKTSSHFHNIRDDLNALLPKRCGVDLNFTINKSIKCDQ*
spada_crp4050_chr1_29M_1	CRP4050	chr1	29939706	29940080	+	2.2e-50	0.691	1017	291.5	MELSTIRSYNVLRIIGILILLSSSPFVFAYIECSTVSQLFSSCSVFINYGTPDPSPGSRCCDAMSGLSIIANSGGGNKQSVCRCVMSLIQNYIQNATAIGTLPGLCGISLGFTIIPNSNCLVYD*
spada_crp4060_chr2_19M_1	CRP4060	chr2	19634592	19634933	+	4.6e-55	0.827	1095	370.1	MKSSLIAFSALVLLIFVASNSEAAISCSDVIKDLKPCVSYLVSGSGQPPAACCSGAKALASAVSTSEDKKAACNCIKSTSKSIKINSQLAQALAGNCGINTPITISPDADCSK*
spada_crp4140_chrU_113M_1	CRP4140	chrU	113020235	113020624	+	6.3e-22	0.782	999	82.6	MCIIVLLLLSMSLIFVSNNANATKVYNESTFSTCERIFEYFTNSLPYLVRDLNEIYGFGIPLRRCCQHVDKLNILAQHRTNPRFICWCIQAMMKGTTLALDPSRIQDLPLMCNTTLTFPIYNGMDDCSN*
spada_crp4180_chr3_13M_1	CRP4180	chr3	13549344	13549706	+	5.1e-72	0.874	1186	524	MAGKKFISLSMLVMILVMLVTKFDARQIDDVSCTSALFSLLPCLPFLQGVGPATPTSYCCAGANDLNQKADSTQSRRDVCNCLKPAASRFGVKSDRSTQLPKLCNITLNVPFDPSVDCNA*
spada_crp4180_chr3_13M_2	CRP4180	chr3	13560266	13560628	+	1.1e-73	0.834	1194	535.9	MAGKKFISLSMLVMILGMLVTKFDARQIDDVSCTSALFSLLPCLPFLQGVGPATPTSYCCAGANDLNQKADSTQSRRDVCNCLKPAASRFGVKSDRSTQLPKLCNITLNVPFDPSVDCNT*
spada_crp4180_chr3_13M_3	CRP4180	chr3	13564603	13564965	+	1.2e-72	0.833	1186	525.6	MAGKKFISLSMLVMILGMLVTKFDARQIDDVSCTSALFSLLPCLPFLQGVGPATPTSYCCAGANDLNLKADSTQSRRDVCNCLKPAASRFGVKSDRSTQLPKLCNITLNVPFDPSVDCNA*
spada_crp4180_chr3_13M_4	CRP4180	chr3	13577639	13578001	+	5.4e-71	0.836	1194	528.4	MAGKKFISLSMLVMILGMLVTKFDARQIDDVSCTSALFLLLPCLPFLQGVGPATPTSYCCAGANDLNQKADSTQSRRDVCNCLKPAASRFGVKFDRSTQLPKLCNITLNVPFDPSVDCNT*
spada_crp4180_chr3_13M_5	CRP4180	chr3	13585170	13585532	+	1.4e-72	0.836	1194	527.8	MAGKKFISLSMLVMILGMLVTKFDARQIDDVSCTSALFLLLPCLPFLQGAGPATPTSYCCVGANDLNQKADSTQSRRDVCNCLKPAASRFGVKSDRSTQLPKLCNITLNVPFDPSVDCNT*
spada_crp4180_chrU_040M_1	CRP4180	chrU	40272983	40273336	-	1.6e-48	0.837	1127	309.5	MSGRNYVPLFVSVMVLCMVMTTLHASQIDDISCSEAISSLLPCLPFLEGSLPATPSSDCCTGATNLFNKANTIPARKSVCQCLQNASPKLWIHSERAKQLPKLCHINLFFPIDKCNS*
spada_crp4180_chrU_135M_1	CRP4180	chrU	135007654	135008037	-	3e-39	0.891	1134	287.9	MLGKMSQNIFVLVMVLCMLMATLHARKIDDDISCSAESIPAVFMALYQCLPFLEGSPPATPSSDCCVGATNLFQKANTTYSRRYICQCIKNIVSAGVPLVSERAKQFPQLCHISEQVPIDPKIDCNS*
spada_crp4180_chrU_148M_1	CRP4180	chrU	148208181	148208546	-	4.5e-60	0.862	1191	360.4	MSAKKNVSLFVPLMVLSMLMTTLYASQINDITCSEAISSLLPCLPFLEGSLPATPSTDCCAGATNLFHKVDTTKIQRKNICHCLKNTSTKFGVNSKRSKQLPQLCHINLSFSVDTKIDCNS*
spada_crp4210_chr3_17M_1	CRP4210	chr3	17194327	17194647	-	2.3e-32	0.947	835	174.8	MNLLVFVALLIALFGGANAIIVCSIDTNKLDVCHDAITGKRPPKPTTKCCALIKKADLSCLCRYKSLLPALGINPTKALALPKKCGRKTPPGCRGNLEYKLIQILL*
spada_crp4210_chr5_40M_1	CRP4210	chr5	40106750	40107058	+	3.1e-31	0.932	828	152	MAHSQGKALAQWMIGALLFAMLAGSLAVQICNIDPNDLKQSCSKFVTGRNPPRADEACCGVLRRANLPCLCGYKSALTYYGINAKKALALPGQCGLQTPSNC*
spada_crp4220_chr7_13M_1	CRP4220	chr7	13747937	13748245	-	2.1e-38	0.812	950	221.5	MKEHRKLVSLLMVVVIMASMLKFSNGMSLCNMNEDGLDACKPSVTQPYPAKPSTECCKALTGADLQCLCSYKNSAELPLLGIDPTLAASLPKECDLTPPSNC*
spada_crp4220_chrU_031M_1	CRP4220	chrU	31918936	31919250	-	3.6e-35	0.768	947	181.6	MEAYNKVMIVGILLIIANTMLLVNGQSLCHMTKQGLKACAPYVSGDNSVNGQKPSDVCCSAIAKADLQCLCRYKDSGLLSFYGIDPNQAMELPVNCKLMDNFHC*
spada_crp4220_chrU_059M_1	CRP4220	chrU	59235378	59235692	-	5.4e-34	0.688	951	174.3	MEAYKKIMIVGILLIIANTMLLIDGQSLCQMTNKGLKACEPYVSGVKIAAFQIPSDACCHATAKADLECLCSYKDSGLLSFYGIDPDQAMDLPVKCKLVDSFNC*
spada_crp4220_chrU_080M_1	CRP4220	chrU	80436971	80437285	-	1.8e-31	0.482	890	155	MDSYKKVMIMVMLLAIGNAKFSTSITICNLTREERETCEPYVSGENSVDATRKTFKACCSVMAKADLECFCRYKNSILLSYYGIDPKLALELPVKCKLRKSFKC*
spada_crp4220_chrU_132M_1	CRP4220	chrU	132844886	132845182	-	2.5e-20	0.604	862	115.9	MEACNKVMIVGMLFAIANAMFANGELTVCNLTRKERMACESYIVHHDPSPTCCYAITKADFQCFCEYKKNGWIVFYGILPRITLEIPVKCKLGDSLHC*
spada_crp4240_chr4_24M_1	CRP4240	chr4	24515913	24516425	-	1.4e-35	0.733	994	169.1	MATSSTCLALTILVVFGTLLYNTNQVSGQCGGSLPDLISQCSKFVEKSGPNIPPSPGCCAVMRNFDVPCACNLITKEMEKFVSVQKAISVARSCGLKVPAGMQCGSVRVPPKAMK*
spada_crp4240_chr5_39M_1	CRP4240	chr5	39906427	39906921	+	2.8e-32	0.822	911	153.4	MATRYLGFATVVLTASILVIGIYAQVECGGNIPSIISQCKRFVEKDGPKIPPSKPCCAALKGANVPCYCKYVTPSIESIISIDKALYVAKTCQLQNIPTDKCGSYVIHHPAPSMA*
spada_crp4240_chr5_39M_2	CRP4240	chr5	39914561	39914987	+	1.5e-27	0.802	924	128.3	MATRCLSFVTLVITTSILVLGISGQFECGGDLNGIVYHCKPFVKKEGPYVPPSKECCTALNGANALCYCQYVTPKLERNISIEKALNIAGYCNCQDIPTDKCGSYTIPHPPSLKA*
spada_crp4240_chr5_39M_3	CRP4240	chr5	39921044	39921575	+	1.1e-26	0.845	902	120.3	MATRYLHFTTLVLAVSILVVGISGQFECGGDLNGIVYHCKPFVLKDGPTLPPSDLCCNALNGVDVSCYCQYVTPRLMQNISIDKALNVARNCELQDIPTGKCGSYNPPPTSPKA*
spada_crp4240_chr7_24M_1	CRP4240	chr7	24719825	24720599	+	3e-28	0.85	948	31.9	MGIRYLGFAILVLATSILVLGITASDVDKKGCSFRTRAAILLECAEYIQILGPEIPPSYACCAVMKTADIPCLCKHIPRNIEVIISMKKFVDAAHTCGSEIPPPGGMCGSYIIPPSSPEEPPVRPSPPPPESESPPSPEEPSPPEEPPVQHSPPPPESESPSSPVEPSPPEAPVVQHSPPPPVHNSPPSPVRRSPPTSPVRSPISRSPPKSPIRRPPRSPRRSPHMP*
spada_crp4240_chrU_100M_1	CRP4240	chrU	100764171	100764619	+	4.2e-35	0.701	1010	166.9	MATSNTCLTLTILVVFGTLLYNTNQVSGQCGGSLPALISECSKFVQKSGPKIAPSPGCCAAIRSFDVPCACKLITKEAEKFVSVPKAISVARSCGVKLPAGMQCGSIRIPPKAI*
spada_crp4380_chr1_29M_1	CRP4380	chr1	29957913	29958296	-	2.6e-27	0.73	676	154.2	MAGPVSMRCQVALVLVLVVALGTKMEMGEAQTTCPTQLSNLNVCAPFVVPGSPNTNPSPDCCTALQSTNPDCLCNTLRIASQLTSQCNLPSFGCVLN*
spada_crp4410_chr3_08M_1	CRP4410	chr3	8176815	8177192	-	3e-45	0.872	897	271.9	MKFFISYKTMSLLGFFLIMVTLVSQVQSSPCSSTFFSSLVQLIPCRGAVAPFSPIPPNDSCCNALRALGQPCLCVLVNGPPISGVDRNMASQLPDKCATSFDPCVFLVSLYPLSSIFVYFEKWFF*
spada_crp4430_chr2_17M_1	CRP4430	chr2	17540623	17542417	+	4.6e-30	0.796	891	91.4	MENTFFFFLMLSLGISAVTVAVAPPPPSSREGCTDQLLLFSPCLSYVSSPPNNLTETASTKCCDAFWSTFVPNSLCFCYLLRDNHILGFPLNSTRLQSLSSLCVSPPPTTSSFNVLCAESRTLPPLGSADILGVPVTPSGTGSAVSSSAAGKMIPRGKGAGTTPSLNGSTSSTITGGGYYKHLLLTILFVTLPLLNLNTLYY*
spada_crp4430_chr5_00M_1	CRP4430	chr5	892981	894673	-	1.1e-30	0.89	907	100.8	MENTFFFFLMLSLSISAVTVAAAPPPPSSREGCTDQLLLFSPCLSYVSSPPNNLTETASTKCCDAFSSTFLPNSLCFCYLLRDNHILGFPLNSTRIQSLSSLCVSPPPTTSSLNVLCAESRTLPPLGSADILGVPVTPSGTGSAVSSSAAGKMIPRNGKGAGTTPSLNGSTSSTITGGGYYKHLLLTIFFVTLPLLNLNTLYF*
spada_crp4540_chr3_25M_1	CRP4540	chr3	25207699	25209927	-	1.4e-51	0.697	1184	218.8	MATTTLVVAIVSLIFASLSFHGDGVSAAALAQSPAPETAVLAPSPADDGCLMALTNMSDCLTFVEDGSKLTKPDKGCCPELAGLIDGNPICLCKLLGSNTADSFGIKINVNKALKLPTICGVTTPPVSACSAIGVPVSLPPSLSGDAMSPNMAMSPKGLALSPSTSSDSSGVLSPSGSKIGGASSIQASALTLIFALSTLSVTIFF*
spada_crp4580_chr2_01M_1	CRP4580	chr2	1646837	1647899	-	3.2e-47	0.829	1448	243.1	MASKFSLILCIIFGICALDFTNGASSSPSGECSKLVLAMTDCFSFLTNGSTLTQPEGSCCNGLKTIVNTAPSCLCGAFKGNAHLGVVLNVSKALTLPFACKVSAPSISNCGLPNASAAAPGVSISPWPASSPTTSAEAPAAAPPSGKSAASTLLPISVGSLLVCLLSLFSGL*
spada_crp4580_chr2_01M_2	CRP4580	chr2	1650445	1651685	-	2.4e-45	0.776	1215.96	212.1	MASKFSFILSIFVIWAVDFPSASSARDAPSPSADCSTIVVIMADCLSFVSNDSTITKPSGACCSGLKTVLKTSPTCLCDSLKNSANLGVVLNVTKAATLPAACGLSAPPLSNCGLSIAPVGAATPGMFPYAIYKSLVLIFCGSISPPSPPAAHAPGGTTPSTAPAATTPAATTPAEAPSNVKSAASTLLPISAGSLIVCLLSLFLGL*
spada_crp4580_chr5_28M_1	CRP4580	chr5	28814667	28816549	-	3.8e-54	0.841	1243	280.9	MASKLSLILFVLAIWTLDSSQGALTHQAPAPSVDCTNLVLTMADCLSFVTNGSTTTKPEGTCCSGLKSVLKTAPSCLCEAFKSSAQFGVVLNVTKATSLPAACKVSAPSATKCGLSEVTEAPASAPAGGLSPQSSTASPTSSGAASGLNGPVSELSPVPAPSPGNTASGLFPISMGSLLVCLLVATMSLF*
spada_crp4610_chr1_17M_1	CRP4610	chr1	17784523	17785684	-	4.7e-12	0.755	1396	106	MKVISTFLLITSVKLVFGQISTPCTTSMISSFTPCANFITGSTNYNGLITPSSSCCDSLQSMMSTSMDCACLLITANVPFQLPPINRVLSFFLPQSCNLNGLHAQCKASGSPLPAPGPAIFGSNVPSLPPINASPLSSQVDETIEVADSPKYVIQHSAIAPAPTKLAPMKHSRPRKLQEFNK*
spada_crp4625_chr4_37M_1	CRP4625	chr4	37791209	37791512	+	1.9e-15	0.76	582	75.5	MAKLITVLSIFLIVLIFKCPFSTIHCKSIITDMMGECKPYYMDHNSQPYDSCCSAFLTVAFVILNWKKSTIYLSMPQTRPTCLLLVEYPSPVKVNN*
spada_crp4625_chr4_37M_2	CRP4625	chr4	37965210	37965512	+	7.4e-24	0.809	614	85.5	MAKLITVLSIFLIVLIFKCNSLMPFSTIHCKSIITDMMGECKPYYMDHNSQPYDSCCSAFLTVAFVILNWKKSTIYLSMPQTRPTCLLLVEYPSPVKVNN*
spada_crp4625_chr4_38M_1	CRP4625	chr4	38165764	38166066	-	2.2e-25	0.84	614	80.5	MAKLITVLSIFLIVLISKCNSLMPFSTIHCKSIITDMMGECKPYYMDQNSQPYDSCCSAFLTVAFVILNWKKSTIYLSMPQTRPTCLLLVEYPSPVKVNN*
spada_crp4625_chr4_38M_2	CRP4625	chr4	38739206	38740201	+	4.4e-13	0.91	873	53	MSNVFVISALLFALMLFKTSNAFPYTISTPRTRYCRTIISYMMVECLPYFINDDNSQQPNTPCCIAVQSIAANDTNNCFCDIIIDNDDDSPMDLTKATNLPTICGVSPPCHANAPSPGPSQAPEDVTILYWFLIGLAIYFVVALLLWFLIPFCL*
spada_crp4625_chrU_133M_1	CRP4625	chrU	133276860	133278417	-	1.1e-22	0.821	1023	40.8	MEKVFLVLAFLLAFPSNALFAPTPTTSCRSIMNDMMVECLPYFVDHNNNSQPCCSAFESVAATASGCICDIHMDINNFPMNVTKMMKLPAVCGLSLPCHCKCLILFTSNFFILDASAAPSSVDAPESYAFENLISSSSQSPSQSSPKPQPNHAPSSPASVPVQVADNPGSFYPFSFGFLAMIIFILFFKVDEDEIAHPN*
spada_crp4630_chr1_17M_1	CRP4630	chr1	17786763	17787641	+	3.1e-53	0.801	1395	227.9	MAFKGYILFLVMVLVANMCTQNEAQSGCTSTITSLSPCLNYIMGSSSNPSSSCCSQLSSVVQSSPQCLCSLLNGGGSSFGITINQTLALSLPSACKVQTPPVSQCKGGNGQTSPTSSTSPAGSPVDSPTESPEGAITPSANSDFPSGGAGSKSIPSTDGGSSNGSTIEVSFNLFLSLLAIVFCVITKF*
spada_crp4630_chr1_27M_1	CRP4630	chr1	27942909	27943169	-	3.6e-20	0.866	598	25.6	MAQVKIGTGLVLVILVMLCAGAPMAPSRCTNVLVNLSPCLDYITGKSSTPTSGCCTQLANVVKSQRLCQVLDGALNHCYVSCTKDK*
spada_crp4630_chr1_28M_1	CRP4630	chr1	28031485	28031745	-	3.6e-20	0.866	598	25.6	MAQVKIGTGLVLVILVMLCAGAPMAPSRCTNVLVNLSPCLDYITGKSSTPTSGCCTQLANVVKSQRLCQVLDGALNHCYVSCTKDK*
spada_crp4630_chr4_37M_1	CRP4630	chr4	37841508	37843221	-	1.6e-06	0.842	1050	-114.7	MAKLITVLSIFLIVLISKCNSLMPFSTIHCKSIITDMMGECKPYYMDHNSPPYDSCCSAVEYIITTSYGCICDIKLEEIDNLPFDATNTANLLTLCGVSLPCQVHVSTTAPSLVDAPKLYALESLVSSLAPKSASSSQPPPQQSSKSLSSYAPNSPLLLTAPAPMQEANDNDVPAPPSPNQAPIHVPDDGSIHFFLLLIFLASVFVIFSLIKVNADAYAQRTNTT*
spada_crp4630_chr5_00M_1	CRP4630	chr5	904720	905824	-	5.1e-18	0.803	1098.39	13.3	MDHFASLYRLTVVLAVVTAMAAPAYAQITTPCNMSMISSTISPCLSFLTNSSGNGTSPTADCCNAIKTLTSGSKDCMCLIATGNVPFALPINRTLAISLPRACNLPGVPLQCKTSGSPLPAPGPASFGPSLSPASTPSLSPQASSILPSPVTPSLSPQPETTNPLSPSANPDIPSATPGSGRSDLTPSSAGSSSYSLLLSVLVMGFSILKHY*
spada_crp4630_chr5_00M_2	CRP4630	chr5	909595	910448	+	6e-59	0.896	1411	241.5	MAHSKMNMNLVLVVIAMMCAGATAQSSCTNVLVSLSPCLNYITGNSSTPSSGCCSNLASVVSSQPLCLCQVLGGGASSLGISINQTQALALPGACKVQTPPTSQCKTTNAASPADSPAGTEAESPNSVPSGTGSKSTPSTGDGSSSGNSINLSIPLFLILAAAYASVF*
spada_crp4630_chrU_002M_1	CRP4630	chrU	2313222	2313569	-	2.3e-48	0.885	947	190.2	MAQVKISKGLVLVILAMLCADAMAQSSCTNVLVNLSPCLDYITGKSSTPTSGCCTQLASVVKSQPQCLCQVLDGGGSSLGIKVNQTQALALPSACNVQTPPTSQCKSKSPTFLVN*
spada_crp4630_chrU_059M_1	CRP4630	chrU	59343439	59344333	-	2.3e-46	0.792	1280	156.3	MAQRSIEMLLSMLFVMVALRGVTVAQTDSNCANVLISLSPCLDYITGQTSTPSSGCCSQLASVVGSQPQCLCEVVDGGASSIAASLNINQTRALALPMACNIQTPPINTCPGSTTSSSLPAPAGVSISNIPNSPSGYFTSTTGSSGSIRGSTSSYRTSSSVKLQCSLLVLVIIANLTFTFMTMT*
spada_crp4630_chrU_065M_1	CRP4630	chrU	65418683	65419610	-	2.5e-40	0.763	1094	172.4	MAQVKFNIGLVLVTLTLLYASGTAQSSCTNEIASLLSCLDYVTGNSSAPTIGCCTQLANVVKSQPECLCLIIGGKGSSLGINQTLALALPAACNVQTPPVSLCKIANPPAGSRTVPLTDSGSSGGNSVKLSTPMLFVTFAATYICFNFQDILAYCFFRSYRSPI*
spada_crp4630_chrU_148M_1	CRP4630	chrU	148735530	148736288	-	1.8e-40	0.905	969	143.1	MALVKLTMGLVFVTLTLLCAGVTAQSNCTDALMSLMPCLGYVRGNSPTPTAGCCTQLANVVKSQPECLCLIIGSDLGSSLGINKTLALALPAACNVETPPVSQCETVANPPAGSRTVPPTAGGSSGVNSDSKMGQPEPRRKIHKPFWLKDFHLK*
spada_crp4640_chr3_27M_1	CRP4640	chr3	27788963	27792774	-	3.9e-68	0.893	1655	277.6	MKNQQHQMFMCLCVLALIIGGCNGAEDLASKCGSVVQKVIPCLDFATGKAPTPKKECCDAANSIKATDPECLCYIIQQTHKGSPESKSMGIQEDKLLQLPTVCHVNGANISDCPKLLGLSANSPDAAIFKNASKANPTPSSAAATTATPTTPTPASTGGSSNLRPVMINNVMTVILAIVLAAVPAGFISIYT*
spada_crp4660_chr3_27M_1	CRP4660	chr3	27065189	27066634	-	6.5e-66	0.889	1619.62	263.1	MMVSNNSVTALLFLLLAGFVSSDLTEDRKDCADKLVTLASCLPYVGGSANTPTIDCCTNLKQVLNNTKKCICILIKDSNDPKLGFPMNATLAVQLPNACHIPSNISECVGNGIDLEPRSVLLLKVSDLLHLSPKSPEAKVFEGLGNSTKTNSSTPISSGSAEKGSSSSSEEKSGGGLGRRWLVAEVVCAILPFLFISHFFILT*
spada_crp4660_chr8_23M_1	CRP4660	chr8	23390857	23393641	+	2.7e-65	0.909	1633	266.8	MGCKSTTNLSLFSTLIFLVLMFGLVTSDINQDKAECTNKLLTLAGCLPFVTNQAKSPTIDCCTGVKEVVDKSKRCLCILIKDHDDPNLGLTINVTLALKLPNDCNSPTNITQCIDILHLKPKSHEAKVFEDFQKSLEKNTSTTVPPASGTTRNGTSTSTIAQDKNGGGWGKRWLLVEVLCGILPFVLVSYLFVV*
spada_crp4660_chrU_010M_1	CRP4660	chrU	10935913	10936290	+	5.4e-42	0.727	966	159.4	MVVFTLSFMLIISHTMGESAQEKQKCAEQLTDLTTCLPYLGGSANSPTSDCCSGLIQSTKNNKKCICIIIKDRDDPDLGLKINITLALGLPSLCNTPDNFSQCSCEFFQSHLFVWIISFFIKEFK*
spada_crp4660_chrU_133M_1	CRP4660	chrU	133141640	133142548	-	1.3e-56	0.727	1313	257.6	MLYHNTKAMAYFLLLASMIVGIGMSDSSKEKQECTAQLTGLASCLPYVEGEGKTPAPDCCDGLKTLLKTNKKCLCVIIKDRNDPDLGGIVINVTLALNLPTVCNAPANISKCPELLHMDPNSAEAQVFYTLNNGSSNISPSAAPSPSGND*
spada_crp4670_chr4_35M_1	CRP4670	chr4	35241537	35242484	+	3.4e-42	0.921	1021	139.7	MASLRIITFVSLMVLLMINTTEAQSTDIPSCATNLIPCADYLNSTKPPSSCCDPIKKTVETELTCLCNLFYAPGLLATFNINTTQALALSRNCGVTTDLTTCKHNGSAPAPTSGGSPPGKKFLHILLNLIFTSCIHTLHQS*
spada_crp4670_chr5_03M_1	CRP4670	chr5	3287904	3288751	-	2.8e-28	0.858	1292	64.1	MYNCRMYVMLLMVISMSVISILDAQVLPPCGKPLLPCIEYANSTSHSIQDIYPPDICCTAIKDVFDATQETCFCQLVYTPGLFEAFGVKFTVGYRILRTCGVKFDTSFCNASSPTLPLSSGKPPAATPIGDEGGAGRIALTGLCFIMFIWPFFLFG*
spada_crp4670_chr5_03M_2	CRP4670	chr5	3291735	3293940	-	1.2e-36	0.886	1317	93.4	MYIMRMMVVLLIILVININVISIVDAQMLPPCAGDKMLPCTDYLNSTHPPDICCNPIKEIFEATHDYTCFCQISTPGLLESFGVKLALAVKVVNSCGVKFDPTSCKASAPGLSPSLMQPPATRGSDGGGAGMITFTGHYFILFIWACMLFH*
spada_crp4670_chr6_14M_1	CRP4670	chr6	14294691	14296205	-	5.9e-27	0.723	919	26.2	MAAASKVFLSFLLINLSSFFNPCLCDGGGGSGSVDLDQILPGLGQNAIANAQCMHQLLPCQPFLKAPNDPPPTCCDPLKEMVTNSSDCLCQFINNPTMILSLEVSKDDIMKLPKACGIKVDISKCNANAVDGETSSKGASKEGSAESTSSASKESNDASVDSTSSTSTEASAESTSSAKLITPYGITYFGVPAFVAFFTTLLFSA*
spada_crp4680_chr5_03M_1	CRP4680	chr5	3282090	3284344	-	8.5e-41	0.936	1293	93.8	MCTRVMLIWVLMVVISMSVISLVDAQVLPPCADQILLPCIDYINSTQPPDICCNPIKDLYATHKTCFCQLIAAYGLFEAFGLKITQVFQVIYLCGINFNTSSCIASSPTLPLSSLQPPAITRGDEGGVAGKATLTRICIILFIWAFVLFH*
spada_crp4680_chrU_006M_1	CRP4680	chrU	6909409	6909759	+	1.1e-39	0.84	1044	140.4	METKLRPLCLIAFIALVTLVSKGNAQDSSCLNKLAPCLNYLSGTKNPPDSCCDPLKSMIESDATCLCSLVSNKGTRQAEKAGINISDAQSLPGRCGQHVNPLSCLSSMLSFLRIAF*
spada_crp4690_chrU_002M_1	CRP4690	chrU	2466794	2467168	-	1.5e-19	0.848	771	112.8	MTLILAALIISSINLVNGQITSSCTSSMISSTFTPCANIITGSTNNGLVPSTTCCDSLRSLMSTNMDCACLMMSSNAQIFQLPINQVLAISLSQACNINGASVQCKGANSIYFTLHLILNTCTF*
spada_crp4690_chrU_054M_1	CRP4690	chrU	54139214	54140027	+	2.4e-16	0.864	790	161.3	MANSVALCHLAIILVINIVMAGPANAQINTPCNPSTISTLFTPCMGFLTGSSANGTSPTTECCGALKSLTSSGMNCLCLLVTASVPFKIPINRTLAISLPRACNMPGVPVQCKVALGPSHSPASSPSGFIPTPSPQGY*
spada_crp4730_chr7_16M_1	CRP4730	chr7	16808245	16809089	-	1.7e-47	0.681	1029	291.5	MEGLMKLLCIVGIAVLVAGTHRVESAGECGRGTTPDNEAFKLIPCASAAKDENASVSQSCCAQVKKLGQNPSCLCAVMLSNVAKMSGANPQIAVTIPKRCNLADRPVGYKCGRKLLTTLCRFSYTLP*
spada_crp4730_chr7_16M_2	CRP4730	chr7	16832164	16832822	-	1.5e-48	0.816	1061	321.3	MEGLMKMLCLVGFVVLVAGIHSVESAGECGRGTTPDMEAFKLAPCASAAQDENASVSQTCCAQTKKLGQNPSCLCAVLLSNVAKMSGVNPQIAVTIPKRCNFANRPVGYKCGPYTLP*
spada_crp4810_chr1_03M_1	CRP4810	chr1	3032911	3033375	-	2.5e-11	0.829	929	125	MASNKLSALIILFSLLSYSTFSHACGSCKPTPTSPPPPSTTPKASPPPKASTPPPSTTPKSSPPTPSTSQKCPSDTLKLGVCADVLGLVNVIVGSPASSKCCTLIQGLADLDAAVCLCTAIKANVLGINLNVPVTLSLLLSACEKSVPNGFQCS*
spada_crp4810_chr1_03M_2	CRP4810	chr1	3049232	3049687	-	2.1e-09	0.838	827	146	MASNKLSALIILFSLLAYSTFSHACGSCKPTPSPKPKPKPKPSPPPPSSTPCPPTPSTTPPTPSTSQKCPSDTLKLGVCADVLGLVNVIVGSPASSKCCALLQGLVDLDAAICLCTAIKANVLGINLNVPITLSLLLSACEKSVPSGFQCS*
spada_crp4810_chr3_37M_1	CRP4810	chr3	37860673	37861065	+	2.8e-11	0.869	793	104.3	MASNKFSALILVLSLLAYSTFTEANCPPSPKPTPSPTPVPPSPKGQCPKDTLKLGVCADLLGLVNVVIGNPPSGSKCCALIKGLADLEAALCLCTALKANVLGINLNVPITLSLLLSACQKTVPPGFQCP*
spada_crp4810_chr3_37M_2	CRP4810	chr3	37862952	37863341	+	9.1e-10	0.819	837	91	MASNTKLFSATILVLSLLAYSTFTEAKGSCSPSPKPKPKPSPQGHCPKDTLKLGVCADVLGLVNVVVGNPASGSNCCAIIKGLADLDAALCLCTAIKANVLGINLNVPLTLTWILGACQKTIPPGFQCA*
spada_crp4810_chr4_35M_1	CRP4810	chr4	35008634	35009065	-	1.6e-11	0.914	1123	138.7	MASKTCSSLAIFLTINLLFFSLVSACGSYSCNPTPNPTPKPKPRPNPNPNPNPTPSSGTCPRDALKLGVCANVLSGLLNLTLGKPPVTPCCSLLNGLVDLEAAACLCTALKANILGINLNLPISLSLLLNVCSRKVPHDFQCA*
spada_crp4810_chr5_03M_1	CRP4810	chr5	3440165	3440710	+	7.9e-11	0.832	1121.66	113.3	MTPKNCSYAIFLTLNILFFAIVSANGNCPTPPKPKPTPPKPKPCPTPSNGKCPTPPKPKPTPPKPKPCPTPPNGKCPTPPKPKPTPKPTPSRKSCPRDTIKLGGCSSVLNGMFNFSMGVPNSQCCGFLDGLVDYDFAICICTALKANIMGIIVNIPISFTQLINFCSRQAPSGFECLPDVH*
spada_crp4810_chr5_03M_2	CRP4810	chr5	3458949	3459473	+	1.6e-10	0.834	1133.28	120	MTPKNCSYAIFLTLNILFFAIVSANGNCPTPPKPKPTPPKPKPCPTPSNGKCPTPPKPKPCPTPPNGKCPTPPKPKPTPKPTPSRKSCPRDTIKLGGCSSVLNGMFNFSMGVPNGQCCGFLDGLVDYDFAICICTALKANIMGIIVNIPISFTQLINFCSRQAPSGFECLPDIH*
spada_crp4810_chrU_070M_1	CRP4810	chrU	70771518	70771910	-	2.6e-07	0.869	793	104.3	MASNKFSALILVLSLLAYSTFTEANCPPSPKPTPSPTPVPPSPKGQCPKDTLKLGVCADLLGLVNVVIGNPPSGSKCCALIKGLADLEAALCLCTALKANVLGINLNVPITLSLLLSACQKTVPPGFQCP*
spada_crp4820_chr1_03M_1	CRP4820	chr1	3020811	3021443	-	1.3e-09	0.831	442.1	-32.7	MASNKLSALIIIFSLFAHSTFSHDCASCKPTPISPPPPSKTPKACPPPPSTTPKASPPPPSTTASPPPKASTPPPSTPKASPPPPSMPTASPPPKASTPPPSTPTASPPPPSTTPTASPPTPSTAQKCPSDTLKLGVCADVLGLVNVIVGSPASSNCCTLIQGLADLDAAVCLCTAIKANVLGINLNVPVTLSLLLSACQKSVPNGFQCS*
spada_crp4820_chr1_03M_2	CRP4820	chr1	3040682	3041176	-	6.4e-10	0.816	444.1	14.6	MASNKHSALIILFSLLAYSTFSNACGSCKPTPPSPPPPSKTPKACPPPPSTTPKASPPPTAITPPSTTPKSSPPTPSTAQKCPSDTLKLGVCADVLGLVNVIVGNPASSKCCTLIQGLADLDAAVCLCTAIKANVLGINLNVPVTLSLLLSACQKSVPNGFQCS*
spada_crp4820_chr2_08M_1	CRP4820	chr2	8615870	8616253	+	9.8e-10	0.805	449	54.8	MSYKVNVAFFLCLNIIFFTMVNCNYVPEIPVPIPDPIYNPSPKGTCPIDALKLGVCANLLNLVKVKLGSPPTLPCCSLIQGLADLEAAACLCTALKAKVLGLHLDVPISLSVILNNCGRNNSGFKCT*
spada_crp4820_chr2_08M_2	CRP4820	chr2	8633618	8636816	+	4.3e-08	0.852	240	-579.5	MGLKGVGSIFILFLHLIFVSTLVSAKSAPRRPPPPPQVTCSSTPPPVVAPSTPPSTPPITVAPSTSPVAVDPTTLPPSTPPSTPPTSTPPNVVAPSTPPPSTPPFTTPPTVAPSTPPLVHAPSTPPPSTPPSTPPTAIAPSTPQVVIDPTTLPPSTTHSTPPSVDAPSSPPSTPPTTVAPSTPPSLVDPTTPPPSTPPSTPPPVHDPSTPPSTPPIAVAPSTPPSVVNPTIPPPSTPPTTPPPNPRTPPTNPRTPPTNPRTPPTTPPPNPRTPPTTPPTNPRTPPKNPMTPPTIPPPNPRTPPTTLPPNPRTPPTTPPANPRTPPTRPPTNPRTPPTTSPPNPRTPPTNPMTPPTTPPANPRTPPTTPPTNPRTPPTTPPTNPRTPPTTPPPNPRTPPT…
spada_crp4820_chr2_08M_3	CRP4820	chr2	8674034	8674624	+	4.9e-06	0.81	238	-79.3	MGSKGVGSIFIIFLNLLLVSTLVASHTPRRPPPPPCLSTPPPVDTPSTPPPVVTPSTPPPSTPPPSTPPSPSPPIITPSAPPPSTPPPTTPPSTPPSIPRTPPSTPPPIPVTPPQNCNLLNLNICAKVLNNVVGLNPRNNRCCTLISGLVDLDAAVCVCAALKANIIGISVNINADLKIILNSCGVNTPAGFTCRR*
spada_crp4820_chr2_08M_4	CRP4820	chr2	8680281	8680871	+	2.7e-07	0.81	260	-67.6	MGSKGVGSIFIIFLNLLLVSTLVASHTPRRPPPPPCLSTPPPVDTPSTPPPVVTPSTPPPSTPPPSTPPSPSPPIITPSAPPPSTPPPTTPPSTPPSIPRTPPSTPPPIPVTPPQNCNLLNLNICAKVLNNVVVLNPRNNRCCTLISGLVDLDAAVCVCAALKANIIGISVNINADLKIILNSCGVNTPAGFTCRR*
spada_crp4820_chr2_08M_5	CRP4820	chr2	8686270	8686872	+	2.7e-07	0.81	260	-71.6	MGSKGVGSIFIIFLNLLLVSTLVASHTPRRPPPPPCLSTPPPVDTPSTPPHVVTPSTPPPSTPPPSTPPSTPPSPSPPIITPSAPPPSTPPPTTPPSTPPSIPRTPPSTPPPIPVTPPQNCNLLNLNICAKVLNNVVVLNPRNNRCCTLISGLVDLDAAVCVCAALKANIIGISVNINADLKIILNSCGVNTPAGFTCRR*
spada_crp4820_chr3_26M_1	CRP4820	chr3	26324205	26325221	+	7.7e-11	0.889	456	-144.6	MANYAIANVLILLLNLSTLLNVLACPYCPYPSPKPPSHHPPIVKPPVHKPPKHSPTPKPPVHKPPRYPPKPSPCPPPSSTPKPPHHPKPPAVHPPHVPKPHPPYVPKPPIVKPPIVHPPYVPKPPVVKPPPYVPKPPVVRPPYVPKPPVVPVTPPYVPKPPIVFPPHVPLPPVVPSPPPYVPTPPIVKPPIVFPPHVPLPPVVPVTPPYVQPPPIVTPPTPTPPIVTPPTPPSETPCPPPPLVPYPPPPAQQTCSIDALKLGACVDVLGGLIHIGIGGSAKQTCCPLLQGLVDLDAAICLCTTIRLKLLNINLVIPLALQVLIDCGKTPPEGFKCPAS*
spada_crp4820_chr4_34M_1	CRP4820	chr4	34995579	34995977	+	6.4e-10	0.877	486	49.9	MASKVAMLLCLNIIFFTVVSSTYVPCPPPPHKDHGHSHPHHPPSSKNPTCPRDTIKFGVCADVLGLINVELGKPPKTPCCSLIDGLANLEAAVCLCTALKANVLGINLNLPINLSLVLNYCGKGVPKGFVCA*
spada_crp4820_chr4_35M_1	CRP4820	chr4	35022984	35023493	-	1e-09	0.85	441.556	9.4	MASKTCSSLAIFLTINILFFTLVSSCGTCGSGPNPNPKPKHKPSPNHSGGSSHSGGSSPYGGSTPSGGSSPSGGSSPSGGSGTASCPRDALKLGVCANVLNGLLNVTLGQPPVTPCCTLLNGLVDLEAAVCLCTALKANILGINLNLPISLSLLLNVCSKQAPRDFQCY*
spada_crp4820_chr4_37M_1	CRP4820	chr4	37219717	37220088	-	3.2e-09	0.889	486	52.5	MASKVAMLLCLNILFFTVVSSTYVPCPPPPHKDHSHKHPTCPRDTIKFGVCADVLGLINVELGKPPKTPCCSLIDDLANLEAAVCLCTALKANVLGINLNLPINLSLVLNYCGKGVPKGFVCA*
spada_crp4820_chr4_39M_1	CRP4820	chr4	39855494	39856198	-	1.5e-10	0.678	416.333	-43.8	MESSSSKFYAYLIICMLFISSATPILGCGTCGKPPKKHKPGKKPIVKPPIVKPPVTIPPTLPIPPVLPHLPIPPTLPIPPVLPHLPIPPTLPIPPTLPIPPTLPIPPTLPIPPVLPHLPVPPVLNPPSSGGSTPSPTSPCPPKNKPAKDTCPIDTLKLGACVDLLGGLVHIGLGDPVVNKCCPVLQGLAEIEAAACLCTTLKLKLLNLNIYVPLALQLLLTCGKTPPPGYTCSL*
spada_crp4820_chrU_073M_1	CRP4820	chrU	73919820	73920329	-	2.8e-07	0.85	441.556	9.4	MASKTCSSLAIFLTINILFFTLVSSCGTCGSGPNPNPKPKHKPSPNHSGGSSHSGGSSPYGGSTPSGGSSPSGGSSPSGGSGTASCPRDALKLGVCANVLNGLLNVTLGQPPVTPCCTLLNGLVDLEAAVCLCTALKANILGINLNLPISLSLLLNVCSKQAPRDFQCY*
spada_crp4820_chrU_108M_1	CRP4820	chrU	108948566	108948949	-	2e-07	0.805	449	54.8	MSYKVNVAFFLCLNIIFFTMVNCNYVPEIPVPIPDPIYNPSPKGTCPIDALKLGVCANLLNLVKVKLGSPPTLPCCSLIQGLADLEAAACLCTALKAKVLGLHLDVPISLSVILNNCGRNNSGFKCT*
spada_crp4820_chrU_118M_1	CRP4820	chrU	118834281	118834652	-	7.5e-07	0.889	486	52.5	MASKVAMLLCLNILFFTVVSSTYVPCPPPPHKDHSHKHPTCPRDTIKFGVCADVLGLINVELGKPPKTPCCSLIDDLANLEAAVCLCTALKANVLGINLNLPINLSLVLNYCGKGVPKGFVCA*
spada_crp4920_chr6_19M_1	CRP4920	chr6	19044954	19045232	-	1.4e-27	0.923	639	150.3	MKASQIAICTFLVLLLINVQVSMAVTCSPVQLSSCVSAITSSTPPSNLCCSKIKEQRPCLCQYMKNPNLRKFVNTPNARKVANTCGTPFPRC*
spada_crp4920_chr7_24M_1	CRP4920	chr7	24167701	24167958	-	3.9e-27	0.703	629	141.8	MLMVVLMVEVATIAEAQNCDPNELLPCAGAIIFNSTPSAECCSKLREQTPCFCEYIRDPDYSQYVNSPRAREVASACNVVIPNNC*
spada_crp4920_chr7_24M_2	CRP4920	chr7	24180435	24180689	-	2.3e-27	0.693	636	153.8	MIMVVLIVEVATIAEAANCSPIELSPCLGAITSNAPPSTNCCSKLREQRPCLCGYIKNPNLRQYVNSPGSKRVASACNVVIPNC*
spada_crp4920_chrU_061M_1	CRP4920	chrU	61231165	61231443	+	3.8e-26	0.717	626	140.7	MKISYVTLCIMLTVLLAKTELSMEITCNALQLSACANAIISSNPPSAICCSKLKEQKPCLCQYLKDPNLKKFVNSPNAIKVSDACGSPFPIC*
spada_crp4920_chrU_085M_1	CRP4920	chrU	85121687	85121983	+	5.2e-27	0.563	627	136.2	MKKHFSYGIVYAIVVVAIVFLGEETYMAKALTCTPVEFSPCLGSITTSSPPTSACCQKLREQRPCLCGYLKNPSLKKYIYSPGARRVASSCGVPFPTC*
spada_crp5010_chr2_25M_1	CRP5010	chr2	25250987	25251412	-	1.6e-53	0.906	1355	280.9	MARHNILLMASLLALVIFISQATATRKSDRPDERCRMQLQRLNLNHCEKHLMQRIQKEDGDVLRMRGINYQEEDLKEKCCNQLSEVNNKECRCNALQEIMENLSDRLGKREMYEMEREVRNLPKRCNIPQSSECDLSFDQY*
spada_crp5010_chr2_25M_2	CRP5010	chr2	25258503	25258928	-	1.3e-53	0.913	1360	282.9	MARHNILLMASLLALVLFISQATATRKSDRPDERCRMQLQRLNLNHCEKHLMQRIQKEDEDVLRMRGINYQEEDLKEKCCNQLSEVNNKECRCNALQEIMENLSDRLGKREMYEMEREVRNLPKRCNIPQSSECDLSFDQY*
spada_crp5010_chr2_25M_3	CRP5010	chr2	25264723	25265145	-	2e-52	0.894	1295	279.9	MARHNIILIATLLAFVLFIAQTTATRKSDRPDERCRRKLQSLNLRHCEEHIMQRIQKEDEDVLRMRGINHHEDLKEKCCDQLNEVNNKECRCNALQEIMENLSDRLEKREMYEMEREIRNLPKRCNIPQSSECDLSFDQY*
spada_crp5310_chr7_22M_1	CRP5310	chr7	22565474	22565922	-	9.5e-45	0.785	859	268.2	MVPSHCLIFSLIFVSILANEATLLHEANGSFPMVPVMEAGKMMMMMNESRRKLGSFRICAICTCCGGAKGICIASPCCYAIDCNIPNKPFGLCSFIPKACNCFGCHL*
spada_crp5310_chrU_068M_1	CRP5310	chrU	68118894	68119283	-	1.2e-34	0.621	665	218.1	MSTSTRGLIISLMILSIFSPNVNEVNGAADTMQMMMMNEGRRKLGAFQICAMCTCCGGAKGLCLASPCCYVFTCNLPNKPFGFCSFIPKTCNCFGCHH*
spada_crp5600_chr2_31M_1	CRP5600	chr2	31484159	31484871	-	1.6e-20	0.812	1155	175.1	MIGNKSLSMSIAKLAIAFFIMIMVPKSISAQNCGCEEGLCCSQFGYCGNTDPYCGTGCKQGPCYAGRTPPNYCDESNAEYTCAPNKGFYGCFGATTRAINGRLECDGAKPTTVQTRVGCYTQYCSQLGVAPGDKLTF*
spada_crp5600_chr2_31M_2	CRP5600	chr2	31494758	31496022	-	3.8e-134	0.89	2583	862.7	MGNKSLSICMATLAIAFFIMIMVPKNVSAQNCGCAEGVCCSQYGYCGNGDAYCGTGCKQGPCYAGQTPPSLPNNDANVADILTQDFFNRIIDQADSSCAGKNFYTRAAFLDALNSYNQFGRSGSLDDSKREVAAAFAHFTHETGHFCYTEEIDGPSKDYCDEGNTEWPCAPNKGYYGRGPIQLSWNYNYGPAGRDNGFDGLNSPETVANDPTVSFKTALWYWMNNVHGVINQGFGATIRAINGRLECDGANPSTVQTRVGYYTQYCSELGVAPGDNLTC*
spada_crp5650_chr7_35M_1	CRP5650	chr7	35414967	35416482	+	1e-151	0.75	2547	1000.9	MTFSFLTPLLFCFIALSSSSASLGVESFIGYPIIPISSLISKNLYDTIFLHKDDTACPAKNFYPYQSFIEASKYFPQFGTTGCLATRKREIAAFLAQISHETTGGWATAPDGPFSWGLCFKEEISPQSNYCDSTDKDWPCFEGKTYKGRGPIQLSWNYNYGPAGKALGFDGLRNPEIVSNNSVIAFKTALWFWMTERKPIPSCHNVMVGKYLATKADIAANRTAGFGLVTNIVNGGLECGIPNDARVNDRIGFFQRYTKLFNVDTGPNLDCGYQKSFQ*
spada_crp5660_chr2_12M_1	CRP5660	chr2	12095667	12097659	+	8.2e-172	0.89	3018	1161.7	MNSKWTFFLLAIATILVIGNAQTSVKPLVKTVKGKKLCDKGWECKGWSVYCCNETISDYFQTYQFENLFSKRNDPTAHASGFWDYRSFITAAALYQPLGFGTSGGKHGGQKEVAAFLGHVGSKTSCGYGVATGGPFAWGLCYNKELSPDKFYCDDYYKLTYPCSPGAAYYGRGAIPIYWNYNYGKIGEALKVDLLNHPEYIEQNATLAFQAALWKWMTPPEKHIPSPHDVFVGNWKPTKNDTLSKRVPGFGATINVLYGDQVCDQGSDNEAMSNIISHYLYYLDLLGVGREEAGPNEILSCAEQAAFKPTGSPSSSTT*
spada_crp5660_chr7_05M_1	CRP5660	chr7	5279285	5282556	-	1.9e-181	0.919	3023	1222.6	MAKLNAVVLLFAFFILLTTTVNGDESSNTKVQVKYKHGKKYCDKGWECKGWSIYCCNLTITDYFQTYQFENLFSKRNTPIAHAVGFWDYHSFINAASLFEPLGFGTTGNKTTQMMEIAAFLGHVGSKTSCGYGVATGGPLAWGLCYNHEMSPAQTYCDDYYKLTYPCTPGAEYYGRGAIPIYWNYNYGAAGEALKVNLLDHPEYIEQNATLAFQAAIWKWMTPIKKSQPSAHDAFVGNWKPTKNDTMENRVPGFGATMNILYGEGVCGQGDVDSMNNIVSHYLYYLDLLGVGRERAGTHDVLTCAEQRPFNPNTKLAAS*
spada_crp5680_chr8_19M_1	CRP5680	chr8	19892361	19895212	+	1.7e-150	0.914	3114	1436.7	MANTNLSCLILCLLPLFLVAKAEQCGSQANGALCPNGLCCSKFGFCGNTDQYCGDGCQSQCKSSPTPNPPTPSTGGGGDVGSIIPSSLFDQMLKYRNDQRCAGHGFYTYDGFIAAARSFNGFGTTGDDATRKKELAAFLAQTSHETTGGWPSAPDGPYAWGYCFVTEKDAQGDFCSPGDWPCAPGKRYYGRGPIQLTHNYNYGQAGKAINEDLINNPDLVSTNPTVSFKTAIWFWMTPQANKPSSHDVITGRWTPSAADSSAGRVPGYGVITNIINGGLECGHGQDPKVEDRVGFYRRYCQILGVNPGNNLDCNNQRPFA*
spada_crp5680_chr8_19M_2	CRP5680	chr8	19908235	19909533	+	9.2e-178	0.93	3086	1291.3	MGSTTKLSCLILCLLAFFLGSKAQQCGRQANGAVCANRLCCSQFGYCGNTADYCGAGCQSQCTSNPTPTPTTPTPSGGDVGSLISSSMFDEMLKYRNDPRCAARGFYSYDSFITAARSFNGFGTTGDENTRKREVAAFLGQTSHETTGGWPTAPDGPYAWGYCFVNERNPPSDYCSPGTWPCAPGKRYYGRGPIQLTHNYNYGPAGRAINQDLINNPDLVSSNPSVSFRTALWFWMTPQGNKPSSHDVITGRWTPSDADRSARRVPGYGVITNIINGGLECGRGQDPRVEDRIGFYKRYCQLLRTTTGDNLDCYNQRPFA*
spada_crp5730_chr3_43M_1	CRP5730	chr3	43169044	43170015	+	2.3e-163	0.909	2959	1175.4	MRLALVVTTAVLLVIIGCSFAEQCGKQAGGALCPGGLCCSKFGWCGSTGDYCGDGCQSQCSGSSGDLGSLISRDTFNNMLKHRDDSGCQGKRLYTYDAFISAAKAFPNFANNGDTATKKREIAAFLGQTSHETTGGWATAPDGPYAWGYCFVREQNPSSTYCQPSSEFPCASGKQYYGRGPIQISWNYNYGQCGRAIGVDLLNNPDLVATDPVISFKTALWFWMTPQSPKPSCHDVITGRWSPSSADRAAGRLPGYGTVTNIINGGLECGRGQDGRVQDRIGFYKRYCDILGVGYGDNLDCFSQRPFGSSLSLSSLFLNSIDT*
spada_crp5800_chrT_01M_1	CRP5800	chrT	1548471	1549007	+	3.6e-41	0.801	1176	225.3	MQLFLLDKVLIFCVLALASAQSANNVKATYQSYNPHKIKWNLNTSGVFCAAQDGNKSLSWRSEFGWAAFCGHAVGKGVCGKCLNVTNKENGIIVSKIVRIVDTCTNGGLKLDIDVFQKLDSFGTGNAQGYLMVDYEFVDCDCNTKGWELWLHLNRDATTSNSSKWYYYYSFIFILIHT*
spada_crp5800_chrU_005M_1	CRP5800	chrU	5598371	5599255	-	6.3e-66	0.922	1190	396.8	MTKLALCMLSLFCILVLATAQSATVQSTFNLYNPEQHNWDLRAVSAFCATWDADQPLSWRSKYGWTAFCGPVGPQGQASCGRCLRVTNTKTGDQQIARIIDQCHNGGLDLDVGVFQRLDSDRSGNAQGHLIVNYAFVDCGD*
spada_crp5800_chrU_007M_1	CRP5800	chrU	7882552	7883225	-	6e-70	0.866	1238	431.6	MENTQRKLSLLVLCFLVGTMLVSGQSANNVRATYNNYNPQNINWDYNTASVYCATWDANQPLSWRSKYGWTAFCGPAGPTGRDSCGKCLTVTNTATGAQVTVRIVDQCSNGGLDLDVNVFNQIDTNGQGVQNGHLTVNYSFVNCGD*
spada_crp5800_chrU_013M_1	CRP5800	chrU	13851547	13851855	+	4.1e-20	0.796	645	51	MSMQLFLLDKVLIFCVLALASAQSANNVKATYQSYNPHKIKWNLNTSGVFCAAQDGNKSLSWRSEFGWAAFCGHAVGKGVCGKCLNVCMHMLLLLELFFYCA*
spada_crp5800_chrU_020M_1	CRP5800	chrU	20914485	20915230	-	2.6e-111	0.911	1828	764.3	MGKLAVLILVCLIAATIAEQCGRQAGGKTCPNNLCCSQYGYCGTTDEYCGPNCQSNCHGSSGGGESASNVRATYHYYQPDQHGWDLNAVSAYCSTWDASKPYSWRSKYGWTAFCGPVGPRGQASCGKCLRVTNSGTGAQETVRIVDQCSNGGLDLDVGVFNRIDTDGRGYQQGHLIVSYQFVDCGNELDITNPLFSIIDAKQ*
spada_crp5800_chrU_121M_1	CRP5800	chrU	121308204	121309438	-	1.1e-46	0.874	1239	235.8	MLKQLFVLDLVLIFCVLALASAQSANNVTATYQSFNLTQTKQGIGNKWNLNTSGVFCAAQDGNKPLSWRSKYGWAAFCGPVGPVGKSACGKCLNVTNQDGGNSAVQQKSITPTTQTVRIVDECSNGGLDLDMDVFDLLDTSGDGNAQGYLLVDYEFVDCGTTTYLFYLIIVLISIKKIIHIVVFRVNSVLPCNIRHFRFIDDITEGKSKFSQINRSKPKFAQIAWGNRNFLKL*
spada_crp5800_chrU_138M_1	CRP5800	chrU	138279951	138281088	+	3.2e-70	0.865	1217	427.6	MVSTQRTLSLLVLCFLVGTMLVNGQSANNVRATYHLYNPQNINWNYNTASVYCATWDANQPLSWRQKYGWTAFCGPQGPHGRDSCGKCLRVTNTATGAQATVRIVDQCANGGLDLDVNVFNQIDTNGQGYQQGHLTVNYVFVNC*
spada_crp5800_chrU_142M_1	CRP5800	chrU	142187568	142187930	+	1.4e-35	0.862	722	148.4	MESTQRKLSLLVFCFLVGMMLVSGQSANGVRSTYHLYNPQNINWDYNRASVYCATWDANQPLEWRKKYGWTAFCGPQGPRGRDSCGKCLRVCVVLTHFRNIYQNIRAYFIDLFKFMCRQT*
spada_crp5800_chrU_145M_1	CRP5800	chrU	145890195	145890479	-	6.5e-18	0.884	617	30.3	MFKQIFLLDLVLIFCVLALASAQSARFVEAKYRSFNSSNLNTSGVLCAAQDGNKSFSWPSKYGLTAFCGPVGPVGKAACGKCLDVSYVCIMFAV*
spada_crp5940_chr3_32M_1	CRP5940	chr3	32072952	32073353	-	1.5e-52	0.907	1123	235.6	MAGISAVIIVISIFLMVLVVADDMSSSSLSSSSSSVIRLPSKVTAEGKNVCAGAVASSWCPVKCFRTDPVCGVDGVTYWCGCAEAACAGVKVGKMGFCEVGSGGSAPLSAQAFLLLHIVWLIVLAFSVFFGLF*
spada_crp5940_chr5_28M_1	CRP5940	chr5	28139562	28139924	+	1.5e-52	0.909	1087	258.4	MPKFSIILTFIALIFIFPILTTAENEESSVLRLPSQNVCSVTTPSSCPAKCFRTDPVCGADGVTYWCGCAEAACAGAKVAKLGFCEVGNGGSATFPGQALLLVHIVWLIVLGFSVLFGFF*
spada_crp6020_chr6_17M_1	CRP6020	chr6	17496285	17496896	-	8.4e-63	0.9	1717	322.1	MKTSFLAFSILCLAFICKTIAAPEPVLDISGKQLTTGVKYYILPVIRGKGGGLTVANHGENNQTCPLYVVQEKLEVKNGEAVTFTPYNAKQGVILTSTDLNIKSFVTKTKCPQTQVWKLLKELTGVWFLATGGVEGNPSMATVGNWFKIEKADKDYVLSFCPAEACKCQTLCRELGLFVDDKGNKHLALSDQIPSFRVVFKRA*
spada_crp6020_chr6_17M_2	CRP6020	chr6	17507849	17508466	-	5.3e-62	0.923	1677	322.6	MKTSFLAFSIIFLAFICKTFAAPEPVLDISGKKVTTGVKYYILPVIRGKGGGLTVVNENNLNGNNNTCPLYVLQEKLEVKNGQAVTFTPYNAKKGVILTSTDLNIKSYVTKTTCAQSQVWKLNKVLSGVWFLATGGVEGNPGFDTIFNWFKIEKADKDYVFSFCPSVCKCQTLCRELGLYVYDHGKKHLALSDQVPSFRVVFKRA*
spada_crp6020_chr6_17M_3	CRP6020	chr6	17512446	17513087	+	9.7e-71	0.789	1720	351.8	MKNTLLAFFFLFTFLSSQPLLGAAEASNEQVVDTLGKKLRADANYYIIPVPIYKCGPYGKCRSSGSSLALASNGKTCPLDVVVVDRYQALPLTFIPVNPKKGVIRVSTDLNIKFSSRATCLHHSMVWKLDRFNVSKRQWFITIGGVAGNPGWETINNWFKIEKYGDAYKLVFCPSVVQSFKHMCKDVGVFVDENGNKRLALSDVPLKVKFQQA*
spada_crp6020_chr6_17M_4	CRP6020	chr6	17515870	17516511	-	3e-70	0.789	1719	349.6	MKNTLLAFFFLFTFLSSQPLLGAAEASNEQVVDTLGKKLRADANYYIIPVPIYKCGPYGKCRSSGSSLALASIGKTCPLDVVVVDRYQALPLTFIPVNPKKGVIRVSTDLNIKFSSRATCLHHSMVWKLDRFNVSKRQWFITIGGVAGNPGWETINNWFKIEKYGDAYKLVFCPSVVQSFKHMCKDVGVFVDENGNKRLALSDVPLKVKFQQA*
spada_crp6020_chr6_17M_5	CRP6020	chr6	17548610	17549224	+	3.7e-65	0.802	1789	309.8	MKSTFLAFLLLIALTSQPLLSSSLEHVVDITGKNLRANAYYNVLLSMPYTNSRSPEGLGLSNNIGQPCPLDVIVVSRYQSLPIRFTPLNLKKGVIRVSSDLNIMFRSNSSCPYHTTVWKLDRFDASKGKSFVTTDGFIGNPGPQSISNWFKIEKYVEGYKLVYCPIVCPSCKHECKNVGLFEDENGNKRLALSDVPYQVKFVKV*
spada_crp6020_chr6_17M_6	CRP6020	chr6	17551412	17551996	+	1.8e-57	0.789	1676	244.8	MLALLLLLALSSQPLFVSSKTSLNQVLDISGKKLRTDSDYYIIPANGGDISLESSIGESCPLHVVVVKHRQGLGFPLRLAPVKGDIRVSTDLNIMLGNYDDRCPNYSVVWKIDPYSKEATFVTTNGILGHPGSNSIHSWFKIEKYEDAYKLVYCPNVCPSCNHVCKDIGIYKYKNREMRLALTNVPLKIKFQQA*
spada_crp6020_chr6_17M_7	CRP6020	chr6	17558688	17559326	+	4.3e-67	0.762	1769	330.6	MKGTMLAFLLLFALSSQPLLGSAEASPDQVIDTSGKKLRADTNYYIIPAKPFTTCGFVSCFNSGGIALETVGESCPLDVVVVKHNQGLPLRFTPVNNKKGVVRVSTDLNIKFSNDAYDSRCPNHSLVWKIDPFSKEETFVTTNGVLGNPGSNTIHNWFQIEKYEDAYKLVYCPNVCPSCKHVCKDIGIYVYKYREMRLALTNVPFKVKFQKA*
spada_crp6020_chr6_17M_8	CRP6020	chr6	17561145	17561786	+	1.7e-69	0.784	1743	345.2	MKSICILLAVLFALSTQPLLGEADASPEQVVDTEGKKVRAGVDYYIRPVPTTPCDGRGPCVVGSGFVLIARSPNETCPLNVVVVEGFRGQGVTFTPVNPKKGVIRVSTDLNIKTSLNTSCEESTIWTLDDFDSSTGQWFVTTGGVLGNPGKDTVDNWFKIEKYEDDYKFVFCPTVCNFCKVMCRNVGIFRDSNGNQRVALTDVPYKVRFQPSA*
spada_crp6020_chr7_10M_1	CRP6020	chr7	10697950	10698567	+	2.3e-63	0.88	1661	288.7	MKLHFPLLFLLLTLFTTKPLQGAEQPEEVRDTSGNLVRNSINYFILPSSIQCGTRCEMALLNTNKTCPLDVVEEEEAMQFSFVPFNFKKGVIRVSTDLNVIHSFPTNCSTSSVTVWKVDKVDVATSQRFVTTGGVQGNPGRETVDNWFKIERFESGYKLVFCPTVCRECEVVCKDIGIFLDENRNTRFVLSDFPFGVKFQRACCE*
spada_crp6120_chr6_02M_1	CRP6120	chr6	2357804	2358433	-	4.8e-79	0.688	1965	388.3	MNPILSLSLSFFLVFVFITNLSPNNAAKQVLDIHGTPLIPGSQYYIFPASENPNSGGLTLNKVGNLECPVTVLQNNAMIGLPVKFTIPENSTGNILTGTDLEIEFTKKADCAEASKWLMFVDHNTQLSCVGIGGATNYHGIETISGKFLIVKHGSGHVYRLGFCLDVTGNCGYIGLQMFNSEEGGSRLFLTAIDVYSVLFVEANGNSAL*
spada_crp6120_chr6_02M_2	CRP6120	chr6	2371386	2372018	-	1.3e-85	0.646	1985	410.7	MNPILSLTISFFLFAFITNLSPNNAAKQVLDIHGTPLIPGSQYYIFPASENPNSGGLTLNKVGDLECPVTVLQNNAMIGLPVKFTVPENNTGNILTGTDLEIEFTKKPDCAESSKWLMFLDHNTQLSCVGIGGATNYHGIETISGKFLIVKHGSGHVYRLGFCLDVTGDCGYIGLQMFNSEEGGSRLFLTAVDAYSVVFVDANGNSALSI*
spada_crp6120_chr6_02M_3	CRP6120	chr6	2543091	2543720	-	4.8e-79	0.688	1965	388.3	MNPILSLSLSFFLVFVFITNLSPNNAAKQVLDIHGTPLIPGSQYYIFPASENPNSGGLTLNKVGNLECPVTVLQNNAMIGLPVKFTIPENSTGNILTGTDLEIEFTKKADCAEASKWLMFVDHNTQLSCVGIGGATNYHGIETISGKFLIVKHGSGHVYRLGFCLDVTGNCGYIGLQMFNSEEGGSRLFLTAIDVYSVLFVEANGNSAL*
spada_crp6120_chr6_08M_1	CRP6120	chr6	8761873	8762562	+	6.8e-68	0.766	1928	230.3	MKPTLVTTLCFLLFSFTIYFPLPFTHANKIIVKDIFGNPVVPSGSYYIWPDYLINGGELRLGETENSTCPFTVLQDYSNLGPGLPVKFTPQNQTSSDDPITLMLPIEITFENKPDCAESSKWLVVEAENEYPTPWVTIDGTNKNVYDGYFMIVGFKKTGYLIFFCHKLLSPTPGVCIYLSRRNDENGMRLVYEMDGDALGAVFVNVNDAARARRSSVLKKDHAFRLPMI*
spada_crp6120_chr6_08M_2	CRP6120	chr6	8769063	8769719	+	2.8e-66	0.775	1939	240.4	MKPTLVTTLCFLLFSFTIYFPLPFTHANDFIVKDIFGNPVVPSGSYYIWPDYLVSGGELRLGETENSTCPFTVLQDYSNLGPGLPVKFTPQNQTSGDDPITLSLHIDIAFENKPDCAESSKWLVVEAENEYPTPWLAIDGTGKKVYDDGWFEIIGYKKTGYLIYFCHKLSPTLGECIYLSRKNDKNGMRLVYEMDGDALAAVFVNINDAARARRSSAI*
spada_crp6120_chr6_12M_1	CRP6120	chr6	12197937	12198545	-	8.9e-74	0.801	1830	352.5	MKSTLFTFSLLFSFTYFPLAFTETVEDINGNPVFPGGKYYIAPLISKGGGGGLKLGKTGDSECPVTVIQDFSEVVRGFPVRFIIRVRRGVIFTTDELDIEFVKKPKCAESAKWVLAHDDFPTSWVGIGDNIDAFQGKFKIETLGSGSGAYKLVYCPLFSAPPGACSDIGRYRDENGWRLVPTENDPFRVVFVDATESEKAVV*
spada_crp6120_chr6_12M_2	CRP6120	chr6	12230164	12230775	-	6.3e-76	0.824	1869	370.2	MKSTLFTFSLLLFSFTYFPLAFTETVEDINGNPVFPGGKYYIAPLISKGGGGGLKLGKTGDSECPVTVLQDFSEVVRGLPVRFTIIVKRGVIFTTDEVDIEFVKKPKCAESAKWVLAHDDFPTSWVGIGDNIDAFQGKFKIETLGSGSGAYKLVYCPLFSAPPGACSDIGRYRDENGWRLVPTENDPFRVVFIDATESEKAVV*
spada_crp6120_chr6_12M_3	CRP6120	chr6	12257363	12257998	-	7.1e-82	0.857	1990	389.9	MKPTFLTTLSLLLFALATYFPLAFTEQVRDSNGNPIFFSSRFYVKPSIFGAAGGGVKLGETGNSSCPLTVLQDYSEVVNGLPVKFSTDAEIFIDLISTDTSRVDIVFPEKPECAESSKWLLIEDDFPRPWVGIGGIEDYIGKHIIDGKFKIVKHGFGYKLVFCPTFTAPPGLCHDIGRYDDKNGRRLILTEDDPYEVVFEHVAIGTERSVV*
spada_crp6120_chr6_12M_4	CRP6120	chr6	12272386	12273048	+	4.9e-97	0.892	2055	489.5	MKHVLSLTLSFLLFVFTTNLSLAFSNDAVEQVLDINGNPIFPGGKYYILPAIRGPLGGGLRLGKSSNSDCEVTVVQDYNEVINGVPVKFSIPEISPGIIFTGTPIDIEFTKKPNCVESSKWLIFVDSVIQKACVGIGGPENYPGFRTLSGTFNIEKHESGFGYRLGYCVKDSPTCLDIGRAHEEVEDEGGSRLHLTHQVAFAVVFVDAASYEAGIIKSVA*
spada_crp6120_chr6_12M_5	CRP6120	chr6	12290204	12290854	+	1.2e-99	0.905	2071	522.9	MKHLLSLTLSFFIFVFITNLSLATSNDVEQVLDINGNPIFPGGQYYILPALRGPGGGGVRLGRTGDLKCPVTVLQDRREVKNGLPVKFTIPGISPGIIFTGTPLEIEYTKKPSCAASTKWLIFVDNVIGKACIGIGGPENYPGVQTLKGKFNIQKHASGFGYNLGFCVTGSPTCLDIGRFDNDEAGRRLNLTEHEVYQVVFVDAATYEAEYIKSVV*
spada_crp6120_chr6_12M_6	CRP6120	chr6	12295696	12296241	+	6.4e-34	0.644	1359	90.8	MKTTLLSTLYFILFALTTYFPLHFTQLFLRMLKTENINDFIFTGYTSLDIVFEKKTKCAESSKWVVVKGGFMEPWIGIGGGVNGKSVIDGLFKIERIRGFLRYKLVFCPTISDPPGLCNNIGRFFDNENGLRLIMSENFKPFEVVFVDVEDAPRSGRSVV*
spada_crp6120_chr6_12M_7	CRP6120	chr6	12299112	12299753	+	2.8e-68	0.729	1960	287.9	MKPTLLATLPFLLFALTTYFPLPFTQGVEQVKDKNGNPILVSKKYFIWPADGSGGGLRLNETEQCPLVVQQAFSEDVKSLPLKFIPTENINDFIFTGYTSLDIVFEKKTKCAESSKWVVVKGGFMEPWIGIGGGVNGKSVIDGLFKIETIRSFRGYKLVFCPTISDPTGQCNNIGRFFDNENGLRLIMSENFKPFEVVFVDVEDTAGFGRSVV*
spada_crp6120_chr6_12M_8	CRP6120	chr6	12314208	12314849	+	9e-77	0.844	1935	325.6	MNSVCSLTILSLSFLLFVFITNLSLVFSNDNVEIVVDKNGIPLIPGTSYYISPANTGGRITLGKTVDSDCSFLVLQDDEKMIYGRQVKFSLSVGIIPASLIFTNTALDIEFVYKDSCVESSKWLIFVDNVNNNKSFVGIGGPENYPQGTQILNGKFNIKKSGSENAYKFGFCVKETPSCWDIGRYMSIGEEGGRRLSFNATEDFEAVFAAIAT*
spada_crp6120_chrU_026M_1	CRP6120	chrU	26230678	26231316	+	8.3e-63	0.891	1836	310	MKPSLLTFSFLLLFVFSLAFSTLVDEQVVVDTNGNPIFPGGRYYLMPPIFGAAGGGVKLGHDTESSTCPVAVFQDYSEVVNGLQVKFIIPGISPGIIFTGTTLNISFVEKPQCVESSIWAIVAGWPAWIGIGGDEDHQESEILTGKFNIQKHGLGYKFVFCPTYTIPPGSCYDIVKIDDVNGRRLILPMDDVSAPFEFVLFDAGDATRNSVV*
spada_crp6120_chrU_088M_1	CRP6120	chrU	88157986	88158651	+	7.2e-67	0.926	1900	307.2	MKLVLSLTLSFLIFAFITTLSLAFSNDEQVLDTNGNPIVPGGEYYIFPATQDPYKGGLRLAKTGDSKCPVTILQNENITGLPVKFTIQGISNDIIMTGTELKIEFTKKPNCVKSSQWLMFFDYDASSFNVIIGVDEYIPEIIIIDGTFYIQKYGNAYKLGFCNDDMGEQNCLDIMRWNNSKDGGSRLRLILKAEQEVQDPYPVVFVDAPSFESGILMNVSL*
spada_crp6120_chrU_096M_1	CRP6120	chrU	96547138	96547812	-	1.4e-77	0.717	2037	330.8	MKFIYSLIISFLLFAFITTNLPLAFSYDDGRYIMDSDMWPVHPDGHYALIPSFMGINIGRVYLGKTGDSTCPVTVLEQDFTSERGIPLKFSVPGDPYYGEIFTGKPVDIEFVRKPDCVESSKWLIFVDNVIQKSCVGIGGPENYPGMQILNGTFLIRRNGGGVRYIYKFVFCVNGSTTNCSDIGYYKIGEMGGRLILNAKQASSFLFVENYSYKDKDGIIKSVA*
spada_crp6120_chrU_105M_1	CRP6120	chrU	105531049	105531699	+	1.8e-73	0.63	1975	351.2	MKPVLSLTLSFFLFSFITNISPNNAIEQVLDINGTPLTPGGQYYILPESDNPSIGGLILNKIDDLECPVTVVQDITVIGLPVKFSMLENSTSNILPGTDLEIEFTTKPDCAKSSKWSMFVDHDTQLSFVGIGGSANNPGVETTSGKFLVVKHQHGSGHAYRIGFCLDTTGDCGFIALEFFNSEDGGPRLIFTVNDAYSVVFVDAASIKSASHALPI*
spada_crp6120_chrU_109M_1	CRP6120	chrU	109408921	109409592	+	1.5e-64	0.726	1945	229.2	MNLTLVTTLCFLLFSFTTYFPLPFVSSSFPSSPTDADLIVKDIHGNPVVPSGRYFIWPEFLVSGGGFRLGETENSTCPFTVLQDYSNLGHGLPVKLTPQNQPSSDDPITRGLHLDIAFDYKPDCAESSKWLMVEAENEFPTPWLAIDGTGKNVHDGWFELTRYKRSGYLIFFCYKNDGCIYLSRKNDKNGMRLVYETDGDGDALGAVFVKDDDAARARISSVV*
spada_crp6120_chrU_114M_1	CRP6120	chrU	114847853	114848469	-	4.5e-36	0.741	1578	139.2	MKPILVTTLSFLLFALTTNFPIAFTQDVEQVKDTDGNFVVAHGKYYLYPASGTTGGGVKLGMQGNQWSSIVFEDEDTFLVSEHTPSQGFEVVLSDSQVAESYKWVMDNEIGQIPYIGIKGINDNRTFINGWFIIQKHGSGYKLQFCPISQVCVDIGRKKFDGEDVWRLVLNTLNIEDIFEFVFVRATA*
spada_crp6120_chrU_150M_1	CRP6120	chrU	150811249	150811878	-	1.4e-81	0.688	1965	388.3	MNPILSLSLSFFLVFVFITNLSPNNAAKQVLDIHGTPLIPGSQYYIFPASENPNSGGLTLNKVGNLECPVTVLQNNAMIGLPVKFTIPENSTGNILTGTDLEIEFTKKADCAEASKWLMFVDHNTQLSCVGIGGATNYHGIETISGKFLIVKHGSGHVYRLGFCLDVTGNCGYIGLQMFNSEEGGSRLFLTAIDVYSVLFVEANGNSAL*
spada_crp6120_chrU_153M_1	CRP6120	chrU	153013029	153013712	+	3.7e-64	0.692	1937	220.2	MKPTLVTTLCFLLFSFTTYFPLPFTHAGIIVKDIYGKPVVPSGSYFIWPDYLVSGGELRLGVTENSTCPFTVLQDYSNYGHGFPVKFTPQNQTSSDDPITLGLHLDIAFDYKPVCAESTKWLVVEAENEYPTPWLAIDGTGKNVYDDGWFELIAYERTGYLIYFCHKLSSTRGECRYISRKNDKNGMRLVFDDGDYLAAVFVNVDDIVRARGSSIVKKDRAFTLPMI*
spada_crp6120_chrU_161M_1	CRP6120	chrU	161135448	161136101	-	2.2e-82	0.691	2001	387.4	MSPVLSLTLSFFLFTFITNLSPNNAVQPVFDKHGNPLTPGNQYYILPASDNPSSGGLTLDKVGDSVCPLTVLQNNAVTGLPVKFTILENSTSNIVTGTDLEIEFINKPDCAESSKWLMVVDHVTQLSFVGIGGPANYPGVELISGKFLILKHGSGNAYRVGFCLDTTGDCAYLGLQEFNSGEGGSRLILTAINAYSVVFVDAASIKSGNSANSALPI*
spada_crp6130_chr3_37M_1	CRP6130	chr3	37800921	37801550	-	1e-82	0.799	1925	514.3	MKFIQLCFLISLLVLLNTKALQGAKPDRVVDRHGKPLESGKGYYVWQFWAHDIGGLTLSSTRNKTCPLDVIRNPKELGSPVYFSAPGFKHIPTQTDLSIKIRFRSSSCNQSKVLKLSKEGSGFWFLSTGGVAGDVVSKFKIEKLEGDTGIPIYIFKFCPSVPGALCAPVRTFTDTDGTKVMAVGDGNDLEPYYVRFQRVSTFTPKNSIT*
spada_crp6130_chr3_37M_2	CRP6130	chr3	37803360	37803995	-	4.3e-112	0.862	2067	730.3	MKFIQLFCFLSLLVLFNTKPLQGAEPEAVVDKQGNPLKPGEGYYVFPLWADNGGITLGHTRNKTCPLDVIRNPDAIGTPVYFSASGLDYIPTLTDLTIEIPILGSPCNEPKVWRLLKVGSGFWFVSTGGAAGDLVSKFKIERLAGEHAYEIYSFKFCPSVPGVLCAPVGTFVDTDGTKVMAVGDGIEEPYYVRFQKASTFAQSNNQDLSSV*
spada_crp6130_chr3_37M_3	CRP6130	chr3	37809277	37809918	-	4.9e-109	0.757	2061	672.8	MKFIQLFCFLSLSALFNTKALQGDKPEAVVDKQGNPLKPGEGYYVFPLWADNGGITLGQTRNKTCPLDVIRNPEAIGSPVYFYEYEHDYIPTLTDLTVEIPILGSPCSERKVWKISKEGTRARFWFVSTGGFPGNLFSQFKIERLEGEHAYEIYSFLYCPSVPGTLCAPVGTFVDTDGTKVMALGAGIEEPYYVRFQKASTFTQNKNQDFSGV*
spada_crp6130_chr6_13M_1	CRP6130	chr6	13416445	13417068	-	7.9e-83	0.926	1574	78.9	MKPTFLTLSLILFALTICFSLAFAQVSEQVFDTNGNPIFPGGTFYIMPSIFGAAGGGLRLGKTKNSKCPLTVLQDYSEVVNGLPVKFTRLEAGHDIISTNTALDIAFTTKPDCAESSKWVLVDDFNKLTGPWVGIGGTEDNEGKHIINGFFKIQKHGFGYKLVFCPDITAPPGACYDIGRHDDFTGRLLVLANNDPYEVVFVDAMGN*
spada_crp6150_chr0_03M_1	CRP6150	chr0	3170309	3170425	+	5.3e-06	0.75	300	-97.8	MSTRSLTIFIIAHVWLFMITISVAQIVLDPSGHPVEDR*
spada_crp6150_chr0_21M_1	CRP6150	chr0	21489788	21490384	-	4.3e-82	0.831	1802	429.3	MSTTLIKITSLSLMLCLFMSIKTLAQSENEKILDTKGHPLERGKEYYIKPAITDSGGRFTLIDRNGSCPLYVGQENTDLGKGLPVIFTPFAKEDKVIKDSRDFKVKFSASSICVQSTEWKLGDRDTKSGRRVIIAGSDGSYFRIVKAEFEGVYNIRFCPTDTCSFCRFDCGFVGGLRENGKILLALDGGVLPVVFVRA*
spada_crp6150_chr0_21M_2	CRP6150	chr0	21563044	21563631	+	8.1e-59	0.902	1705	320.4	MIKITSLSLMLWLFMTIPTSAQPENEEVLDLTGRPLESGRKYYIRSDVSDFGGRITLVNKNGSCPLYVGQETTDFGQGLSVILTPLENDDTVVKVNRDFKVKFSSSSSCGQSTEWKLGDRDNRSGRRLIIAGSDGNSFRILKISFGIEGVIGNYNIRFCPSDTVNCGTVGNLRENGKILLALDDRNVLRVGFERA*
spada_crp6150_chr3_03M_1	CRP6150	chr3	3661592	3662203	+	3.2e-94	0.889	1853	579.4	MSIRPLTIFIIAHVWLFMITTSVAQIVIDTSGEPVEDDEEYFIRPAITGNGGGSILVTRNGPCPLHVGLGNSEGTLGMAVKFTPFAPRHDDDDDDVRLNRDLRVTFQGFTGCGQSTDWRLGEKDATSGRRLIVTGRDNGAGSHGNFFRIVQTQTGGIYNIQWCPTEACPSCKVQCGTVGVIRENGKILLALDGGALPVVFQKE*
spada_crp6150_chr3_03M_2	CRP6150	chr3	3670063	3670674	+	1e-92	0.909	1853	567.5	MSTRSLTIFIIAHVLLFMITTSVAQIVIDTSGEPVEDDEEYFIRPAITGNGGGSILVTRNAPCPLHVGLGNSEGTLGVAVKFTPFAPRHDDDDDDVRLNRDLRVTFQGFTGCGQSTDWRLGEKDATSGRRLIVTGRDNGAGSHGNFFRIVQTQTGGIYNIQWCPTEACPSCKVQCGTVGVIRENGKILLALDGGALPVVFQKE*
spada_crp6150_chr8_14M_1	CRP6150	chr8	14674558	14675166	+	1.1e-85	0.839	1866	505.4	MRLSIRTLIILAHVCLFITTTTIAQFVLDTVGEPVEGDEEYFIRPVITNKGGRSTMVSRNESCPLHVGLELTGLGRGLVVKFTPFAPHHDFDDVRVNRDLRITFQASSSCVQSTEWRLGEKDTKSGRRLIITGTDSATNGSYGNFFRIVETPLEGMYNIQWCPTEVCPSCKFECGTVDMLNENGKILLALDGGPLPLVFQKE*
spada_crp6150_chr8_14M_2	CRP6150	chr8	14831589	14832191	+	8.4e-83	0.788	1827	499.4	MSTISFTIFILANVWLLVVTTSIAQFVIDTSGEPVENDEDYFIRPAITGNGGSLTLVTRNSCPFNVGLDPDAPQGFAVLLSPFVSNREEDEVRLGRDLRVIFQAGTSCGQSTEWRLGERDATTGRRFIITGRDDSTVGSYGNFFRIVQTPSRGIFNIQWCPTEVCPSCKFECGTVGIVRENGKILLALDGSALPVAFQKE*
spada_crp6150_chrU_085M_1	CRP6150	chrU	85837221	85837826	+	4.7e-74	0.765	1804	458.9	MTTRSFTVIIVAHVCVFMITTSIAQLVIDTNGEPVEAGDEYFIRPIITGNGGTTLVTRNGSCPLDVGLEQNSDLPGLIAVFTPFSSDHDDEDVRLSRDLRVQFLASNCGQSSEWRLGERDATSGRRLITTGRDDGTVGSFGNFFRIVQSQTLGIYNIQWCPREVCPSCWFECGTIGIIRENGKSLLALDGGDALPVVFQKE*
spada_crp6150_chrU_100M_1	CRP6150	chrU	100937873	100938481	-	3.4e-84	0.775	1857	500.6	MSTKSLTIFILANVCLLMTTTSIAQFVIDTSGEPVEDDEEYFIRPAITGNGGRFTLVPINDACLLHVGLENADLSPGLALVFSPFAPHHDDDEVRLNRDLKVIFQASTACGQSTEWKLGERDATTGRRFVIIGRDSGTVGSFGNFFKIVETAVRNIYNIQWCPTEVCPNCKFECGTVGIVRENGKILLALDGTPLPIVFQKE*
spada_crp6150_chrU_144M_1	CRP6150	chrU	144842720	144843325	+	2.2e-93	0.85	1846	573	MSTRSLTIFILAHVWLLMATTSIAQFVIDTSGEPVEDDEEYFIRPAITGNGGGSTLVTGNGPCPLHVGLDNTEGTLGVAVKFTPFAPQHDDDDVRLNRDLRVTFLTSTSCGQSTDWRLGEKDATSGRRLIVTGRDNGAGSQGNFFRIVQTQTGGTYNIQWCPTEACPSCKVQCGTVGVIRENGKNLLALDGDALPVVFQKE*
spada_crp6250_chr1_21M_1	CRP6250	chr1	21654218	21656937	+	5.6e-153	0.774	2809	945.4	MVFFGIWRHSELGPNKMEYAFLLLLLLFHIFLPHSYGKPNGVCVSQGGRYPPFKSEGNPPKRGPKDLTLCRVFRKKTCCDVTHTHPALLSVRKLSSGGEASSECLHLWELLECAICDPSVGTQPGPPLICASLCERIYEACSNAYFSMDVKSQVLAPCGVNDFVCGRAAEWVSNGTDLCLAAGFRVKSSDIVHVASEETFCYGDKASLGSVADSWKASQFESTKKGENSVIFDDFQQWTRDMPFKERVSWAIGGMVLTAGLVFISKRKSNSQRQKLAAIKRTARKLGSRMADQQPSNAPEIRKRIS*
