# Supplementary material for: Detecting small plant peptides using SPADA (Small Peptide Alignment Discovery Application)
Source: BMC Bioinformatics. 2013 Nov 20;14:335. doi: 10.1186/1471-2105-14-335 (PMC3924332; doi:10.1186/1471-2105-14-335)
Supplement: Additional file 9 — File S2. CRP predictions made by SPADA in A. thaliana and M. truncatula using search E-value threshold of 0.001 (in GFF3 format). [file 1471-2105-14-335-S9.zip › File_S2/SPADA_CRP_Arabidopsis.gff]

##gff-version 3
Chr1	.	gene	22492020	22492470	.	-	.	ID=h0003.01
Chr1	GeneWise_SplicePredictor Augustus_evidence	mRNA	22492020	22492470	.	-	.	ID=spada_crp0000_chr1_22M_1;Parent=h0003.01;Note=GeneWise_SplicePredictor Augustus_evidence
Chr1	.	exon	22492020	22492189	.	-	.	Parent=spada_crp0000_chr1_22M_1
Chr1	.	exon	22492410	22492470	.	-	.	Parent=spada_crp0000_chr1_22M_1
Chr1	.	CDS	22492410	22492470	.	-	0	Parent=spada_crp0000_chr1_22M_1
Chr1	.	CDS	22492020	22492189	.	-	2	Parent=spada_crp0000_chr1_22M_1
Chr2	.	gene	528397	528885	.	+	.	ID=h0004.01
Chr2	GeneWise_SplicePredictor Augustus_evidence	mRNA	528397	528885	.	+	.	ID=spada_crp0000_chr2_00M_1;Parent=h0004.01;Note=GeneWise_SplicePredictor Augustus_evidence
Chr2	.	exon	528397	528460	.	+	.	Parent=spada_crp0000_chr2_00M_1
Chr2	.	exon	528716	528885	.	+	.	Parent=spada_crp0000_chr2_00M_1
Chr2	.	CDS	528397	528460	.	+	0	Parent=spada_crp0000_chr2_00M_1
Chr2	.	CDS	528716	528885	.	+	2	Parent=spada_crp0000_chr2_00M_1
Chr2	.	gene	538319	538842	.	+	.	ID=h0005.01
Chr2	GeneWise_SplicePredictor Augustus_evidence	mRNA	538319	538842	.	+	.	ID=spada_crp0000_chr2_00M_2;Parent=h0005.01;Note=GeneWise_SplicePredictor Augustus_evidence
Chr2	.	exon	538319	538382	.	+	.	Parent=spada_crp0000_chr2_00M_2
Chr2	.	exon	538673	538842	.	+	.	Parent=spada_crp0000_chr2_00M_2
Chr2	.	CDS	538319	538382	.	+	0	Parent=spada_crp0000_chr2_00M_2
Chr2	.	CDS	538673	538842	.	+	2	Parent=spada_crp0000_chr2_00M_2
Chr2	.	gene	540071	540407	.	+	.	ID=h0006.01
Chr2	GeneWise_SplicePredictor Augustus_evidence	mRNA	540071	540407	.	+	.	ID=spada_crp0000_chr2_00M_3;Parent=h0006.01;Note=GeneWise_SplicePredictor Augustus_evidence
Chr2	.	exon	540071	540134	.	+	.	Parent=spada_crp0000_chr2_00M_3
Chr2	.	exon	540238	540407	.	+	.	Parent=spada_crp0000_chr2_00M_3
Chr2	.	CDS	540071	540134	.	+	0	Parent=spada_crp0000_chr2_00M_3
Chr2	.	CDS	540238	540407	.	+	2	Parent=spada_crp0000_chr2_00M_3
Chr2	.	gene	544755	545169	.	+	.	ID=h0008.01
Chr2	GeneWise_SplicePredictor Augustus_evidence	mRNA	544755	545169	.	+	.	ID=spada_crp0000_chr2_00M_4;Parent=h0008.01;Note=GeneWise_SplicePredictor Augustus_evidence
Chr2	.	exon	544755	544818	.	+	.	Parent=spada_crp0000_chr2_00M_4
Chr2	.	exon	545012	545169	.	+	.	Parent=spada_crp0000_chr2_00M_4
Chr2	.	CDS	544755	544818	.	+	0	Parent=spada_crp0000_chr2_00M_4
Chr2	.	CDS	545012	545169	.	+	2	Parent=spada_crp0000_chr2_00M_4
Chr2	.	gene	546664	547026	.	+	.	ID=h0009.01
Chr2	GeneWise_SplicePredictor Augustus_evidence	mRNA	546664	547026	.	+	.	ID=spada_crp0000_chr2_00M_5;Parent=h0009.01;Note=GeneWise_SplicePredictor Augustus_evidence
Chr2	.	exon	546664	546733	.	+	.	Parent=spada_crp0000_chr2_00M_5
Chr2	.	exon	546854	547026	.	+	.	Parent=spada_crp0000_chr2_00M_5
Chr2	.	CDS	546664	546733	.	+	0	Parent=spada_crp0000_chr2_00M_5
Chr2	.	CDS	546854	547026	.	+	2	Parent=spada_crp0000_chr2_00M_5
Chr2	.	gene	13583430	13584020	.	+	.	ID=h0011.02
Chr2	GeneWise_SplicePredictor Augustus_evidence	mRNA	13583430	13584020	.	+	.	ID=spada_crp0000_chr2_13M_1;Parent=h0011.02;Note=GeneWise_SplicePredictor Augustus_evidence
Chr2	.	exon	13583430	13583493	.	+	.	Parent=spada_crp0000_chr2_13M_1
Chr2	.	exon	13583824	13584020	.	+	.	Parent=spada_crp0000_chr2_13M_1
Chr2	.	CDS	13583430	13583493	.	+	0	Parent=spada_crp0000_chr2_13M_1
Chr2	.	CDS	13583824	13584020	.	+	2	Parent=spada_crp0000_chr2_13M_1
Chr2	.	gene	13587709	13588187	.	+	.	ID=h0012.02
Chr2	Augustus_evidence	mRNA	13587709	13588187	.	+	.	ID=spada_crp0000_chr2_13M_2;Parent=h0012.02;Note=Augustus_evidence
Chr2	.	exon	13587709	13587781	.	+	.	Parent=spada_crp0000_chr2_13M_2
Chr2	.	exon	13588006	13588187	.	+	.	Parent=spada_crp0000_chr2_13M_2
Chr2	.	CDS	13587709	13587781	.	+	0	Parent=spada_crp0000_chr2_13M_2
Chr2	.	CDS	13588006	13588187	.	+	2	Parent=spada_crp0000_chr2_13M_2
Chr5	.	gene	25485692	25486062	.	+	.	ID=h0015.01
Chr5	GeneWise_SplicePredictor Augustus_evidence	mRNA	25485692	25486062	.	+	.	ID=spada_crp0000_chr5_25M_1;Parent=h0015.01;Note=GeneWise_SplicePredictor Augustus_evidence
Chr5	.	exon	25485692	25485746	.	+	.	Parent=spada_crp0000_chr5_25M_1
Chr5	.	exon	25485896	25486062	.	+	.	Parent=spada_crp0000_chr5_25M_1
Chr5	.	CDS	25485692	25485746	.	+	0	Parent=spada_crp0000_chr5_25M_1
Chr5	.	CDS	25485896	25486062	.	+	2	Parent=spada_crp0000_chr5_25M_1
Chr3	.	gene	23401257	23401591	.	-	.	ID=h0031.01
Chr3	GeneWise_SplicePredictor Augustus_evidence	mRNA	23401257	23401591	.	-	.	ID=spada_crp0030_chr3_23M_1;Parent=h0031.01;Note=GeneWise_SplicePredictor Augustus_evidence
Chr3	.	exon	23401257	23401456	.	-	.	Parent=spada_crp0030_chr3_23M_1
Chr3	.	exon	23401534	23401591	.	-	.	Parent=spada_crp0030_chr3_23M_1
Chr3	.	CDS	23401534	23401591	.	-	0	Parent=spada_crp0030_chr3_23M_1
Chr3	.	CDS	23401257	23401456	.	-	2	Parent=spada_crp0030_chr3_23M_1
Chr1	.	gene	20517078	20517403	.	+	.	ID=h0055.01
Chr1	GeneWise_SplicePredictor Augustus_evidence	mRNA	20517078	20517403	.	+	.	ID=spada_crp0090_chr1_20M_1;Parent=h0055.01;Note=GeneWise_SplicePredictor Augustus_evidence
Chr1	.	exon	20517078	20517141	.	+	.	Parent=spada_crp0090_chr1_20M_1
Chr1	.	exon	20517225	20517403	.	+	.	Parent=spada_crp0090_chr1_20M_1
Chr1	.	CDS	20517078	20517141	.	+	0	Parent=spada_crp0090_chr1_20M_1
Chr1	.	CDS	20517225	20517403	.	+	2	Parent=spada_crp0090_chr1_20M_1
Chr1	.	gene	28472405	28472754	.	+	.	ID=h0056.01
Chr1	GeneWise_SplicePredictor Augustus_evidence	mRNA	28472405	28472754	.	+	.	ID=spada_crp0090_chr1_28M_1;Parent=h0056.01;Note=GeneWise_SplicePredictor Augustus_evidence
Chr1	.	exon	28472405	28472468	.	+	.	Parent=spada_crp0090_chr1_28M_1
Chr1	.	exon	28472576	28472754	.	+	.	Parent=spada_crp0090_chr1_28M_1
Chr1	.	CDS	28472405	28472468	.	+	0	Parent=spada_crp0090_chr1_28M_1
Chr1	.	CDS	28472576	28472754	.	+	2	Parent=spada_crp0090_chr1_28M_1
Chr2	.	gene	11087411	11087755	.	+	.	ID=h0058.01
Chr2	GeneWise_SplicePredictor Augustus_evidence	mRNA	11087411	11087755	.	+	.	ID=spada_crp0090_chr2_11M_1;Parent=h0058.01;Note=GeneWise_SplicePredictor Augustus_evidence
Chr2	.	exon	11087411	11087474	.	+	.	Parent=spada_crp0090_chr2_11M_1
Chr2	.	exon	11087577	11087755	.	+	.	Parent=spada_crp0090_chr2_11M_1
Chr2	.	CDS	11087411	11087474	.	+	0	Parent=spada_crp0090_chr2_11M_1
Chr2	.	CDS	11087577	11087755	.	+	2	Parent=spada_crp0090_chr2_11M_1
Chr2	.	gene	11089281	11089597	.	+	.	ID=h0059.01
Chr2	GeneWise_SplicePredictor Augustus_evidence	mRNA	11089281	11089597	.	+	.	ID=spada_crp0090_chr2_11M_2;Parent=h0059.01;Note=GeneWise_SplicePredictor Augustus_evidence
Chr2	.	exon	11089281	11089344	.	+	.	Parent=spada_crp0090_chr2_11M_2
Chr2	.	exon	11089419	11089597	.	+	.	Parent=spada_crp0090_chr2_11M_2
Chr2	.	CDS	11089281	11089344	.	+	0	Parent=spada_crp0090_chr2_11M_2
Chr2	.	CDS	11089419	11089597	.	+	2	Parent=spada_crp0090_chr2_11M_2
Chr5	.	gene	17907216	17907550	.	-	.	ID=h0061.01
Chr5	GeneWise_SplicePredictor Augustus_evidence	mRNA	17907216	17907550	.	-	.	ID=spada_crp0090_chr5_17M_1;Parent=h0061.01;Note=GeneWise_SplicePredictor Augustus_evidence
Chr5	.	exon	17907216	17907394	.	-	.	Parent=spada_crp0090_chr5_17M_1
Chr5	.	exon	17907487	17907550	.	-	.	Parent=spada_crp0090_chr5_17M_1
Chr5	.	CDS	17907487	17907550	.	-	0	Parent=spada_crp0090_chr5_17M_1
Chr5	.	CDS	17907216	17907394	.	-	2	Parent=spada_crp0090_chr5_17M_1
Chr5	.	gene	17909092	17909444	.	-	.	ID=h0062.01
Chr5	GeneWise_SplicePredictor Augustus_evidence	mRNA	17909092	17909444	.	-	.	ID=spada_crp0090_chr5_17M_2;Parent=h0062.01;Note=GeneWise_SplicePredictor Augustus_evidence
Chr5	.	exon	17909092	17909270	.	-	.	Parent=spada_crp0090_chr5_17M_2
Chr5	.	exon	17909381	17909444	.	-	.	Parent=spada_crp0090_chr5_17M_2
Chr5	.	CDS	17909381	17909444	.	-	0	Parent=spada_crp0090_chr5_17M_2
Chr5	.	CDS	17909092	17909270	.	-	2	Parent=spada_crp0090_chr5_17M_2
Chr1	.	gene	6781674	6782024	.	-	.	ID=h0063.01
Chr1	GeneWise_SplicePredictor Augustus_evidence	mRNA	6781674	6782024	.	-	.	ID=spada_crp0100_chr1_06M_1;Parent=h0063.01;Note=GeneWise_SplicePredictor Augustus_evidence
Chr1	.	exon	6781674	6781846	.	-	.	Parent=spada_crp0100_chr1_06M_1
Chr1	.	exon	6781961	6782024	.	-	.	Parent=spada_crp0100_chr1_06M_1
Chr1	.	CDS	6781961	6782024	.	-	0	Parent=spada_crp0100_chr1_06M_1
Chr1	.	CDS	6781674	6781846	.	-	2	Parent=spada_crp0100_chr1_06M_1
Chr1	.	gene	12187018	12187423	.	-	.	ID=h0092.01
Chr1	GeneWise_SplicePredictor	mRNA	12187018	12187423	.	-	.	ID=spada_crp0220_chr1_12M_1;Parent=h0092.01;Note=GeneWise_SplicePredictor
Chr1	.	exon	12187018	12187184	.	-	.	Parent=spada_crp0220_chr1_12M_1
Chr1	.	exon	12187363	12187423	.	-	.	Parent=spada_crp0220_chr1_12M_1
Chr1	.	CDS	12187363	12187423	.	-	0	Parent=spada_crp0220_chr1_12M_1
Chr1	.	CDS	12187018	12187184	.	-	2	Parent=spada_crp0220_chr1_12M_1
Chr4	.	gene	8220816	8221193	.	+	.	ID=h0093.02
Chr4	Augustus_evidence	mRNA	8220816	8221193	.	+	.	ID=spada_crp0220_chr4_08M_1;Parent=h0093.02;Note=Augustus_evidence
Chr4	.	exon	8220816	8220873	.	+	.	Parent=spada_crp0220_chr4_08M_1
Chr4	.	exon	8220967	8221193	.	+	.	Parent=spada_crp0220_chr4_08M_1
Chr4	.	CDS	8220816	8220873	.	+	0	Parent=spada_crp0220_chr4_08M_1
Chr4	.	CDS	8220967	8221193	.	+	2	Parent=spada_crp0220_chr4_08M_1
Chr4	.	gene	10334911	10335282	.	-	.	ID=h0094.02
Chr4	Augustus_evidence	mRNA	10334911	10335282	.	-	.	ID=spada_crp0220_chr4_10M_1;Parent=h0094.02;Note=Augustus_evidence
Chr4	.	exon	10334911	10335095	.	-	.	Parent=spada_crp0220_chr4_10M_1
Chr4	.	exon	10335225	10335282	.	-	.	Parent=spada_crp0220_chr4_10M_1
Chr4	.	CDS	10335225	10335282	.	-	0	Parent=spada_crp0220_chr4_10M_1
Chr4	.	CDS	10334911	10335095	.	-	2	Parent=spada_crp0220_chr4_10M_1
Chr5	.	gene	2676177	2676580	.	-	.	ID=h0095.01
Chr5	Augustus_evidence	mRNA	2676177	2676580	.	-	.	ID=spada_crp0220_chr5_02M_1;Parent=h0095.01;Note=Augustus_evidence
Chr5	.	exon	2676177	2676364	.	-	.	Parent=spada_crp0220_chr5_02M_1
Chr5	.	exon	2676520	2676580	.	-	.	Parent=spada_crp0220_chr5_02M_1
Chr5	.	CDS	2676520	2676580	.	-	0	Parent=spada_crp0220_chr5_02M_1
Chr5	.	CDS	2676177	2676364	.	-	2	Parent=spada_crp0220_chr5_02M_1
Chr5	.	gene	6504478	6504900	.	+	.	ID=h0097.02
Chr5	Augustus_evidence	mRNA	6504478	6504900	.	+	.	ID=spada_crp0220_chr5_06M_1;Parent=h0097.02;Note=Augustus_evidence
Chr5	.	exon	6504478	6504598	.	+	.	Parent=spada_crp0220_chr5_06M_1
Chr5	.	exon	6504719	6504900	.	+	.	Parent=spada_crp0220_chr5_06M_1
Chr5	.	CDS	6504478	6504598	.	+	0	Parent=spada_crp0220_chr5_06M_1
Chr5	.	CDS	6504719	6504900	.	+	2	Parent=spada_crp0220_chr5_06M_1
Chr1	.	gene	13105206	13105570	.	-	.	ID=h0102.01
Chr1	GeneWise_SplicePredictor Augustus_evidence	mRNA	13105206	13105570	.	-	.	ID=spada_crp0240_chr1_13M_1;Parent=h0102.01;Note=GeneWise_SplicePredictor Augustus_evidence
Chr1	.	exon	13105206	13105387	.	-	.	Parent=spada_crp0240_chr1_13M_1
Chr1	.	exon	13105507	13105570	.	-	.	Parent=spada_crp0240_chr1_13M_1
Chr1	.	CDS	13105507	13105570	.	-	0	Parent=spada_crp0240_chr1_13M_1
Chr1	.	CDS	13105206	13105387	.	-	2	Parent=spada_crp0240_chr1_13M_1
Chr1	.	gene	23827711	23828048	.	-	.	ID=h0104.01
Chr1	GeneWise_SplicePredictor	mRNA	23827711	23828048	.	-	.	ID=spada_crp0240_chr1_23M_1;Parent=h0104.01;Note=GeneWise_SplicePredictor
Chr1	.	exon	23827711	23827870	.	-	.	Parent=spada_crp0240_chr1_23M_1
Chr1	.	exon	23827990	23828048	.	-	.	Parent=spada_crp0240_chr1_23M_1
Chr1	.	CDS	23827990	23828048	.	-	0	Parent=spada_crp0240_chr1_23M_1
Chr1	.	CDS	23827711	23827870	.	-	1	Parent=spada_crp0240_chr1_23M_1
Chr1	.	gene	26282425	26282907	.	+	.	ID=h0105.01
Chr1	GeneWise_SplicePredictor Augustus_evidence	mRNA	26282425	26282907	.	+	.	ID=spada_crp0240_chr1_26M_1;Parent=h0105.01;Note=GeneWise_SplicePredictor Augustus_evidence
Chr1	.	exon	26282425	26282485	.	+	.	Parent=spada_crp0240_chr1_26M_1
Chr1	.	exon	26282747	26282907	.	+	.	Parent=spada_crp0240_chr1_26M_1
Chr1	.	CDS	26282425	26282485	.	+	0	Parent=spada_crp0240_chr1_26M_1
Chr1	.	CDS	26282747	26282907	.	+	2	Parent=spada_crp0240_chr1_26M_1
Chr1	.	gene	26286496	26286929	.	+	.	ID=h0106.01
Chr1	GeneWise_SplicePredictor Augustus_evidence	mRNA	26286496	26286929	.	+	.	ID=spada_crp0240_chr1_26M_2;Parent=h0106.01;Note=GeneWise_SplicePredictor Augustus_evidence
Chr1	.	exon	26286496	26286556	.	+	.	Parent=spada_crp0240_chr1_26M_2
Chr1	.	exon	26286769	26286929	.	+	.	Parent=spada_crp0240_chr1_26M_2
Chr1	.	CDS	26286496	26286556	.	+	0	Parent=spada_crp0240_chr1_26M_2
Chr1	.	CDS	26286769	26286929	.	+	2	Parent=spada_crp0240_chr1_26M_2
Chr1	.	gene	26287522	26287948	.	+	.	ID=h0107.01
Chr1	GeneWise_SplicePredictor Augustus_evidence	mRNA	26287522	26287948	.	+	.	ID=spada_crp0240_chr1_26M_3;Parent=h0107.01;Note=GeneWise_SplicePredictor Augustus_evidence
Chr1	.	exon	26287522	26287582	.	+	.	Parent=spada_crp0240_chr1_26M_3
Chr1	.	exon	26287785	26287948	.	+	.	Parent=spada_crp0240_chr1_26M_3
Chr1	.	CDS	26287522	26287582	.	+	0	Parent=spada_crp0240_chr1_26M_3
Chr1	.	CDS	26287785	26287948	.	+	2	Parent=spada_crp0240_chr1_26M_3
Chr3	.	gene	10319481	10320092	.	-	.	ID=h0112.01
Chr3	GeneWise_SplicePredictor Augustus_evidence	mRNA	10319481	10320092	.	-	.	ID=spada_crp0240_chr3_10M_1;Parent=h0112.01;Note=GeneWise_SplicePredictor Augustus_evidence
Chr3	.	exon	10319481	10319650	.	-	.	Parent=spada_crp0240_chr3_10M_1
Chr3	.	exon	10320029	10320092	.	-	.	Parent=spada_crp0240_chr3_10M_1
Chr3	.	CDS	10320029	10320092	.	-	0	Parent=spada_crp0240_chr3_10M_1
Chr3	.	CDS	10319481	10319650	.	-	2	Parent=spada_crp0240_chr3_10M_1
Chr3	.	gene	10321741	10322306	.	-	.	ID=h0113.01
Chr3	GeneWise_SplicePredictor Augustus_evidence	mRNA	10321741	10322306	.	-	.	ID=spada_crp0240_chr3_10M_2;Parent=h0113.01;Note=GeneWise_SplicePredictor Augustus_evidence
Chr3	.	exon	10321741	10321916	.	-	.	Parent=spada_crp0240_chr3_10M_2
Chr3	.	exon	10322243	10322306	.	-	.	Parent=spada_crp0240_chr3_10M_2
Chr3	.	CDS	10322243	10322306	.	-	0	Parent=spada_crp0240_chr3_10M_2
Chr3	.	CDS	10321741	10321916	.	-	2	Parent=spada_crp0240_chr3_10M_2
Chr4	.	gene	7677866	7678247	.	-	.	ID=h0115.01
Chr4	GeneWise_SplicePredictor Augustus_evidence	mRNA	7677866	7678247	.	-	.	ID=spada_crp0240_chr4_07M_1;Parent=h0115.01;Note=GeneWise_SplicePredictor Augustus_evidence
Chr4	.	exon	7677866	7678083	.	-	.	Parent=spada_crp0240_chr4_07M_1
Chr4	.	exon	7678190	7678247	.	-	.	Parent=spada_crp0240_chr4_07M_1
Chr4	.	CDS	7678190	7678247	.	-	0	Parent=spada_crp0240_chr4_07M_1
Chr4	.	CDS	7677866	7678083	.	-	2	Parent=spada_crp0240_chr4_07M_1
Chr4	.	gene	14308967	14309379	.	-	.	ID=h0116.01
Chr4	GeneWise_SplicePredictor Augustus_evidence	mRNA	14308967	14309379	.	-	.	ID=spada_crp0240_chr4_14M_1;Parent=h0116.01;Note=GeneWise_SplicePredictor Augustus_evidence
Chr4	.	exon	14308967	14309148	.	-	.	Parent=spada_crp0240_chr4_14M_1
Chr4	.	exon	14309316	14309379	.	-	.	Parent=spada_crp0240_chr4_14M_1
Chr4	.	CDS	14309316	14309379	.	-	0	Parent=spada_crp0240_chr4_14M_1
Chr4	.	CDS	14308967	14309148	.	-	2	Parent=spada_crp0240_chr4_14M_1
Chr2	.	gene	10461199	10462818	.	+	.	ID=h0119.02
Chr2	GeneWise_SplicePredictor	mRNA	10461199	10462818	.	+	.	ID=spada_crp0260_chr2_10M_1;Parent=h0119.02;Note=GeneWise_SplicePredictor
Chr2	.	exon	10461199	10461265	.	+	.	Parent=spada_crp0260_chr2_10M_1
Chr2	.	exon	10462634	10462818	.	+	.	Parent=spada_crp0260_chr2_10M_1
Chr2	.	CDS	10461199	10461265	.	+	0	Parent=spada_crp0260_chr2_10M_1
Chr2	.	CDS	10462634	10462818	.	+	2	Parent=spada_crp0260_chr2_10M_1
Chr2	.	gene	10468340	10469286	.	+	.	ID=h0120.01
Chr2	GeneWise_SplicePredictor	mRNA	10468340	10469286	.	+	.	ID=spada_crp0260_chr2_10M_2;Parent=h0120.01;Note=GeneWise_SplicePredictor
Chr2	.	exon	10468340	10468389	.	+	.	Parent=spada_crp0260_chr2_10M_2
Chr2	.	exon	10469079	10469286	.	+	.	Parent=spada_crp0260_chr2_10M_2
Chr2	.	CDS	10468340	10468389	.	+	0	Parent=spada_crp0260_chr2_10M_2
Chr2	.	CDS	10469079	10469286	.	+	1	Parent=spada_crp0260_chr2_10M_2
Chr5	.	gene	15756299	15756884	.	-	.	ID=h0126.01
Chr5	GeneWise_SplicePredictor Augustus_evidence	mRNA	15756299	15756884	.	-	.	ID=spada_crp0260_chr5_15M_1;Parent=h0126.01;Note=GeneWise_SplicePredictor Augustus_evidence
Chr5	.	exon	15756299	15756510	.	-	.	Parent=spada_crp0260_chr5_15M_1
Chr5	.	exon	15756827	15756884	.	-	.	Parent=spada_crp0260_chr5_15M_1
Chr5	.	CDS	15756827	15756884	.	-	0	Parent=spada_crp0260_chr5_15M_1
Chr5	.	CDS	15756299	15756510	.	-	2	Parent=spada_crp0260_chr5_15M_1
Chr1	.	gene	8510502	8510896	.	-	.	ID=h0141.02
Chr1	Augustus_evidence	mRNA	8510502	8510896	.	-	.	ID=spada_crp0300_chr1_08M_1;Parent=h0141.02;Note=Augustus_evidence
Chr1	.	exon	8510502	8510725	.	-	.	Parent=spada_crp0300_chr1_08M_1
Chr1	.	exon	8510824	8510896	.	-	.	Parent=spada_crp0300_chr1_08M_1
Chr1	.	CDS	8510824	8510896	.	-	0	Parent=spada_crp0300_chr1_08M_1
Chr1	.	CDS	8510502	8510725	.	-	2	Parent=spada_crp0300_chr1_08M_1
Chr1	.	gene	11860486	11860891	.	-	.	ID=h0143.01
Chr1	GeneWise_SplicePredictor Augustus_evidence	mRNA	11860486	11860891	.	-	.	ID=spada_crp0300_chr1_11M_1;Parent=h0143.01;Note=GeneWise_SplicePredictor Augustus_evidence
Chr1	.	exon	11860486	11860646	.	-	.	Parent=spada_crp0300_chr1_11M_1
Chr1	.	exon	11860807	11860891	.	-	.	Parent=spada_crp0300_chr1_11M_1
Chr1	.	CDS	11860807	11860891	.	-	0	Parent=spada_crp0300_chr1_11M_1
Chr1	.	CDS	11860486	11860646	.	-	2	Parent=spada_crp0300_chr1_11M_1
Chr1	.	gene	22023337	22023714	.	+	.	ID=h0144.02
Chr1	Augustus_evidence	mRNA	22023337	22023714	.	+	.	ID=spada_crp0300_chr1_22M_1;Parent=h0144.02;Note=Augustus_evidence
Chr1	.	exon	22023337	22023435	.	+	.	Parent=spada_crp0300_chr1_22M_1
Chr1	.	exon	22023559	22023714	.	+	.	Parent=spada_crp0300_chr1_22M_1
Chr1	.	CDS	22023337	22023435	.	+	0	Parent=spada_crp0300_chr1_22M_1
Chr1	.	CDS	22023559	22023714	.	+	0	Parent=spada_crp0300_chr1_22M_1
Chr2	.	gene	1197885	1198249	.	+	.	ID=h0146.01
Chr2	GeneWise_SplicePredictor Augustus_evidence	mRNA	1197885	1198249	.	+	.	ID=spada_crp0300_chr2_01M_1;Parent=h0146.01;Note=GeneWise_SplicePredictor Augustus_evidence
Chr2	.	exon	1197885	1197966	.	+	.	Parent=spada_crp0300_chr2_01M_1
Chr2	.	exon	1198110	1198249	.	+	.	Parent=spada_crp0300_chr2_01M_1
Chr2	.	CDS	1197885	1197966	.	+	0	Parent=spada_crp0300_chr2_01M_1
Chr2	.	CDS	1198110	1198249	.	+	2	Parent=spada_crp0300_chr2_01M_1
Chr2	.	gene	1214428	1214843	.	+	.	ID=h0148.01
Chr2	GeneWise_SplicePredictor Augustus_evidence	mRNA	1214428	1214843	.	+	.	ID=spada_crp0300_chr2_01M_2;Parent=h0148.01;Note=GeneWise_SplicePredictor Augustus_evidence
Chr2	.	exon	1214428	1214515	.	+	.	Parent=spada_crp0300_chr2_01M_2
Chr2	.	exon	1214704	1214843	.	+	.	Parent=spada_crp0300_chr2_01M_2
Chr2	.	CDS	1214428	1214515	.	+	0	Parent=spada_crp0300_chr2_01M_2
Chr2	.	CDS	1214704	1214843	.	+	2	Parent=spada_crp0300_chr2_01M_2
Chr2	.	gene	1217568	1217932	.	+	.	ID=h0149.01
Chr2	GeneWise_SplicePredictor Augustus_evidence	mRNA	1217568	1217932	.	+	.	ID=spada_crp0300_chr2_01M_3;Parent=h0149.01;Note=GeneWise_SplicePredictor Augustus_evidence
Chr2	.	exon	1217568	1217655	.	+	.	Parent=spada_crp0300_chr2_01M_3
Chr2	.	exon	1217793	1217932	.	+	.	Parent=spada_crp0300_chr2_01M_3
Chr2	.	CDS	1217568	1217655	.	+	0	Parent=spada_crp0300_chr2_01M_3
Chr2	.	CDS	1217793	1217932	.	+	2	Parent=spada_crp0300_chr2_01M_3
Chr2	.	gene	1221111	1221522	.	+	.	ID=h0151.01
Chr2	GeneWise_SplicePredictor Augustus_evidence	mRNA	1221111	1221522	.	+	.	ID=spada_crp0300_chr2_01M_4;Parent=h0151.01;Note=GeneWise_SplicePredictor Augustus_evidence
Chr2	.	exon	1221111	1221202	.	+	.	Parent=spada_crp0300_chr2_01M_4
Chr2	.	exon	1221369	1221522	.	+	.	Parent=spada_crp0300_chr2_01M_4
Chr2	.	CDS	1221111	1221202	.	+	0	Parent=spada_crp0300_chr2_01M_4
Chr2	.	CDS	1221369	1221522	.	+	1	Parent=spada_crp0300_chr2_01M_4
Chr2	.	gene	1238683	1239071	.	+	.	ID=h0153.02
Chr2	GeneWise_SplicePredictor	mRNA	1238683	1239071	.	+	.	ID=spada_crp0300_chr2_01M_5;Parent=h0153.02;Note=GeneWise_SplicePredictor
Chr2	.	exon	1238683	1238770	.	+	.	Parent=spada_crp0300_chr2_01M_5
Chr2	.	exon	1238932	1239071	.	+	.	Parent=spada_crp0300_chr2_01M_5
Chr2	.	CDS	1238683	1238770	.	+	0	Parent=spada_crp0300_chr2_01M_5
Chr2	.	CDS	1238932	1239071	.	+	2	Parent=spada_crp0300_chr2_01M_5
Chr2	.	gene	1243663	1243992	.	+	.	ID=h0154.01
Chr2	GeneWise_SplicePredictor	mRNA	1243663	1243992	.	+	.	ID=spada_crp0300_chr2_01M_6;Parent=h0154.01;Note=GeneWise_SplicePredictor
Chr2	.	exon	1243663	1243744	.	+	.	Parent=spada_crp0300_chr2_01M_6
Chr2	.	exon	1243916	1243992	.	+	.	Parent=spada_crp0300_chr2_01M_6
Chr2	.	CDS	1243663	1243744	.	+	0	Parent=spada_crp0300_chr2_01M_6
Chr2	.	CDS	1243916	1243992	.	+	2	Parent=spada_crp0300_chr2_01M_6
Chr2	.	gene	5643169	5643615	.	-	.	ID=h0155.01
Chr2	GeneWise_SplicePredictor Augustus_evidence	mRNA	5643169	5643615	.	-	.	ID=spada_crp0300_chr2_05M_1;Parent=h0155.01;Note=GeneWise_SplicePredictor Augustus_evidence
Chr2	.	exon	5643169	5643338	.	-	.	Parent=spada_crp0300_chr2_05M_1
Chr2	.	exon	5643555	5643615	.	-	.	Parent=spada_crp0300_chr2_05M_1
Chr2	.	CDS	5643555	5643615	.	-	0	Parent=spada_crp0300_chr2_05M_1
Chr2	.	CDS	5643169	5643338	.	-	2	Parent=spada_crp0300_chr2_05M_1
Chr2	.	gene	6088369	6088738	.	+	.	ID=h0156.01
Chr2	GeneWise_SplicePredictor Augustus_evidence	mRNA	6088369	6088738	.	+	.	ID=spada_crp0300_chr2_06M_1;Parent=h0156.01;Note=GeneWise_SplicePredictor Augustus_evidence
Chr2	.	exon	6088369	6088447	.	+	.	Parent=spada_crp0300_chr2_06M_1
Chr2	.	exon	6088587	6088738	.	+	.	Parent=spada_crp0300_chr2_06M_1
Chr2	.	CDS	6088369	6088447	.	+	0	Parent=spada_crp0300_chr2_06M_1
Chr2	.	CDS	6088587	6088738	.	+	2	Parent=spada_crp0300_chr2_06M_1
Chr2	.	gene	10774621	10774976	.	-	.	ID=h0159.01
Chr2	GeneWise_SplicePredictor	mRNA	10774621	10774976	.	-	.	ID=spada_crp0300_chr2_10M_1;Parent=h0159.01;Note=GeneWise_SplicePredictor
Chr2	.	exon	10774621	10774799	.	-	.	Parent=spada_crp0300_chr2_10M_1
Chr2	.	exon	10774904	10774976	.	-	.	Parent=spada_crp0300_chr2_10M_1
Chr2	.	CDS	10774904	10774976	.	-	0	Parent=spada_crp0300_chr2_10M_1
Chr2	.	CDS	10774621	10774799	.	-	2	Parent=spada_crp0300_chr2_10M_1
Chr2	.	gene	14083144	14083578	.	-	.	ID=h0160.01
Chr2	GeneWise_SplicePredictor Augustus_evidence	mRNA	14083144	14083578	.	-	.	ID=spada_crp0300_chr2_14M_1;Parent=h0160.01;Note=GeneWise_SplicePredictor Augustus_evidence
Chr2	.	exon	14083144	14083301	.	-	.	Parent=spada_crp0300_chr2_14M_1
Chr2	.	exon	14083494	14083578	.	-	.	Parent=spada_crp0300_chr2_14M_1
Chr2	.	CDS	14083494	14083578	.	-	0	Parent=spada_crp0300_chr2_14M_1
Chr2	.	CDS	14083144	14083301	.	-	2	Parent=spada_crp0300_chr2_14M_1
Chr2	.	gene	14406240	14406742	.	+	.	ID=h0161.01
Chr2	GeneWise_SplicePredictor Augustus_evidence	mRNA	14406240	14406742	.	+	.	ID=spada_crp0300_chr2_14M_2;Parent=h0161.01;Note=GeneWise_SplicePredictor Augustus_evidence
Chr2	.	exon	14406240	14406306	.	+	.	Parent=spada_crp0300_chr2_14M_2
Chr2	.	exon	14406564	14406742	.	+	.	Parent=spada_crp0300_chr2_14M_2
Chr2	.	CDS	14406240	14406306	.	+	0	Parent=spada_crp0300_chr2_14M_2
Chr2	.	CDS	14406564	14406742	.	+	2	Parent=spada_crp0300_chr2_14M_2
Chr2	.	gene	14407732	14412865	.	+	.	ID=h0162.01
Chr2	GeneWise_SplicePredictor	mRNA	14407732	14412865	.	+	.	ID=spada_crp0300_chr2_14M_3;Parent=h0162.01;Note=GeneWise_SplicePredictor
Chr2	.	exon	14407732	14407819	.	+	.	Parent=spada_crp0300_chr2_14M_3
Chr2	.	exon	14412729	14412865	.	+	.	Parent=spada_crp0300_chr2_14M_3
Chr2	.	CDS	14407732	14407819	.	+	0	Parent=spada_crp0300_chr2_14M_3
Chr2	.	CDS	14412729	14412865	.	+	2	Parent=spada_crp0300_chr2_14M_3
Chr2	.	gene	17846115	17846593	.	-	.	ID=h0163.01
Chr2	GeneWise_SplicePredictor Augustus_evidence	mRNA	17846115	17846593	.	-	.	ID=spada_crp0300_chr2_17M_1;Parent=h0163.01;Note=GeneWise_SplicePredictor Augustus_evidence
Chr2	.	exon	17846115	17846266	.	-	.	Parent=spada_crp0300_chr2_17M_1
Chr2	.	exon	17846506	17846593	.	-	.	Parent=spada_crp0300_chr2_17M_1
Chr2	.	CDS	17846506	17846593	.	-	0	Parent=spada_crp0300_chr2_17M_1
Chr2	.	CDS	17846115	17846266	.	-	2	Parent=spada_crp0300_chr2_17M_1
Chr3	.	gene	1223305	1223714	.	+	.	ID=h0164.01
Chr3	GeneWise_SplicePredictor Augustus_evidence	mRNA	1223305	1223714	.	+	.	ID=spada_crp0300_chr3_01M_1;Parent=h0164.01;Note=GeneWise_SplicePredictor Augustus_evidence
Chr3	.	exon	1223305	1223389	.	+	.	Parent=spada_crp0300_chr3_01M_1
Chr3	.	exon	1223557	1223714	.	+	.	Parent=spada_crp0300_chr3_01M_1
Chr3	.	CDS	1223305	1223389	.	+	0	Parent=spada_crp0300_chr3_01M_1
Chr3	.	CDS	1223557	1223714	.	+	2	Parent=spada_crp0300_chr3_01M_1
Chr3	.	gene	1224966	1225325	.	+	.	ID=h0165.01
Chr3	GeneWise_SplicePredictor Augustus_evidence	mRNA	1224966	1225325	.	+	.	ID=spada_crp0300_chr3_01M_2;Parent=h0165.01;Note=GeneWise_SplicePredictor Augustus_evidence
Chr3	.	exon	1224966	1225050	.	+	.	Parent=spada_crp0300_chr3_01M_2
Chr3	.	exon	1225165	1225325	.	+	.	Parent=spada_crp0300_chr3_01M_2
Chr3	.	CDS	1224966	1225050	.	+	0	Parent=spada_crp0300_chr3_01M_2
Chr3	.	CDS	1225165	1225325	.	+	2	Parent=spada_crp0300_chr3_01M_2
Chr3	.	gene	2205392	2205706	.	+	.	ID=h0166.01
Chr3	GeneWise_SplicePredictor Augustus_evidence	mRNA	2205392	2205706	.	+	.	ID=spada_crp0300_chr3_02M_1;Parent=h0166.01;Note=GeneWise_SplicePredictor Augustus_evidence
Chr3	.	exon	2205392	2205464	.	+	.	Parent=spada_crp0300_chr3_02M_1
Chr3	.	exon	2205567	2205706	.	+	.	Parent=spada_crp0300_chr3_02M_1
Chr3	.	CDS	2205392	2205464	.	+	0	Parent=spada_crp0300_chr3_02M_1
Chr3	.	CDS	2205567	2205706	.	+	2	Parent=spada_crp0300_chr3_02M_1
Chr3	.	gene	2212063	2212413	.	+	.	ID=h0168.01
Chr3	GeneWise_SplicePredictor Augustus_evidence	mRNA	2212063	2212413	.	+	.	ID=spada_crp0300_chr3_02M_2;Parent=h0168.01;Note=GeneWise_SplicePredictor Augustus_evidence
Chr3	.	exon	2212063	2212132	.	+	.	Parent=spada_crp0300_chr3_02M_2
Chr3	.	exon	2212247	2212413	.	+	.	Parent=spada_crp0300_chr3_02M_2
Chr3	.	CDS	2212063	2212132	.	+	0	Parent=spada_crp0300_chr3_02M_2
Chr3	.	CDS	2212247	2212413	.	+	2	Parent=spada_crp0300_chr3_02M_2
Chr3	.	gene	5771022	5771516	.	-	.	ID=h0169.01
Chr3	GeneWise_SplicePredictor Augustus_evidence	mRNA	5771022	5771516	.	-	.	ID=spada_crp0300_chr3_05M_1;Parent=h0169.01;Note=GeneWise_SplicePredictor Augustus_evidence
Chr3	.	exon	5771022	5771188	.	-	.	Parent=spada_crp0300_chr3_05M_1
Chr3	.	exon	5771432	5771516	.	-	.	Parent=spada_crp0300_chr3_05M_1
Chr3	.	CDS	5771432	5771516	.	-	0	Parent=spada_crp0300_chr3_05M_1
Chr3	.	CDS	5771022	5771188	.	-	2	Parent=spada_crp0300_chr3_05M_1
Chr3	.	gene	5850792	5851278	.	+	.	ID=h0170.02
Chr3	Augustus_evidence	mRNA	5850792	5851278	.	+	.	ID=spada_crp0300_chr3_05M_2;Parent=h0170.02;Note=Augustus_evidence
Chr3	.	exon	5850792	5850876	.	+	.	Parent=spada_crp0300_chr3_05M_2
Chr3	.	exon	5851121	5851278	.	+	.	Parent=spada_crp0300_chr3_05M_2
Chr3	.	CDS	5850792	5850876	.	+	0	Parent=spada_crp0300_chr3_05M_2
Chr3	.	CDS	5851121	5851278	.	+	2	Parent=spada_crp0300_chr3_05M_2
Chr3	.	gene	17858379	17858823	.	-	.	ID=h0171.01
Chr3	GeneWise_SplicePredictor Augustus_evidence	mRNA	17858379	17858823	.	-	.	ID=spada_crp0300_chr3_17M_1;Parent=h0171.01;Note=GeneWise_SplicePredictor Augustus_evidence
Chr3	.	exon	17858379	17858536	.	-	.	Parent=spada_crp0300_chr3_17M_1
Chr3	.	exon	17858739	17858823	.	-	.	Parent=spada_crp0300_chr3_17M_1
Chr3	.	CDS	17858739	17858823	.	-	0	Parent=spada_crp0300_chr3_17M_1
Chr3	.	CDS	17858379	17858536	.	-	2	Parent=spada_crp0300_chr3_17M_1
Chr4	.	gene	18515213	18515602	.	+	.	ID=h0172.01
Chr4	GeneWise_SplicePredictor Augustus_evidence	mRNA	18515213	18515602	.	+	.	ID=spada_crp0300_chr4_18M_1;Parent=h0172.01;Note=GeneWise_SplicePredictor Augustus_evidence
Chr4	.	exon	18515213	18515276	.	+	.	Parent=spada_crp0300_chr4_18M_1
Chr4	.	exon	18515418	18515602	.	+	.	Parent=spada_crp0300_chr4_18M_1
Chr4	.	CDS	18515213	18515276	.	+	0	Parent=spada_crp0300_chr4_18M_1
Chr4	.	CDS	18515418	18515602	.	+	2	Parent=spada_crp0300_chr4_18M_1
Chr5	.	gene	6448182	6448704	.	-	.	ID=h0173.01
Chr5	GeneWise_SplicePredictor Augustus_evidence	mRNA	6448182	6448704	.	-	.	ID=spada_crp0300_chr5_06M_1;Parent=h0173.01;Note=GeneWise_SplicePredictor Augustus_evidence
Chr5	.	exon	6448182	6448351	.	-	.	Parent=spada_crp0300_chr5_06M_1
Chr5	.	exon	6448620	6448704	.	-	.	Parent=spada_crp0300_chr5_06M_1
Chr5	.	CDS	6448620	6448704	.	-	0	Parent=spada_crp0300_chr5_06M_1
Chr5	.	CDS	6448182	6448351	.	-	2	Parent=spada_crp0300_chr5_06M_1
Chr5	.	gene	6449803	6450245	.	-	.	ID=h0174.02
Chr5	Augustus_evidence	mRNA	6449803	6450245	.	-	.	ID=spada_crp0300_chr5_06M_2;Parent=h0174.02;Note=Augustus_evidence
Chr5	.	exon	6449803	6449969	.	-	.	Parent=spada_crp0300_chr5_06M_2
Chr5	.	exon	6450164	6450245	.	-	.	Parent=spada_crp0300_chr5_06M_2
Chr5	.	CDS	6450164	6450245	.	-	0	Parent=spada_crp0300_chr5_06M_2
Chr5	.	CDS	6449803	6449969	.	-	2	Parent=spada_crp0300_chr5_06M_2
Chr5	.	gene	10276243	10276626	.	-	.	ID=h0175.01
Chr5	GeneWise_SplicePredictor Augustus_evidence	mRNA	10276243	10276626	.	-	.	ID=spada_crp0300_chr5_10M_1;Parent=h0175.01;Note=GeneWise_SplicePredictor Augustus_evidence
Chr5	.	exon	10276243	10276409	.	-	.	Parent=spada_crp0300_chr5_10M_1
Chr5	.	exon	10276539	10276626	.	-	.	Parent=spada_crp0300_chr5_10M_1
Chr5	.	CDS	10276539	10276626	.	-	0	Parent=spada_crp0300_chr5_10M_1
Chr5	.	CDS	10276243	10276409	.	-	2	Parent=spada_crp0300_chr5_10M_1
Chr5	.	gene	22010063	22010410	.	+	.	ID=h0176.02
Chr5	Augustus_evidence	mRNA	22010063	22010410	.	+	.	ID=spada_crp0300_chr5_22M_1;Parent=h0176.02;Note=Augustus_evidence
Chr5	.	exon	22010063	22010135	.	+	.	Parent=spada_crp0300_chr5_22M_1
Chr5	.	exon	22010232	22010410	.	+	.	Parent=spada_crp0300_chr5_22M_1
Chr5	.	CDS	22010063	22010135	.	+	0	Parent=spada_crp0300_chr5_22M_1
Chr5	.	CDS	22010232	22010410	.	+	2	Parent=spada_crp0300_chr5_22M_1
Chr5	.	gene	22011349	22011755	.	+	.	ID=h0177.02
Chr5	Augustus_evidence	mRNA	22011349	22011755	.	+	.	ID=spada_crp0300_chr5_22M_2;Parent=h0177.02;Note=Augustus_evidence
Chr5	.	exon	22011349	22011421	.	+	.	Parent=spada_crp0300_chr5_22M_2
Chr5	.	exon	22011538	22011755	.	+	.	Parent=spada_crp0300_chr5_22M_2
Chr5	.	CDS	22011349	22011421	.	+	0	Parent=spada_crp0300_chr5_22M_2
Chr5	.	CDS	22011538	22011755	.	+	2	Parent=spada_crp0300_chr5_22M_2
Chr5	.	gene	22013884	22014321	.	+	.	ID=h0178.02
Chr5	GeneWise_SplicePredictor Augustus_evidence	mRNA	22013884	22014321	.	+	.	ID=spada_crp0300_chr5_22M_3;Parent=h0178.02;Note=GeneWise_SplicePredictor Augustus_evidence
Chr5	.	exon	22013884	22013956	.	+	.	Parent=spada_crp0300_chr5_22M_3
Chr5	.	exon	22014152	22014321	.	+	.	Parent=spada_crp0300_chr5_22M_3
Chr5	.	CDS	22013884	22013956	.	+	0	Parent=spada_crp0300_chr5_22M_3
Chr5	.	CDS	22014152	22014321	.	+	2	Parent=spada_crp0300_chr5_22M_3
Chr2	.	gene	8662038	8662424	.	+	.	ID=h0202.03
Chr2	Augustus_evidence	mRNA	8662038	8662424	.	+	.	ID=spada_crp0320_chr2_08M_1;Parent=h0202.03;Note=Augustus_evidence
Chr2	.	exon	8662038	8662116	.	+	.	Parent=spada_crp0320_chr2_08M_1
Chr2	.	exon	8662234	8662424	.	+	.	Parent=spada_crp0320_chr2_08M_1
Chr2	.	CDS	8662038	8662116	.	+	0	Parent=spada_crp0320_chr2_08M_1
Chr2	.	CDS	8662234	8662424	.	+	2	Parent=spada_crp0320_chr2_08M_1
Chr2	.	gene	9277659	9278072	.	+	.	ID=h0203.01
Chr2	GeneWise_SplicePredictor Augustus_evidence	mRNA	9277659	9278072	.	+	.	ID=spada_crp0320_chr2_09M_1;Parent=h0203.01;Note=GeneWise_SplicePredictor Augustus_evidence
Chr2	.	exon	9277659	9277737	.	+	.	Parent=spada_crp0320_chr2_09M_1
Chr2	.	exon	9277894	9278072	.	+	.	Parent=spada_crp0320_chr2_09M_1
Chr2	.	CDS	9277659	9277737	.	+	0	Parent=spada_crp0320_chr2_09M_1
Chr2	.	CDS	9277894	9278072	.	+	2	Parent=spada_crp0320_chr2_09M_1
Chr2	.	gene	10769933	10770421	.	+	.	ID=h0204.01
Chr2	GeneWise_SplicePredictor Augustus_evidence	mRNA	10769933	10770421	.	+	.	ID=spada_crp0320_chr2_10M_1;Parent=h0204.01;Note=GeneWise_SplicePredictor Augustus_evidence
Chr2	.	exon	10769933	10769999	.	+	.	Parent=spada_crp0320_chr2_10M_1
Chr2	.	exon	10770249	10770421	.	+	.	Parent=spada_crp0320_chr2_10M_1
Chr2	.	CDS	10769933	10769999	.	+	0	Parent=spada_crp0320_chr2_10M_1
Chr2	.	CDS	10770249	10770421	.	+	2	Parent=spada_crp0320_chr2_10M_1
Chr1	.	gene	20332428	20332862	.	+	.	ID=h0217.01
Chr1	GeneWise_SplicePredictor Augustus_evidence	mRNA	20332428	20332862	.	+	.	ID=spada_crp0330_chr1_20M_1;Parent=h0217.01;Note=GeneWise_SplicePredictor Augustus_evidence
Chr1	.	exon	20332428	20332509	.	+	.	Parent=spada_crp0330_chr1_20M_1
Chr1	.	exon	20332708	20332862	.	+	.	Parent=spada_crp0330_chr1_20M_1
Chr1	.	CDS	20332428	20332509	.	+	0	Parent=spada_crp0330_chr1_20M_1
Chr1	.	CDS	20332708	20332862	.	+	2	Parent=spada_crp0330_chr1_20M_1
Chr1	.	gene	21050611	21051017	.	-	.	ID=h0218.01
Chr1	GeneWise_SplicePredictor Augustus_evidence	mRNA	21050611	21051017	.	-	.	ID=spada_crp0330_chr1_21M_1;Parent=h0218.01;Note=GeneWise_SplicePredictor Augustus_evidence
Chr1	.	exon	21050611	21050795	.	-	.	Parent=spada_crp0330_chr1_21M_1
Chr1	.	exon	21050939	21051017	.	-	.	Parent=spada_crp0330_chr1_21M_1
Chr1	.	CDS	21050939	21051017	.	-	0	Parent=spada_crp0330_chr1_21M_1
Chr1	.	CDS	21050611	21050795	.	-	2	Parent=spada_crp0330_chr1_21M_1
Chr2	.	gene	1536975	1537504	.	-	.	ID=h0219.01
Chr2	GeneWise_SplicePredictor	mRNA	1536975	1537504	.	-	.	ID=spada_crp0330_chr2_01M_1;Parent=h0219.01;Note=GeneWise_SplicePredictor
Chr2	.	exon	1536975	1537201	.	-	.	Parent=spada_crp0330_chr2_01M_1
Chr2	.	exon	1537426	1537504	.	-	.	Parent=spada_crp0330_chr2_01M_1
Chr2	.	CDS	1537426	1537504	.	-	0	Parent=spada_crp0330_chr2_01M_1
Chr2	.	CDS	1536975	1537201	.	-	2	Parent=spada_crp0330_chr2_01M_1
Chr2	.	gene	10506319	10506750	.	+	.	ID=h0220.01
Chr2	GeneWise_SplicePredictor Augustus_evidence	mRNA	10506319	10506750	.	+	.	ID=spada_crp0330_chr2_10M_1;Parent=h0220.01;Note=GeneWise_SplicePredictor Augustus_evidence
Chr2	.	exon	10506319	10506397	.	+	.	Parent=spada_crp0330_chr2_10M_1
Chr2	.	exon	10506608	10506750	.	+	.	Parent=spada_crp0330_chr2_10M_1
Chr2	.	CDS	10506319	10506397	.	+	0	Parent=spada_crp0330_chr2_10M_1
Chr2	.	CDS	10506608	10506750	.	+	2	Parent=spada_crp0330_chr2_10M_1
Chr3	.	gene	14607143	14607867	.	+	.	ID=h0222.01
Chr3	GeneWise_SplicePredictor Augustus_evidence	mRNA	14607143	14607867	.	+	.	ID=spada_crp0330_chr3_14M_1;Parent=h0222.01;Note=GeneWise_SplicePredictor Augustus_evidence
Chr3	.	exon	14607143	14607221	.	+	.	Parent=spada_crp0330_chr3_14M_1
Chr3	.	exon	14607713	14607867	.	+	.	Parent=spada_crp0330_chr3_14M_1
Chr3	.	CDS	14607143	14607221	.	+	0	Parent=spada_crp0330_chr3_14M_1
Chr3	.	CDS	14607713	14607867	.	+	2	Parent=spada_crp0330_chr3_14M_1
Chr4	.	gene	8059307	8059742	.	+	.	ID=h0227.01
Chr4	GeneWise_SplicePredictor Augustus_evidence	mRNA	8059307	8059742	.	+	.	ID=spada_crp0330_chr4_08M_1;Parent=h0227.01;Note=GeneWise_SplicePredictor Augustus_evidence
Chr4	.	exon	8059307	8059385	.	+	.	Parent=spada_crp0330_chr4_08M_1
Chr4	.	exon	8059537	8059742	.	+	.	Parent=spada_crp0330_chr4_08M_1
Chr4	.	CDS	8059307	8059385	.	+	0	Parent=spada_crp0330_chr4_08M_1
Chr4	.	CDS	8059537	8059742	.	+	2	Parent=spada_crp0330_chr4_08M_1
Chr4	.	gene	8069134	8069901	.	+	.	ID=h0228.01
Chr4	GeneWise_SplicePredictor Augustus_evidence	mRNA	8069134	8069901	.	+	.	ID=spada_crp0330_chr4_08M_2;Parent=h0228.01;Note=GeneWise_SplicePredictor Augustus_evidence
Chr4	.	exon	8069134	8069206	.	+	.	Parent=spada_crp0330_chr4_08M_2
Chr4	.	exon	8069705	8069901	.	+	.	Parent=spada_crp0330_chr4_08M_2
Chr4	.	CDS	8069134	8069206	.	+	0	Parent=spada_crp0330_chr4_08M_2
Chr4	.	CDS	8069705	8069901	.	+	2	Parent=spada_crp0330_chr4_08M_2
Chr5	.	gene	12277596	12278078	.	-	.	ID=h0229.01
Chr5	GeneWise_SplicePredictor Augustus_evidence	mRNA	12277596	12278078	.	-	.	ID=spada_crp0330_chr5_12M_1;Parent=h0229.01;Note=GeneWise_SplicePredictor Augustus_evidence
Chr5	.	exon	12277596	12277792	.	-	.	Parent=spada_crp0330_chr5_12M_1
Chr5	.	exon	12278000	12278078	.	-	.	Parent=spada_crp0330_chr5_12M_1
Chr5	.	CDS	12278000	12278078	.	-	0	Parent=spada_crp0330_chr5_12M_1
Chr5	.	CDS	12277596	12277792	.	-	2	Parent=spada_crp0330_chr5_12M_1
Chr5	.	gene	19844778	19845518	.	+	.	ID=h0231.01
Chr5	GeneWise_SplicePredictor Augustus_evidence	mRNA	19844778	19845518	.	+	.	ID=spada_crp0330_chr5_19M_1;Parent=h0231.01;Note=GeneWise_SplicePredictor Augustus_evidence
Chr5	.	exon	19844778	19844856	.	+	.	Parent=spada_crp0330_chr5_19M_1
Chr5	.	exon	19845322	19845518	.	+	.	Parent=spada_crp0330_chr5_19M_1
Chr5	.	CDS	19844778	19844856	.	+	0	Parent=spada_crp0330_chr5_19M_1
Chr5	.	CDS	19845322	19845518	.	+	2	Parent=spada_crp0330_chr5_19M_1
Chr5	.	gene	19847711	19848250	.	-	.	ID=h0232.01
Chr5	GeneWise_SplicePredictor Augustus_evidence	mRNA	19847711	19848250	.	-	.	ID=spada_crp0330_chr5_19M_2;Parent=h0232.01;Note=GeneWise_SplicePredictor Augustus_evidence
Chr5	.	exon	19847711	19847901	.	-	.	Parent=spada_crp0330_chr5_19M_2
Chr5	.	exon	19848184	19848250	.	-	.	Parent=spada_crp0330_chr5_19M_2
Chr5	.	CDS	19848184	19848250	.	-	0	Parent=spada_crp0330_chr5_19M_2
Chr5	.	CDS	19847711	19847901	.	-	2	Parent=spada_crp0330_chr5_19M_2
Chr5	.	gene	22376583	22376989	.	+	.	ID=h0233.01
Chr5	GeneWise_SplicePredictor Augustus_evidence	mRNA	22376583	22376989	.	+	.	ID=spada_crp0330_chr5_22M_1;Parent=h0233.01;Note=GeneWise_SplicePredictor Augustus_evidence
Chr5	.	exon	22376583	22376661	.	+	.	Parent=spada_crp0330_chr5_22M_1
Chr5	.	exon	22376805	22376989	.	+	.	Parent=spada_crp0330_chr5_22M_1
Chr5	.	CDS	22376583	22376661	.	+	0	Parent=spada_crp0330_chr5_22M_1
Chr5	.	CDS	22376805	22376989	.	+	2	Parent=spada_crp0330_chr5_22M_1
Chr5	.	gene	22379086	22379469	.	+	.	ID=h0234.01
Chr5	GeneWise_SplicePredictor	mRNA	22379086	22379469	.	+	.	ID=spada_crp0330_chr5_22M_2;Parent=h0234.01;Note=GeneWise_SplicePredictor
Chr5	.	exon	22379086	22379152	.	+	.	Parent=spada_crp0330_chr5_22M_2
Chr5	.	exon	22379294	22379469	.	+	.	Parent=spada_crp0330_chr5_22M_2
Chr5	.	CDS	22379086	22379152	.	+	0	Parent=spada_crp0330_chr5_22M_2
Chr5	.	CDS	22379294	22379469	.	+	2	Parent=spada_crp0330_chr5_22M_2
Chr4	.	gene	11752468	11752816	.	+	.	ID=h0246.01
Chr4	GeneWise_SplicePredictor Augustus_evidence	mRNA	11752468	11752816	.	+	.	ID=spada_crp0340_chr4_11M_1;Parent=h0246.01;Note=GeneWise_SplicePredictor Augustus_evidence
Chr4	.	exon	11752468	11752543	.	+	.	Parent=spada_crp0340_chr4_11M_1
Chr4	.	exon	11752632	11752816	.	+	.	Parent=spada_crp0340_chr4_11M_1
Chr4	.	CDS	11752468	11752543	.	+	0	Parent=spada_crp0340_chr4_11M_1
Chr4	.	CDS	11752632	11752816	.	+	2	Parent=spada_crp0340_chr4_11M_1
Chr4	.	gene	11754019	11754406	.	+	.	ID=h0247.02
Chr4	Augustus_evidence	mRNA	11754019	11754406	.	+	.	ID=spada_crp0340_chr4_11M_2;Parent=h0247.02;Note=Augustus_evidence
Chr4	.	exon	11754019	11754094	.	+	.	Parent=spada_crp0340_chr4_11M_2
Chr4	.	exon	11754216	11754406	.	+	.	Parent=spada_crp0340_chr4_11M_2
Chr4	.	CDS	11754019	11754094	.	+	0	Parent=spada_crp0340_chr4_11M_2
Chr4	.	CDS	11754216	11754406	.	+	2	Parent=spada_crp0340_chr4_11M_2
Chr4	.	gene	11755358	11755995	.	+	.	ID=h0248.02
Chr4	Augustus_evidence	mRNA	11755358	11755995	.	+	.	ID=spada_crp0340_chr4_11M_3;Parent=h0248.02;Note=Augustus_evidence
Chr4	.	exon	11755358	11755436	.	+	.	Parent=spada_crp0340_chr4_11M_3
Chr4	.	exon	11755528	11755809	.	+	.	Parent=spada_crp0340_chr4_11M_3
Chr4	.	exon	11755889	11755995	.	+	.	Parent=spada_crp0340_chr4_11M_3
Chr4	.	CDS	11755358	11755436	.	+	0	Parent=spada_crp0340_chr4_11M_3
Chr4	.	CDS	11755528	11755809	.	+	2	Parent=spada_crp0340_chr4_11M_3
Chr4	.	CDS	11755889	11755995	.	+	2	Parent=spada_crp0340_chr4_11M_3
Chr4	.	gene	11758625	11758966	.	+	.	ID=h0249.01
Chr4	GeneWise_SplicePredictor Augustus_evidence	mRNA	11758625	11758966	.	+	.	ID=spada_crp0340_chr4_11M_4;Parent=h0249.01;Note=GeneWise_SplicePredictor Augustus_evidence
Chr4	.	exon	11758625	11758700	.	+	.	Parent=spada_crp0340_chr4_11M_4
Chr4	.	exon	11758779	11758966	.	+	.	Parent=spada_crp0340_chr4_11M_4
Chr4	.	CDS	11758625	11758700	.	+	0	Parent=spada_crp0340_chr4_11M_4
Chr4	.	CDS	11758779	11758966	.	+	2	Parent=spada_crp0340_chr4_11M_4
Chr4	.	gene	11762292	11762657	.	+	.	ID=h0250.02
Chr4	Augustus_evidence	mRNA	11762292	11762657	.	+	.	ID=spada_crp0340_chr4_11M_5;Parent=h0250.02;Note=Augustus_evidence
Chr4	.	exon	11762292	11762367	.	+	.	Parent=spada_crp0340_chr4_11M_5
Chr4	.	exon	11762455	11762657	.	+	.	Parent=spada_crp0340_chr4_11M_5
Chr4	.	CDS	11762292	11762367	.	+	0	Parent=spada_crp0340_chr4_11M_5
Chr4	.	CDS	11762455	11762657	.	+	2	Parent=spada_crp0340_chr4_11M_5
Chr4	.	gene	11763725	11764089	.	+	.	ID=h0251.01
Chr4	GeneWise_SplicePredictor Augustus_evidence	mRNA	11763725	11764089	.	+	.	ID=spada_crp0340_chr4_11M_6;Parent=h0251.01;Note=GeneWise_SplicePredictor Augustus_evidence
Chr4	.	exon	11763725	11763794	.	+	.	Parent=spada_crp0340_chr4_11M_6
Chr4	.	exon	11763884	11764089	.	+	.	Parent=spada_crp0340_chr4_11M_6
Chr4	.	CDS	11763725	11763794	.	+	0	Parent=spada_crp0340_chr4_11M_6
Chr4	.	CDS	11763884	11764089	.	+	2	Parent=spada_crp0340_chr4_11M_6
Chr1	.	gene	5424242	5424576	.	-	.	ID=h0273.01
Chr1	GeneWise_SplicePredictor Augustus_evidence	mRNA	5424242	5424576	.	-	.	ID=spada_crp0360_chr1_05M_1;Parent=h0273.01;Note=GeneWise_SplicePredictor Augustus_evidence
Chr1	.	exon	5424242	5424396	.	-	.	Parent=spada_crp0360_chr1_05M_1
Chr1	.	exon	5424480	5424576	.	-	.	Parent=spada_crp0360_chr1_05M_1
Chr1	.	CDS	5424480	5424576	.	-	0	Parent=spada_crp0360_chr1_05M_1
Chr1	.	CDS	5424242	5424396	.	-	2	Parent=spada_crp0360_chr1_05M_1
Chr1	.	gene	21189722	21190089	.	+	.	ID=h0275.01
Chr1	GeneWise_SplicePredictor Augustus_evidence	mRNA	21189722	21190089	.	+	.	ID=spada_crp0360_chr1_21M_1;Parent=h0275.01;Note=GeneWise_SplicePredictor Augustus_evidence
Chr1	.	exon	21189722	21189809	.	+	.	Parent=spada_crp0360_chr1_21M_1
Chr1	.	exon	21189923	21190089	.	+	.	Parent=spada_crp0360_chr1_21M_1
Chr1	.	CDS	21189722	21189809	.	+	0	Parent=spada_crp0360_chr1_21M_1
Chr1	.	CDS	21189923	21190089	.	+	2	Parent=spada_crp0360_chr1_21M_1
Chr1	.	gene	21488741	21489064	.	+	.	ID=h0276.02
Chr1	Augustus_evidence	mRNA	21488741	21489064	.	+	.	ID=spada_crp0360_chr1_21M_2;Parent=h0276.02;Note=Augustus_evidence
Chr1	.	exon	21488741	21488828	.	+	.	Parent=spada_crp0360_chr1_21M_2
Chr1	.	exon	21488913	21489064	.	+	.	Parent=spada_crp0360_chr1_21M_2
Chr1	.	CDS	21488741	21488828	.	+	0	Parent=spada_crp0360_chr1_21M_2
Chr1	.	CDS	21488913	21489064	.	+	2	Parent=spada_crp0360_chr1_21M_2
Chr1	.	gene	22780793	22781353	.	-	.	ID=h0278.02
Chr1	Augustus_evidence	mRNA	22780793	22781353	.	-	.	ID=spada_crp0360_chr1_22M_1;Parent=h0278.02;Note=Augustus_evidence
Chr1	.	exon	22780793	22780983	.	-	.	Parent=spada_crp0360_chr1_22M_1
Chr1	.	exon	22781227	22781353	.	-	.	Parent=spada_crp0360_chr1_22M_1
Chr1	.	CDS	22781227	22781353	.	-	0	Parent=spada_crp0360_chr1_22M_1
Chr1	.	CDS	22780793	22780983	.	-	2	Parent=spada_crp0360_chr1_22M_1
Chr2	.	gene	5055525	5055872	.	-	.	ID=h0279.01
Chr2	GeneWise_SplicePredictor Augustus_evidence	mRNA	5055525	5055872	.	-	.	ID=spada_crp0360_chr2_05M_1;Parent=h0279.01;Note=GeneWise_SplicePredictor Augustus_evidence
Chr2	.	exon	5055525	5055688	.	-	.	Parent=spada_crp0360_chr2_05M_1
Chr2	.	exon	5055785	5055872	.	-	.	Parent=spada_crp0360_chr2_05M_1
Chr2	.	CDS	5055785	5055872	.	-	0	Parent=spada_crp0360_chr2_05M_1
Chr2	.	CDS	5055525	5055688	.	-	2	Parent=spada_crp0360_chr2_05M_1
Chr2	.	gene	5068490	5068853	.	-	.	ID=h0280.01
Chr2	GeneWise_SplicePredictor Augustus_evidence	mRNA	5068490	5068853	.	-	.	ID=spada_crp0360_chr2_05M_2;Parent=h0280.01;Note=GeneWise_SplicePredictor Augustus_evidence
Chr2	.	exon	5068490	5068659	.	-	.	Parent=spada_crp0360_chr2_05M_2
Chr2	.	exon	5068766	5068853	.	-	.	Parent=spada_crp0360_chr2_05M_2
Chr2	.	CDS	5068766	5068853	.	-	0	Parent=spada_crp0360_chr2_05M_2
Chr2	.	CDS	5068490	5068659	.	-	2	Parent=spada_crp0360_chr2_05M_2
Chr2	.	gene	8823733	8824122	.	-	.	ID=h0281.01
Chr2	GeneWise_SplicePredictor Augustus_evidence	mRNA	8823733	8824122	.	-	.	ID=spada_crp0360_chr2_08M_1;Parent=h0281.01;Note=GeneWise_SplicePredictor Augustus_evidence
Chr2	.	exon	8823733	8823908	.	-	.	Parent=spada_crp0360_chr2_08M_1
Chr2	.	exon	8824023	8824122	.	-	.	Parent=spada_crp0360_chr2_08M_1
Chr2	.	CDS	8824023	8824122	.	-	0	Parent=spada_crp0360_chr2_08M_1
Chr2	.	CDS	8823733	8823908	.	-	2	Parent=spada_crp0360_chr2_08M_1
Chr2	.	gene	8825144	8825510	.	-	.	ID=h0282.02
Chr2	Augustus_evidence	mRNA	8825144	8825510	.	-	.	ID=spada_crp0360_chr2_08M_2;Parent=h0282.02;Note=Augustus_evidence
Chr2	.	exon	8825144	8825316	.	-	.	Parent=spada_crp0360_chr2_08M_2
Chr2	.	exon	8825414	8825510	.	-	.	Parent=spada_crp0360_chr2_08M_2
Chr2	.	CDS	8825414	8825510	.	-	0	Parent=spada_crp0360_chr2_08M_2
Chr2	.	CDS	8825144	8825316	.	-	2	Parent=spada_crp0360_chr2_08M_2
Chr2	.	gene	17109394	17109712	.	+	.	ID=h0284.02
Chr2	GeneWise_SplicePredictor Augustus_evidence	mRNA	17109394	17109712	.	+	.	ID=spada_crp0360_chr2_17M_1;Parent=h0284.02;Note=GeneWise_SplicePredictor Augustus_evidence
Chr2	.	exon	17109394	17109490	.	+	.	Parent=spada_crp0360_chr2_17M_1
Chr2	.	exon	17109564	17109712	.	+	.	Parent=spada_crp0360_chr2_17M_1
Chr2	.	CDS	17109394	17109490	.	+	0	Parent=spada_crp0360_chr2_17M_1
Chr2	.	CDS	17109564	17109712	.	+	2	Parent=spada_crp0360_chr2_17M_1
Chr2	.	gene	17110828	17111207	.	+	.	ID=h0285.01
Chr2	GeneWise_SplicePredictor Augustus_evidence	mRNA	17110828	17111207	.	+	.	ID=spada_crp0360_chr2_17M_2;Parent=h0285.01;Note=GeneWise_SplicePredictor Augustus_evidence
Chr2	.	exon	17110828	17110912	.	+	.	Parent=spada_crp0360_chr2_17M_2
Chr2	.	exon	17111023	17111207	.	+	.	Parent=spada_crp0360_chr2_17M_2
Chr2	.	CDS	17110828	17110912	.	+	0	Parent=spada_crp0360_chr2_17M_2
Chr2	.	CDS	17111023	17111207	.	+	2	Parent=spada_crp0360_chr2_17M_2
Chr4	.	gene	4851544	4851878	.	+	.	ID=h0287.02
Chr4	Augustus_evidence	mRNA	4851544	4851878	.	+	.	ID=spada_crp0360_chr4_04M_1;Parent=h0287.02;Note=Augustus_evidence
Chr4	.	exon	4851544	4851640	.	+	.	Parent=spada_crp0360_chr4_04M_1
Chr4	.	exon	4851730	4851878	.	+	.	Parent=spada_crp0360_chr4_04M_1
Chr4	.	CDS	4851544	4851640	.	+	0	Parent=spada_crp0360_chr4_04M_1
Chr4	.	CDS	4851730	4851878	.	+	2	Parent=spada_crp0360_chr4_04M_1
Chr5	.	gene	2752025	2752356	.	-	.	ID=h0290.01
Chr5	Augustus_evidence	mRNA	2752025	2752356	.	-	.	ID=spada_crp0360_chr5_02M_1;Parent=h0290.01;Note=Augustus_evidence
Chr5	.	exon	2752025	2752167	.	-	.	Parent=spada_crp0360_chr5_02M_1
Chr5	.	exon	2752260	2752356	.	-	.	Parent=spada_crp0360_chr5_02M_1
Chr5	.	CDS	2752260	2752356	.	-	0	Parent=spada_crp0360_chr5_02M_1
Chr5	.	CDS	2752025	2752167	.	-	2	Parent=spada_crp0360_chr5_02M_1
Chr5	.	gene	9706377	9706720	.	+	.	ID=h0291.02
Chr5	Augustus_evidence	mRNA	9706377	9706720	.	+	.	ID=spada_crp0360_chr5_09M_1;Parent=h0291.02;Note=Augustus_evidence
Chr5	.	exon	9706377	9706461	.	+	.	Parent=spada_crp0360_chr5_09M_1
Chr5	.	exon	9706563	9706720	.	+	.	Parent=spada_crp0360_chr5_09M_1
Chr5	.	CDS	9706377	9706461	.	+	0	Parent=spada_crp0360_chr5_09M_1
Chr5	.	CDS	9706563	9706720	.	+	2	Parent=spada_crp0360_chr5_09M_1
Chr5	.	gene	16878610	16878945	.	-	.	ID=h0293.01
Chr5	GeneWise_SplicePredictor Augustus_evidence	mRNA	16878610	16878945	.	-	.	ID=spada_crp0360_chr5_16M_1;Parent=h0293.01;Note=GeneWise_SplicePredictor Augustus_evidence
Chr5	.	exon	16878610	16878770	.	-	.	Parent=spada_crp0360_chr5_16M_1
Chr5	.	exon	16878852	16878945	.	-	.	Parent=spada_crp0360_chr5_16M_1
Chr5	.	CDS	16878852	16878945	.	-	0	Parent=spada_crp0360_chr5_16M_1
Chr5	.	CDS	16878610	16878770	.	-	2	Parent=spada_crp0360_chr5_16M_1
Chr5	.	gene	16884962	16885309	.	+	.	ID=h0294.01
Chr5	GeneWise_SplicePredictor Augustus_evidence	mRNA	16884962	16885309	.	+	.	ID=spada_crp0360_chr5_16M_2;Parent=h0294.01;Note=GeneWise_SplicePredictor Augustus_evidence
Chr5	.	exon	16884962	16885049	.	+	.	Parent=spada_crp0360_chr5_16M_2
Chr5	.	exon	16885152	16885309	.	+	.	Parent=spada_crp0360_chr5_16M_2
Chr5	.	CDS	16884962	16885049	.	+	0	Parent=spada_crp0360_chr5_16M_2
Chr5	.	CDS	16885152	16885309	.	+	2	Parent=spada_crp0360_chr5_16M_2
Chr5	.	gene	16886965	16887312	.	+	.	ID=h0295.01
Chr5	GeneWise_SplicePredictor Augustus_evidence	mRNA	16886965	16887312	.	+	.	ID=spada_crp0360_chr5_16M_3;Parent=h0295.01;Note=GeneWise_SplicePredictor Augustus_evidence
Chr5	.	exon	16886965	16887052	.	+	.	Parent=spada_crp0360_chr5_16M_3
Chr5	.	exon	16887146	16887312	.	+	.	Parent=spada_crp0360_chr5_16M_3
Chr5	.	CDS	16886965	16887052	.	+	0	Parent=spada_crp0360_chr5_16M_3
Chr5	.	CDS	16887146	16887312	.	+	2	Parent=spada_crp0360_chr5_16M_3
Chr5	.	gene	16061956	16062345	.	+	.	ID=h0308.01
Chr5	GeneWise_SplicePredictor Augustus_evidence	mRNA	16061956	16062345	.	+	.	ID=spada_crp0370_chr5_16M_1;Parent=h0308.01;Note=GeneWise_SplicePredictor Augustus_evidence
Chr5	.	exon	16061956	16062031	.	+	.	Parent=spada_crp0370_chr5_16M_1
Chr5	.	exon	16062176	16062345	.	+	.	Parent=spada_crp0370_chr5_16M_1
Chr5	.	CDS	16061956	16062031	.	+	0	Parent=spada_crp0370_chr5_16M_1
Chr5	.	CDS	16062176	16062345	.	+	2	Parent=spada_crp0370_chr5_16M_1
Chr1	.	gene	18299494	18299862	.	-	.	ID=h0322.01
Chr1	GeneWise_SplicePredictor Augustus_evidence	mRNA	18299494	18299862	.	-	.	ID=spada_crp0500_chr1_18M_1;Parent=h0322.01;Note=GeneWise_SplicePredictor Augustus_evidence
Chr1	.	exon	18299494	18299660	.	-	.	Parent=spada_crp0500_chr1_18M_1
Chr1	.	exon	18299814	18299862	.	-	.	Parent=spada_crp0500_chr1_18M_1
Chr1	.	CDS	18299814	18299862	.	-	0	Parent=spada_crp0500_chr1_18M_1
Chr1	.	CDS	18299494	18299660	.	-	2	Parent=spada_crp0500_chr1_18M_1
Chr3	.	gene	7360559	7360897	.	-	.	ID=h0325.02
Chr3	GeneWise_SplicePredictor Augustus_evidence	mRNA	7360559	7360897	.	-	.	ID=spada_crp0500_chr3_07M_1;Parent=h0325.02;Note=GeneWise_SplicePredictor Augustus_evidence
Chr3	.	exon	7360559	7360740	.	-	.	Parent=spada_crp0500_chr3_07M_1
Chr3	.	exon	7360846	7360897	.	-	.	Parent=spada_crp0500_chr3_07M_1
Chr3	.	CDS	7360846	7360897	.	-	0	Parent=spada_crp0500_chr3_07M_1
Chr3	.	CDS	7360559	7360740	.	-	2	Parent=spada_crp0500_chr3_07M_1
Chr3	.	gene	7362743	7363081	.	-	.	ID=h0326.01
Chr3	GeneWise_SplicePredictor Augustus_evidence	mRNA	7362743	7363081	.	-	.	ID=spada_crp0500_chr3_07M_2;Parent=h0326.01;Note=GeneWise_SplicePredictor Augustus_evidence
Chr3	.	exon	7362743	7362921	.	-	.	Parent=spada_crp0500_chr3_07M_2
Chr3	.	exon	7363030	7363081	.	-	.	Parent=spada_crp0500_chr3_07M_2
Chr3	.	CDS	7363030	7363081	.	-	0	Parent=spada_crp0500_chr3_07M_2
Chr3	.	CDS	7362743	7362921	.	-	2	Parent=spada_crp0500_chr3_07M_2
Chr3	.	gene	15402413	15402799	.	-	.	ID=h0327.01
Chr3	GeneWise_SplicePredictor Augustus_evidence	mRNA	15402413	15402799	.	-	.	ID=spada_crp0500_chr3_15M_1;Parent=h0327.01;Note=GeneWise_SplicePredictor Augustus_evidence
Chr3	.	exon	15402413	15402594	.	-	.	Parent=spada_crp0500_chr3_15M_1
Chr3	.	exon	15402751	15402799	.	-	.	Parent=spada_crp0500_chr3_15M_1
Chr3	.	CDS	15402751	15402799	.	-	0	Parent=spada_crp0500_chr3_15M_1
Chr3	.	CDS	15402413	15402594	.	-	2	Parent=spada_crp0500_chr3_15M_1
Chr3	.	gene	22641764	22642110	.	-	.	ID=h0328.01
Chr3	GeneWise_SplicePredictor Augustus_evidence	mRNA	22641764	22642110	.	-	.	ID=spada_crp0500_chr3_22M_1;Parent=h0328.01;Note=GeneWise_SplicePredictor Augustus_evidence
Chr3	.	exon	22641764	22641942	.	-	.	Parent=spada_crp0500_chr3_22M_1
Chr3	.	exon	22642065	22642110	.	-	.	Parent=spada_crp0500_chr3_22M_1
Chr3	.	CDS	22642065	22642110	.	-	0	Parent=spada_crp0500_chr3_22M_1
Chr3	.	CDS	22641764	22641942	.	-	2	Parent=spada_crp0500_chr3_22M_1
Chr3	.	gene	22642983	22643309	.	-	.	ID=h0329.01
Chr3	GeneWise_SplicePredictor Augustus_evidence	mRNA	22642983	22643309	.	-	.	ID=spada_crp0500_chr3_22M_2;Parent=h0329.01;Note=GeneWise_SplicePredictor Augustus_evidence
Chr3	.	exon	22642983	22643167	.	-	.	Parent=spada_crp0500_chr3_22M_2
Chr3	.	exon	22643261	22643309	.	-	.	Parent=spada_crp0500_chr3_22M_2
Chr3	.	CDS	22643261	22643309	.	-	0	Parent=spada_crp0500_chr3_22M_2
Chr3	.	CDS	22642983	22643167	.	-	2	Parent=spada_crp0500_chr3_22M_2
Chr3	.	gene	22644470	22644791	.	-	.	ID=h0330.01
Chr3	GeneWise_SplicePredictor Augustus_evidence	mRNA	22644470	22644791	.	-	.	ID=spada_crp0500_chr3_22M_3;Parent=h0330.01;Note=GeneWise_SplicePredictor Augustus_evidence
Chr3	.	exon	22644470	22644648	.	-	.	Parent=spada_crp0500_chr3_22M_3
Chr3	.	exon	22644743	22644791	.	-	.	Parent=spada_crp0500_chr3_22M_3
Chr3	.	CDS	22644743	22644791	.	-	0	Parent=spada_crp0500_chr3_22M_3
Chr3	.	CDS	22644470	22644648	.	-	2	Parent=spada_crp0500_chr3_22M_3
Chr3	.	gene	22647771	22648138	.	-	.	ID=h0331.01
Chr3	GeneWise_SplicePredictor Augustus_evidence	mRNA	22647771	22648138	.	-	.	ID=spada_crp0500_chr3_22M_4;Parent=h0331.01;Note=GeneWise_SplicePredictor Augustus_evidence
Chr3	.	exon	22647771	22647952	.	-	.	Parent=spada_crp0500_chr3_22M_4
Chr3	.	exon	22648090	22648138	.	-	.	Parent=spada_crp0500_chr3_22M_4
Chr3	.	CDS	22648090	22648138	.	-	0	Parent=spada_crp0500_chr3_22M_4
Chr3	.	CDS	22647771	22647952	.	-	2	Parent=spada_crp0500_chr3_22M_4
Chr4	.	gene	6169635	6170015	.	+	.	ID=h0333.01
Chr4	GeneWise_SplicePredictor Augustus_evidence	mRNA	6169635	6170015	.	+	.	ID=spada_crp0500_chr4_06M_1;Parent=h0333.01;Note=GeneWise_SplicePredictor Augustus_evidence
Chr4	.	exon	6169635	6169683	.	+	.	Parent=spada_crp0500_chr4_06M_1
Chr4	.	exon	6169831	6170015	.	+	.	Parent=spada_crp0500_chr4_06M_1
Chr4	.	CDS	6169635	6169683	.	+	0	Parent=spada_crp0500_chr4_06M_1
Chr4	.	CDS	6169831	6170015	.	+	2	Parent=spada_crp0500_chr4_06M_1
Chr4	.	gene	10430074	10430959	.	-	.	ID=h0334.01
Chr4	GeneWise_SplicePredictor Augustus_evidence	mRNA	10430074	10430959	.	-	.	ID=spada_crp0500_chr4_10M_1;Parent=h0334.01;Note=GeneWise_SplicePredictor Augustus_evidence
Chr4	.	exon	10430074	10430267	.	-	.	Parent=spada_crp0500_chr4_10M_1
Chr4	.	exon	10430899	10430959	.	-	.	Parent=spada_crp0500_chr4_10M_1
Chr4	.	CDS	10430899	10430959	.	-	0	Parent=spada_crp0500_chr4_10M_1
Chr4	.	CDS	10430074	10430267	.	-	2	Parent=spada_crp0500_chr4_10M_1
Chr5	.	gene	17163196	17163574	.	+	.	ID=h0336.03
Chr5	Augustus_evidence	mRNA	17163196	17163574	.	+	.	ID=spada_crp0500_chr5_17M_1;Parent=h0336.03;Note=Augustus_evidence
Chr5	.	exon	17163196	17163281	.	+	.	Parent=spada_crp0500_chr5_17M_1
Chr5	.	exon	17163403	17163574	.	+	.	Parent=spada_crp0500_chr5_17M_1
Chr5	.	CDS	17163196	17163281	.	+	0	Parent=spada_crp0500_chr5_17M_1
Chr5	.	CDS	17163403	17163574	.	+	1	Parent=spada_crp0500_chr5_17M_1
Chr5	.	gene	19122503	19122826	.	-	.	ID=h0337.01
Chr5	GeneWise_SplicePredictor Augustus_evidence	mRNA	19122503	19122826	.	-	.	ID=spada_crp0500_chr5_19M_1;Parent=h0337.01;Note=GeneWise_SplicePredictor Augustus_evidence
Chr5	.	exon	19122503	19122684	.	-	.	Parent=spada_crp0500_chr5_19M_1
Chr5	.	exon	19122781	19122826	.	-	.	Parent=spada_crp0500_chr5_19M_1
Chr5	.	CDS	19122781	19122826	.	-	0	Parent=spada_crp0500_chr5_19M_1
Chr5	.	CDS	19122503	19122684	.	-	2	Parent=spada_crp0500_chr5_19M_1
Chr5	.	gene	19123506	19123779	.	-	.	ID=h0338.01
Chr5	GeneWise_SplicePredictor	mRNA	19123506	19123779	.	-	.	ID=spada_crp0500_chr5_19M_2;Parent=h0338.01;Note=GeneWise_SplicePredictor
Chr5	.	exon	19123506	19123687	.	-	.	Parent=spada_crp0500_chr5_19M_2
Chr5	.	exon	19123734	19123779	.	-	.	Parent=spada_crp0500_chr5_19M_2
Chr5	.	CDS	19123734	19123779	.	-	0	Parent=spada_crp0500_chr5_19M_2
Chr5	.	CDS	19123506	19123687	.	-	2	Parent=spada_crp0500_chr5_19M_2
Chr5	.	gene	19160066	19160412	.	-	.	ID=h0339.01
Chr5	GeneWise_SplicePredictor Augustus_evidence	mRNA	19160066	19160412	.	-	.	ID=spada_crp0500_chr5_19M_3;Parent=h0339.01;Note=GeneWise_SplicePredictor Augustus_evidence
Chr5	.	exon	19160066	19160256	.	-	.	Parent=spada_crp0500_chr5_19M_3
Chr5	.	exon	19160367	19160412	.	-	.	Parent=spada_crp0500_chr5_19M_3
Chr5	.	CDS	19160367	19160412	.	-	0	Parent=spada_crp0500_chr5_19M_3
Chr5	.	CDS	19160066	19160256	.	-	2	Parent=spada_crp0500_chr5_19M_3
Chr1	.	gene	9937036	9937537	.	+	.	ID=h0377.02
Chr1	GeneWise_SplicePredictor Augustus_evidence	mRNA	9937036	9937537	.	+	.	ID=spada_crp0570_chr1_09M_1;Parent=h0377.02;Note=GeneWise_SplicePredictor Augustus_evidence
Chr1	.	exon	9937036	9937096	.	+	.	Parent=spada_crp0570_chr1_09M_1
Chr1	.	exon	9937353	9937537	.	+	.	Parent=spada_crp0570_chr1_09M_1
Chr1	.	CDS	9937036	9937096	.	+	0	Parent=spada_crp0570_chr1_09M_1
Chr1	.	CDS	9937353	9937537	.	+	2	Parent=spada_crp0570_chr1_09M_1
Chr2	.	gene	6778250	6778621	.	+	.	ID=h0380.01
Chr2	GeneWise_SplicePredictor Augustus_evidence	mRNA	6778250	6778621	.	+	.	ID=spada_crp0570_chr2_06M_1;Parent=h0380.01;Note=GeneWise_SplicePredictor Augustus_evidence
Chr2	.	exon	6778250	6778310	.	+	.	Parent=spada_crp0570_chr2_06M_1
Chr2	.	exon	6778437	6778621	.	+	.	Parent=spada_crp0570_chr2_06M_1
Chr2	.	CDS	6778250	6778310	.	+	0	Parent=spada_crp0570_chr2_06M_1
Chr2	.	CDS	6778437	6778621	.	+	2	Parent=spada_crp0570_chr2_06M_1
Chr2	.	gene	10795135	10796039	.	+	.	ID=h0381.01
Chr2	GeneWise_SplicePredictor Augustus_evidence	mRNA	10795135	10796039	.	+	.	ID=spada_crp0570_chr2_10M_1;Parent=h0381.01;Note=GeneWise_SplicePredictor Augustus_evidence
Chr2	.	exon	10795135	10795195	.	+	.	Parent=spada_crp0570_chr2_10M_1
Chr2	.	exon	10795861	10796039	.	+	.	Parent=spada_crp0570_chr2_10M_1
Chr2	.	CDS	10795135	10795195	.	+	0	Parent=spada_crp0570_chr2_10M_1
Chr2	.	CDS	10795861	10796039	.	+	2	Parent=spada_crp0570_chr2_10M_1
Chr2	.	gene	11600193	11600697	.	-	.	ID=h0382.02
Chr2	GeneWise_SplicePredictor	mRNA	11600193	11600697	.	-	.	ID=spada_crp0570_chr2_11M_1;Parent=h0382.02;Note=GeneWise_SplicePredictor
Chr2	.	exon	11600193	11600368	.	-	.	Parent=spada_crp0570_chr2_11M_1
Chr2	.	exon	11600637	11600697	.	-	.	Parent=spada_crp0570_chr2_11M_1
Chr2	.	CDS	11600637	11600697	.	-	0	Parent=spada_crp0570_chr2_11M_1
Chr2	.	CDS	11600193	11600368	.	-	2	Parent=spada_crp0570_chr2_11M_1
Chr2	.	gene	12119391	12120089	.	+	.	ID=h0383.02
Chr2	GeneWise_SplicePredictor	mRNA	12119391	12120089	.	+	.	ID=spada_crp0570_chr2_12M_1;Parent=h0383.02;Note=GeneWise_SplicePredictor
Chr2	.	exon	12119391	12119451	.	+	.	Parent=spada_crp0570_chr2_12M_1
Chr2	.	exon	12119917	12120089	.	+	.	Parent=spada_crp0570_chr2_12M_1
Chr2	.	CDS	12119391	12119451	.	+	0	Parent=spada_crp0570_chr2_12M_1
Chr2	.	CDS	12119917	12120089	.	+	2	Parent=spada_crp0570_chr2_12M_1
Chr2	.	gene	12153294	12154089	.	-	.	ID=h0384.02
Chr2	GeneWise_SplicePredictor	mRNA	12153294	12154089	.	-	.	ID=spada_crp0570_chr2_12M_2;Parent=h0384.02;Note=GeneWise_SplicePredictor
Chr2	.	exon	12153294	12153481	.	-	.	Parent=spada_crp0570_chr2_12M_2
Chr2	.	exon	12154029	12154089	.	-	.	Parent=spada_crp0570_chr2_12M_2
Chr2	.	CDS	12154029	12154089	.	-	0	Parent=spada_crp0570_chr2_12M_2
Chr2	.	CDS	12153294	12153481	.	-	2	Parent=spada_crp0570_chr2_12M_2
Chr3	.	gene	9202880	9203623	.	-	.	ID=h0387.01
Chr3	GeneWise_SplicePredictor Augustus_evidence	mRNA	9202880	9203623	.	-	.	ID=spada_crp0570_chr3_09M_1;Parent=h0387.01;Note=GeneWise_SplicePredictor Augustus_evidence
Chr3	.	exon	9202880	9203064	.	-	.	Parent=spada_crp0570_chr3_09M_1
Chr3	.	exon	9203563	9203623	.	-	.	Parent=spada_crp0570_chr3_09M_1
Chr3	.	CDS	9203563	9203623	.	-	0	Parent=spada_crp0570_chr3_09M_1
Chr3	.	CDS	9202880	9203064	.	-	2	Parent=spada_crp0570_chr3_09M_1
Chr3	.	gene	15075840	15077221	.	-	.	ID=h0388.01
Chr3	GeneWise_SplicePredictor Augustus_evidence	mRNA	15075840	15077221	.	-	.	ID=spada_crp0570_chr3_15M_1;Parent=h0388.01;Note=GeneWise_SplicePredictor Augustus_evidence
Chr3	.	exon	15075840	15076015	.	-	.	Parent=spada_crp0570_chr3_15M_1
Chr3	.	exon	15077161	15077221	.	-	.	Parent=spada_crp0570_chr3_15M_1
Chr3	.	CDS	15077161	15077221	.	-	0	Parent=spada_crp0570_chr3_15M_1
Chr3	.	CDS	15075840	15076015	.	-	2	Parent=spada_crp0570_chr3_15M_1
Chr4	.	gene	6093750	6094887	.	-	.	ID=h0389.02
Chr4	Augustus_evidence	mRNA	6093750	6094887	.	-	.	ID=spada_crp0570_chr4_06M_1;Parent=h0389.02;Note=Augustus_evidence
Chr4	.	exon	6093750	6093790	.	-	.	Parent=spada_crp0570_chr4_06M_1
Chr4	.	exon	6094827	6094887	.	-	.	Parent=spada_crp0570_chr4_06M_1
Chr4	.	CDS	6094827	6094887	.	-	0	Parent=spada_crp0570_chr4_06M_1
Chr4	.	CDS	6093750	6093790	.	-	2	Parent=spada_crp0570_chr4_06M_1
Chr4	.	gene	6254428	6255482	.	-	.	ID=h0390.01
Chr4	GeneWise_SplicePredictor Augustus_evidence	mRNA	6254428	6255482	.	-	.	ID=spada_crp0570_chr4_06M_2;Parent=h0390.01;Note=GeneWise_SplicePredictor Augustus_evidence
Chr4	.	exon	6254428	6254624	.	-	.	Parent=spada_crp0570_chr4_06M_2
Chr4	.	exon	6255422	6255482	.	-	.	Parent=spada_crp0570_chr4_06M_2
Chr4	.	CDS	6255422	6255482	.	-	0	Parent=spada_crp0570_chr4_06M_2
Chr4	.	CDS	6254428	6254624	.	-	2	Parent=spada_crp0570_chr4_06M_2
Chr4	.	gene	6257319	6258160	.	-	.	ID=h0391.01
Chr4	GeneWise_SplicePredictor Augustus_evidence	mRNA	6257319	6258160	.	-	.	ID=spada_crp0570_chr4_06M_3;Parent=h0391.01;Note=GeneWise_SplicePredictor Augustus_evidence
Chr4	.	exon	6257319	6257431	.	-	.	Parent=spada_crp0570_chr4_06M_3
Chr4	.	exon	6258100	6258160	.	-	.	Parent=spada_crp0570_chr4_06M_3
Chr4	.	CDS	6258100	6258160	.	-	0	Parent=spada_crp0570_chr4_06M_3
Chr4	.	CDS	6257319	6257431	.	-	2	Parent=spada_crp0570_chr4_06M_3
Chr4	.	gene	6545340	6546401	.	+	.	ID=h0392.01
Chr4	GeneWise_SplicePredictor Augustus_evidence	mRNA	6545340	6546401	.	+	.	ID=spada_crp0570_chr4_06M_4;Parent=h0392.01;Note=GeneWise_SplicePredictor Augustus_evidence
Chr4	.	exon	6545340	6545400	.	+	.	Parent=spada_crp0570_chr4_06M_4
Chr4	.	exon	6546193	6546401	.	+	.	Parent=spada_crp0570_chr4_06M_4
Chr4	.	CDS	6545340	6545400	.	+	0	Parent=spada_crp0570_chr4_06M_4
Chr4	.	CDS	6546193	6546401	.	+	2	Parent=spada_crp0570_chr4_06M_4
Chr4	.	gene	6975282	6975945	.	-	.	ID=h0393.01
Chr4	GeneWise_SplicePredictor Augustus_evidence	mRNA	6975282	6975945	.	-	.	ID=spada_crp0570_chr4_06M_5;Parent=h0393.01;Note=GeneWise_SplicePredictor Augustus_evidence
Chr4	.	exon	6975282	6975529	.	-	.	Parent=spada_crp0570_chr4_06M_5
Chr4	.	exon	6975885	6975945	.	-	.	Parent=spada_crp0570_chr4_06M_5
Chr4	.	CDS	6975885	6975945	.	-	0	Parent=spada_crp0570_chr4_06M_5
Chr4	.	CDS	6975282	6975529	.	-	2	Parent=spada_crp0570_chr4_06M_5
Chr4	.	gene	7079326	7080134	.	+	.	ID=h0394.01
Chr4	GeneWise_SplicePredictor Augustus_evidence	mRNA	7079326	7080134	.	+	.	ID=spada_crp0570_chr4_07M_1;Parent=h0394.01;Note=GeneWise_SplicePredictor Augustus_evidence
Chr4	.	exon	7079326	7079386	.	+	.	Parent=spada_crp0570_chr4_07M_1
Chr4	.	exon	7079905	7080134	.	+	.	Parent=spada_crp0570_chr4_07M_1
Chr4	.	CDS	7079326	7079386	.	+	0	Parent=spada_crp0570_chr4_07M_1
Chr4	.	CDS	7079905	7080134	.	+	2	Parent=spada_crp0570_chr4_07M_1
Chr5	.	gene	19674392	19675292	.	+	.	ID=h0397.01
Chr5	GeneWise_SplicePredictor Augustus_evidence	mRNA	19674392	19675292	.	+	.	ID=spada_crp0570_chr5_19M_1;Parent=h0397.01;Note=GeneWise_SplicePredictor Augustus_evidence
Chr5	.	exon	19674392	19674452	.	+	.	Parent=spada_crp0570_chr5_19M_1
Chr5	.	exon	19675084	19675292	.	+	.	Parent=spada_crp0570_chr5_19M_1
Chr5	.	CDS	19674392	19674452	.	+	0	Parent=spada_crp0570_chr5_19M_1
Chr5	.	CDS	19675084	19675292	.	+	2	Parent=spada_crp0570_chr5_19M_1
Chr2	.	gene	9397864	9398259	.	+	.	ID=h0400.02
Chr2	Augustus_evidence	mRNA	9397864	9398259	.	+	.	ID=spada_crp0580_chr2_09M_1;Parent=h0400.02;Note=Augustus_evidence
Chr2	.	exon	9397864	9397915	.	+	.	Parent=spada_crp0580_chr2_09M_1
Chr2	.	exon	9398075	9398259	.	+	.	Parent=spada_crp0580_chr2_09M_1
Chr2	.	CDS	9397864	9397915	.	+	0	Parent=spada_crp0580_chr2_09M_1
Chr2	.	CDS	9398075	9398259	.	+	2	Parent=spada_crp0580_chr2_09M_1
Chr4	.	gene	5835095	5835412	.	+	.	ID=h0405.02
Chr4	Augustus_evidence	mRNA	5835095	5835412	.	+	.	ID=spada_crp0580_chr4_05M_1;Parent=h0405.02;Note=Augustus_evidence
Chr4	.	exon	5835095	5835146	.	+	.	Parent=spada_crp0580_chr4_05M_1
Chr4	.	exon	5835234	5835412	.	+	.	Parent=spada_crp0580_chr4_05M_1
Chr4	.	CDS	5835095	5835146	.	+	0	Parent=spada_crp0580_chr4_05M_1
Chr4	.	CDS	5835234	5835412	.	+	2	Parent=spada_crp0580_chr4_05M_1
Chr4	.	gene	7634993	7635483	.	+	.	ID=h0406.01
Chr4	GeneWise_SplicePredictor Augustus_evidence	mRNA	7634993	7635483	.	+	.	ID=spada_crp0580_chr4_07M_1;Parent=h0406.01;Note=GeneWise_SplicePredictor Augustus_evidence
Chr4	.	exon	7634993	7635044	.	+	.	Parent=spada_crp0580_chr4_07M_1
Chr4	.	exon	7635302	7635483	.	+	.	Parent=spada_crp0580_chr4_07M_1
Chr4	.	CDS	7634993	7635044	.	+	0	Parent=spada_crp0580_chr4_07M_1
Chr4	.	CDS	7635302	7635483	.	+	2	Parent=spada_crp0580_chr4_07M_1
Chr4	.	gene	10794165	10794758	.	-	.	ID=h0408.01
Chr4	GeneWise_SplicePredictor Augustus_evidence	mRNA	10794165	10794758	.	-	.	ID=spada_crp0580_chr4_10M_1;Parent=h0408.01;Note=GeneWise_SplicePredictor Augustus_evidence
Chr4	.	exon	10794165	10794343	.	-	.	Parent=spada_crp0580_chr4_10M_1
Chr4	.	exon	10794707	10794758	.	-	.	Parent=spada_crp0580_chr4_10M_1
Chr4	.	CDS	10794707	10794758	.	-	0	Parent=spada_crp0580_chr4_10M_1
Chr4	.	CDS	10794165	10794343	.	-	2	Parent=spada_crp0580_chr4_10M_1
Chr4	.	gene	14425441	14425813	.	-	.	ID=h0409.01
Chr4	GeneWise_SplicePredictor Augustus_evidence	mRNA	14425441	14425813	.	-	.	ID=spada_crp0580_chr4_14M_1;Parent=h0409.01;Note=GeneWise_SplicePredictor Augustus_evidence
Chr4	.	exon	14425441	14425622	.	-	.	Parent=spada_crp0580_chr4_14M_1
Chr4	.	exon	14425762	14425813	.	-	.	Parent=spada_crp0580_chr4_14M_1
Chr4	.	CDS	14425762	14425813	.	-	0	Parent=spada_crp0580_chr4_14M_1
Chr4	.	CDS	14425441	14425622	.	-	2	Parent=spada_crp0580_chr4_14M_1
Chr4	.	gene	14427901	14428265	.	-	.	ID=h0410.01
Chr4	GeneWise_SplicePredictor Augustus_evidence	mRNA	14427901	14428265	.	-	.	ID=spada_crp0580_chr4_14M_2;Parent=h0410.01;Note=GeneWise_SplicePredictor Augustus_evidence
Chr4	.	exon	14427901	14428082	.	-	.	Parent=spada_crp0580_chr4_14M_2
Chr4	.	exon	14428214	14428265	.	-	.	Parent=spada_crp0580_chr4_14M_2
Chr4	.	CDS	14428214	14428265	.	-	0	Parent=spada_crp0580_chr4_14M_2
Chr4	.	CDS	14427901	14428082	.	-	2	Parent=spada_crp0580_chr4_14M_2
Chr4	.	gene	14430223	14430601	.	-	.	ID=h0411.01
Chr4	GeneWise_SplicePredictor Augustus_evidence	mRNA	14430223	14430601	.	-	.	ID=spada_crp0580_chr4_14M_3;Parent=h0411.01;Note=GeneWise_SplicePredictor Augustus_evidence
Chr4	.	exon	14430223	14430419	.	-	.	Parent=spada_crp0580_chr4_14M_3
Chr4	.	exon	14430550	14430601	.	-	.	Parent=spada_crp0580_chr4_14M_3
Chr4	.	CDS	14430550	14430601	.	-	0	Parent=spada_crp0580_chr4_14M_3
Chr4	.	CDS	14430223	14430419	.	-	2	Parent=spada_crp0580_chr4_14M_3
Chr4	.	gene	14431613	14432173	.	+	.	ID=h0412.01
Chr4	GeneWise_SplicePredictor Augustus_evidence	mRNA	14431613	14432173	.	+	.	ID=spada_crp0580_chr4_14M_4;Parent=h0412.01;Note=GeneWise_SplicePredictor Augustus_evidence
Chr4	.	exon	14431613	14431664	.	+	.	Parent=spada_crp0580_chr4_14M_4
Chr4	.	exon	14431995	14432173	.	+	.	Parent=spada_crp0580_chr4_14M_4
Chr4	.	CDS	14431613	14431664	.	+	0	Parent=spada_crp0580_chr4_14M_4
Chr4	.	CDS	14431995	14432173	.	+	2	Parent=spada_crp0580_chr4_14M_4
Chr4	.	gene	14432741	14433084	.	-	.	ID=h0413.01
Chr4	GeneWise_SplicePredictor Augustus_evidence	mRNA	14432741	14433084	.	-	.	ID=spada_crp0580_chr4_14M_5;Parent=h0413.01;Note=GeneWise_SplicePredictor Augustus_evidence
Chr4	.	exon	14432741	14432922	.	-	.	Parent=spada_crp0580_chr4_14M_5
Chr4	.	exon	14433033	14433084	.	-	.	Parent=spada_crp0580_chr4_14M_5
Chr4	.	CDS	14433033	14433084	.	-	0	Parent=spada_crp0580_chr4_14M_5
Chr4	.	CDS	14432741	14432922	.	-	2	Parent=spada_crp0580_chr4_14M_5
Chr4	.	gene	14434135	14434481	.	-	.	ID=h0414.01
Chr4	GeneWise_SplicePredictor Augustus_evidence	mRNA	14434135	14434481	.	-	.	ID=spada_crp0580_chr4_14M_6;Parent=h0414.01;Note=GeneWise_SplicePredictor Augustus_evidence
Chr4	.	exon	14434135	14434316	.	-	.	Parent=spada_crp0580_chr4_14M_6
Chr4	.	exon	14434430	14434481	.	-	.	Parent=spada_crp0580_chr4_14M_6
Chr4	.	CDS	14434430	14434481	.	-	0	Parent=spada_crp0580_chr4_14M_6
Chr4	.	CDS	14434135	14434316	.	-	2	Parent=spada_crp0580_chr4_14M_6
Chr4	.	gene	14436284	14436631	.	-	.	ID=h0415.01
Chr4	GeneWise_SplicePredictor Augustus_evidence	mRNA	14436284	14436631	.	-	.	ID=spada_crp0580_chr4_14M_7;Parent=h0415.01;Note=GeneWise_SplicePredictor Augustus_evidence
Chr4	.	exon	14436284	14436465	.	-	.	Parent=spada_crp0580_chr4_14M_7
Chr4	.	exon	14436580	14436631	.	-	.	Parent=spada_crp0580_chr4_14M_7
Chr4	.	CDS	14436580	14436631	.	-	0	Parent=spada_crp0580_chr4_14M_7
Chr4	.	CDS	14436284	14436465	.	-	2	Parent=spada_crp0580_chr4_14M_7
Chr5	.	gene	19831284	19831787	.	+	.	ID=h0427.01
Chr5	GeneWise_SplicePredictor Augustus_evidence	mRNA	19831284	19831787	.	+	.	ID=spada_crp0590_chr5_19M_1;Parent=h0427.01;Note=GeneWise_SplicePredictor Augustus_evidence
Chr5	.	exon	19831284	19831335	.	+	.	Parent=spada_crp0590_chr5_19M_1
Chr5	.	exon	19831585	19831787	.	+	.	Parent=spada_crp0590_chr5_19M_1
Chr5	.	CDS	19831284	19831335	.	+	0	Parent=spada_crp0590_chr5_19M_1
Chr5	.	CDS	19831585	19831787	.	+	2	Parent=spada_crp0590_chr5_19M_1
Chr3	.	gene	18925658	18926083	.	-	.	ID=h0459.01
Chr3	GeneWise_SplicePredictor Augustus_evidence	mRNA	18925658	18926083	.	-	.	ID=spada_crp0650_chr3_18M_1;Parent=h0459.01;Note=GeneWise_SplicePredictor Augustus_evidence
Chr3	.	exon	18925658	18925860	.	-	.	Parent=spada_crp0650_chr3_18M_1
Chr3	.	exon	18926014	18926083	.	-	.	Parent=spada_crp0650_chr3_18M_1
Chr3	.	CDS	18926014	18926083	.	-	0	Parent=spada_crp0650_chr3_18M_1
Chr3	.	CDS	18925658	18925860	.	-	2	Parent=spada_crp0650_chr3_18M_1
Chr4	.	gene	6550978	6551834	.	+	.	ID=h0463.02
Chr4	Augustus_evidence	mRNA	6550978	6551834	.	+	.	ID=spada_crp0650_chr4_06M_1;Parent=h0463.02;Note=Augustus_evidence
Chr4	.	exon	6550978	6551032	.	+	.	Parent=spada_crp0650_chr4_06M_1
Chr4	.	exon	6551626	6551834	.	+	.	Parent=spada_crp0650_chr4_06M_1
Chr4	.	CDS	6550978	6551032	.	+	0	Parent=spada_crp0650_chr4_06M_1
Chr4	.	CDS	6551626	6551834	.	+	2	Parent=spada_crp0650_chr4_06M_1
Chr1	.	gene	18396853	18397339	.	-	.	ID=h0467.02
Chr1	GeneWise_SplicePredictor Augustus_evidence	mRNA	18396853	18397339	.	-	.	ID=spada_crp0660_chr1_18M_1;Parent=h0467.02;Note=GeneWise_SplicePredictor Augustus_evidence
Chr1	.	exon	18396853	18397055	.	-	.	Parent=spada_crp0660_chr1_18M_1
Chr1	.	exon	18397279	18397339	.	-	.	Parent=spada_crp0660_chr1_18M_1
Chr1	.	CDS	18397279	18397339	.	-	0	Parent=spada_crp0660_chr1_18M_1
Chr1	.	CDS	18396853	18397055	.	-	2	Parent=spada_crp0660_chr1_18M_1
Chr1	.	gene	27674360	27674911	.	+	.	ID=h0468.01
Chr1	GeneWise_SplicePredictor Augustus_evidence	mRNA	27674360	27674911	.	+	.	ID=spada_crp0660_chr1_27M_1;Parent=h0468.01;Note=GeneWise_SplicePredictor Augustus_evidence
Chr1	.	exon	27674360	27674420	.	+	.	Parent=spada_crp0660_chr1_27M_1
Chr1	.	exon	27674700	27674911	.	+	.	Parent=spada_crp0660_chr1_27M_1
Chr1	.	CDS	27674360	27674420	.	+	0	Parent=spada_crp0660_chr1_27M_1
Chr1	.	CDS	27674700	27674911	.	+	2	Parent=spada_crp0660_chr1_27M_1
Chr1	.	gene	27676261	27676752	.	+	.	ID=h0469.01
Chr1	GeneWise_SplicePredictor Augustus_evidence	mRNA	27676261	27676752	.	+	.	ID=spada_crp0660_chr1_27M_2;Parent=h0469.01;Note=GeneWise_SplicePredictor Augustus_evidence
Chr1	.	exon	27676261	27676321	.	+	.	Parent=spada_crp0660_chr1_27M_2
Chr1	.	exon	27676550	27676752	.	+	.	Parent=spada_crp0660_chr1_27M_2
Chr1	.	CDS	27676261	27676321	.	+	0	Parent=spada_crp0660_chr1_27M_2
Chr1	.	CDS	27676550	27676752	.	+	2	Parent=spada_crp0660_chr1_27M_2
Chr2	.	gene	8720864	8721300	.	+	.	ID=h0470.01
Chr2	GeneWise_SplicePredictor Augustus_evidence	mRNA	8720864	8721300	.	+	.	ID=spada_crp0660_chr2_08M_1;Parent=h0470.01;Note=GeneWise_SplicePredictor Augustus_evidence
Chr2	.	exon	8720864	8720924	.	+	.	Parent=spada_crp0660_chr2_08M_1
Chr2	.	exon	8721107	8721300	.	+	.	Parent=spada_crp0660_chr2_08M_1
Chr2	.	CDS	8720864	8720924	.	+	0	Parent=spada_crp0660_chr2_08M_1
Chr2	.	CDS	8721107	8721300	.	+	2	Parent=spada_crp0660_chr2_08M_1
Chr2	.	gene	12476372	12477107	.	+	.	ID=h0471.01
Chr2	GeneWise_SplicePredictor Augustus_evidence	mRNA	12476372	12477107	.	+	.	ID=spada_crp0660_chr2_12M_1;Parent=h0471.01;Note=GeneWise_SplicePredictor Augustus_evidence
Chr2	.	exon	12476372	12476432	.	+	.	Parent=spada_crp0660_chr2_12M_1
Chr2	.	exon	12476932	12477107	.	+	.	Parent=spada_crp0660_chr2_12M_1
Chr2	.	CDS	12476372	12476432	.	+	0	Parent=spada_crp0660_chr2_12M_1
Chr2	.	CDS	12476932	12477107	.	+	2	Parent=spada_crp0660_chr2_12M_1
Chr4	.	gene	14694302	14694643	.	+	.	ID=h0475.03
Chr4	GeneWise_SplicePredictor Augustus_evidence	mRNA	14694302	14694643	.	+	.	ID=spada_crp0660_chr4_14M_1;Parent=h0475.03;Note=GeneWise_SplicePredictor Augustus_evidence
Chr4	.	exon	14694302	14694362	.	+	.	Parent=spada_crp0660_chr4_14M_1
Chr4	.	exon	14694468	14694643	.	+	.	Parent=spada_crp0660_chr4_14M_1
Chr4	.	CDS	14694302	14694362	.	+	0	Parent=spada_crp0660_chr4_14M_1
Chr4	.	CDS	14694468	14694643	.	+	2	Parent=spada_crp0660_chr4_14M_1
Chr4	.	gene	14696074	14696478	.	+	.	ID=h0476.01
Chr4	GeneWise_SplicePredictor Augustus_evidence	mRNA	14696074	14696478	.	+	.	ID=spada_crp0660_chr4_14M_2;Parent=h0476.01;Note=GeneWise_SplicePredictor Augustus_evidence
Chr4	.	exon	14696074	14696134	.	+	.	Parent=spada_crp0660_chr4_14M_2
Chr4	.	exon	14696303	14696478	.	+	.	Parent=spada_crp0660_chr4_14M_2
Chr4	.	CDS	14696074	14696134	.	+	0	Parent=spada_crp0660_chr4_14M_2
Chr4	.	CDS	14696303	14696478	.	+	2	Parent=spada_crp0660_chr4_14M_2
Chr4	.	gene	14697549	14698315	.	+	.	ID=h0478.01
Chr4	GeneWise_SplicePredictor Augustus_evidence	mRNA	14697549	14698315	.	+	.	ID=spada_crp0670_chr4_14M_1;Parent=h0478.01;Note=GeneWise_SplicePredictor Augustus_evidence
Chr4	.	exon	14697549	14697606	.	+	.	Parent=spada_crp0670_chr4_14M_1
Chr4	.	exon	14697984	14698315	.	+	.	Parent=spada_crp0670_chr4_14M_1
Chr4	.	CDS	14697549	14697606	.	+	0	Parent=spada_crp0670_chr4_14M_1
Chr4	.	CDS	14697984	14698315	.	+	2	Parent=spada_crp0670_chr4_14M_1
Chr4	.	gene	14699844	14700560	.	-	.	ID=h0479.01
Chr4	GeneWise_SplicePredictor Augustus_evidence	mRNA	14699844	14700560	.	-	.	ID=spada_crp0670_chr4_14M_2;Parent=h0479.01;Note=GeneWise_SplicePredictor Augustus_evidence
Chr4	.	exon	14699844	14700166	.	-	.	Parent=spada_crp0670_chr4_14M_2
Chr4	.	exon	14700503	14700560	.	-	.	Parent=spada_crp0670_chr4_14M_2
Chr4	.	CDS	14700503	14700560	.	-	0	Parent=spada_crp0670_chr4_14M_2
Chr4	.	CDS	14699844	14700166	.	-	2	Parent=spada_crp0670_chr4_14M_2
Chr5	.	gene	15314060	15315226	.	+	.	ID=h0481.01
Chr5	GeneWise_SplicePredictor Augustus_evidence	mRNA	15314060	15315226	.	+	.	ID=spada_crp0670_chr5_15M_1;Parent=h0481.01;Note=GeneWise_SplicePredictor Augustus_evidence
Chr5	.	exon	15314060	15314117	.	+	.	Parent=spada_crp0670_chr5_15M_1
Chr5	.	exon	15314901	15315226	.	+	.	Parent=spada_crp0670_chr5_15M_1
Chr5	.	CDS	15314060	15314117	.	+	0	Parent=spada_crp0670_chr5_15M_1
Chr5	.	CDS	15314901	15315226	.	+	2	Parent=spada_crp0670_chr5_15M_1
Chr5	.	gene	15317767	15318445	.	+	.	ID=h0482.01
Chr5	GeneWise_SplicePredictor Augustus_evidence	mRNA	15317767	15318445	.	+	.	ID=spada_crp0670_chr5_15M_2;Parent=h0482.01;Note=GeneWise_SplicePredictor Augustus_evidence
Chr5	.	exon	15317767	15317824	.	+	.	Parent=spada_crp0670_chr5_15M_2
Chr5	.	exon	15318135	15318445	.	+	.	Parent=spada_crp0670_chr5_15M_2
Chr5	.	CDS	15317767	15317824	.	+	0	Parent=spada_crp0670_chr5_15M_2
Chr5	.	CDS	15318135	15318445	.	+	2	Parent=spada_crp0670_chr5_15M_2
Chr5	.	gene	16891188	16891909	.	-	.	ID=h0483.01
Chr5	GeneWise_SplicePredictor Augustus_evidence	mRNA	16891188	16891909	.	-	.	ID=spada_crp0670_chr5_16M_1;Parent=h0483.01;Note=GeneWise_SplicePredictor Augustus_evidence
Chr5	.	exon	16891188	16891489	.	-	.	Parent=spada_crp0670_chr5_16M_1
Chr5	.	exon	16891849	16891909	.	-	.	Parent=spada_crp0670_chr5_16M_1
Chr5	.	CDS	16891849	16891909	.	-	0	Parent=spada_crp0670_chr5_16M_1
Chr5	.	CDS	16891188	16891489	.	-	2	Parent=spada_crp0670_chr5_16M_1
Chr2	.	gene	6431471	6431826	.	+	.	ID=h0487.02
Chr2	GeneWise_SplicePredictor	mRNA	6431471	6431826	.	+	.	ID=spada_crp0680_chr2_06M_1;Parent=h0487.02;Note=GeneWise_SplicePredictor
Chr2	.	exon	6431471	6431528	.	+	.	Parent=spada_crp0680_chr2_06M_1
Chr2	.	exon	6431660	6431826	.	+	.	Parent=spada_crp0680_chr2_06M_1
Chr2	.	CDS	6431471	6431528	.	+	0	Parent=spada_crp0680_chr2_06M_1
Chr2	.	CDS	6431660	6431826	.	+	2	Parent=spada_crp0680_chr2_06M_1
Chr3	.	gene	1368248	1368678	.	-	.	ID=h0489.01
Chr3	GeneWise_SplicePredictor Augustus_evidence	mRNA	1368248	1368678	.	-	.	ID=spada_crp0680_chr3_01M_1;Parent=h0489.01;Note=GeneWise_SplicePredictor Augustus_evidence
Chr3	.	exon	1368248	1368435	.	-	.	Parent=spada_crp0680_chr3_01M_1
Chr3	.	exon	1368621	1368678	.	-	.	Parent=spada_crp0680_chr3_01M_1
Chr3	.	CDS	1368621	1368678	.	-	0	Parent=spada_crp0680_chr3_01M_1
Chr3	.	CDS	1368248	1368435	.	-	2	Parent=spada_crp0680_chr3_01M_1
Chr3	.	gene	1369114	1369532	.	-	.	ID=h0490.01
Chr3	GeneWise_SplicePredictor Augustus_evidence	mRNA	1369114	1369532	.	-	.	ID=spada_crp0680_chr3_01M_2;Parent=h0490.01;Note=GeneWise_SplicePredictor Augustus_evidence
Chr3	.	exon	1369114	1369283	.	-	.	Parent=spada_crp0680_chr3_01M_2
Chr3	.	exon	1369472	1369532	.	-	.	Parent=spada_crp0680_chr3_01M_2
Chr3	.	CDS	1369472	1369532	.	-	0	Parent=spada_crp0680_chr3_01M_2
Chr3	.	CDS	1369114	1369283	.	-	2	Parent=spada_crp0680_chr3_01M_2
Chr3	.	gene	8264650	8265060	.	-	.	ID=h0491.01
Chr3	GeneWise_SplicePredictor Augustus_evidence	mRNA	8264650	8265060	.	-	.	ID=spada_crp0680_chr3_08M_1;Parent=h0491.01;Note=GeneWise_SplicePredictor Augustus_evidence
Chr3	.	exon	8264650	8264825	.	-	.	Parent=spada_crp0680_chr3_08M_1
Chr3	.	exon	8265003	8265060	.	-	.	Parent=spada_crp0680_chr3_08M_1
Chr3	.	CDS	8265003	8265060	.	-	0	Parent=spada_crp0680_chr3_08M_1
Chr3	.	CDS	8264650	8264825	.	-	2	Parent=spada_crp0680_chr3_08M_1
Chr3	.	gene	8266218	8266585	.	-	.	ID=h0492.02
Chr3	GeneWise_SplicePredictor	mRNA	8266218	8266585	.	-	.	ID=spada_crp0680_chr3_08M_2;Parent=h0492.02;Note=GeneWise_SplicePredictor
Chr3	.	exon	8266218	8266393	.	-	.	Parent=spada_crp0680_chr3_08M_2
Chr3	.	exon	8266528	8266585	.	-	.	Parent=spada_crp0680_chr3_08M_2
Chr3	.	CDS	8266528	8266585	.	-	0	Parent=spada_crp0680_chr3_08M_2
Chr3	.	CDS	8266218	8266393	.	-	2	Parent=spada_crp0680_chr3_08M_2
Chr1	.	gene	17455702	17456146	.	-	.	ID=h0497.01
Chr1	GeneWise_SplicePredictor Augustus_evidence	mRNA	17455702	17456146	.	-	.	ID=spada_crp0700_chr1_17M_1;Parent=h0497.01;Note=GeneWise_SplicePredictor Augustus_evidence
Chr1	.	exon	17455702	17455937	.	-	.	Parent=spada_crp0700_chr1_17M_1
Chr1	.	exon	17456086	17456146	.	-	.	Parent=spada_crp0700_chr1_17M_1
Chr1	.	CDS	17456086	17456146	.	-	0	Parent=spada_crp0700_chr1_17M_1
Chr1	.	CDS	17455702	17455937	.	-	2	Parent=spada_crp0700_chr1_17M_1
Chr2	.	gene	18067211	18067620	.	+	.	ID=h0499.01
Chr2	GeneWise_SplicePredictor Augustus_evidence	mRNA	18067211	18067620	.	+	.	ID=spada_crp0700_chr2_18M_1;Parent=h0499.01;Note=GeneWise_SplicePredictor Augustus_evidence
Chr2	.	exon	18067211	18067271	.	+	.	Parent=spada_crp0700_chr2_18M_1
Chr2	.	exon	18067412	18067620	.	+	.	Parent=spada_crp0700_chr2_18M_1
Chr2	.	CDS	18067211	18067271	.	+	0	Parent=spada_crp0700_chr2_18M_1
Chr2	.	CDS	18067412	18067620	.	+	2	Parent=spada_crp0700_chr2_18M_1
Chr2	.	gene	18068611	18069037	.	+	.	ID=h0500.03
Chr2	Augustus_evidence	mRNA	18068611	18069037	.	+	.	ID=spada_crp0700_chr2_18M_2;Parent=h0500.03;Note=Augustus_evidence
Chr2	.	exon	18068611	18068671	.	+	.	Parent=spada_crp0700_chr2_18M_2
Chr2	.	exon	18068826	18069037	.	+	.	Parent=spada_crp0700_chr2_18M_2
Chr2	.	CDS	18068611	18068671	.	+	0	Parent=spada_crp0700_chr2_18M_2
Chr2	.	CDS	18068826	18069037	.	+	2	Parent=spada_crp0700_chr2_18M_2
Chr2	.	gene	18070116	18070523	.	+	.	ID=h0501.03
Chr2	GeneWise_SplicePredictor	mRNA	18070116	18070523	.	+	.	ID=spada_crp0700_chr2_18M_3;Parent=h0501.03;Note=GeneWise_SplicePredictor
Chr2	.	exon	18070116	18070170	.	+	.	Parent=spada_crp0700_chr2_18M_3
Chr2	.	exon	18070333	18070523	.	+	.	Parent=spada_crp0700_chr2_18M_3
Chr2	.	CDS	18070116	18070170	.	+	0	Parent=spada_crp0700_chr2_18M_3
Chr2	.	CDS	18070333	18070523	.	+	2	Parent=spada_crp0700_chr2_18M_3
Chr2	.	gene	18071139	18071560	.	+	.	ID=h0502.02
Chr2	GeneWise_SplicePredictor	mRNA	18071139	18071560	.	+	.	ID=spada_crp0700_chr2_18M_4;Parent=h0502.02;Note=GeneWise_SplicePredictor
Chr2	.	exon	18071139	18071193	.	+	.	Parent=spada_crp0700_chr2_18M_4
Chr2	.	exon	18071331	18071560	.	+	.	Parent=spada_crp0700_chr2_18M_4
Chr2	.	CDS	18071139	18071193	.	+	0	Parent=spada_crp0700_chr2_18M_4
Chr2	.	CDS	18071331	18071560	.	+	2	Parent=spada_crp0700_chr2_18M_4
Chr2	.	gene	18073305	18073651	.	+	.	ID=h0503.02
Chr2	GeneWise_SplicePredictor	mRNA	18073305	18073651	.	+	.	ID=spada_crp0700_chr2_18M_5;Parent=h0503.02;Note=GeneWise_SplicePredictor
Chr2	.	exon	18073305	18073359	.	+	.	Parent=spada_crp0700_chr2_18M_5
Chr2	.	exon	18073437	18073651	.	+	.	Parent=spada_crp0700_chr2_18M_5
Chr2	.	CDS	18073305	18073359	.	+	0	Parent=spada_crp0700_chr2_18M_5
Chr2	.	CDS	18073437	18073651	.	+	2	Parent=spada_crp0700_chr2_18M_5
Chr2	.	gene	9712297	9713001	.	+	.	ID=h0509.02
Chr2	GeneWise_SplicePredictor	mRNA	9712297	9713001	.	+	.	ID=spada_crp0710_chr2_09M_1;Parent=h0509.02;Note=GeneWise_SplicePredictor
Chr2	.	exon	9712297	9712360	.	+	.	Parent=spada_crp0710_chr2_09M_1
Chr2	.	exon	9712811	9713001	.	+	.	Parent=spada_crp0710_chr2_09M_1
Chr2	.	CDS	9712297	9712360	.	+	0	Parent=spada_crp0710_chr2_09M_1
Chr2	.	CDS	9712811	9713001	.	+	2	Parent=spada_crp0710_chr2_09M_1
Chr2	.	gene	9715091	9715983	.	+	.	ID=h0510.02
Chr2	GeneWise_SplicePredictor	mRNA	9715091	9715983	.	+	.	ID=spada_crp0710_chr2_09M_2;Parent=h0510.02;Note=GeneWise_SplicePredictor
Chr2	.	exon	9715091	9715160	.	+	.	Parent=spada_crp0710_chr2_09M_2
Chr2	.	exon	9715778	9715983	.	+	.	Parent=spada_crp0710_chr2_09M_2
Chr2	.	CDS	9715091	9715160	.	+	0	Parent=spada_crp0710_chr2_09M_2
Chr2	.	CDS	9715778	9715983	.	+	2	Parent=spada_crp0710_chr2_09M_2
Chr2	.	gene	9762105	9762443	.	+	.	ID=h0511.03
Chr2	Augustus_evidence	mRNA	9762105	9762443	.	+	.	ID=spada_crp0710_chr2_09M_3;Parent=h0511.03;Note=Augustus_evidence
Chr2	.	exon	9762105	9762168	.	+	.	Parent=spada_crp0710_chr2_09M_3
Chr2	.	exon	9762256	9762443	.	+	.	Parent=spada_crp0710_chr2_09M_3
Chr2	.	CDS	9762105	9762168	.	+	0	Parent=spada_crp0710_chr2_09M_3
Chr2	.	CDS	9762256	9762443	.	+	2	Parent=spada_crp0710_chr2_09M_3
Chr5	.	gene	23862546	23863029	.	-	.	ID=h0529.01
Chr5	GeneWise_SplicePredictor	mRNA	23862546	23863029	.	-	.	ID=spada_crp0720_chr5_23M_1;Parent=h0529.01;Note=GeneWise_SplicePredictor
Chr5	.	exon	23862546	23862838	.	-	.	Parent=spada_crp0720_chr5_23M_1
Chr5	.	exon	23862933	23863029	.	-	.	Parent=spada_crp0720_chr5_23M_1
Chr5	.	CDS	23862933	23863029	.	-	0	Parent=spada_crp0720_chr5_23M_1
Chr5	.	CDS	23862546	23862838	.	-	2	Parent=spada_crp0720_chr5_23M_1
Chr1	.	gene	5083765	5084098	.	+	.	ID=h0530.01
Chr1	GeneWise_SplicePredictor Augustus_evidence	mRNA	5083765	5084098	.	+	.	ID=spada_crp0730_chr1_05M_1;Parent=h0530.01;Note=GeneWise_SplicePredictor Augustus_evidence
Chr1	.	exon	5083765	5083825	.	+	.	Parent=spada_crp0730_chr1_05M_1
Chr1	.	exon	5083923	5084098	.	+	.	Parent=spada_crp0730_chr1_05M_1
Chr1	.	CDS	5083765	5083825	.	+	0	Parent=spada_crp0730_chr1_05M_1
Chr1	.	CDS	5083923	5084098	.	+	2	Parent=spada_crp0730_chr1_05M_1
Chr1	.	gene	12390494	12390839	.	-	.	ID=h0548.02
Chr1	Augustus_evidence	mRNA	12390494	12390839	.	-	.	ID=spada_crp0770_chr1_12M_1;Parent=h0548.02;Note=Augustus_evidence
Chr1	.	exon	12390494	12390675	.	-	.	Parent=spada_crp0770_chr1_12M_1
Chr1	.	exon	12390773	12390839	.	-	.	Parent=spada_crp0770_chr1_12M_1
Chr1	.	CDS	12390773	12390839	.	-	0	Parent=spada_crp0770_chr1_12M_1
Chr1	.	CDS	12390494	12390675	.	-	2	Parent=spada_crp0770_chr1_12M_1
Chr2	.	gene	15201402	15201728	.	-	.	ID=h0552.01
Chr2	GeneWise_SplicePredictor Augustus_evidence	mRNA	15201402	15201728	.	-	.	ID=spada_crp0770_chr2_15M_1;Parent=h0552.01;Note=GeneWise_SplicePredictor Augustus_evidence
Chr2	.	exon	15201402	15201580	.	-	.	Parent=spada_crp0770_chr2_15M_1
Chr2	.	exon	15201668	15201728	.	-	.	Parent=spada_crp0770_chr2_15M_1
Chr2	.	CDS	15201668	15201728	.	-	0	Parent=spada_crp0770_chr2_15M_1
Chr2	.	CDS	15201402	15201580	.	-	2	Parent=spada_crp0770_chr2_15M_1
Chr3	.	gene	1693616	1693934	.	+	.	ID=h0554.01
Chr3	GeneWise_SplicePredictor Augustus_evidence	mRNA	1693616	1693934	.	+	.	ID=spada_crp0770_chr3_01M_1;Parent=h0554.01;Note=GeneWise_SplicePredictor Augustus_evidence
Chr3	.	exon	1693616	1693682	.	+	.	Parent=spada_crp0770_chr3_01M_1
Chr3	.	exon	1693759	1693934	.	+	.	Parent=spada_crp0770_chr3_01M_1
Chr3	.	CDS	1693616	1693682	.	+	0	Parent=spada_crp0770_chr3_01M_1
Chr3	.	CDS	1693759	1693934	.	+	2	Parent=spada_crp0770_chr3_01M_1
Chr3	.	gene	1696070	1696490	.	+	.	ID=h0555.01
Chr3	GeneWise_SplicePredictor Augustus_evidence	mRNA	1696070	1696490	.	+	.	ID=spada_crp0770_chr3_01M_2;Parent=h0555.01;Note=GeneWise_SplicePredictor Augustus_evidence
Chr3	.	exon	1696070	1696136	.	+	.	Parent=spada_crp0770_chr3_01M_2
Chr3	.	exon	1696297	1696490	.	+	.	Parent=spada_crp0770_chr3_01M_2
Chr3	.	CDS	1696070	1696136	.	+	0	Parent=spada_crp0770_chr3_01M_2
Chr3	.	CDS	1696297	1696490	.	+	2	Parent=spada_crp0770_chr3_01M_2
Chr3	.	gene	22139772	22140127	.	-	.	ID=h0559.01
Chr3	GeneWise_SplicePredictor Augustus_evidence	mRNA	22139772	22140127	.	-	.	ID=spada_crp0770_chr3_22M_1;Parent=h0559.01;Note=GeneWise_SplicePredictor Augustus_evidence
Chr3	.	exon	22139772	22139947	.	-	.	Parent=spada_crp0770_chr3_22M_1
Chr3	.	exon	22140061	22140127	.	-	.	Parent=spada_crp0770_chr3_22M_1
Chr3	.	CDS	22140061	22140127	.	-	0	Parent=spada_crp0770_chr3_22M_1
Chr3	.	CDS	22139772	22139947	.	-	2	Parent=spada_crp0770_chr3_22M_1
Chr4	.	gene	6932370	6932718	.	+	.	ID=h0560.01
Chr4	GeneWise_SplicePredictor Augustus_evidence	mRNA	6932370	6932718	.	+	.	ID=spada_crp0770_chr4_06M_1;Parent=h0560.01;Note=GeneWise_SplicePredictor Augustus_evidence
Chr4	.	exon	6932370	6932436	.	+	.	Parent=spada_crp0770_chr4_06M_1
Chr4	.	exon	6932549	6932718	.	+	.	Parent=spada_crp0770_chr4_06M_1
Chr4	.	CDS	6932370	6932436	.	+	0	Parent=spada_crp0770_chr4_06M_1
Chr4	.	CDS	6932549	6932718	.	+	2	Parent=spada_crp0770_chr4_06M_1
Chr5	.	gene	12599319	12599671	.	+	.	ID=h0561.01
Chr5	GeneWise_SplicePredictor Augustus_evidence	mRNA	12599319	12599671	.	+	.	ID=spada_crp0770_chr5_12M_1;Parent=h0561.01;Note=GeneWise_SplicePredictor Augustus_evidence
Chr5	.	exon	12599319	12599385	.	+	.	Parent=spada_crp0770_chr5_12M_1
Chr5	.	exon	12599496	12599671	.	+	.	Parent=spada_crp0770_chr5_12M_1
Chr5	.	CDS	12599319	12599385	.	+	0	Parent=spada_crp0770_chr5_12M_1
Chr5	.	CDS	12599496	12599671	.	+	2	Parent=spada_crp0770_chr5_12M_1
Chr3	.	gene	16291388	16292118	.	-	.	ID=h0569.01
Chr3	GeneWise_SplicePredictor Augustus_evidence	mRNA	16291388	16292118	.	-	.	ID=spada_crp0810_chr3_16M_1;Parent=h0569.01;Note=GeneWise_SplicePredictor Augustus_evidence
Chr3	.	exon	16291388	16291498	.	-	.	Parent=spada_crp0810_chr3_16M_1
Chr3	.	exon	16291886	16291950	.	-	.	Parent=spada_crp0810_chr3_16M_1
Chr3	.	exon	16292049	16292118	.	-	.	Parent=spada_crp0810_chr3_16M_1
Chr3	.	CDS	16292049	16292118	.	-	0	Parent=spada_crp0810_chr3_16M_1
Chr3	.	CDS	16291886	16291950	.	-	2	Parent=spada_crp0810_chr3_16M_1
Chr3	.	CDS	16291388	16291498	.	-	0	Parent=spada_crp0810_chr3_16M_1
Chr4	.	gene	5394425	5394782	.	-	.	ID=h0570.01
Chr4	GeneWise_SplicePredictor Augustus_evidence	mRNA	5394425	5394782	.	-	.	ID=spada_crp0810_chr4_05M_1;Parent=h0570.01;Note=GeneWise_SplicePredictor Augustus_evidence
Chr4	.	exon	5394425	5394636	.	-	.	Parent=spada_crp0810_chr4_05M_1
Chr4	.	exon	5394734	5394782	.	-	.	Parent=spada_crp0810_chr4_05M_1
Chr4	.	CDS	5394734	5394782	.	-	0	Parent=spada_crp0810_chr4_05M_1
Chr4	.	CDS	5394425	5394636	.	-	2	Parent=spada_crp0810_chr4_05M_1
Chr4	.	gene	5657276	5657665	.	-	.	ID=h0571.01
Chr4	GeneWise_SplicePredictor Augustus_evidence	mRNA	5657276	5657665	.	-	.	ID=spada_crp0810_chr4_05M_2;Parent=h0571.01;Note=GeneWise_SplicePredictor Augustus_evidence
Chr4	.	exon	5657276	5657508	.	-	.	Parent=spada_crp0810_chr4_05M_2
Chr4	.	exon	5657617	5657665	.	-	.	Parent=spada_crp0810_chr4_05M_2
Chr4	.	CDS	5657617	5657665	.	-	0	Parent=spada_crp0810_chr4_05M_2
Chr4	.	CDS	5657276	5657508	.	-	2	Parent=spada_crp0810_chr4_05M_2
Chr4	.	gene	5673818	5674220	.	-	.	ID=h0572.01
Chr4	GeneWise_SplicePredictor Augustus_evidence	mRNA	5673818	5674220	.	-	.	ID=spada_crp0810_chr4_05M_3;Parent=h0572.01;Note=GeneWise_SplicePredictor Augustus_evidence
Chr4	.	exon	5673818	5674050	.	-	.	Parent=spada_crp0810_chr4_05M_3
Chr4	.	exon	5674172	5674220	.	-	.	Parent=spada_crp0810_chr4_05M_3
Chr4	.	CDS	5674172	5674220	.	-	0	Parent=spada_crp0810_chr4_05M_3
Chr4	.	CDS	5673818	5674050	.	-	2	Parent=spada_crp0810_chr4_05M_3
Chr5	.	gene	6095343	6095715	.	+	.	ID=h0575.01
Chr5	GeneWise_SplicePredictor Augustus_evidence	mRNA	6095343	6095715	.	+	.	ID=spada_crp0810_chr5_06M_1;Parent=h0575.01;Note=GeneWise_SplicePredictor Augustus_evidence
Chr5	.	exon	6095343	6095391	.	+	.	Parent=spada_crp0810_chr5_06M_1
Chr5	.	exon	6095501	6095715	.	+	.	Parent=spada_crp0810_chr5_06M_1
Chr5	.	CDS	6095343	6095391	.	+	0	Parent=spada_crp0810_chr5_06M_1
Chr5	.	CDS	6095501	6095715	.	+	2	Parent=spada_crp0810_chr5_06M_1
Chr5	.	gene	6096781	6097124	.	+	.	ID=h0576.01
Chr5	GeneWise_SplicePredictor Augustus_evidence	mRNA	6096781	6097124	.	+	.	ID=spada_crp0810_chr5_06M_2;Parent=h0576.01;Note=GeneWise_SplicePredictor Augustus_evidence
Chr5	.	exon	6096781	6096829	.	+	.	Parent=spada_crp0810_chr5_06M_2
Chr5	.	exon	6096949	6097124	.	+	.	Parent=spada_crp0810_chr5_06M_2
Chr5	.	CDS	6096781	6096829	.	+	0	Parent=spada_crp0810_chr5_06M_2
Chr5	.	CDS	6096949	6097124	.	+	2	Parent=spada_crp0810_chr5_06M_2
Chr5	.	gene	17370475	17370857	.	-	.	ID=h0578.01
Chr5	GeneWise_SplicePredictor	mRNA	17370475	17370857	.	-	.	ID=spada_crp0810_chr5_17M_1;Parent=h0578.01;Note=GeneWise_SplicePredictor
Chr5	.	exon	17370475	17370710	.	-	.	Parent=spada_crp0810_chr5_17M_1
Chr5	.	exon	17370809	17370857	.	-	.	Parent=spada_crp0810_chr5_17M_1
Chr5	.	CDS	17370809	17370857	.	-	0	Parent=spada_crp0810_chr5_17M_1
Chr5	.	CDS	17370475	17370710	.	-	2	Parent=spada_crp0810_chr5_17M_1
Chr5	.	gene	17474111	17474478	.	+	.	ID=h0579.01
Chr5	GeneWise_SplicePredictor Augustus_evidence	mRNA	17474111	17474478	.	+	.	ID=spada_crp0810_chr5_17M_2;Parent=h0579.01;Note=GeneWise_SplicePredictor Augustus_evidence
Chr5	.	exon	17474111	17474159	.	+	.	Parent=spada_crp0810_chr5_17M_2
Chr5	.	exon	17474255	17474478	.	+	.	Parent=spada_crp0810_chr5_17M_2
Chr5	.	CDS	17474111	17474159	.	+	0	Parent=spada_crp0810_chr5_17M_2
Chr5	.	CDS	17474255	17474478	.	+	2	Parent=spada_crp0810_chr5_17M_2
Chr5	.	gene	17478020	17478390	.	+	.	ID=h0580.03
Chr5	GeneWise_SplicePredictor Augustus_evidence	mRNA	17478020	17478390	.	+	.	ID=spada_crp0810_chr5_17M_3;Parent=h0580.03;Note=GeneWise_SplicePredictor Augustus_evidence
Chr5	.	exon	17478020	17478071	.	+	.	Parent=spada_crp0810_chr5_17M_3
Chr5	.	exon	17478167	17478390	.	+	.	Parent=spada_crp0810_chr5_17M_3
Chr5	.	CDS	17478020	17478071	.	+	0	Parent=spada_crp0810_chr5_17M_3
Chr5	.	CDS	17478167	17478390	.	+	2	Parent=spada_crp0810_chr5_17M_3
Chr5	.	gene	17484434	17484801	.	+	.	ID=h0582.01
Chr5	GeneWise_SplicePredictor Augustus_evidence	mRNA	17484434	17484801	.	+	.	ID=spada_crp0810_chr5_17M_4;Parent=h0582.01;Note=GeneWise_SplicePredictor Augustus_evidence
Chr5	.	exon	17484434	17484482	.	+	.	Parent=spada_crp0810_chr5_17M_4
Chr5	.	exon	17484578	17484801	.	+	.	Parent=spada_crp0810_chr5_17M_4
Chr5	.	CDS	17484434	17484482	.	+	0	Parent=spada_crp0810_chr5_17M_4
Chr5	.	CDS	17484578	17484801	.	+	2	Parent=spada_crp0810_chr5_17M_4
Chr5	.	gene	17488149	17488516	.	+	.	ID=h0583.02
Chr5	Augustus_evidence	mRNA	17488149	17488516	.	+	.	ID=spada_crp0810_chr5_17M_5;Parent=h0583.02;Note=Augustus_evidence
Chr5	.	exon	17488149	17488197	.	+	.	Parent=spada_crp0810_chr5_17M_5
Chr5	.	exon	17488293	17488516	.	+	.	Parent=spada_crp0810_chr5_17M_5
Chr5	.	CDS	17488149	17488197	.	+	0	Parent=spada_crp0810_chr5_17M_5
Chr5	.	CDS	17488293	17488516	.	+	2	Parent=spada_crp0810_chr5_17M_5
Chr5	.	gene	19659857	19660201	.	-	.	ID=h0584.01
Chr5	GeneWise_SplicePredictor Augustus_evidence	mRNA	19659857	19660201	.	-	.	ID=spada_crp0810_chr5_19M_1;Parent=h0584.01;Note=GeneWise_SplicePredictor Augustus_evidence
Chr5	.	exon	19659857	19660083	.	-	.	Parent=spada_crp0810_chr5_19M_1
Chr5	.	exon	19660153	19660201	.	-	.	Parent=spada_crp0810_chr5_19M_1
Chr5	.	CDS	19660153	19660201	.	-	0	Parent=spada_crp0810_chr5_19M_1
Chr5	.	CDS	19659857	19660083	.	-	2	Parent=spada_crp0810_chr5_19M_1
Chr5	.	gene	19700640	19701022	.	+	.	ID=h0585.01
Chr5	GeneWise_SplicePredictor Augustus_evidence	mRNA	19700640	19701022	.	+	.	ID=spada_crp0810_chr5_19M_2;Parent=h0585.01;Note=GeneWise_SplicePredictor Augustus_evidence
Chr5	.	exon	19700640	19700688	.	+	.	Parent=spada_crp0810_chr5_19M_2
Chr5	.	exon	19700775	19701022	.	+	.	Parent=spada_crp0810_chr5_19M_2
Chr5	.	CDS	19700640	19700688	.	+	0	Parent=spada_crp0810_chr5_19M_2
Chr5	.	CDS	19700775	19701022	.	+	2	Parent=spada_crp0810_chr5_19M_2
Chr5	.	gene	19710215	19710578	.	+	.	ID=h0586.01
Chr5	GeneWise_SplicePredictor Augustus_evidence	mRNA	19710215	19710578	.	+	.	ID=spada_crp0810_chr5_19M_3;Parent=h0586.01;Note=GeneWise_SplicePredictor Augustus_evidence
Chr5	.	exon	19710215	19710263	.	+	.	Parent=spada_crp0810_chr5_19M_3
Chr5	.	exon	19710352	19710578	.	+	.	Parent=spada_crp0810_chr5_19M_3
Chr5	.	CDS	19710215	19710263	.	+	0	Parent=spada_crp0810_chr5_19M_3
Chr5	.	CDS	19710352	19710578	.	+	2	Parent=spada_crp0810_chr5_19M_3
Chr5	.	gene	20532985	20533390	.	-	.	ID=h0587.01
Chr5	GeneWise_SplicePredictor Augustus_evidence	mRNA	20532985	20533390	.	-	.	ID=spada_crp0810_chr5_20M_1;Parent=h0587.01;Note=GeneWise_SplicePredictor Augustus_evidence
Chr5	.	exon	20532985	20533241	.	-	.	Parent=spada_crp0810_chr5_20M_1
Chr5	.	exon	20533342	20533390	.	-	.	Parent=spada_crp0810_chr5_20M_1
Chr5	.	CDS	20533342	20533390	.	-	0	Parent=spada_crp0810_chr5_20M_1
Chr5	.	CDS	20532985	20533241	.	-	2	Parent=spada_crp0810_chr5_20M_1
Chr5	.	gene	24465060	24465487	.	-	.	ID=h0589.01
Chr5	GeneWise_SplicePredictor Augustus_evidence	mRNA	24465060	24465487	.	-	.	ID=spada_crp0810_chr5_24M_1;Parent=h0589.01;Note=GeneWise_SplicePredictor Augustus_evidence
Chr5	.	exon	24465060	24465331	.	-	.	Parent=spada_crp0810_chr5_24M_1
Chr5	.	exon	24465439	24465487	.	-	.	Parent=spada_crp0810_chr5_24M_1
Chr5	.	CDS	24465439	24465487	.	-	0	Parent=spada_crp0810_chr5_24M_1
Chr5	.	CDS	24465060	24465331	.	-	2	Parent=spada_crp0810_chr5_24M_1
Chr1	.	gene	2769056	2769483	.	-	.	ID=h0590.03
Chr1	Augustus_evidence	mRNA	2769056	2769483	.	-	.	ID=spada_crp0830_chr1_02M_1;Parent=h0590.03;Note=Augustus_evidence
Chr1	.	exon	2769056	2769252	.	-	.	Parent=spada_crp0830_chr1_02M_1
Chr1	.	exon	2769414	2769483	.	-	.	Parent=spada_crp0830_chr1_02M_1
Chr1	.	CDS	2769414	2769483	.	-	0	Parent=spada_crp0830_chr1_02M_1
Chr1	.	CDS	2769056	2769252	.	-	2	Parent=spada_crp0830_chr1_02M_1
Chr1	.	gene	4849573	4849826	.	-	.	ID=h0591.01
Chr1	GeneWise_SplicePredictor Augustus_evidence	mRNA	4849573	4849826	.	-	.	ID=spada_crp0830_chr1_04M_1;Parent=h0591.01;Note=GeneWise_SplicePredictor Augustus_evidence
Chr1	.	exon	4849573	4849667	.	-	.	Parent=spada_crp0830_chr1_04M_1
Chr1	.	exon	4849760	4849826	.	-	.	Parent=spada_crp0830_chr1_04M_1
Chr1	.	CDS	4849760	4849826	.	-	0	Parent=spada_crp0830_chr1_04M_1
Chr1	.	CDS	4849573	4849667	.	-	2	Parent=spada_crp0830_chr1_04M_1
Chr1	.	gene	24189464	24189837	.	+	.	ID=h0593.01
Chr1	GeneWise_SplicePredictor Augustus_evidence	mRNA	24189464	24189837	.	+	.	ID=spada_crp0830_chr1_24M_1;Parent=h0593.01;Note=GeneWise_SplicePredictor Augustus_evidence
Chr1	.	exon	24189464	24189533	.	+	.	Parent=spada_crp0830_chr1_24M_1
Chr1	.	exon	24189629	24189837	.	+	.	Parent=spada_crp0830_chr1_24M_1
Chr1	.	CDS	24189464	24189533	.	+	0	Parent=spada_crp0830_chr1_24M_1
Chr1	.	CDS	24189629	24189837	.	+	2	Parent=spada_crp0830_chr1_24M_1
Chr1	.	gene	29134031	29134438	.	-	.	ID=h0594.01
Chr1	GeneWise_SplicePredictor	mRNA	29134031	29134438	.	-	.	ID=spada_crp0830_chr1_29M_1;Parent=h0594.01;Note=GeneWise_SplicePredictor
Chr1	.	exon	29134031	29134194	.	-	.	Parent=spada_crp0830_chr1_29M_1
Chr1	.	exon	29134372	29134438	.	-	.	Parent=spada_crp0830_chr1_29M_1
Chr1	.	CDS	29134372	29134438	.	-	0	Parent=spada_crp0830_chr1_29M_1
Chr1	.	CDS	29134031	29134194	.	-	2	Parent=spada_crp0830_chr1_29M_1
Chr2	.	gene	2888951	2889382	.	+	.	ID=h0595.01
Chr2	GeneWise_SplicePredictor Augustus_evidence	mRNA	2888951	2889382	.	+	.	ID=spada_crp0830_chr2_02M_1;Parent=h0595.01;Note=GeneWise_SplicePredictor Augustus_evidence
Chr2	.	exon	2888951	2889017	.	+	.	Parent=spada_crp0830_chr2_02M_1
Chr2	.	exon	2889186	2889382	.	+	.	Parent=spada_crp0830_chr2_02M_1
Chr2	.	CDS	2888951	2889017	.	+	0	Parent=spada_crp0830_chr2_02M_1
Chr2	.	CDS	2889186	2889382	.	+	2	Parent=spada_crp0830_chr2_02M_1
Chr2	.	gene	6049928	6050393	.	-	.	ID=h0596.01
Chr2	GeneWise_SplicePredictor Augustus_evidence	mRNA	6049928	6050393	.	-	.	ID=spada_crp0830_chr2_06M_1;Parent=h0596.01;Note=GeneWise_SplicePredictor Augustus_evidence
Chr2	.	exon	6049928	6050154	.	-	.	Parent=spada_crp0830_chr2_06M_1
Chr2	.	exon	6050327	6050393	.	-	.	Parent=spada_crp0830_chr2_06M_1
Chr2	.	CDS	6050327	6050393	.	-	0	Parent=spada_crp0830_chr2_06M_1
Chr2	.	CDS	6049928	6050154	.	-	2	Parent=spada_crp0830_chr2_06M_1
Chr2	.	gene	10937678	10938081	.	-	.	ID=h0597.01
Chr2	GeneWise_SplicePredictor Augustus_evidence	mRNA	10937678	10938081	.	-	.	ID=spada_crp0830_chr2_10M_1;Parent=h0597.01;Note=GeneWise_SplicePredictor Augustus_evidence
Chr2	.	exon	10937678	10937907	.	-	.	Parent=spada_crp0830_chr2_10M_1
Chr2	.	exon	10938015	10938081	.	-	.	Parent=spada_crp0830_chr2_10M_1
Chr2	.	CDS	10938015	10938081	.	-	0	Parent=spada_crp0830_chr2_10M_1
Chr2	.	CDS	10937678	10937907	.	-	2	Parent=spada_crp0830_chr2_10M_1
Chr3	.	gene	10185960	10186499	.	-	.	ID=h0600.01
Chr3	GeneWise_SplicePredictor Augustus_evidence	mRNA	10185960	10186499	.	-	.	ID=spada_crp0830_chr3_10M_1;Parent=h0600.01;Note=GeneWise_SplicePredictor Augustus_evidence
Chr3	.	exon	10185960	10186189	.	-	.	Parent=spada_crp0830_chr3_10M_1
Chr3	.	exon	10186433	10186499	.	-	.	Parent=spada_crp0830_chr3_10M_1
Chr3	.	CDS	10186433	10186499	.	-	0	Parent=spada_crp0830_chr3_10M_1
Chr3	.	CDS	10185960	10186189	.	-	2	Parent=spada_crp0830_chr3_10M_1
Chr4	.	gene	6312104	6312557	.	-	.	ID=h0604.01
Chr4	GeneWise_SplicePredictor Augustus_evidence	mRNA	6312104	6312557	.	-	.	ID=spada_crp0830_chr4_06M_1;Parent=h0604.01;Note=GeneWise_SplicePredictor Augustus_evidence
Chr4	.	exon	6312104	6312327	.	-	.	Parent=spada_crp0830_chr4_06M_1
Chr4	.	exon	6312491	6312557	.	-	.	Parent=spada_crp0830_chr4_06M_1
Chr4	.	CDS	6312491	6312557	.	-	0	Parent=spada_crp0830_chr4_06M_1
Chr4	.	CDS	6312104	6312327	.	-	2	Parent=spada_crp0830_chr4_06M_1
Chr4	.	gene	6466900	6467270	.	-	.	ID=h0605.01
Chr4	GeneWise_SplicePredictor Augustus_evidence	mRNA	6466900	6467270	.	-	.	ID=spada_crp0830_chr4_06M_2;Parent=h0605.01;Note=GeneWise_SplicePredictor Augustus_evidence
Chr4	.	exon	6466900	6467111	.	-	.	Parent=spada_crp0830_chr4_06M_2
Chr4	.	exon	6467204	6467270	.	-	.	Parent=spada_crp0830_chr4_06M_2
Chr4	.	CDS	6467204	6467270	.	-	0	Parent=spada_crp0830_chr4_06M_2
Chr4	.	CDS	6466900	6467111	.	-	2	Parent=spada_crp0830_chr4_06M_2
Chr4	.	gene	6627036	6627522	.	+	.	ID=h0606.01
Chr4	GeneWise_SplicePredictor Augustus_evidence	mRNA	6627036	6627522	.	+	.	ID=spada_crp0830_chr4_06M_3;Parent=h0606.01;Note=GeneWise_SplicePredictor Augustus_evidence
Chr4	.	exon	6627036	6627102	.	+	.	Parent=spada_crp0830_chr4_06M_3
Chr4	.	exon	6627260	6627522	.	+	.	Parent=spada_crp0830_chr4_06M_3
Chr4	.	CDS	6627036	6627102	.	+	0	Parent=spada_crp0830_chr4_06M_3
Chr4	.	CDS	6627260	6627522	.	+	2	Parent=spada_crp0830_chr4_06M_3
Chr4	.	gene	8495173	8495620	.	+	.	ID=h0607.01
Chr4	GeneWise_SplicePredictor	mRNA	8495173	8495620	.	+	.	ID=spada_crp0830_chr4_08M_1;Parent=h0607.01;Note=GeneWise_SplicePredictor
Chr4	.	exon	8495173	8495239	.	+	.	Parent=spada_crp0830_chr4_08M_1
Chr4	.	exon	8495400	8495620	.	+	.	Parent=spada_crp0830_chr4_08M_1
Chr4	.	CDS	8495173	8495239	.	+	0	Parent=spada_crp0830_chr4_08M_1
Chr4	.	CDS	8495400	8495620	.	+	2	Parent=spada_crp0830_chr4_08M_1
Chr4	.	gene	11710218	11710608	.	-	.	ID=h0611.01
Chr4	GeneWise_SplicePredictor Augustus_evidence	mRNA	11710218	11710608	.	-	.	ID=spada_crp0830_chr4_11M_1;Parent=h0611.01;Note=GeneWise_SplicePredictor Augustus_evidence
Chr4	.	exon	11710218	11710414	.	-	.	Parent=spada_crp0830_chr4_11M_1
Chr4	.	exon	11710542	11710608	.	-	.	Parent=spada_crp0830_chr4_11M_1
Chr4	.	CDS	11710542	11710608	.	-	0	Parent=spada_crp0830_chr4_11M_1
Chr4	.	CDS	11710218	11710414	.	-	2	Parent=spada_crp0830_chr4_11M_1
Chr4	.	gene	11714743	11715167	.	-	.	ID=h0612.01
Chr4	GeneWise_SplicePredictor Augustus_evidence	mRNA	11714743	11715167	.	-	.	ID=spada_crp0830_chr4_11M_2;Parent=h0612.01;Note=GeneWise_SplicePredictor Augustus_evidence
Chr4	.	exon	11714743	11714936	.	-	.	Parent=spada_crp0830_chr4_11M_2
Chr4	.	exon	11715101	11715167	.	-	.	Parent=spada_crp0830_chr4_11M_2
Chr4	.	CDS	11715101	11715167	.	-	0	Parent=spada_crp0830_chr4_11M_2
Chr4	.	CDS	11714743	11714936	.	-	2	Parent=spada_crp0830_chr4_11M_2
Chr4	.	gene	15784674	15785169	.	+	.	ID=h0613.01
Chr4	GeneWise_SplicePredictor	mRNA	15784674	15785169	.	+	.	ID=spada_crp0830_chr4_15M_1;Parent=h0613.01;Note=GeneWise_SplicePredictor
Chr4	.	exon	15784674	15784740	.	+	.	Parent=spada_crp0830_chr4_15M_1
Chr4	.	exon	15784973	15785169	.	+	.	Parent=spada_crp0830_chr4_15M_1
Chr4	.	CDS	15784674	15784740	.	+	0	Parent=spada_crp0830_chr4_15M_1
Chr4	.	CDS	15784973	15785169	.	+	2	Parent=spada_crp0830_chr4_15M_1
Chr4	.	gene	15786337	15786841	.	+	.	ID=h0614.01
Chr4	GeneWise_SplicePredictor Augustus_evidence	mRNA	15786337	15786841	.	+	.	ID=spada_crp0830_chr4_15M_2;Parent=h0614.01;Note=GeneWise_SplicePredictor Augustus_evidence
Chr4	.	exon	15786337	15786403	.	+	.	Parent=spada_crp0830_chr4_15M_2
Chr4	.	exon	15786639	15786841	.	+	.	Parent=spada_crp0830_chr4_15M_2
Chr4	.	CDS	15786337	15786403	.	+	0	Parent=spada_crp0830_chr4_15M_2
Chr4	.	CDS	15786639	15786841	.	+	2	Parent=spada_crp0830_chr4_15M_2
Chr4	.	gene	16100758	16101231	.	+	.	ID=h0615.03
Chr4	Augustus_evidence	mRNA	16100758	16101231	.	+	.	ID=spada_crp0830_chr4_16M_1;Parent=h0615.03;Note=Augustus_evidence
Chr4	.	exon	16100758	16100830	.	+	.	Parent=spada_crp0830_chr4_16M_1
Chr4	.	exon	16101008	16101231	.	+	.	Parent=spada_crp0830_chr4_16M_1
Chr4	.	CDS	16100758	16100830	.	+	0	Parent=spada_crp0830_chr4_16M_1
Chr4	.	CDS	16101008	16101231	.	+	2	Parent=spada_crp0830_chr4_16M_1
Chr5	.	gene	18608457	18608911	.	-	.	ID=h0618.01
Chr5	GeneWise_SplicePredictor Augustus_evidence	mRNA	18608457	18608911	.	-	.	ID=spada_crp0830_chr5_18M_1;Parent=h0618.01;Note=GeneWise_SplicePredictor Augustus_evidence
Chr5	.	exon	18608457	18608671	.	-	.	Parent=spada_crp0830_chr5_18M_1
Chr5	.	exon	18608845	18608911	.	-	.	Parent=spada_crp0830_chr5_18M_1
Chr5	.	CDS	18608845	18608911	.	-	0	Parent=spada_crp0830_chr5_18M_1
Chr5	.	CDS	18608457	18608671	.	-	2	Parent=spada_crp0830_chr5_18M_1
Chr1	.	gene	22455320	22455589	.	+	.	ID=h0629.02
Chr1	GeneWise_SplicePredictor Augustus_evidence	mRNA	22455320	22455589	.	+	.	ID=spada_crp0860_chr1_22M_1;Parent=h0629.02;Note=GeneWise_SplicePredictor Augustus_evidence
Chr1	.	exon	22455320	22455589	.	+	.	Parent=spada_crp0860_chr1_22M_1
Chr1	.	CDS	22455320	22455589	.	+	0	Parent=spada_crp0860_chr1_22M_1
Chr1	.	gene	22456815	22457202	.	+	.	ID=h0630.01
Chr1	GeneWise_SplicePredictor Augustus_evidence	mRNA	22456815	22457202	.	+	.	ID=spada_crp0860_chr1_22M_2;Parent=h0630.01;Note=GeneWise_SplicePredictor Augustus_evidence
Chr1	.	exon	22456815	22456884	.	+	.	Parent=spada_crp0860_chr1_22M_2
Chr1	.	exon	22456985	22457202	.	+	.	Parent=spada_crp0860_chr1_22M_2
Chr1	.	CDS	22456815	22456884	.	+	0	Parent=spada_crp0860_chr1_22M_2
Chr1	.	CDS	22456985	22457202	.	+	2	Parent=spada_crp0860_chr1_22M_2
Chr1	.	gene	22459072	22459468	.	+	.	ID=h0631.03
Chr1	GeneWise_SplicePredictor Augustus_evidence	mRNA	22459072	22459468	.	+	.	ID=spada_crp0860_chr1_22M_3;Parent=h0631.03;Note=GeneWise_SplicePredictor Augustus_evidence
Chr1	.	exon	22459072	22459141	.	+	.	Parent=spada_crp0860_chr1_22M_3
Chr1	.	exon	22459245	22459468	.	+	.	Parent=spada_crp0860_chr1_22M_3
Chr1	.	CDS	22459072	22459141	.	+	0	Parent=spada_crp0860_chr1_22M_3
Chr1	.	CDS	22459245	22459468	.	+	2	Parent=spada_crp0860_chr1_22M_3
Chr1	.	gene	22460439	22460832	.	+	.	ID=h0632.01
Chr1	GeneWise_SplicePredictor	mRNA	22460439	22460832	.	+	.	ID=spada_crp0860_chr1_22M_4;Parent=h0632.01;Note=GeneWise_SplicePredictor
Chr1	.	exon	22460439	22460500	.	+	.	Parent=spada_crp0860_chr1_22M_4
Chr1	.	exon	22460646	22460832	.	+	.	Parent=spada_crp0860_chr1_22M_4
Chr1	.	CDS	22460439	22460500	.	+	0	Parent=spada_crp0860_chr1_22M_4
Chr1	.	CDS	22460646	22460832	.	+	1	Parent=spada_crp0860_chr1_22M_4
Chr1	.	gene	22462230	22462593	.	+	.	ID=h0633.01
Chr1	GeneWise_SplicePredictor Augustus_evidence	mRNA	22462230	22462593	.	+	.	ID=spada_crp0860_chr1_22M_5;Parent=h0633.01;Note=GeneWise_SplicePredictor Augustus_evidence
Chr1	.	exon	22462230	22462299	.	+	.	Parent=spada_crp0860_chr1_22M_5
Chr1	.	exon	22462385	22462593	.	+	.	Parent=spada_crp0860_chr1_22M_5
Chr1	.	CDS	22462230	22462299	.	+	0	Parent=spada_crp0860_chr1_22M_5
Chr1	.	CDS	22462385	22462593	.	+	2	Parent=spada_crp0860_chr1_22M_5
Chr2	.	gene	1838592	1839014	.	-	.	ID=h0634.01
Chr2	GeneWise_SplicePredictor	mRNA	1838592	1839014	.	-	.	ID=spada_crp0860_chr2_01M_1;Parent=h0634.01;Note=GeneWise_SplicePredictor
Chr2	.	exon	1838592	1838773	.	-	.	Parent=spada_crp0860_chr2_01M_1
Chr2	.	exon	1838945	1839014	.	-	.	Parent=spada_crp0860_chr2_01M_1
Chr2	.	CDS	1838945	1839014	.	-	0	Parent=spada_crp0860_chr2_01M_1
Chr2	.	CDS	1838592	1838773	.	-	2	Parent=spada_crp0860_chr2_01M_1
Chr2	.	gene	1942557	1943042	.	+	.	ID=h0635.01
Chr2	GeneWise_SplicePredictor Augustus_evidence	mRNA	1942557	1943042	.	+	.	ID=spada_crp0860_chr2_01M_2;Parent=h0635.01;Note=GeneWise_SplicePredictor Augustus_evidence
Chr2	.	exon	1942557	1942626	.	+	.	Parent=spada_crp0860_chr2_01M_2
Chr2	.	exon	1942807	1943042	.	+	.	Parent=spada_crp0860_chr2_01M_2
Chr2	.	CDS	1942557	1942626	.	+	0	Parent=spada_crp0860_chr2_01M_2
Chr2	.	CDS	1942807	1943042	.	+	2	Parent=spada_crp0860_chr2_01M_2
Chr3	.	gene	8536850	8537273	.	+	.	ID=h0643.01
Chr3	GeneWise_SplicePredictor	mRNA	8536850	8537273	.	+	.	ID=spada_crp0860_chr3_08M_1;Parent=h0643.01;Note=GeneWise_SplicePredictor
Chr3	.	exon	8536850	8536916	.	+	.	Parent=spada_crp0860_chr3_08M_1
Chr3	.	exon	8537056	8537273	.	+	.	Parent=spada_crp0860_chr3_08M_1
Chr3	.	CDS	8536850	8536916	.	+	0	Parent=spada_crp0860_chr3_08M_1
Chr3	.	CDS	8537056	8537273	.	+	2	Parent=spada_crp0860_chr3_08M_1
Chr3	.	gene	8544863	8545355	.	+	.	ID=h0644.01
Chr3	GeneWise_SplicePredictor	mRNA	8544863	8545355	.	+	.	ID=spada_crp0860_chr3_08M_2;Parent=h0644.01;Note=GeneWise_SplicePredictor
Chr3	.	exon	8544863	8544929	.	+	.	Parent=spada_crp0860_chr3_08M_2
Chr3	.	exon	8545147	8545355	.	+	.	Parent=spada_crp0860_chr3_08M_2
Chr3	.	CDS	8544863	8544929	.	+	0	Parent=spada_crp0860_chr3_08M_2
Chr3	.	CDS	8545147	8545355	.	+	2	Parent=spada_crp0860_chr3_08M_2
Chr4	.	gene	8961720	8962119	.	+	.	ID=h0645.01
Chr4	GeneWise_SplicePredictor Augustus_evidence	mRNA	8961720	8962119	.	+	.	ID=spada_crp0860_chr4_08M_1;Parent=h0645.01;Note=GeneWise_SplicePredictor Augustus_evidence
Chr4	.	exon	8961720	8961789	.	+	.	Parent=spada_crp0860_chr4_08M_1
Chr4	.	exon	8961929	8962119	.	+	.	Parent=spada_crp0860_chr4_08M_1
Chr4	.	CDS	8961720	8961789	.	+	0	Parent=spada_crp0860_chr4_08M_1
Chr4	.	CDS	8961929	8962119	.	+	2	Parent=spada_crp0860_chr4_08M_1
Chr4	.	gene	8963085	8963515	.	+	.	ID=h0646.01
Chr4	GeneWise_SplicePredictor	mRNA	8963085	8963515	.	+	.	ID=spada_crp0860_chr4_08M_2;Parent=h0646.01;Note=GeneWise_SplicePredictor
Chr4	.	exon	8963085	8963154	.	+	.	Parent=spada_crp0860_chr4_08M_2
Chr4	.	exon	8963286	8963515	.	+	.	Parent=spada_crp0860_chr4_08M_2
Chr4	.	CDS	8963085	8963154	.	+	0	Parent=spada_crp0860_chr4_08M_2
Chr4	.	CDS	8963286	8963515	.	+	2	Parent=spada_crp0860_chr4_08M_2
Chr2	.	gene	7700134	7700675	.	+	.	ID=h0650.01
Chr2	GeneWise_SplicePredictor Augustus_evidence	mRNA	7700134	7700675	.	+	.	ID=spada_crp0880_chr2_07M_1;Parent=h0650.01;Note=GeneWise_SplicePredictor Augustus_evidence
Chr2	.	exon	7700134	7700194	.	+	.	Parent=spada_crp0880_chr2_07M_1
Chr2	.	exon	7700470	7700675	.	+	.	Parent=spada_crp0880_chr2_07M_1
Chr2	.	CDS	7700134	7700194	.	+	0	Parent=spada_crp0880_chr2_07M_1
Chr2	.	CDS	7700470	7700675	.	+	2	Parent=spada_crp0880_chr2_07M_1
Chr3	.	gene	16496811	16497290	.	+	.	ID=h0654.01
Chr3	GeneWise_SplicePredictor Augustus_evidence	mRNA	16496811	16497290	.	+	.	ID=spada_crp0880_chr3_16M_1;Parent=h0654.01;Note=GeneWise_SplicePredictor Augustus_evidence
Chr3	.	exon	16496811	16496868	.	+	.	Parent=spada_crp0880_chr3_16M_1
Chr3	.	exon	16497106	16497290	.	+	.	Parent=spada_crp0880_chr3_16M_1
Chr3	.	CDS	16496811	16496868	.	+	0	Parent=spada_crp0880_chr3_16M_1
Chr3	.	CDS	16497106	16497290	.	+	2	Parent=spada_crp0880_chr3_16M_1
Chr5	.	gene	17428582	17429097	.	-	.	ID=h0659.01
Chr5	GeneWise_SplicePredictor Augustus_evidence	mRNA	17428582	17429097	.	-	.	ID=spada_crp0880_chr5_17M_1;Parent=h0659.01;Note=GeneWise_SplicePredictor Augustus_evidence
Chr5	.	exon	17428582	17428787	.	-	.	Parent=spada_crp0880_chr5_17M_1
Chr5	.	exon	17429034	17429097	.	-	.	Parent=spada_crp0880_chr5_17M_1
Chr5	.	CDS	17429034	17429097	.	-	0	Parent=spada_crp0880_chr5_17M_1
Chr5	.	CDS	17428582	17428787	.	-	2	Parent=spada_crp0880_chr5_17M_1
Chr1	.	gene	4718761	4719102	.	-	.	ID=h0660.01
Chr1	GeneWise_SplicePredictor	mRNA	4718761	4719102	.	-	.	ID=spada_crp0920_chr1_04M_1;Parent=h0660.01;Note=GeneWise_SplicePredictor
Chr1	.	exon	4718761	4719102	.	-	.	Parent=spada_crp0920_chr1_04M_1
Chr1	.	CDS	4718761	4719102	.	-	0	Parent=spada_crp0920_chr1_04M_1
Chr3	.	gene	8932026	8932645	.	+	.	ID=h0664.01
Chr3	Augustus_evidence	mRNA	8932026	8932645	.	+	.	ID=spada_crp0920_chr3_08M_1;Parent=h0664.01;Note=Augustus_evidence
Chr3	.	exon	8932026	8932083	.	+	.	Parent=spada_crp0920_chr3_08M_1
Chr3	.	exon	8932443	8932645	.	+	.	Parent=spada_crp0920_chr3_08M_1
Chr3	.	CDS	8932026	8932083	.	+	0	Parent=spada_crp0920_chr3_08M_1
Chr3	.	CDS	8932443	8932645	.	+	2	Parent=spada_crp0920_chr3_08M_1
Chr3	.	gene	8933920	8934390	.	+	.	ID=h0665.01
Chr3	Augustus_evidence	mRNA	8933920	8934390	.	+	.	ID=spada_crp0920_chr3_08M_2;Parent=h0665.01;Note=Augustus_evidence
Chr3	.	exon	8933920	8933977	.	+	.	Parent=spada_crp0920_chr3_08M_2
Chr3	.	exon	8934191	8934390	.	+	.	Parent=spada_crp0920_chr3_08M_2
Chr3	.	CDS	8933920	8933977	.	+	0	Parent=spada_crp0920_chr3_08M_2
Chr3	.	CDS	8934191	8934390	.	+	2	Parent=spada_crp0920_chr3_08M_2
Chr1	.	gene	4658603	4659010	.	+	.	ID=h0667.01
Chr1	GeneWise_SplicePredictor Augustus_evidence	mRNA	4658603	4659010	.	+	.	ID=spada_crp0940_chr1_04M_1;Parent=h0667.01;Note=GeneWise_SplicePredictor Augustus_evidence
Chr1	.	exon	4658603	4658651	.	+	.	Parent=spada_crp0940_chr1_04M_1
Chr1	.	exon	4658748	4659010	.	+	.	Parent=spada_crp0940_chr1_04M_1
Chr1	.	CDS	4658603	4658651	.	+	0	Parent=spada_crp0940_chr1_04M_1
Chr1	.	CDS	4658748	4659010	.	+	2	Parent=spada_crp0940_chr1_04M_1
Chr1	.	gene	21122071	21122448	.	+	.	ID=h0670.02
Chr1	Augustus_evidence	mRNA	21122071	21122448	.	+	.	ID=spada_crp0940_chr1_21M_1;Parent=h0670.02;Note=Augustus_evidence
Chr1	.	exon	21122071	21122209	.	+	.	Parent=spada_crp0940_chr1_21M_1
Chr1	.	exon	21122318	21122448	.	+	.	Parent=spada_crp0940_chr1_21M_1
Chr1	.	CDS	21122071	21122209	.	+	0	Parent=spada_crp0940_chr1_21M_1
Chr1	.	CDS	21122318	21122448	.	+	2	Parent=spada_crp0940_chr1_21M_1
Chr1	.	gene	23796203	23796555	.	-	.	ID=h0671.01
Chr1	GeneWise_SplicePredictor Augustus_evidence	mRNA	23796203	23796555	.	-	.	ID=spada_crp0940_chr1_23M_1;Parent=h0671.01;Note=GeneWise_SplicePredictor Augustus_evidence
Chr1	.	exon	23796203	23796423	.	-	.	Parent=spada_crp0940_chr1_23M_1
Chr1	.	exon	23796501	23796555	.	-	.	Parent=spada_crp0940_chr1_23M_1
Chr1	.	CDS	23796501	23796555	.	-	0	Parent=spada_crp0940_chr1_23M_1
Chr1	.	CDS	23796203	23796423	.	-	2	Parent=spada_crp0940_chr1_23M_1
Chr1	.	gene	24277772	24278298	.	+	.	ID=h0672.01
Chr1	GeneWise_SplicePredictor Augustus_evidence	mRNA	24277772	24278298	.	+	.	ID=spada_crp0940_chr1_24M_1;Parent=h0672.01;Note=GeneWise_SplicePredictor Augustus_evidence
Chr1	.	exon	24277772	24277829	.	+	.	Parent=spada_crp0940_chr1_24M_1
Chr1	.	exon	24278111	24278298	.	+	.	Parent=spada_crp0940_chr1_24M_1
Chr1	.	CDS	24277772	24277829	.	+	0	Parent=spada_crp0940_chr1_24M_1
Chr1	.	CDS	24278111	24278298	.	+	2	Parent=spada_crp0940_chr1_24M_1
Chr1	.	gene	25906716	25907092	.	-	.	ID=h0673.01
Chr1	GeneWise_SplicePredictor Augustus_evidence	mRNA	25906716	25907092	.	-	.	ID=spada_crp0940_chr1_25M_1;Parent=h0673.01;Note=GeneWise_SplicePredictor Augustus_evidence
Chr1	.	exon	25906716	25906945	.	-	.	Parent=spada_crp0940_chr1_25M_1
Chr1	.	exon	25907035	25907092	.	-	.	Parent=spada_crp0940_chr1_25M_1
Chr1	.	CDS	25907035	25907092	.	-	0	Parent=spada_crp0940_chr1_25M_1
Chr1	.	CDS	25906716	25906945	.	-	2	Parent=spada_crp0940_chr1_25M_1
Chr1	.	gene	25907508	25907891	.	-	.	ID=h0674.01
Chr1	GeneWise_SplicePredictor Augustus_evidence	mRNA	25907508	25907891	.	-	.	ID=spada_crp0940_chr1_25M_2;Parent=h0674.01;Note=GeneWise_SplicePredictor Augustus_evidence
Chr1	.	exon	25907508	25907740	.	-	.	Parent=spada_crp0940_chr1_25M_2
Chr1	.	exon	25907834	25907891	.	-	.	Parent=spada_crp0940_chr1_25M_2
Chr1	.	CDS	25907834	25907891	.	-	0	Parent=spada_crp0940_chr1_25M_2
Chr1	.	CDS	25907508	25907740	.	-	2	Parent=spada_crp0940_chr1_25M_2
Chr5	.	gene	7728020	7728455	.	-	.	ID=h0677.01
Chr5	GeneWise_SplicePredictor Augustus_evidence	mRNA	7728020	7728455	.	-	.	ID=spada_crp0940_chr5_07M_1;Parent=h0677.01;Note=GeneWise_SplicePredictor Augustus_evidence
Chr5	.	exon	7728020	7728237	.	-	.	Parent=spada_crp0940_chr5_07M_1
Chr5	.	exon	7728407	7728455	.	-	.	Parent=spada_crp0940_chr5_07M_1
Chr5	.	CDS	7728407	7728455	.	-	0	Parent=spada_crp0940_chr5_07M_1
Chr5	.	CDS	7728020	7728237	.	-	2	Parent=spada_crp0940_chr5_07M_1
Chr5	.	gene	25140727	25141262	.	+	.	ID=h0678.01
Chr5	GeneWise_SplicePredictor	mRNA	25140727	25141262	.	+	.	ID=spada_crp0940_chr5_25M_1;Parent=h0678.01;Note=GeneWise_SplicePredictor
Chr5	.	exon	25140727	25140784	.	+	.	Parent=spada_crp0940_chr5_25M_1
Chr5	.	exon	25141054	25141262	.	+	.	Parent=spada_crp0940_chr5_25M_1
Chr5	.	CDS	25140727	25140784	.	+	0	Parent=spada_crp0940_chr5_25M_1
Chr5	.	CDS	25141054	25141262	.	+	2	Parent=spada_crp0940_chr5_25M_1
Chr5	.	gene	25142311	25142902	.	+	.	ID=h0679.01
Chr5	GeneWise_SplicePredictor Augustus_evidence	mRNA	25142311	25142902	.	+	.	ID=spada_crp0940_chr5_25M_2;Parent=h0679.01;Note=GeneWise_SplicePredictor Augustus_evidence
Chr5	.	exon	25142311	25142368	.	+	.	Parent=spada_crp0940_chr5_25M_2
Chr5	.	exon	25142715	25142902	.	+	.	Parent=spada_crp0940_chr5_25M_2
Chr5	.	CDS	25142311	25142368	.	+	0	Parent=spada_crp0940_chr5_25M_2
Chr5	.	CDS	25142715	25142902	.	+	2	Parent=spada_crp0940_chr5_25M_2
Chr1	.	gene	13032806	13033247	.	-	.	ID=h0681.02
Chr1	Augustus_evidence	mRNA	13032806	13033247	.	-	.	ID=spada_crp0960_chr1_13M_1;Parent=h0681.02;Note=Augustus_evidence
Chr1	.	exon	13032806	13032981	.	-	.	Parent=spada_crp0960_chr1_13M_1
Chr1	.	exon	13033175	13033247	.	-	.	Parent=spada_crp0960_chr1_13M_1
Chr1	.	CDS	13033175	13033247	.	-	0	Parent=spada_crp0960_chr1_13M_1
Chr1	.	CDS	13032806	13032981	.	-	2	Parent=spada_crp0960_chr1_13M_1
Chr5	.	gene	7815405	7815882	.	-	.	ID=h0686.01
Chr5	GeneWise_SplicePredictor Augustus_evidence	mRNA	7815405	7815882	.	-	.	ID=spada_crp0960_chr5_07M_1;Parent=h0686.01;Note=GeneWise_SplicePredictor Augustus_evidence
Chr5	.	exon	7815405	7815559	.	-	.	Parent=spada_crp0960_chr5_07M_1
Chr5	.	exon	7815810	7815882	.	-	.	Parent=spada_crp0960_chr5_07M_1
Chr5	.	CDS	7815810	7815882	.	-	0	Parent=spada_crp0960_chr5_07M_1
Chr5	.	CDS	7815405	7815559	.	-	2	Parent=spada_crp0960_chr5_07M_1
Chr5	.	gene	21077143	21077502	.	+	.	ID=h0688.02
Chr5	GeneWise_SplicePredictor Augustus_evidence	mRNA	21077143	21077502	.	+	.	ID=spada_crp0960_chr5_21M_1;Parent=h0688.02;Note=GeneWise_SplicePredictor Augustus_evidence
Chr5	.	exon	21077143	21077215	.	+	.	Parent=spada_crp0960_chr5_21M_1
Chr5	.	exon	21077354	21077502	.	+	.	Parent=spada_crp0960_chr5_21M_1
Chr5	.	CDS	21077143	21077215	.	+	0	Parent=spada_crp0960_chr5_21M_1
Chr5	.	CDS	21077354	21077502	.	+	2	Parent=spada_crp0960_chr5_21M_1
Chr5	.	gene	24343205	24343444	.	+	.	ID=h0689.01
Chr5	GeneWise_SplicePredictor Augustus_evidence	mRNA	24343205	24343444	.	+	.	ID=spada_crp0960_chr5_24M_1;Parent=h0689.01;Note=GeneWise_SplicePredictor Augustus_evidence
Chr5	.	exon	24343205	24343444	.	+	.	Parent=spada_crp0960_chr5_24M_1
Chr5	.	CDS	24343205	24343444	.	+	0	Parent=spada_crp0960_chr5_24M_1
Chr5	.	gene	24365953	24366319	.	-	.	ID=h0691.01
Chr5	GeneWise_SplicePredictor Augustus_evidence	mRNA	24365953	24366319	.	-	.	ID=spada_crp0960_chr5_24M_2;Parent=h0691.01;Note=GeneWise_SplicePredictor Augustus_evidence
Chr5	.	exon	24365953	24366113	.	-	.	Parent=spada_crp0960_chr5_24M_2
Chr5	.	exon	24366241	24366319	.	-	.	Parent=spada_crp0960_chr5_24M_2
Chr5	.	CDS	24366241	24366319	.	-	0	Parent=spada_crp0960_chr5_24M_2
Chr5	.	CDS	24365953	24366113	.	-	2	Parent=spada_crp0960_chr5_24M_2
Chr5	.	gene	14870836	14871153	.	-	.	ID=h0704.01
Chr5	GeneWise_SplicePredictor Augustus_evidence	mRNA	14870836	14871153	.	-	.	ID=spada_crp0980_chr5_14M_1;Parent=h0704.01;Note=GeneWise_SplicePredictor Augustus_evidence
Chr5	.	exon	14870836	14870987	.	-	.	Parent=spada_crp0980_chr5_14M_1
Chr5	.	exon	14871084	14871153	.	-	.	Parent=spada_crp0980_chr5_14M_1
Chr5	.	CDS	14871084	14871153	.	-	0	Parent=spada_crp0980_chr5_14M_1
Chr5	.	CDS	14870836	14870987	.	-	2	Parent=spada_crp0980_chr5_14M_1
Chr5	.	gene	14875186	14875527	.	-	.	ID=h0705.01
Chr5	GeneWise_SplicePredictor Augustus_evidence	mRNA	14875186	14875527	.	-	.	ID=spada_crp0980_chr5_14M_2;Parent=h0705.01;Note=GeneWise_SplicePredictor Augustus_evidence
Chr5	.	exon	14875186	14875358	.	-	.	Parent=spada_crp0980_chr5_14M_2
Chr5	.	exon	14875458	14875527	.	-	.	Parent=spada_crp0980_chr5_14M_2
Chr5	.	CDS	14875458	14875527	.	-	0	Parent=spada_crp0980_chr5_14M_2
Chr5	.	CDS	14875186	14875358	.	-	2	Parent=spada_crp0980_chr5_14M_2
Chr1	.	gene	28917866	28918537	.	-	.	ID=h0706.01
Chr1	GeneWise_SplicePredictor	mRNA	28917866	28918537	.	-	.	ID=spada_crp1000_chr1_28M_1;Parent=h0706.01;Note=GeneWise_SplicePredictor
Chr1	.	exon	28917866	28918017	.	-	.	Parent=spada_crp1000_chr1_28M_1
Chr1	.	exon	28918477	28918537	.	-	.	Parent=spada_crp1000_chr1_28M_1
Chr1	.	CDS	28918477	28918537	.	-	0	Parent=spada_crp1000_chr1_28M_1
Chr1	.	CDS	28917866	28918017	.	-	2	Parent=spada_crp1000_chr1_28M_1
Chr1	.	gene	28962508	28963149	.	+	.	ID=h0707.02
Chr1	Augustus_evidence	mRNA	28962508	28963149	.	+	.	ID=spada_crp1000_chr1_28M_2;Parent=h0707.02;Note=Augustus_evidence
Chr1	.	exon	28962508	28962568	.	+	.	Parent=spada_crp1000_chr1_28M_2
Chr1	.	exon	28962974	28963149	.	+	.	Parent=spada_crp1000_chr1_28M_2
Chr1	.	CDS	28962508	28962568	.	+	0	Parent=spada_crp1000_chr1_28M_2
Chr1	.	CDS	28962974	28963149	.	+	2	Parent=spada_crp1000_chr1_28M_2
Chr5	.	gene	22833964	22834645	.	+	.	ID=h0716.03
Chr5	Augustus_evidence	mRNA	22833964	22834645	.	+	.	ID=spada_crp1000_chr5_22M_1;Parent=h0716.03;Note=Augustus_evidence
Chr5	.	exon	22833964	22834012	.	+	.	Parent=spada_crp1000_chr5_22M_1
Chr5	.	exon	22834410	22834645	.	+	.	Parent=spada_crp1000_chr5_22M_1
Chr5	.	CDS	22833964	22834012	.	+	0	Parent=spada_crp1000_chr5_22M_1
Chr5	.	CDS	22834410	22834645	.	+	2	Parent=spada_crp1000_chr5_22M_1
Chr1	.	gene	4660778	4661098	.	+	.	ID=h0792.01
Chr1	GeneWise_SplicePredictor Augustus_evidence	mRNA	4660778	4661098	.	+	.	ID=spada_crp1040_chr1_04M_1;Parent=h0792.01;Note=GeneWise_SplicePredictor Augustus_evidence
Chr1	.	exon	4660778	4660838	.	+	.	Parent=spada_crp1040_chr1_04M_1
Chr1	.	exon	4660941	4661098	.	+	.	Parent=spada_crp1040_chr1_04M_1
Chr1	.	CDS	4660778	4660838	.	+	0	Parent=spada_crp1040_chr1_04M_1
Chr1	.	CDS	4660941	4661098	.	+	2	Parent=spada_crp1040_chr1_04M_1
Chr1	.	gene	4661682	4662029	.	+	.	ID=h0793.01
Chr1	GeneWise_SplicePredictor Augustus_evidence	mRNA	4661682	4662029	.	+	.	ID=spada_crp1040_chr1_04M_2;Parent=h0793.01;Note=GeneWise_SplicePredictor Augustus_evidence
Chr1	.	exon	4661682	4661726	.	+	.	Parent=spada_crp1040_chr1_04M_2
Chr1	.	exon	4661838	4662029	.	+	.	Parent=spada_crp1040_chr1_04M_2
Chr1	.	CDS	4661682	4661726	.	+	0	Parent=spada_crp1040_chr1_04M_2
Chr1	.	CDS	4661838	4662029	.	+	0	Parent=spada_crp1040_chr1_04M_2
Chr1	.	gene	4662818	4663146	.	+	.	ID=h0794.02
Chr1	Augustus_evidence	mRNA	4662818	4663146	.	+	.	ID=spada_crp1040_chr1_04M_3;Parent=h0794.02;Note=Augustus_evidence
Chr1	.	exon	4662818	4662878	.	+	.	Parent=spada_crp1040_chr1_04M_3
Chr1	.	exon	4662971	4663146	.	+	.	Parent=spada_crp1040_chr1_04M_3
Chr1	.	CDS	4662818	4662878	.	+	0	Parent=spada_crp1040_chr1_04M_3
Chr1	.	CDS	4662971	4663146	.	+	2	Parent=spada_crp1040_chr1_04M_3
Chr5	.	gene	18157691	18158180	.	-	.	ID=h0801.01
Chr5	Augustus_evidence	mRNA	18157691	18158180	.	-	.	ID=spada_crp1040_chr5_18M_1;Parent=h0801.01;Note=Augustus_evidence
Chr5	.	exon	18157691	18157938	.	-	.	Parent=spada_crp1040_chr5_18M_1
Chr5	.	exon	18158120	18158180	.	-	.	Parent=spada_crp1040_chr5_18M_1
Chr5	.	CDS	18158120	18158180	.	-	0	Parent=spada_crp1040_chr5_18M_1
Chr5	.	CDS	18157691	18157938	.	-	2	Parent=spada_crp1040_chr5_18M_1
Chr1	.	gene	17347094	17347515	.	+	.	ID=h0804.02
Chr1	Augustus_evidence	mRNA	17347094	17347515	.	+	.	ID=spada_crp1050_chr1_17M_1;Parent=h0804.02;Note=Augustus_evidence
Chr1	.	exon	17347094	17347145	.	+	.	Parent=spada_crp1050_chr1_17M_1
Chr1	.	exon	17347256	17347515	.	+	.	Parent=spada_crp1050_chr1_17M_1
Chr1	.	CDS	17347094	17347145	.	+	0	Parent=spada_crp1050_chr1_17M_1
Chr1	.	CDS	17347256	17347515	.	+	2	Parent=spada_crp1050_chr1_17M_1
Chr1	.	gene	17349099	17349513	.	+	.	ID=h0805.01
Chr1	GeneWise_SplicePredictor	mRNA	17349099	17349513	.	+	.	ID=spada_crp1050_chr1_17M_2;Parent=h0805.01;Note=GeneWise_SplicePredictor
Chr1	.	exon	17349099	17349150	.	+	.	Parent=spada_crp1050_chr1_17M_2
Chr1	.	exon	17349341	17349513	.	+	.	Parent=spada_crp1050_chr1_17M_2
Chr1	.	CDS	17349099	17349150	.	+	0	Parent=spada_crp1050_chr1_17M_2
Chr1	.	CDS	17349341	17349513	.	+	2	Parent=spada_crp1050_chr1_17M_2
Chr2	.	gene	9195596	9195926	.	-	.	ID=h0811.02
Chr2	Augustus_evidence	mRNA	9195596	9195926	.	-	.	ID=spada_crp1050_chr2_09M_1;Parent=h0811.02;Note=Augustus_evidence
Chr2	.	exon	9195596	9195786	.	-	.	Parent=spada_crp1050_chr2_09M_1
Chr2	.	exon	9195875	9195926	.	-	.	Parent=spada_crp1050_chr2_09M_1
Chr2	.	CDS	9195875	9195926	.	-	0	Parent=spada_crp1050_chr2_09M_1
Chr2	.	CDS	9195596	9195786	.	-	2	Parent=spada_crp1050_chr2_09M_1
Chr2	.	gene	1297161	1297543	.	+	.	ID=h0818.01
Chr2	GeneWise_SplicePredictor Augustus_evidence	mRNA	1297161	1297543	.	+	.	ID=spada_crp1060_chr2_01M_1;Parent=h0818.01;Note=GeneWise_SplicePredictor Augustus_evidence
Chr2	.	exon	1297161	1297209	.	+	.	Parent=spada_crp1060_chr2_01M_1
Chr2	.	exon	1297314	1297543	.	+	.	Parent=spada_crp1060_chr2_01M_1
Chr2	.	CDS	1297161	1297209	.	+	0	Parent=spada_crp1060_chr2_01M_1
Chr2	.	CDS	1297314	1297543	.	+	2	Parent=spada_crp1060_chr2_01M_1
Chr2	.	gene	1729765	1730141	.	-	.	ID=h0819.01
Chr2	GeneWise_SplicePredictor Augustus_evidence	mRNA	1729765	1730141	.	-	.	ID=spada_crp1060_chr2_01M_2;Parent=h0819.01;Note=GeneWise_SplicePredictor Augustus_evidence
Chr2	.	exon	1729765	1729988	.	-	.	Parent=spada_crp1060_chr2_01M_2
Chr2	.	exon	1730093	1730141	.	-	.	Parent=spada_crp1060_chr2_01M_2
Chr2	.	CDS	1730093	1730141	.	-	0	Parent=spada_crp1060_chr2_01M_2
Chr2	.	CDS	1729765	1729988	.	-	2	Parent=spada_crp1060_chr2_01M_2
Chr2	.	gene	1314788	1315224	.	+	.	ID=h0828.01
Chr2	GeneWise_SplicePredictor Augustus_evidence	mRNA	1314788	1315224	.	+	.	ID=spada_crp1100_chr2_01M_1;Parent=h0828.01;Note=GeneWise_SplicePredictor Augustus_evidence
Chr2	.	exon	1314788	1314836	.	+	.	Parent=spada_crp1100_chr2_01M_1
Chr2	.	exon	1314938	1315224	.	+	.	Parent=spada_crp1100_chr2_01M_1
Chr2	.	CDS	1314788	1314836	.	+	0	Parent=spada_crp1100_chr2_01M_1
Chr2	.	CDS	1314938	1315224	.	+	2	Parent=spada_crp1100_chr2_01M_1
Chr2	.	gene	1315860	1316296	.	+	.	ID=h0829.01
Chr2	GeneWise_SplicePredictor Augustus_evidence	mRNA	1315860	1316296	.	+	.	ID=spada_crp1100_chr2_01M_2;Parent=h0829.01;Note=GeneWise_SplicePredictor Augustus_evidence
Chr2	.	exon	1315860	1315908	.	+	.	Parent=spada_crp1100_chr2_01M_2
Chr2	.	exon	1316013	1316296	.	+	.	Parent=spada_crp1100_chr2_01M_2
Chr2	.	CDS	1315860	1315908	.	+	0	Parent=spada_crp1100_chr2_01M_2
Chr2	.	CDS	1316013	1316296	.	+	2	Parent=spada_crp1100_chr2_01M_2
Chr2	.	gene	10731622	10732024	.	+	.	ID=h0831.01
Chr2	GeneWise_SplicePredictor Augustus_evidence	mRNA	10731622	10732024	.	+	.	ID=spada_crp1100_chr2_10M_1;Parent=h0831.01;Note=GeneWise_SplicePredictor Augustus_evidence
Chr2	.	exon	10731622	10731673	.	+	.	Parent=spada_crp1100_chr2_10M_1
Chr2	.	exon	10731768	10732024	.	+	.	Parent=spada_crp1100_chr2_10M_1
Chr2	.	CDS	10731622	10731673	.	+	0	Parent=spada_crp1100_chr2_10M_1
Chr2	.	CDS	10731768	10732024	.	+	2	Parent=spada_crp1100_chr2_10M_1
Chr2	.	gene	2411005	2411656	.	+	.	ID=h0851.01
Chr2	GeneWise_SplicePredictor Augustus_evidence	mRNA	2411005	2411656	.	+	.	ID=spada_crp1120_chr2_02M_1;Parent=h0851.01;Note=GeneWise_SplicePredictor Augustus_evidence
Chr2	.	exon	2411005	2411059	.	+	.	Parent=spada_crp1120_chr2_02M_1
Chr2	.	exon	2411400	2411656	.	+	.	Parent=spada_crp1120_chr2_02M_1
Chr2	.	CDS	2411005	2411059	.	+	0	Parent=spada_crp1120_chr2_02M_1
Chr2	.	CDS	2411400	2411656	.	+	2	Parent=spada_crp1120_chr2_02M_1
Chr4	.	gene	9859795	9860208	.	-	.	ID=h0855.01
Chr4	GeneWise_SplicePredictor	mRNA	9859795	9860208	.	-	.	ID=spada_crp1120_chr4_09M_1;Parent=h0855.01;Note=GeneWise_SplicePredictor
Chr4	.	exon	9859795	9860045	.	-	.	Parent=spada_crp1120_chr4_09M_1
Chr4	.	exon	9860160	9860208	.	-	.	Parent=spada_crp1120_chr4_09M_1
Chr4	.	CDS	9860160	9860208	.	-	0	Parent=spada_crp1120_chr4_09M_1
Chr4	.	CDS	9859795	9860045	.	-	2	Parent=spada_crp1120_chr4_09M_1
Chr4	.	gene	9861596	9861995	.	-	.	ID=h0856.01
Chr4	GeneWise_SplicePredictor Augustus_evidence	mRNA	9861596	9861995	.	-	.	ID=spada_crp1120_chr4_09M_2;Parent=h0856.01;Note=GeneWise_SplicePredictor Augustus_evidence
Chr4	.	exon	9861596	9861852	.	-	.	Parent=spada_crp1120_chr4_09M_2
Chr4	.	exon	9861947	9861995	.	-	.	Parent=spada_crp1120_chr4_09M_2
Chr4	.	CDS	9861947	9861995	.	-	0	Parent=spada_crp1120_chr4_09M_2
Chr4	.	CDS	9861596	9861852	.	-	2	Parent=spada_crp1120_chr4_09M_2
Chr5	.	gene	19018101	19018443	.	+	.	ID=h0857.01
Chr5	GeneWise_SplicePredictor Augustus_evidence	mRNA	19018101	19018443	.	+	.	ID=spada_crp1120_chr5_19M_1;Parent=h0857.01;Note=GeneWise_SplicePredictor Augustus_evidence
Chr5	.	exon	19018101	19018146	.	+	.	Parent=spada_crp1120_chr5_19M_1
Chr5	.	exon	19018253	19018443	.	+	.	Parent=spada_crp1120_chr5_19M_1
Chr5	.	CDS	19018101	19018146	.	+	0	Parent=spada_crp1120_chr5_19M_1
Chr5	.	CDS	19018253	19018443	.	+	2	Parent=spada_crp1120_chr5_19M_1
Chr5	.	gene	19021205	19021529	.	+	.	ID=h0858.02
Chr5	GeneWise_SplicePredictor Augustus_evidence	mRNA	19021205	19021529	.	+	.	ID=spada_crp1120_chr5_19M_2;Parent=h0858.02;Note=GeneWise_SplicePredictor Augustus_evidence
Chr5	.	exon	19021205	19021259	.	+	.	Parent=spada_crp1120_chr5_19M_2
Chr5	.	exon	19021369	19021529	.	+	.	Parent=spada_crp1120_chr5_19M_2
Chr5	.	CDS	19021205	19021259	.	+	0	Parent=spada_crp1120_chr5_19M_2
Chr5	.	CDS	19021369	19021529	.	+	2	Parent=spada_crp1120_chr5_19M_2
Chr5	.	gene	19022383	19022699	.	+	.	ID=h0859.01
Chr5	GeneWise_SplicePredictor Augustus_evidence	mRNA	19022383	19022699	.	+	.	ID=spada_crp1120_chr5_19M_3;Parent=h0859.01;Note=GeneWise_SplicePredictor Augustus_evidence
Chr5	.	exon	19022383	19022428	.	+	.	Parent=spada_crp1120_chr5_19M_3
Chr5	.	exon	19022506	19022699	.	+	.	Parent=spada_crp1120_chr5_19M_3
Chr5	.	CDS	19022383	19022428	.	+	0	Parent=spada_crp1120_chr5_19M_3
Chr5	.	CDS	19022506	19022699	.	+	2	Parent=spada_crp1120_chr5_19M_3
Chr5	.	gene	19025895	19026269	.	+	.	ID=h0860.01
Chr5	GeneWise_SplicePredictor Augustus_evidence	mRNA	19025895	19026269	.	+	.	ID=spada_crp1120_chr5_19M_4;Parent=h0860.01;Note=GeneWise_SplicePredictor Augustus_evidence
Chr5	.	exon	19025895	19025949	.	+	.	Parent=spada_crp1120_chr5_19M_4
Chr5	.	exon	19026061	19026269	.	+	.	Parent=spada_crp1120_chr5_19M_4
Chr5	.	CDS	19025895	19025949	.	+	0	Parent=spada_crp1120_chr5_19M_4
Chr5	.	CDS	19026061	19026269	.	+	2	Parent=spada_crp1120_chr5_19M_4
Chr3	.	gene	3156630	3156976	.	-	.	ID=h1027.01
Chr3	GeneWise_SplicePredictor Augustus_evidence	mRNA	3156630	3156976	.	-	.	ID=spada_crp1280_chr3_03M_1;Parent=h1027.01;Note=GeneWise_SplicePredictor Augustus_evidence
Chr3	.	exon	3156630	3156826	.	-	.	Parent=spada_crp1280_chr3_03M_1
Chr3	.	exon	3156928	3156976	.	-	.	Parent=spada_crp1280_chr3_03M_1
Chr3	.	CDS	3156928	3156976	.	-	0	Parent=spada_crp1280_chr3_03M_1
Chr3	.	CDS	3156630	3156826	.	-	2	Parent=spada_crp1280_chr3_03M_1
Chr5	.	gene	1093713	1094095	.	+	.	ID=h1055.01
Chr5	GeneWise_SplicePredictor Augustus_evidence	mRNA	1093713	1094095	.	+	.	ID=spada_crp1300_chr5_01M_1;Parent=h1055.01;Note=GeneWise_SplicePredictor Augustus_evidence
Chr5	.	exon	1093713	1093761	.	+	.	Parent=spada_crp1300_chr5_01M_1
Chr5	.	exon	1093851	1094095	.	+	.	Parent=spada_crp1300_chr5_01M_1
Chr5	.	CDS	1093713	1093761	.	+	0	Parent=spada_crp1300_chr5_01M_1
Chr5	.	CDS	1093851	1094095	.	+	2	Parent=spada_crp1300_chr5_01M_1
Chr4	.	gene	4884848	4886035	.	-	.	ID=h1232.01
Chr4	GeneWise_SplicePredictor	mRNA	4884848	4886035	.	-	.	ID=spada_crp1510_chr4_04M_1;Parent=h1232.01;Note=GeneWise_SplicePredictor
Chr4	.	exon	4884848	4884980	.	-	.	Parent=spada_crp1510_chr4_04M_1
Chr4	.	exon	4885968	4886035	.	-	.	Parent=spada_crp1510_chr4_04M_1
Chr4	.	CDS	4885968	4886035	.	-	0	Parent=spada_crp1510_chr4_04M_1
Chr4	.	CDS	4884848	4884980	.	-	1	Parent=spada_crp1510_chr4_04M_1
Chr1	.	gene	653976	654338	.	-	.	ID=h1336.01
Chr1	GeneWise_SplicePredictor Augustus_evidence	mRNA	653976	654338	.	-	.	ID=spada_crp1760_chr1_00M_1;Parent=h1336.01;Note=GeneWise_SplicePredictor Augustus_evidence
Chr1	.	exon	653976	654338	.	-	.	Parent=spada_crp1760_chr1_00M_1
Chr1	.	CDS	653976	654338	.	-	0	Parent=spada_crp1760_chr1_00M_1
Chr1	.	gene	9883165	9883497	.	+	.	ID=h1337.01
Chr1	GeneWise_SplicePredictor Augustus_evidence	mRNA	9883165	9883497	.	+	.	ID=spada_crp1760_chr1_09M_1;Parent=h1337.01;Note=GeneWise_SplicePredictor Augustus_evidence
Chr1	.	exon	9883165	9883497	.	+	.	Parent=spada_crp1760_chr1_09M_1
Chr1	.	CDS	9883165	9883497	.	+	0	Parent=spada_crp1760_chr1_09M_1
Chr2	.	gene	8909467	8909772	.	+	.	ID=h1338.02
Chr2	GeneWise_SplicePredictor Augustus_evidence	mRNA	8909467	8909772	.	+	.	ID=spada_crp1760_chr2_08M_1;Parent=h1338.02;Note=GeneWise_SplicePredictor Augustus_evidence
Chr2	.	exon	8909467	8909772	.	+	.	Parent=spada_crp1760_chr2_08M_1
Chr2	.	CDS	8909467	8909772	.	+	0	Parent=spada_crp1760_chr2_08M_1
Chr2	.	gene	14288546	14288878	.	+	.	ID=h1340.01
Chr2	GeneWise_SplicePredictor Augustus_evidence	mRNA	14288546	14288878	.	+	.	ID=spada_crp1760_chr2_14M_1;Parent=h1340.01;Note=GeneWise_SplicePredictor Augustus_evidence
Chr2	.	exon	14288546	14288878	.	+	.	Parent=spada_crp1760_chr2_14M_1
Chr2	.	CDS	14288546	14288878	.	+	0	Parent=spada_crp1760_chr2_14M_1
Chr3	.	gene	1591381	1591740	.	+	.	ID=h1341.01
Chr3	GeneWise_SplicePredictor Augustus_evidence	mRNA	1591381	1591740	.	+	.	ID=spada_crp1760_chr3_01M_1;Parent=h1341.01;Note=GeneWise_SplicePredictor Augustus_evidence
Chr3	.	exon	1591381	1591740	.	+	.	Parent=spada_crp1760_chr3_01M_1
Chr3	.	CDS	1591381	1591740	.	+	0	Parent=spada_crp1760_chr3_01M_1
Chr3	.	gene	5644748	5645164	.	+	.	ID=h1342.01
Chr3	GeneWise_SplicePredictor Augustus_evidence	mRNA	5644748	5645164	.	+	.	ID=spada_crp1760_chr3_05M_1;Parent=h1342.01;Note=GeneWise_SplicePredictor Augustus_evidence
Chr3	.	exon	5644748	5645164	.	+	.	Parent=spada_crp1760_chr3_05M_1
Chr3	.	CDS	5644748	5645164	.	+	0	Parent=spada_crp1760_chr3_05M_1
Chr4	.	gene	8984915	8985265	.	+	.	ID=h1343.01
Chr4	GeneWise_SplicePredictor Augustus_evidence	mRNA	8984915	8985265	.	+	.	ID=spada_crp1760_chr4_08M_1;Parent=h1343.01;Note=GeneWise_SplicePredictor Augustus_evidence
Chr4	.	exon	8984915	8985265	.	+	.	Parent=spada_crp1760_chr4_08M_1
Chr4	.	CDS	8984915	8985265	.	+	0	Parent=spada_crp1760_chr4_08M_1
Chr2	.	gene	14046521	14046796	.	-	.	ID=h1349.01
Chr2	GeneWise_SplicePredictor	mRNA	14046521	14046796	.	-	.	ID=spada_crp1810_chr2_14M_1;Parent=h1349.01;Note=GeneWise_SplicePredictor
Chr2	.	exon	14046521	14046796	.	-	.	Parent=spada_crp1810_chr2_14M_1
Chr2	.	CDS	14046521	14046796	.	-	0	Parent=spada_crp1810_chr2_14M_1
Chr2	.	gene	8246220	8246441	.	+	.	ID=h1353.01
Chr2	GeneWise_SplicePredictor Augustus_evidence	mRNA	8246220	8246441	.	+	.	ID=spada_crp1820_chr2_08M_1;Parent=h1353.01;Note=GeneWise_SplicePredictor Augustus_evidence
Chr2	.	exon	8246220	8246441	.	+	.	Parent=spada_crp1820_chr2_08M_1
Chr2	.	CDS	8246220	8246441	.	+	0	Parent=spada_crp1820_chr2_08M_1
Chr2	.	gene	8247783	8248001	.	+	.	ID=h1354.01
Chr2	GeneWise_SplicePredictor Augustus_evidence	mRNA	8247783	8248001	.	+	.	ID=spada_crp1820_chr2_08M_2;Parent=h1354.01;Note=GeneWise_SplicePredictor Augustus_evidence
Chr2	.	exon	8247783	8248001	.	+	.	Parent=spada_crp1820_chr2_08M_2
Chr2	.	CDS	8247783	8248001	.	+	0	Parent=spada_crp1820_chr2_08M_2
Chr2	.	gene	8249923	8250141	.	+	.	ID=h1355.01
Chr2	GeneWise_SplicePredictor Augustus_evidence	mRNA	8249923	8250141	.	+	.	ID=spada_crp1820_chr2_08M_3;Parent=h1355.01;Note=GeneWise_SplicePredictor Augustus_evidence
Chr2	.	exon	8249923	8250141	.	+	.	Parent=spada_crp1820_chr2_08M_3
Chr2	.	CDS	8249923	8250141	.	+	0	Parent=spada_crp1820_chr2_08M_3
Chr2	.	gene	8251674	8251892	.	+	.	ID=h1356.01
Chr2	GeneWise_SplicePredictor Augustus_evidence	mRNA	8251674	8251892	.	+	.	ID=spada_crp1820_chr2_08M_4;Parent=h1356.01;Note=GeneWise_SplicePredictor Augustus_evidence
Chr2	.	exon	8251674	8251892	.	+	.	Parent=spada_crp1820_chr2_08M_4
Chr2	.	CDS	8251674	8251892	.	+	0	Parent=spada_crp1820_chr2_08M_4
Chr3	.	gene	9163602	9163826	.	-	.	ID=h1358.01
Chr3	GeneWise_SplicePredictor Augustus_evidence	mRNA	9163602	9163826	.	-	.	ID=spada_crp1820_chr3_09M_1;Parent=h1358.01;Note=GeneWise_SplicePredictor Augustus_evidence
Chr3	.	exon	9163602	9163826	.	-	.	Parent=spada_crp1820_chr3_09M_1
Chr3	.	CDS	9163602	9163826	.	-	0	Parent=spada_crp1820_chr3_09M_1
Chr3	.	gene	9165975	9166205	.	-	.	ID=h1359.01
Chr3	GeneWise_SplicePredictor Augustus_evidence	mRNA	9165975	9166205	.	-	.	ID=spada_crp1820_chr3_09M_2;Parent=h1359.01;Note=GeneWise_SplicePredictor Augustus_evidence
Chr3	.	exon	9165975	9166205	.	-	.	Parent=spada_crp1820_chr3_09M_2
Chr3	.	CDS	9165975	9166205	.	-	0	Parent=spada_crp1820_chr3_09M_2
Chr4	.	gene	7624884	7625114	.	-	.	ID=h1360.01
Chr4	GeneWise_SplicePredictor Augustus_evidence	mRNA	7624884	7625114	.	-	.	ID=spada_crp1820_chr4_07M_1;Parent=h1360.01;Note=GeneWise_SplicePredictor Augustus_evidence
Chr4	.	exon	7624884	7625114	.	-	.	Parent=spada_crp1820_chr4_07M_1
Chr4	.	CDS	7624884	7625114	.	-	0	Parent=spada_crp1820_chr4_07M_1
Chr1	.	gene	8203962	8204255	.	+	.	ID=h1364.02
Chr1	GeneWise_SplicePredictor Augustus_evidence	mRNA	8203962	8204255	.	+	.	ID=spada_crp1850_chr1_08M_1;Parent=h1364.02;Note=GeneWise_SplicePredictor Augustus_evidence
Chr1	.	exon	8203962	8204255	.	+	.	Parent=spada_crp1850_chr1_08M_1
Chr1	.	CDS	8203962	8204255	.	+	0	Parent=spada_crp1850_chr1_08M_1
Chr1	.	gene	8205934	8206206	.	+	.	ID=h1365.01
Chr1	GeneWise_SplicePredictor Augustus_evidence	mRNA	8205934	8206206	.	+	.	ID=spada_crp1850_chr1_08M_2;Parent=h1365.01;Note=GeneWise_SplicePredictor Augustus_evidence
Chr1	.	exon	8205934	8206206	.	+	.	Parent=spada_crp1850_chr1_08M_2
Chr1	.	CDS	8205934	8206206	.	+	0	Parent=spada_crp1850_chr1_08M_2
Chr1	.	gene	13049164	13049433	.	+	.	ID=h1366.01
Chr1	GeneWise_SplicePredictor Augustus_evidence	mRNA	13049164	13049433	.	+	.	ID=spada_crp1850_chr1_13M_1;Parent=h1366.01;Note=GeneWise_SplicePredictor Augustus_evidence
Chr1	.	exon	13049164	13049433	.	+	.	Parent=spada_crp1850_chr1_13M_1
Chr1	.	CDS	13049164	13049433	.	+	0	Parent=spada_crp1850_chr1_13M_1
Chr2	.	gene	13903272	13903487	.	+	.	ID=h1368.01
Chr2	GeneWise_SplicePredictor Augustus_evidence	mRNA	13903272	13903487	.	+	.	ID=spada_crp1850_chr2_13M_1;Parent=h1368.01;Note=GeneWise_SplicePredictor Augustus_evidence
Chr2	.	exon	13903272	13903487	.	+	.	Parent=spada_crp1850_chr2_13M_1
Chr2	.	CDS	13903272	13903487	.	+	0	Parent=spada_crp1850_chr2_13M_1
Chr2	.	gene	13904916	13905110	.	+	.	ID=h1369.01
Chr2	GeneWise_SplicePredictor Augustus_evidence	mRNA	13904916	13905110	.	+	.	ID=spada_crp1850_chr2_13M_2;Parent=h1369.01;Note=GeneWise_SplicePredictor Augustus_evidence
Chr2	.	exon	13904916	13905110	.	+	.	Parent=spada_crp1850_chr2_13M_2
Chr2	.	CDS	13904916	13905110	.	+	0	Parent=spada_crp1850_chr2_13M_2
Chr2	.	gene	13952262	13952480	.	+	.	ID=h1370.01
Chr2	GeneWise_SplicePredictor Augustus_evidence	mRNA	13952262	13952480	.	+	.	ID=spada_crp1850_chr2_13M_3;Parent=h1370.01;Note=GeneWise_SplicePredictor Augustus_evidence
Chr2	.	exon	13952262	13952480	.	+	.	Parent=spada_crp1850_chr2_13M_3
Chr2	.	CDS	13952262	13952480	.	+	0	Parent=spada_crp1850_chr2_13M_3
Chr2	.	gene	14691411	14691629	.	+	.	ID=h1371.01
Chr2	GeneWise_SplicePredictor Augustus_evidence	mRNA	14691411	14691629	.	+	.	ID=spada_crp1850_chr2_14M_1;Parent=h1371.01;Note=GeneWise_SplicePredictor Augustus_evidence
Chr2	.	exon	14691411	14691629	.	+	.	Parent=spada_crp1850_chr2_14M_1
Chr2	.	CDS	14691411	14691629	.	+	0	Parent=spada_crp1850_chr2_14M_1
Chr3	.	gene	1292408	1292716	.	-	.	ID=h1372.02
Chr3	GeneWise_SplicePredictor Augustus_evidence	mRNA	1292408	1292716	.	-	.	ID=spada_crp1850_chr3_01M_1;Parent=h1372.02;Note=GeneWise_SplicePredictor Augustus_evidence
Chr3	.	exon	1292408	1292716	.	-	.	Parent=spada_crp1850_chr3_01M_1
Chr3	.	CDS	1292408	1292716	.	-	0	Parent=spada_crp1850_chr3_01M_1
Chr4	.	gene	6984051	6984308	.	-	.	ID=h1373.01
Chr4	GeneWise_SplicePredictor Augustus_evidence	mRNA	6984051	6984308	.	-	.	ID=spada_crp1850_chr4_06M_1;Parent=h1373.01;Note=GeneWise_SplicePredictor Augustus_evidence
Chr4	.	exon	6984051	6984308	.	-	.	Parent=spada_crp1850_chr4_06M_1
Chr4	.	CDS	6984051	6984308	.	-	0	Parent=spada_crp1850_chr4_06M_1
Chr4	.	gene	7037086	7037358	.	-	.	ID=h1374.01
Chr4	GeneWise_SplicePredictor Augustus_evidence	mRNA	7037086	7037358	.	-	.	ID=spada_crp1850_chr4_07M_1;Parent=h1374.01;Note=GeneWise_SplicePredictor Augustus_evidence
Chr4	.	exon	7037086	7037358	.	-	.	Parent=spada_crp1850_chr4_07M_1
Chr4	.	CDS	7037086	7037358	.	-	0	Parent=spada_crp1850_chr4_07M_1
Chr1	.	gene	22715081	22715329	.	-	.	ID=h1375.01
Chr1	GeneWise_SplicePredictor Augustus_evidence	mRNA	22715081	22715329	.	-	.	ID=spada_crp1855_chr1_22M_1;Parent=h1375.01;Note=GeneWise_SplicePredictor Augustus_evidence
Chr1	.	exon	22715081	22715329	.	-	.	Parent=spada_crp1855_chr1_22M_1
Chr1	.	CDS	22715081	22715329	.	-	0	Parent=spada_crp1855_chr1_22M_1
Chr1	.	gene	22717265	22717492	.	-	.	ID=h1376.01
Chr1	GeneWise_SplicePredictor Augustus_evidence	mRNA	22717265	22717492	.	-	.	ID=spada_crp1855_chr1_22M_2;Parent=h1376.01;Note=GeneWise_SplicePredictor Augustus_evidence
Chr1	.	exon	22717265	22717492	.	-	.	Parent=spada_crp1855_chr1_22M_2
Chr1	.	CDS	22717265	22717492	.	-	0	Parent=spada_crp1855_chr1_22M_2
Chr2	.	gene	9379578	9379817	.	+	.	ID=h1377.01
Chr2	GeneWise_SplicePredictor Augustus_evidence	mRNA	9379578	9379817	.	+	.	ID=spada_crp1855_chr2_09M_1;Parent=h1377.01;Note=GeneWise_SplicePredictor Augustus_evidence
Chr2	.	exon	9379578	9379817	.	+	.	Parent=spada_crp1855_chr2_09M_1
Chr2	.	CDS	9379578	9379817	.	+	0	Parent=spada_crp1855_chr2_09M_1
Chr1	.	gene	22333916	22334161	.	+	.	ID=h1379.01
Chr1	GeneWise_SplicePredictor Augustus_evidence	mRNA	22333916	22334161	.	+	.	ID=spada_crp1860_chr1_22M_1;Parent=h1379.01;Note=GeneWise_SplicePredictor Augustus_evidence
Chr1	.	exon	22333916	22334161	.	+	.	Parent=spada_crp1860_chr1_22M_1
Chr1	.	CDS	22333916	22334161	.	+	0	Parent=spada_crp1860_chr1_22M_1
Chr1	.	gene	22392729	22392974	.	+	.	ID=h1380.01
Chr1	GeneWise_SplicePredictor Augustus_evidence	mRNA	22392729	22392974	.	+	.	ID=spada_crp1860_chr1_22M_2;Parent=h1380.01;Note=GeneWise_SplicePredictor Augustus_evidence
Chr1	.	exon	22392729	22392974	.	+	.	Parent=spada_crp1860_chr1_22M_2
Chr1	.	CDS	22392729	22392974	.	+	0	Parent=spada_crp1860_chr1_22M_2
Chr1	.	gene	22428605	22428844	.	-	.	ID=h1382.01
Chr1	GeneWise_SplicePredictor Augustus_evidence	mRNA	22428605	22428844	.	-	.	ID=spada_crp1860_chr1_22M_3;Parent=h1382.01;Note=GeneWise_SplicePredictor Augustus_evidence
Chr1	.	exon	22428605	22428844	.	-	.	Parent=spada_crp1860_chr1_22M_3
Chr1	.	CDS	22428605	22428844	.	-	0	Parent=spada_crp1860_chr1_22M_3
Chr2	.	gene	13931166	13931453	.	-	.	ID=h1384.01
Chr2	GeneWise_SplicePredictor Augustus_evidence	mRNA	13931166	13931453	.	-	.	ID=spada_crp1860_chr2_13M_1;Parent=h1384.01;Note=GeneWise_SplicePredictor Augustus_evidence
Chr2	.	exon	13931166	13931453	.	-	.	Parent=spada_crp1860_chr2_13M_1
Chr2	.	CDS	13931166	13931453	.	-	0	Parent=spada_crp1860_chr2_13M_1
Chr3	.	gene	8586467	8586823	.	+	.	ID=h1388.01
Chr3	GeneWise_SplicePredictor Augustus_evidence	mRNA	8586467	8586823	.	+	.	ID=spada_crp1870_chr3_08M_1;Parent=h1388.01;Note=GeneWise_SplicePredictor Augustus_evidence
Chr3	.	exon	8586467	8586823	.	+	.	Parent=spada_crp1870_chr3_08M_1
Chr3	.	CDS	8586467	8586823	.	+	0	Parent=spada_crp1870_chr3_08M_1
Chr4	.	gene	8058268	8058609	.	-	.	ID=h1389.01
Chr4	GeneWise_SplicePredictor Augustus_evidence	mRNA	8058268	8058609	.	-	.	ID=spada_crp1870_chr4_08M_1;Parent=h1389.01;Note=GeneWise_SplicePredictor Augustus_evidence
Chr4	.	exon	8058268	8058609	.	-	.	Parent=spada_crp1870_chr4_08M_1
Chr4	.	CDS	8058268	8058609	.	-	0	Parent=spada_crp1870_chr4_08M_1
Chr5	.	gene	26768120	26768509	.	+	.	ID=h1392.01
Chr5	GeneWise_SplicePredictor Augustus_evidence	mRNA	26768120	26768509	.	+	.	ID=spada_crp1910_chr5_26M_1;Parent=h1392.01;Note=GeneWise_SplicePredictor Augustus_evidence
Chr5	.	exon	26768120	26768509	.	+	.	Parent=spada_crp1910_chr5_26M_1
Chr5	.	CDS	26768120	26768509	.	+	0	Parent=spada_crp1910_chr5_26M_1
Chr4	.	gene	8093010	8093363	.	-	.	ID=h1394.01
Chr4	GeneWise_SplicePredictor Augustus_evidence	mRNA	8093010	8093363	.	-	.	ID=spada_crp1920_chr4_08M_1;Parent=h1394.01;Note=GeneWise_SplicePredictor Augustus_evidence
Chr4	.	exon	8093010	8093363	.	-	.	Parent=spada_crp1920_chr4_08M_1
Chr4	.	CDS	8093010	8093363	.	-	0	Parent=spada_crp1920_chr4_08M_1
Chr3	.	gene	11671741	11672094	.	+	.	ID=h1401.01
Chr3	GeneWise_SplicePredictor Augustus_evidence	mRNA	11671741	11672094	.	+	.	ID=spada_crp1940_chr3_11M_1;Parent=h1401.01;Note=GeneWise_SplicePredictor Augustus_evidence
Chr3	.	exon	11671741	11672094	.	+	.	Parent=spada_crp1940_chr3_11M_1
Chr3	.	CDS	11671741	11672094	.	+	0	Parent=spada_crp1940_chr3_11M_1
Chr5	.	gene	15606827	15607105	.	+	.	ID=h1402.01
Chr5	GeneWise_SplicePredictor Augustus_evidence	mRNA	15606827	15607105	.	+	.	ID=spada_crp1940_chr5_15M_1;Parent=h1402.01;Note=GeneWise_SplicePredictor Augustus_evidence
Chr5	.	exon	15606827	15607105	.	+	.	Parent=spada_crp1940_chr5_15M_1
Chr5	.	CDS	15606827	15607105	.	+	0	Parent=spada_crp1940_chr5_15M_1
Chr1	.	gene	24605876	24606473	.	-	.	ID=h1428.01
Chr1	GeneWise_SplicePredictor Augustus_evidence	mRNA	24605876	24606473	.	-	.	ID=spada_crp2200_chr1_24M_1;Parent=h1428.01;Note=GeneWise_SplicePredictor Augustus_evidence
Chr1	.	exon	24605876	24605973	.	-	.	Parent=spada_crp2200_chr1_24M_1
Chr1	.	exon	24606071	24606148	.	-	.	Parent=spada_crp2200_chr1_24M_1
Chr1	.	exon	24606245	24606473	.	-	.	Parent=spada_crp2200_chr1_24M_1
Chr1	.	CDS	24606245	24606473	.	-	0	Parent=spada_crp2200_chr1_24M_1
Chr1	.	CDS	24606071	24606148	.	-	2	Parent=spada_crp2200_chr1_24M_1
Chr1	.	CDS	24605876	24605973	.	-	2	Parent=spada_crp2200_chr1_24M_1
Chr1	.	gene	27198803	27199358	.	-	.	ID=h1429.01
Chr1	GeneWise_SplicePredictor	mRNA	27198803	27199358	.	-	.	ID=spada_crp2200_chr1_27M_1;Parent=h1429.01;Note=GeneWise_SplicePredictor
Chr1	.	exon	27198803	27198909	.	-	.	Parent=spada_crp2200_chr1_27M_1
Chr1	.	exon	27198986	27199063	.	-	.	Parent=spada_crp2200_chr1_27M_1
Chr1	.	exon	27199139	27199358	.	-	.	Parent=spada_crp2200_chr1_27M_1
Chr1	.	CDS	27199139	27199358	.	-	0	Parent=spada_crp2200_chr1_27M_1
Chr1	.	CDS	27198986	27199063	.	-	2	Parent=spada_crp2200_chr1_27M_1
Chr1	.	CDS	27198803	27198909	.	-	2	Parent=spada_crp2200_chr1_27M_1
Chr2	.	gene	6484422	6485001	.	+	.	ID=h1430.01
Chr2	GeneWise_SplicePredictor Augustus_evidence	mRNA	6484422	6485001	.	+	.	ID=spada_crp2200_chr2_06M_1;Parent=h1430.01;Note=GeneWise_SplicePredictor Augustus_evidence
Chr2	.	exon	6484422	6484653	.	+	.	Parent=spada_crp2200_chr2_06M_1
Chr2	.	exon	6484737	6484814	.	+	.	Parent=spada_crp2200_chr2_06M_1
Chr2	.	exon	6484904	6485001	.	+	.	Parent=spada_crp2200_chr2_06M_1
Chr2	.	CDS	6484422	6484653	.	+	0	Parent=spada_crp2200_chr2_06M_1
Chr2	.	CDS	6484737	6484814	.	+	2	Parent=spada_crp2200_chr2_06M_1
Chr2	.	CDS	6484904	6485001	.	+	2	Parent=spada_crp2200_chr2_06M_1
Chr5	.	gene	14562053	14562673	.	-	.	ID=h1431.01
Chr5	GeneWise_SplicePredictor Augustus_evidence	mRNA	14562053	14562673	.	-	.	ID=spada_crp2200_chr5_14M_1;Parent=h1431.01;Note=GeneWise_SplicePredictor Augustus_evidence
Chr5	.	exon	14562053	14562150	.	-	.	Parent=spada_crp2200_chr5_14M_1
Chr5	.	exon	14562265	14562342	.	-	.	Parent=spada_crp2200_chr5_14M_1
Chr5	.	exon	14562445	14562673	.	-	.	Parent=spada_crp2200_chr5_14M_1
Chr5	.	CDS	14562445	14562673	.	-	0	Parent=spada_crp2200_chr5_14M_1
Chr5	.	CDS	14562265	14562342	.	-	2	Parent=spada_crp2200_chr5_14M_1
Chr5	.	CDS	14562053	14562150	.	-	2	Parent=spada_crp2200_chr5_14M_1
Chr1	.	gene	4308943	4309558	.	+	.	ID=h1455.02
Chr1	Augustus_evidence	mRNA	4308943	4309558	.	+	.	ID=spada_crp2310_chr1_04M_1;Parent=h1455.02;Note=Augustus_evidence
Chr1	.	exon	4308943	4309243	.	+	.	Parent=spada_crp2310_chr1_04M_1
Chr1	.	exon	4309494	4309558	.	+	.	Parent=spada_crp2310_chr1_04M_1
Chr1	.	CDS	4308943	4309243	.	+	0	Parent=spada_crp2310_chr1_04M_1
Chr1	.	CDS	4309494	4309558	.	+	2	Parent=spada_crp2310_chr1_04M_1
Chr1	.	gene	4310969	4311457	.	+	.	ID=h1456.02
Chr1	Augustus_evidence	mRNA	4310969	4311457	.	+	.	ID=spada_crp2310_chr1_04M_2;Parent=h1456.02;Note=Augustus_evidence
Chr1	.	exon	4310969	4311254	.	+	.	Parent=spada_crp2310_chr1_04M_2
Chr1	.	exon	4311396	4311457	.	+	.	Parent=spada_crp2310_chr1_04M_2
Chr1	.	CDS	4310969	4311254	.	+	0	Parent=spada_crp2310_chr1_04M_2
Chr1	.	CDS	4311396	4311457	.	+	2	Parent=spada_crp2310_chr1_04M_2
Chr1	.	gene	4312398	4312823	.	+	.	ID=h1457.02
Chr1	GeneWise_SplicePredictor Augustus_evidence	mRNA	4312398	4312823	.	+	.	ID=spada_crp2310_chr1_04M_3;Parent=h1457.02;Note=GeneWise_SplicePredictor Augustus_evidence
Chr1	.	exon	4312398	4312653	.	+	.	Parent=spada_crp2310_chr1_04M_3
Chr1	.	exon	4312762	4312823	.	+	.	Parent=spada_crp2310_chr1_04M_3
Chr1	.	CDS	4312398	4312653	.	+	0	Parent=spada_crp2310_chr1_04M_3
Chr1	.	CDS	4312762	4312823	.	+	2	Parent=spada_crp2310_chr1_04M_3
Chr1	.	gene	4316701	4316961	.	+	.	ID=h1459.01
Chr1	GeneWise_SplicePredictor Augustus_evidence	mRNA	4316701	4316961	.	+	.	ID=spada_crp2310_chr1_04M_4;Parent=h1459.01;Note=GeneWise_SplicePredictor Augustus_evidence
Chr1	.	exon	4316701	4316961	.	+	.	Parent=spada_crp2310_chr1_04M_4
Chr1	.	CDS	4316701	4316961	.	+	0	Parent=spada_crp2310_chr1_04M_4
Chr3	.	gene	17840654	17841257	.	+	.	ID=h1461.01
Chr3	GeneWise_SplicePredictor	mRNA	17840654	17841257	.	+	.	ID=spada_crp2310_chr3_17M_1;Parent=h1461.01;Note=GeneWise_SplicePredictor
Chr3	.	exon	17840654	17840831	.	+	.	Parent=spada_crp2310_chr3_17M_1
Chr3	.	exon	17841139	17841257	.	+	.	Parent=spada_crp2310_chr3_17M_1
Chr3	.	CDS	17840654	17840831	.	+	0	Parent=spada_crp2310_chr3_17M_1
Chr3	.	CDS	17841139	17841257	.	+	2	Parent=spada_crp2310_chr3_17M_1
Chr5	.	gene	25302862	25303095	.	+	.	ID=h1463.01
Chr5	GeneWise_SplicePredictor Augustus_evidence	mRNA	25302862	25303095	.	+	.	ID=spada_crp2310_chr5_25M_1;Parent=h1463.01;Note=GeneWise_SplicePredictor Augustus_evidence
Chr5	.	exon	25302862	25303095	.	+	.	Parent=spada_crp2310_chr5_25M_1
Chr5	.	CDS	25302862	25303095	.	+	0	Parent=spada_crp2310_chr5_25M_1
Chr5	.	gene	25304855	25305079	.	+	.	ID=h1464.01
Chr5	GeneWise_SplicePredictor	mRNA	25304855	25305079	.	+	.	ID=spada_crp2310_chr5_25M_2;Parent=h1464.01;Note=GeneWise_SplicePredictor
Chr5	.	exon	25304855	25305079	.	+	.	Parent=spada_crp2310_chr5_25M_2
Chr5	.	CDS	25304855	25305079	.	+	0	Parent=spada_crp2310_chr5_25M_2
Chr1	.	gene	4318375	4318871	.	+	.	ID=h1467.01
Chr1	Augustus_evidence	mRNA	4318375	4318871	.	+	.	ID=spada_crp2320_chr1_04M_1;Parent=h1467.01;Note=Augustus_evidence
Chr1	.	exon	4318375	4318498	.	+	.	Parent=spada_crp2320_chr1_04M_1
Chr1	.	exon	4318555	4318692	.	+	.	Parent=spada_crp2320_chr1_04M_1
Chr1	.	exon	4318810	4318871	.	+	.	Parent=spada_crp2320_chr1_04M_1
Chr1	.	CDS	4318375	4318498	.	+	0	Parent=spada_crp2320_chr1_04M_1
Chr1	.	CDS	4318555	4318692	.	+	2	Parent=spada_crp2320_chr1_04M_1
Chr1	.	CDS	4318810	4318871	.	+	2	Parent=spada_crp2320_chr1_04M_1
Chr1	.	gene	23382245	23382989	.	+	.	ID=h1480.02
Chr1	GeneWise_SplicePredictor	mRNA	23382245	23382989	.	+	.	ID=spada_crp2340_chr1_23M_1;Parent=h1480.02;Note=GeneWise_SplicePredictor
Chr1	.	exon	23382245	23382494	.	+	.	Parent=spada_crp2340_chr1_23M_1
Chr1	.	exon	23382892	23382989	.	+	.	Parent=spada_crp2340_chr1_23M_1
Chr1	.	CDS	23382245	23382494	.	+	0	Parent=spada_crp2340_chr1_23M_1
Chr1	.	CDS	23382892	23382989	.	+	2	Parent=spada_crp2340_chr1_23M_1
Chr1	.	gene	7492011	7492232	.	+	.	ID=h1494.01
Chr1	GeneWise_SplicePredictor Augustus_evidence	mRNA	7492011	7492232	.	+	.	ID=spada_crp2360_chr1_07M_1;Parent=h1494.01;Note=GeneWise_SplicePredictor Augustus_evidence
Chr1	.	exon	7492011	7492232	.	+	.	Parent=spada_crp2360_chr1_07M_1
Chr1	.	CDS	7492011	7492232	.	+	0	Parent=spada_crp2360_chr1_07M_1
Chr2	.	gene	11455613	11455849	.	-	.	ID=h1500.01
Chr2	GeneWise_SplicePredictor Augustus_evidence	mRNA	11455613	11455849	.	-	.	ID=spada_crp2360_chr2_11M_1;Parent=h1500.01;Note=GeneWise_SplicePredictor Augustus_evidence
Chr2	.	exon	11455613	11455849	.	-	.	Parent=spada_crp2360_chr2_11M_1
Chr2	.	CDS	11455613	11455849	.	-	0	Parent=spada_crp2360_chr2_11M_1
Chr2	.	gene	15401437	15401676	.	+	.	ID=h1501.01
Chr2	GeneWise_SplicePredictor Augustus_evidence	mRNA	15401437	15401676	.	+	.	ID=spada_crp2360_chr2_15M_1;Parent=h1501.01;Note=GeneWise_SplicePredictor Augustus_evidence
Chr2	.	exon	15401437	15401676	.	+	.	Parent=spada_crp2360_chr2_15M_1
Chr2	.	CDS	15401437	15401676	.	+	0	Parent=spada_crp2360_chr2_15M_1
Chr3	.	gene	17846073	17846433	.	+	.	ID=h1502.02
Chr3	Augustus_evidence	mRNA	17846073	17846433	.	+	.	ID=spada_crp2360_chr3_17M_1;Parent=h1502.02;Note=Augustus_evidence
Chr3	.	exon	17846073	17846281	.	+	.	Parent=spada_crp2360_chr3_17M_1
Chr3	.	exon	17846397	17846433	.	+	.	Parent=spada_crp2360_chr3_17M_1
Chr3	.	CDS	17846073	17846281	.	+	0	Parent=spada_crp2360_chr3_17M_1
Chr3	.	CDS	17846397	17846433	.	+	1	Parent=spada_crp2360_chr3_17M_1
Chr3	.	gene	17847681	17848014	.	+	.	ID=h1503.02
Chr3	Augustus_evidence	mRNA	17847681	17848014	.	+	.	ID=spada_crp2360_chr3_17M_2;Parent=h1503.02;Note=Augustus_evidence
Chr3	.	exon	17847681	17847880	.	+	.	Parent=spada_crp2360_chr3_17M_2
Chr3	.	exon	17847978	17848014	.	+	.	Parent=spada_crp2360_chr3_17M_2
Chr3	.	CDS	17847681	17847880	.	+	0	Parent=spada_crp2360_chr3_17M_2
Chr3	.	CDS	17847978	17848014	.	+	1	Parent=spada_crp2360_chr3_17M_2
Chr5	.	gene	25913487	25913879	.	+	.	ID=h1525.01
Chr5	GeneWise_SplicePredictor Augustus_evidence	mRNA	25913487	25913879	.	+	.	ID=spada_crp2420_chr5_25M_1;Parent=h1525.01;Note=GeneWise_SplicePredictor Augustus_evidence
Chr5	.	exon	25913487	25913879	.	+	.	Parent=spada_crp2420_chr5_25M_1
Chr5	.	CDS	25913487	25913879	.	+	0	Parent=spada_crp2420_chr5_25M_1
Chr1	.	gene	7665664	7665936	.	+	.	ID=h1613.01
Chr1	GeneWise_SplicePredictor Augustus_evidence	mRNA	7665664	7665936	.	+	.	ID=spada_crp2460_chr1_07M_1;Parent=h1613.01;Note=GeneWise_SplicePredictor Augustus_evidence
Chr1	.	exon	7665664	7665936	.	+	.	Parent=spada_crp2460_chr1_07M_1
Chr1	.	CDS	7665664	7665936	.	+	0	Parent=spada_crp2460_chr1_07M_1
Chr1	.	gene	7675565	7675846	.	+	.	ID=h1614.01
Chr1	GeneWise_SplicePredictor Augustus_evidence	mRNA	7675565	7675846	.	+	.	ID=spada_crp2460_chr1_07M_2;Parent=h1614.01;Note=GeneWise_SplicePredictor Augustus_evidence
Chr1	.	exon	7675565	7675846	.	+	.	Parent=spada_crp2460_chr1_07M_2
Chr1	.	CDS	7675565	7675846	.	+	0	Parent=spada_crp2460_chr1_07M_2
Chr1	.	gene	7677499	7677780	.	+	.	ID=h1615.01
Chr1	GeneWise_SplicePredictor Augustus_evidence	mRNA	7677499	7677780	.	+	.	ID=spada_crp2460_chr1_07M_3;Parent=h1615.01;Note=GeneWise_SplicePredictor Augustus_evidence
Chr1	.	exon	7677499	7677780	.	+	.	Parent=spada_crp2460_chr1_07M_3
Chr1	.	CDS	7677499	7677780	.	+	0	Parent=spada_crp2460_chr1_07M_3
Chr1	.	gene	7710423	7710725	.	-	.	ID=h1616.01
Chr1	GeneWise_SplicePredictor Augustus_evidence	mRNA	7710423	7710725	.	-	.	ID=spada_crp2460_chr1_07M_4;Parent=h1616.01;Note=GeneWise_SplicePredictor Augustus_evidence
Chr1	.	exon	7710423	7710725	.	-	.	Parent=spada_crp2460_chr1_07M_4
Chr1	.	CDS	7710423	7710725	.	-	0	Parent=spada_crp2460_chr1_07M_4
Chr1	.	gene	7712211	7712513	.	-	.	ID=h1617.01
Chr1	GeneWise_SplicePredictor Augustus_evidence	mRNA	7712211	7712513	.	-	.	ID=spada_crp2460_chr1_07M_5;Parent=h1617.01;Note=GeneWise_SplicePredictor Augustus_evidence
Chr1	.	exon	7712211	7712513	.	-	.	Parent=spada_crp2460_chr1_07M_5
Chr1	.	CDS	7712211	7712513	.	-	0	Parent=spada_crp2460_chr1_07M_5
Chr1	.	gene	12766373	12766651	.	-	.	ID=h1619.01
Chr1	GeneWise_SplicePredictor Augustus_evidence	mRNA	12766373	12766651	.	-	.	ID=spada_crp2460_chr1_12M_01;Parent=h1619.01;Note=GeneWise_SplicePredictor Augustus_evidence
Chr1	.	exon	12766373	12766651	.	-	.	Parent=spada_crp2460_chr1_12M_01
Chr1	.	CDS	12766373	12766651	.	-	0	Parent=spada_crp2460_chr1_12M_01
Chr1	.	gene	12769753	12770031	.	-	.	ID=h1620.01
Chr1	GeneWise_SplicePredictor Augustus_evidence	mRNA	12769753	12770031	.	-	.	ID=spada_crp2460_chr1_12M_02;Parent=h1620.01;Note=GeneWise_SplicePredictor Augustus_evidence
Chr1	.	exon	12769753	12770031	.	-	.	Parent=spada_crp2460_chr1_12M_02
Chr1	.	CDS	12769753	12770031	.	-	0	Parent=spada_crp2460_chr1_12M_02
Chr1	.	gene	12773164	12773442	.	-	.	ID=h1621.01
Chr1	GeneWise_SplicePredictor Augustus_evidence	mRNA	12773164	12773442	.	-	.	ID=spada_crp2460_chr1_12M_03;Parent=h1621.01;Note=GeneWise_SplicePredictor Augustus_evidence
Chr1	.	exon	12773164	12773442	.	-	.	Parent=spada_crp2460_chr1_12M_03
Chr1	.	CDS	12773164	12773442	.	-	0	Parent=spada_crp2460_chr1_12M_03
Chr1	.	gene	12776578	12776856	.	-	.	ID=h1622.01
Chr1	GeneWise_SplicePredictor Augustus_evidence	mRNA	12776578	12776856	.	-	.	ID=spada_crp2460_chr1_12M_04;Parent=h1622.01;Note=GeneWise_SplicePredictor Augustus_evidence
Chr1	.	exon	12776578	12776856	.	-	.	Parent=spada_crp2460_chr1_12M_04
Chr1	.	CDS	12776578	12776856	.	-	0	Parent=spada_crp2460_chr1_12M_04
Chr1	.	gene	12779992	12780270	.	-	.	ID=h1623.01
Chr1	GeneWise_SplicePredictor Augustus_evidence	mRNA	12779992	12780270	.	-	.	ID=spada_crp2460_chr1_12M_05;Parent=h1623.01;Note=GeneWise_SplicePredictor Augustus_evidence
Chr1	.	exon	12779992	12780270	.	-	.	Parent=spada_crp2460_chr1_12M_05
Chr1	.	CDS	12779992	12780270	.	-	0	Parent=spada_crp2460_chr1_12M_05
Chr1	.	gene	12783406	12783684	.	-	.	ID=h1624.01
Chr1	GeneWise_SplicePredictor Augustus_evidence	mRNA	12783406	12783684	.	-	.	ID=spada_crp2460_chr1_12M_06;Parent=h1624.01;Note=GeneWise_SplicePredictor Augustus_evidence
Chr1	.	exon	12783406	12783684	.	-	.	Parent=spada_crp2460_chr1_12M_06
Chr1	.	CDS	12783406	12783684	.	-	0	Parent=spada_crp2460_chr1_12M_06
Chr1	.	gene	12786817	12787095	.	-	.	ID=h1625.01
Chr1	GeneWise_SplicePredictor Augustus_evidence	mRNA	12786817	12787095	.	-	.	ID=spada_crp2460_chr1_12M_07;Parent=h1625.01;Note=GeneWise_SplicePredictor Augustus_evidence
Chr1	.	exon	12786817	12787095	.	-	.	Parent=spada_crp2460_chr1_12M_07
Chr1	.	CDS	12786817	12787095	.	-	0	Parent=spada_crp2460_chr1_12M_07
Chr1	.	gene	12790231	12790509	.	-	.	ID=h1626.01
Chr1	GeneWise_SplicePredictor Augustus_evidence	mRNA	12790231	12790509	.	-	.	ID=spada_crp2460_chr1_12M_08;Parent=h1626.01;Note=GeneWise_SplicePredictor Augustus_evidence
Chr1	.	exon	12790231	12790509	.	-	.	Parent=spada_crp2460_chr1_12M_08
Chr1	.	CDS	12790231	12790509	.	-	0	Parent=spada_crp2460_chr1_12M_08
Chr1	.	gene	12793645	12793923	.	-	.	ID=h1627.01
Chr1	GeneWise_SplicePredictor Augustus_evidence	mRNA	12793645	12793923	.	-	.	ID=spada_crp2460_chr1_12M_09;Parent=h1627.01;Note=GeneWise_SplicePredictor Augustus_evidence
Chr1	.	exon	12793645	12793923	.	-	.	Parent=spada_crp2460_chr1_12M_09
Chr1	.	CDS	12793645	12793923	.	-	0	Parent=spada_crp2460_chr1_12M_09
Chr1	.	gene	12796984	12797247	.	-	.	ID=h1628.01
Chr1	GeneWise_SplicePredictor Augustus_evidence	mRNA	12796984	12797247	.	-	.	ID=spada_crp2460_chr1_12M_10;Parent=h1628.01;Note=GeneWise_SplicePredictor Augustus_evidence
Chr1	.	exon	12796984	12797247	.	-	.	Parent=spada_crp2460_chr1_12M_10
Chr1	.	CDS	12796984	12797247	.	-	0	Parent=spada_crp2460_chr1_12M_10
Chr1	.	gene	12800308	12800571	.	-	.	ID=h1629.01
Chr1	GeneWise_SplicePredictor Augustus_evidence	mRNA	12800308	12800571	.	-	.	ID=spada_crp2460_chr1_12M_11;Parent=h1629.01;Note=GeneWise_SplicePredictor Augustus_evidence
Chr1	.	exon	12800308	12800571	.	-	.	Parent=spada_crp2460_chr1_12M_11
Chr1	.	CDS	12800308	12800571	.	-	0	Parent=spada_crp2460_chr1_12M_11
Chr1	.	gene	12803708	12803986	.	-	.	ID=h1630.01
Chr1	GeneWise_SplicePredictor Augustus_evidence	mRNA	12803708	12803986	.	-	.	ID=spada_crp2460_chr1_12M_12;Parent=h1630.01;Note=GeneWise_SplicePredictor Augustus_evidence
Chr1	.	exon	12803708	12803986	.	-	.	Parent=spada_crp2460_chr1_12M_12
Chr1	.	CDS	12803708	12803986	.	-	0	Parent=spada_crp2460_chr1_12M_12
Chr1	.	gene	12807121	12807399	.	-	.	ID=h1631.01
Chr1	GeneWise_SplicePredictor Augustus_evidence	mRNA	12807121	12807399	.	-	.	ID=spada_crp2460_chr1_12M_13;Parent=h1631.01;Note=GeneWise_SplicePredictor Augustus_evidence
Chr1	.	exon	12807121	12807399	.	-	.	Parent=spada_crp2460_chr1_12M_13
Chr1	.	CDS	12807121	12807399	.	-	0	Parent=spada_crp2460_chr1_12M_13
Chr1	.	gene	12811030	12811308	.	-	.	ID=h1632.01
Chr1	GeneWise_SplicePredictor Augustus_evidence	mRNA	12811030	12811308	.	-	.	ID=spada_crp2460_chr1_12M_14;Parent=h1632.01;Note=GeneWise_SplicePredictor Augustus_evidence
Chr1	.	exon	12811030	12811308	.	-	.	Parent=spada_crp2460_chr1_12M_14
Chr1	.	CDS	12811030	12811308	.	-	0	Parent=spada_crp2460_chr1_12M_14
Chr1	.	gene	20437784	20438014	.	-	.	ID=h1634.01
Chr1	GeneWise_SplicePredictor Augustus_evidence	mRNA	20437784	20438014	.	-	.	ID=spada_crp2460_chr1_20M_1;Parent=h1634.01;Note=GeneWise_SplicePredictor Augustus_evidence
Chr1	.	exon	20437784	20438014	.	-	.	Parent=spada_crp2460_chr1_20M_1
Chr1	.	CDS	20437784	20438014	.	-	0	Parent=spada_crp2460_chr1_20M_1
Chr1	.	gene	21582086	21582361	.	-	.	ID=h1635.01
Chr1	GeneWise_SplicePredictor Augustus_evidence	mRNA	21582086	21582361	.	-	.	ID=spada_crp2460_chr1_21M_1;Parent=h1635.01;Note=GeneWise_SplicePredictor Augustus_evidence
Chr1	.	exon	21582086	21582361	.	-	.	Parent=spada_crp2460_chr1_21M_1
Chr1	.	CDS	21582086	21582361	.	-	0	Parent=spada_crp2460_chr1_21M_1
Chr1	.	gene	21584264	21584524	.	-	.	ID=h1636.01
Chr1	GeneWise_SplicePredictor Augustus_evidence	mRNA	21584264	21584524	.	-	.	ID=spada_crp2460_chr1_21M_2;Parent=h1636.01;Note=GeneWise_SplicePredictor Augustus_evidence
Chr1	.	exon	21584264	21584524	.	-	.	Parent=spada_crp2460_chr1_21M_2
Chr1	.	CDS	21584264	21584524	.	-	0	Parent=spada_crp2460_chr1_21M_2
Chr1	.	gene	21586036	21586311	.	-	.	ID=h1637.01
Chr1	GeneWise_SplicePredictor Augustus_evidence	mRNA	21586036	21586311	.	-	.	ID=spada_crp2460_chr1_21M_3;Parent=h1637.01;Note=GeneWise_SplicePredictor Augustus_evidence
Chr1	.	exon	21586036	21586311	.	-	.	Parent=spada_crp2460_chr1_21M_3
Chr1	.	CDS	21586036	21586311	.	-	0	Parent=spada_crp2460_chr1_21M_3
Chr3	.	gene	8894877	8895140	.	-	.	ID=h1639.01
Chr3	GeneWise_SplicePredictor Augustus_evidence	mRNA	8894877	8895140	.	-	.	ID=spada_crp2460_chr3_08M_1;Parent=h1639.01;Note=GeneWise_SplicePredictor Augustus_evidence
Chr3	.	exon	8894877	8895140	.	-	.	Parent=spada_crp2460_chr3_08M_1
Chr3	.	CDS	8894877	8895140	.	-	0	Parent=spada_crp2460_chr3_08M_1
Chr5	.	gene	13094069	13094344	.	-	.	ID=h1642.01
Chr5	GeneWise_SplicePredictor Augustus_evidence	mRNA	13094069	13094344	.	-	.	ID=spada_crp2460_chr5_13M_1;Parent=h1642.01;Note=GeneWise_SplicePredictor Augustus_evidence
Chr5	.	exon	13094069	13094344	.	-	.	Parent=spada_crp2460_chr5_13M_1
Chr5	.	CDS	13094069	13094344	.	-	0	Parent=spada_crp2460_chr5_13M_1
Chr5	.	gene	14429661	14429924	.	-	.	ID=h1643.01
Chr5	GeneWise_SplicePredictor Augustus_evidence	mRNA	14429661	14429924	.	-	.	ID=spada_crp2460_chr5_14M_1;Parent=h1643.01;Note=GeneWise_SplicePredictor Augustus_evidence
Chr5	.	exon	14429661	14429924	.	-	.	Parent=spada_crp2460_chr5_14M_1
Chr5	.	CDS	14429661	14429924	.	-	0	Parent=spada_crp2460_chr5_14M_1
Chr5	.	gene	14488961	14489224	.	-	.	ID=h1644.01
Chr5	GeneWise_SplicePredictor Augustus_evidence	mRNA	14488961	14489224	.	-	.	ID=spada_crp2460_chr5_14M_2;Parent=h1644.01;Note=GeneWise_SplicePredictor Augustus_evidence
Chr5	.	exon	14488961	14489224	.	-	.	Parent=spada_crp2460_chr5_14M_2
[truncated: 1,921 more rows]
