# Supplementary material for: Detecting small plant peptides using SPADA (Small Peptide Alignment Discovery Application)
Source: BMC Bioinformatics. 2013 Nov 20;14:335. doi: 10.1186/1471-2105-14-335 (PMC3924332; doi:10.1186/1471-2105-14-335)
Supplement: Additional file 9 — File S2. CRP predictions made by SPADA in A. thaliana and M. truncatula using search E-value threshold of 0.001 (in GFF3 format). [file 1471-2105-14-335-S9.zip › File_S2/SPADA_CRP_Medicago.gff]

##gff-version 3
chr0	.	gene	8163362	8163762	.	+	.	ID=h0001.01
chr0	GeneWise_SplicePredictor Augustus_evidence	mRNA	8163362	8163762	.	+	.	ID=spada_crp0000_chr0_08M_1;Parent=h0001.01;Note=GeneWise_SplicePredictor Augustus_evidence
chr0	.	exon	8163362	8163425	.	+	.	Parent=spada_crp0000_chr0_08M_1
chr0	.	exon	8163596	8163762	.	+	.	Parent=spada_crp0000_chr0_08M_1
chr0	.	CDS	8163362	8163425	.	+	0	Parent=spada_crp0000_chr0_08M_1
chr0	.	CDS	8163596	8163762	.	+	2	Parent=spada_crp0000_chr0_08M_1
chr0	.	gene	8167587	8168061	.	+	.	ID=h0002.01
chr0	GeneWise_SplicePredictor Augustus_evidence	mRNA	8167587	8168061	.	+	.	ID=spada_crp0000_chr0_08M_2;Parent=h0002.01;Note=GeneWise_SplicePredictor Augustus_evidence
chr0	.	exon	8167587	8167650	.	+	.	Parent=spada_crp0000_chr0_08M_2
chr0	.	exon	8167892	8168061	.	+	.	Parent=spada_crp0000_chr0_08M_2
chr0	.	CDS	8167587	8167650	.	+	0	Parent=spada_crp0000_chr0_08M_2
chr0	.	CDS	8167892	8168061	.	+	2	Parent=spada_crp0000_chr0_08M_2
chr0	.	gene	8170705	8171210	.	+	.	ID=h0003.01
chr0	GeneWise_SplicePredictor Augustus_evidence	mRNA	8170705	8171210	.	+	.	ID=spada_crp0000_chr0_08M_3;Parent=h0003.01;Note=GeneWise_SplicePredictor Augustus_evidence
chr0	.	exon	8170705	8170768	.	+	.	Parent=spada_crp0000_chr0_08M_3
chr0	.	exon	8171038	8171210	.	+	.	Parent=spada_crp0000_chr0_08M_3
chr0	.	CDS	8170705	8170768	.	+	0	Parent=spada_crp0000_chr0_08M_3
chr0	.	CDS	8171038	8171210	.	+	2	Parent=spada_crp0000_chr0_08M_3
chr3	.	gene	10265357	10265909	.	-	.	ID=h0004.01
chr3	GeneWise_SplicePredictor Augustus_evidence	mRNA	10265357	10265909	.	-	.	ID=spada_crp0000_chr3_10M_1;Parent=h0004.01;Note=GeneWise_SplicePredictor Augustus_evidence
chr3	.	exon	10265357	10265535	.	-	.	Parent=spada_crp0000_chr3_10M_1
chr3	.	exon	10265846	10265909	.	-	.	Parent=spada_crp0000_chr3_10M_1
chr3	.	CDS	10265846	10265909	.	-	0	Parent=spada_crp0000_chr3_10M_1
chr3	.	CDS	10265357	10265535	.	-	2	Parent=spada_crp0000_chr3_10M_1
chr8	.	gene	18465613	18466013	.	+	.	ID=h0007.01
chr8	GeneWise_SplicePredictor Augustus_evidence	mRNA	18465613	18466013	.	+	.	ID=spada_crp0000_chr8_18M_1;Parent=h0007.01;Note=GeneWise_SplicePredictor Augustus_evidence
chr8	.	exon	18465613	18465676	.	+	.	Parent=spada_crp0000_chr8_18M_1
chr8	.	exon	18465847	18466013	.	+	.	Parent=spada_crp0000_chr8_18M_1
chr8	.	CDS	18465613	18465676	.	+	0	Parent=spada_crp0000_chr8_18M_1
chr8	.	CDS	18465847	18466013	.	+	2	Parent=spada_crp0000_chr8_18M_1
chr8	.	gene	18469838	18470312	.	+	.	ID=h0008.01
chr8	GeneWise_SplicePredictor Augustus_evidence	mRNA	18469838	18470312	.	+	.	ID=spada_crp0000_chr8_18M_2;Parent=h0008.01;Note=GeneWise_SplicePredictor Augustus_evidence
chr8	.	exon	18469838	18469901	.	+	.	Parent=spada_crp0000_chr8_18M_2
chr8	.	exon	18470143	18470312	.	+	.	Parent=spada_crp0000_chr8_18M_2
chr8	.	CDS	18469838	18469901	.	+	0	Parent=spada_crp0000_chr8_18M_2
chr8	.	CDS	18470143	18470312	.	+	2	Parent=spada_crp0000_chr8_18M_2
chr8	.	gene	18472956	18473461	.	+	.	ID=h0009.01
chr8	GeneWise_SplicePredictor Augustus_evidence	mRNA	18472956	18473461	.	+	.	ID=spada_crp0000_chr8_18M_3;Parent=h0009.01;Note=GeneWise_SplicePredictor Augustus_evidence
chr8	.	exon	18472956	18473019	.	+	.	Parent=spada_crp0000_chr8_18M_3
chr8	.	exon	18473289	18473461	.	+	.	Parent=spada_crp0000_chr8_18M_3
chr8	.	CDS	18472956	18473019	.	+	0	Parent=spada_crp0000_chr8_18M_3
chr8	.	CDS	18473289	18473461	.	+	2	Parent=spada_crp0000_chr8_18M_3
chr8	.	gene	20604152	20604867	.	-	.	ID=h0010.01
chr8	GeneWise_SplicePredictor Augustus_evidence	mRNA	20604152	20604867	.	-	.	ID=spada_crp0000_chr8_20M_1;Parent=h0010.01;Note=GeneWise_SplicePredictor Augustus_evidence
chr8	.	exon	20604152	20604333	.	-	.	Parent=spada_crp0000_chr8_20M_1
chr8	.	exon	20604804	20604867	.	-	.	Parent=spada_crp0000_chr8_20M_1
chr8	.	CDS	20604804	20604867	.	-	0	Parent=spada_crp0000_chr8_20M_1
chr8	.	CDS	20604152	20604333	.	-	2	Parent=spada_crp0000_chr8_20M_1
chr8	.	gene	27718849	27719993	.	+	.	ID=h0011.01
chr8	GeneWise_SplicePredictor Augustus_evidence	mRNA	27718849	27719993	.	+	.	ID=spada_crp0000_chr8_27M_1;Parent=h0011.01;Note=GeneWise_SplicePredictor Augustus_evidence
chr8	.	exon	27718849	27718903	.	+	.	Parent=spada_crp0000_chr8_27M_1
chr8	.	exon	27719824	27719993	.	+	.	Parent=spada_crp0000_chr8_27M_1
chr8	.	CDS	27718849	27718903	.	+	0	Parent=spada_crp0000_chr8_27M_1
chr8	.	CDS	27719824	27719993	.	+	2	Parent=spada_crp0000_chr8_27M_1
chr8	.	gene	27723442	27723830	.	+	.	ID=h0012.01
chr8	GeneWise_SplicePredictor Augustus_evidence	mRNA	27723442	27723830	.	+	.	ID=spada_crp0000_chr8_27M_2;Parent=h0012.01;Note=GeneWise_SplicePredictor Augustus_evidence
chr8	.	exon	27723442	27723496	.	+	.	Parent=spada_crp0000_chr8_27M_2
chr8	.	exon	27723661	27723830	.	+	.	Parent=spada_crp0000_chr8_27M_2
chr8	.	CDS	27723442	27723496	.	+	0	Parent=spada_crp0000_chr8_27M_2
chr8	.	CDS	27723661	27723830	.	+	2	Parent=spada_crp0000_chr8_27M_2
chrU	.	gene	88268637	88268949	.	-	.	ID=h0016.01
chrU	GeneWise_SplicePredictor Augustus_evidence	mRNA	88268637	88268949	.	-	.	ID=spada_crp0000_chrU_088M_1;Parent=h0016.01;Note=GeneWise_SplicePredictor Augustus_evidence
chrU	.	exon	88268637	88268812	.	-	.	Parent=spada_crp0000_chrU_088M_1
chrU	.	exon	88268895	88268949	.	-	.	Parent=spada_crp0000_chrU_088M_1
chrU	.	CDS	88268895	88268949	.	-	0	Parent=spada_crp0000_chrU_088M_1
chrU	.	CDS	88268637	88268812	.	-	2	Parent=spada_crp0000_chrU_088M_1
chrU	.	gene	111017721	111018049	.	+	.	ID=h0020.01
chrU	GeneWise_SplicePredictor Augustus_evidence	mRNA	111017721	111018049	.	+	.	ID=spada_crp0000_chrU_111M_1;Parent=h0020.01;Note=GeneWise_SplicePredictor Augustus_evidence
chrU	.	exon	111017721	111017775	.	+	.	Parent=spada_crp0000_chrU_111M_1
chrU	.	exon	111017883	111018049	.	+	.	Parent=spada_crp0000_chrU_111M_1
chrU	.	CDS	111017721	111017775	.	+	0	Parent=spada_crp0000_chrU_111M_1
chrU	.	CDS	111017883	111018049	.	+	2	Parent=spada_crp0000_chrU_111M_1
chr8	.	gene	1446237	1448436	.	-	.	ID=h0025.02
chr8	GeneWise_SplicePredictor	mRNA	1446237	1448436	.	-	.	ID=spada_crp0010_chr8_01M_1;Parent=h0025.02;Note=GeneWise_SplicePredictor
chr8	.	exon	1446237	1446409	.	-	.	Parent=spada_crp0010_chr8_01M_1
chr8	.	exon	1448379	1448436	.	-	.	Parent=spada_crp0010_chr8_01M_1
chr8	.	CDS	1448379	1448436	.	-	0	Parent=spada_crp0010_chr8_01M_1
chr8	.	CDS	1446237	1446409	.	-	2	Parent=spada_crp0010_chr8_01M_1
chrT	.	gene	2119043	2119264	.	-	.	ID=h0026.02
chrT	GeneWise_SplicePredictor Augustus_evidence	mRNA	2119043	2119264	.	-	.	ID=spada_crp0010_chrT_02M_1;Parent=h0026.02;Note=GeneWise_SplicePredictor Augustus_evidence
chrT	.	exon	2119043	2119264	.	-	.	Parent=spada_crp0010_chrT_02M_1
chrT	.	CDS	2119043	2119264	.	-	0	Parent=spada_crp0010_chrT_02M_1
chrT	.	gene	2439614	2439835	.	+	.	ID=h0027.01
chrT	GeneWise_SplicePredictor Augustus_evidence	mRNA	2439614	2439835	.	+	.	ID=spada_crp0010_chrT_02M_2;Parent=h0027.01;Note=GeneWise_SplicePredictor Augustus_evidence
chrT	.	exon	2439614	2439835	.	+	.	Parent=spada_crp0010_chrT_02M_2
chrT	.	CDS	2439614	2439835	.	+	0	Parent=spada_crp0010_chrT_02M_2
chrU	.	gene	11106137	11106453	.	-	.	ID=h0029.02
chrU	Augustus_evidence	mRNA	11106137	11106453	.	-	.	ID=spada_crp0010_chrU_011M_1;Parent=h0029.02;Note=Augustus_evidence
chrU	.	exon	11106137	11106279	.	-	.	Parent=spada_crp0010_chrU_011M_1
chrU	.	exon	11106396	11106453	.	-	.	Parent=spada_crp0010_chrU_011M_1
chrU	.	CDS	11106396	11106453	.	-	0	Parent=spada_crp0010_chrU_011M_1
chrU	.	CDS	11106137	11106279	.	-	2	Parent=spada_crp0010_chrU_011M_1
chrU	.	gene	35295886	35296095	.	-	.	ID=h0030.01
chrU	GeneWise_SplicePredictor	mRNA	35295886	35296095	.	-	.	ID=spada_crp0010_chrU_035M_1;Parent=h0030.01;Note=GeneWise_SplicePredictor
chrU	.	exon	35295886	35296095	.	-	.	Parent=spada_crp0010_chrU_035M_1
chrU	.	CDS	35295886	35296095	.	-	0	Parent=spada_crp0010_chrU_035M_1
chrU	.	gene	45668706	45669125	.	-	.	ID=h0032.02
chrU	Augustus_evidence	mRNA	45668706	45669125	.	-	.	ID=spada_crp0010_chrU_045M_1;Parent=h0032.02;Note=Augustus_evidence
chrU	.	exon	45668706	45668869	.	-	.	Parent=spada_crp0010_chrU_045M_1
chrU	.	exon	45669068	45669125	.	-	.	Parent=spada_crp0010_chrU_045M_1
chrU	.	CDS	45669068	45669125	.	-	0	Parent=spada_crp0010_chrU_045M_1
chrU	.	CDS	45668706	45668869	.	-	2	Parent=spada_crp0010_chrU_045M_1
chrU	.	gene	62546943	62547273	.	-	.	ID=h0034.01
chrU	GeneWise_SplicePredictor Augustus_evidence	mRNA	62546943	62547273	.	-	.	ID=spada_crp0010_chrU_062M_1;Parent=h0034.01;Note=GeneWise_SplicePredictor Augustus_evidence
chrU	.	exon	62546943	62547109	.	-	.	Parent=spada_crp0010_chrU_062M_1
chrU	.	exon	62547216	62547273	.	-	.	Parent=spada_crp0010_chrU_062M_1
chrU	.	CDS	62547216	62547273	.	-	0	Parent=spada_crp0010_chrU_062M_1
chrU	.	CDS	62546943	62547109	.	-	2	Parent=spada_crp0010_chrU_062M_1
chr3	.	gene	10697346	10697732	.	+	.	ID=h0062.02
chr3	GeneWise_SplicePredictor	mRNA	10697346	10697732	.	+	.	ID=spada_crp0065_chr3_10M_1;Parent=h0062.02;Note=GeneWise_SplicePredictor
chr3	.	exon	10697346	10697412	.	+	.	Parent=spada_crp0065_chr3_10M_1
chr3	.	exon	10697563	10697732	.	+	.	Parent=spada_crp0065_chr3_10M_1
chr3	.	CDS	10697346	10697412	.	+	0	Parent=spada_crp0065_chr3_10M_1
chr3	.	CDS	10697563	10697732	.	+	2	Parent=spada_crp0065_chr3_10M_1
chr2	.	gene	10011276	10012696	.	-	.	ID=h0070.01
chr2	GeneWise_SplicePredictor	mRNA	10011276	10012696	.	-	.	ID=spada_crp0080_chr2_10M_1;Parent=h0070.01;Note=GeneWise_SplicePredictor
chr2	.	exon	10011276	10011457	.	-	.	Parent=spada_crp0080_chr2_10M_1
chr2	.	exon	10012639	10012696	.	-	.	Parent=spada_crp0080_chr2_10M_1
chr2	.	CDS	10012639	10012696	.	-	0	Parent=spada_crp0080_chr2_10M_1
chr2	.	CDS	10011276	10011457	.	-	2	Parent=spada_crp0080_chr2_10M_1
chr2	.	gene	10267536	10267887	.	+	.	ID=h0071.01
chr2	GeneWise_SplicePredictor Augustus_evidence	mRNA	10267536	10267887	.	+	.	ID=spada_crp0080_chr2_10M_2;Parent=h0071.01;Note=GeneWise_SplicePredictor Augustus_evidence
chr2	.	exon	10267536	10267593	.	+	.	Parent=spada_crp0080_chr2_10M_2
chr2	.	exon	10267715	10267887	.	+	.	Parent=spada_crp0080_chr2_10M_2
chr2	.	CDS	10267536	10267593	.	+	0	Parent=spada_crp0080_chr2_10M_2
chr2	.	CDS	10267715	10267887	.	+	2	Parent=spada_crp0080_chr2_10M_2
chr6	.	gene	15336410	15338041	.	+	.	ID=h0073.02
chr6	GeneWise_SplicePredictor Augustus_evidence	mRNA	15336410	15338041	.	+	.	ID=spada_crp0080_chr6_15M_1;Parent=h0073.02;Note=GeneWise_SplicePredictor Augustus_evidence
chr6	.	exon	15336410	15336464	.	+	.	Parent=spada_crp0080_chr6_15M_1
chr6	.	exon	15337842	15338041	.	+	.	Parent=spada_crp0080_chr6_15M_1
chr6	.	CDS	15336410	15336464	.	+	0	Parent=spada_crp0080_chr6_15M_1
chr6	.	CDS	15337842	15338041	.	+	2	Parent=spada_crp0080_chr6_15M_1
chrU	.	gene	11096080	11096145	.	+	.	ID=h0076.01
chrU	GeneWise_SplicePredictor Augustus_evidence	mRNA	11096080	11096145	.	+	.	ID=spada_crp0080_chrU_011M_1;Parent=h0076.01;Note=GeneWise_SplicePredictor Augustus_evidence
chrU	.	exon	11096080	11096145	.	+	.	Parent=spada_crp0080_chrU_011M_1
chrU	.	CDS	11096080	11096145	.	+	0	Parent=spada_crp0080_chrU_011M_1
chrU	.	gene	82195108	82195425	.	-	.	ID=h0078.01
chrU	GeneWise_SplicePredictor Augustus_evidence	mRNA	82195108	82195425	.	-	.	ID=spada_crp0080_chrU_082M_1;Parent=h0078.01;Note=GeneWise_SplicePredictor Augustus_evidence
chrU	.	exon	82195108	82195268	.	-	.	Parent=spada_crp0080_chrU_082M_1
chrU	.	exon	82195368	82195425	.	-	.	Parent=spada_crp0080_chrU_082M_1
chrU	.	CDS	82195368	82195425	.	-	0	Parent=spada_crp0080_chrU_082M_1
chrU	.	CDS	82195108	82195268	.	-	2	Parent=spada_crp0080_chrU_082M_1
chr3	.	gene	42565716	42566075	.	-	.	ID=h0083.02
chr3	GeneWise_SplicePredictor	mRNA	42565716	42566075	.	-	.	ID=spada_crp0090_chr3_42M_1;Parent=h0083.02;Note=GeneWise_SplicePredictor
chr3	.	exon	42565716	42565921	.	-	.	Parent=spada_crp0090_chr3_42M_1
chr3	.	exon	42565991	42566075	.	-	.	Parent=spada_crp0090_chr3_42M_1
chr3	.	CDS	42565991	42566075	.	-	0	Parent=spada_crp0090_chr3_42M_1
chr3	.	CDS	42565716	42565921	.	-	2	Parent=spada_crp0090_chr3_42M_1
chr3	.	gene	5379506	5379850	.	-	.	ID=h0093.01
chr3	Augustus_evidence	mRNA	5379506	5379850	.	-	.	ID=spada_crp0110_chr3_05M_1;Parent=h0093.01;Note=Augustus_evidence
chr3	.	exon	5379506	5379663	.	-	.	Parent=spada_crp0110_chr3_05M_1
chr3	.	exon	5379775	5379850	.	-	.	Parent=spada_crp0110_chr3_05M_1
chr3	.	CDS	5379775	5379850	.	-	0	Parent=spada_crp0110_chr3_05M_1
chr3	.	CDS	5379506	5379663	.	-	2	Parent=spada_crp0110_chr3_05M_1
chr4	.	gene	40191934	40192272	.	-	.	ID=h0094.01
chr4	GeneWise_SplicePredictor Augustus_evidence	mRNA	40191934	40192272	.	-	.	ID=spada_crp0110_chr4_40M_1;Parent=h0094.01;Note=GeneWise_SplicePredictor Augustus_evidence
chr4	.	exon	40191934	40192091	.	-	.	Parent=spada_crp0110_chr4_40M_1
chr4	.	exon	40192197	40192272	.	-	.	Parent=spada_crp0110_chr4_40M_1
chr4	.	CDS	40192197	40192272	.	-	0	Parent=spada_crp0110_chr4_40M_1
chr4	.	CDS	40191934	40192091	.	-	2	Parent=spada_crp0110_chr4_40M_1
chr8	.	gene	5929666	5930366	.	+	.	ID=h0097.01
chr8	GeneWise_SplicePredictor Augustus_evidence	mRNA	5929666	5930366	.	+	.	ID=spada_crp0110_chr8_05M_1;Parent=h0097.01;Note=GeneWise_SplicePredictor Augustus_evidence
chr8	.	exon	5929666	5929738	.	+	.	Parent=spada_crp0110_chr8_05M_1
chr8	.	exon	5930209	5930366	.	+	.	Parent=spada_crp0110_chr8_05M_1
chr8	.	CDS	5929666	5929738	.	+	0	Parent=spada_crp0110_chr8_05M_1
chr8	.	CDS	5930209	5930366	.	+	2	Parent=spada_crp0110_chr8_05M_1
chr8	.	gene	13527110	13527475	.	-	.	ID=h0099.01
chr8	GeneWise_SplicePredictor Augustus_evidence	mRNA	13527110	13527475	.	-	.	ID=spada_crp0110_chr8_13M_1;Parent=h0099.01;Note=GeneWise_SplicePredictor Augustus_evidence
chr8	.	exon	13527110	13527270	.	-	.	Parent=spada_crp0110_chr8_13M_1
chr8	.	exon	13527394	13527475	.	-	.	Parent=spada_crp0110_chr8_13M_1
chr8	.	CDS	13527394	13527475	.	-	0	Parent=spada_crp0110_chr8_13M_1
chr8	.	CDS	13527110	13527270	.	-	2	Parent=spada_crp0110_chr8_13M_1
chr8	.	gene	13534133	13534476	.	-	.	ID=h0100.01
chr8	GeneWise_SplicePredictor Augustus_evidence	mRNA	13534133	13534476	.	-	.	ID=spada_crp0110_chr8_13M_2;Parent=h0100.01;Note=GeneWise_SplicePredictor Augustus_evidence
chr8	.	exon	13534133	13534293	.	-	.	Parent=spada_crp0110_chr8_13M_2
chr8	.	exon	13534401	13534476	.	-	.	Parent=spada_crp0110_chr8_13M_2
chr8	.	CDS	13534401	13534476	.	-	0	Parent=spada_crp0110_chr8_13M_2
chr8	.	CDS	13534133	13534293	.	-	2	Parent=spada_crp0110_chr8_13M_2
chrT	.	gene	1699494	1699724	.	+	.	ID=h0104.02
chrT	GeneWise_SplicePredictor Augustus_evidence	mRNA	1699494	1699724	.	+	.	ID=spada_crp0110_chrT_01M_1;Parent=h0104.02;Note=GeneWise_SplicePredictor Augustus_evidence
chrT	.	exon	1699494	1699724	.	+	.	Parent=spada_crp0110_chrT_01M_1
chrT	.	CDS	1699494	1699724	.	+	0	Parent=spada_crp0110_chrT_01M_1
chrT	.	gene	9150203	9150550	.	+	.	ID=h0105.01
chrT	GeneWise_SplicePredictor	mRNA	9150203	9150550	.	+	.	ID=spada_crp0110_chrT_09M_1;Parent=h0105.01;Note=GeneWise_SplicePredictor
chrT	.	exon	9150203	9150550	.	+	.	Parent=spada_crp0110_chrT_09M_1
chrT	.	CDS	9150203	9150550	.	+	0	Parent=spada_crp0110_chrT_09M_1
chrU	.	gene	14214278	14214626	.	-	.	ID=h0108.01
chrU	GeneWise_SplicePredictor Augustus_evidence	mRNA	14214278	14214626	.	-	.	ID=spada_crp0110_chrU_014M_1;Parent=h0108.01;Note=GeneWise_SplicePredictor Augustus_evidence
chrU	.	exon	14214278	14214447	.	-	.	Parent=spada_crp0110_chrU_014M_1
chrU	.	exon	14214551	14214626	.	-	.	Parent=spada_crp0110_chrU_014M_1
chrU	.	CDS	14214551	14214626	.	-	0	Parent=spada_crp0110_chrU_014M_1
chrU	.	CDS	14214278	14214447	.	-	2	Parent=spada_crp0110_chrU_014M_1
chrU	.	gene	15294434	15295163	.	-	.	ID=h0109.02
chrU	Augustus_evidence	mRNA	15294434	15295163	.	-	.	ID=spada_crp0110_chrU_015M_1;Parent=h0109.02;Note=Augustus_evidence
chrU	.	exon	15294434	15294597	.	-	.	Parent=spada_crp0110_chrU_015M_1
chrU	.	exon	15294814	15294984	.	-	.	Parent=spada_crp0110_chrU_015M_1
chrU	.	exon	15295088	15295163	.	-	.	Parent=spada_crp0110_chrU_015M_1
chrU	.	CDS	15295088	15295163	.	-	0	Parent=spada_crp0110_chrU_015M_1
chrU	.	CDS	15294814	15294984	.	-	2	Parent=spada_crp0110_chrU_015M_1
chrU	.	CDS	15294434	15294597	.	-	2	Parent=spada_crp0110_chrU_015M_1
chrU	.	gene	50124467	50125111	.	-	.	ID=h0112.01
chrU	GeneWise_SplicePredictor Augustus_evidence	mRNA	50124467	50125111	.	-	.	ID=spada_crp0110_chrU_050M_1;Parent=h0112.01;Note=GeneWise_SplicePredictor Augustus_evidence
chrU	.	exon	50124467	50124633	.	-	.	Parent=spada_crp0110_chrU_050M_1
chrU	.	exon	50125036	50125111	.	-	.	Parent=spada_crp0110_chrU_050M_1
chrU	.	CDS	50125036	50125111	.	-	0	Parent=spada_crp0110_chrU_050M_1
chrU	.	CDS	50124467	50124633	.	-	2	Parent=spada_crp0110_chrU_050M_1
chrU	.	gene	52536619	52537753	.	+	.	ID=h0113.02
chrU	Augustus_evidence	mRNA	52536619	52537753	.	+	.	ID=spada_crp0110_chrU_052M_1;Parent=h0113.02;Note=Augustus_evidence
chrU	.	exon	52536619	52536640	.	+	.	Parent=spada_crp0110_chrU_052M_1
chrU	.	exon	52537512	52537753	.	+	.	Parent=spada_crp0110_chrU_052M_1
chrU	.	CDS	52536619	52536640	.	+	0	Parent=spada_crp0110_chrU_052M_1
chrU	.	CDS	52537512	52537753	.	+	2	Parent=spada_crp0110_chrU_052M_1
chrU	.	gene	65360844	65361787	.	+	.	ID=h0114.01
chrU	GeneWise_SplicePredictor Augustus_evidence	mRNA	65360844	65361787	.	+	.	ID=spada_crp0110_chrU_065M_1;Parent=h0114.01;Note=GeneWise_SplicePredictor Augustus_evidence
chrU	.	exon	65360844	65360919	.	+	.	Parent=spada_crp0110_chrU_065M_1
chrU	.	exon	65361612	65361787	.	+	.	Parent=spada_crp0110_chrU_065M_1
chrU	.	CDS	65360844	65360919	.	+	0	Parent=spada_crp0110_chrU_065M_1
chrU	.	CDS	65361612	65361787	.	+	2	Parent=spada_crp0110_chrU_065M_1
chrU	.	gene	65683086	65683413	.	-	.	ID=h0115.01
chrU	Augustus_evidence	mRNA	65683086	65683413	.	-	.	ID=spada_crp0110_chrU_065M_2;Parent=h0115.01;Note=Augustus_evidence
chrU	.	exon	65683086	65683249	.	-	.	Parent=spada_crp0110_chrU_065M_2
chrU	.	exon	65683338	65683413	.	-	.	Parent=spada_crp0110_chrU_065M_2
chrU	.	CDS	65683338	65683413	.	-	0	Parent=spada_crp0110_chrU_065M_2
chrU	.	CDS	65683086	65683249	.	-	2	Parent=spada_crp0110_chrU_065M_2
chrU	.	gene	88743569	88743879	.	-	.	ID=h0118.01
chrU	GeneWise_SplicePredictor Augustus_evidence	mRNA	88743569	88743879	.	-	.	ID=spada_crp0110_chrU_088M_1;Parent=h0118.01;Note=GeneWise_SplicePredictor Augustus_evidence
chrU	.	exon	88743569	88743726	.	-	.	Parent=spada_crp0110_chrU_088M_1
chrU	.	exon	88743798	88743879	.	-	.	Parent=spada_crp0110_chrU_088M_1
chrU	.	CDS	88743798	88743879	.	-	0	Parent=spada_crp0110_chrU_088M_1
chrU	.	CDS	88743569	88743726	.	-	2	Parent=spada_crp0110_chrU_088M_1
chrU	.	gene	146103516	146104099	.	+	.	ID=h0129.01
chrU	GeneWise_SplicePredictor Augustus_evidence	mRNA	146103516	146104099	.	+	.	ID=spada_crp0110_chrU_146M_1;Parent=h0129.01;Note=GeneWise_SplicePredictor Augustus_evidence
chrU	.	exon	146103516	146103591	.	+	.	Parent=spada_crp0110_chrU_146M_1
chrU	.	exon	146103936	146104099	.	+	.	Parent=spada_crp0110_chrU_146M_1
chrU	.	CDS	146103516	146103591	.	+	0	Parent=spada_crp0110_chrU_146M_1
chrU	.	CDS	146103936	146104099	.	+	2	Parent=spada_crp0110_chrU_146M_1
chr6	.	gene	2885106	2888156	.	+	.	ID=h0173.01
chr6	Augustus_evidence	mRNA	2885106	2888156	.	+	.	ID=spada_crp0300_chr6_02M_1;Parent=h0173.01;Note=Augustus_evidence
chr6	.	exon	2885106	2885168	.	+	.	Parent=spada_crp0300_chr6_02M_1
chr6	.	exon	2885301	2885345	.	+	.	Parent=spada_crp0300_chr6_02M_1
chr6	.	exon	2885832	2885865	.	+	.	Parent=spada_crp0300_chr6_02M_1
chr6	.	exon	2887975	2888156	.	+	.	Parent=spada_crp0300_chr6_02M_1
chr6	.	CDS	2885106	2885168	.	+	0	Parent=spada_crp0300_chr6_02M_1
chr6	.	CDS	2885301	2885345	.	+	0	Parent=spada_crp0300_chr6_02M_1
chr6	.	CDS	2885832	2885865	.	+	0	Parent=spada_crp0300_chr6_02M_1
chr6	.	CDS	2887975	2888156	.	+	2	Parent=spada_crp0300_chr6_02M_1
chrT	.	gene	11953487	11953759	.	+	.	ID=h0174.01
chrT	Augustus_evidence	mRNA	11953487	11953759	.	+	.	ID=spada_crp0300_chrT_11M_1;Parent=h0174.01;Note=Augustus_evidence
chrT	.	exon	11953487	11953759	.	+	.	Parent=spada_crp0300_chrT_11M_1
chrT	.	CDS	11953487	11953759	.	+	0	Parent=spada_crp0300_chrT_11M_1
chrU	.	gene	13880338	13880693	.	+	.	ID=h0175.01
chrU	Augustus_evidence	mRNA	13880338	13880693	.	+	.	ID=spada_crp0300_chrU_013M_1;Parent=h0175.01;Note=Augustus_evidence
chrU	.	exon	13880338	13880394	.	+	.	Parent=spada_crp0300_chrU_013M_1
chrU	.	exon	13880514	13880693	.	+	.	Parent=spada_crp0300_chrU_013M_1
chrU	.	CDS	13880338	13880394	.	+	0	Parent=spada_crp0300_chrU_013M_1
chrU	.	CDS	13880514	13880693	.	+	0	Parent=spada_crp0300_chrU_013M_1
chr3	.	gene	15108005	15108401	.	-	.	ID=h0187.01
chr3	GeneWise_SplicePredictor Augustus_evidence	mRNA	15108005	15108401	.	-	.	ID=spada_crp0310_chr3_15M_1;Parent=h0187.01;Note=GeneWise_SplicePredictor Augustus_evidence
chr3	.	exon	15108005	15108147	.	-	.	Parent=spada_crp0310_chr3_15M_1
chr3	.	exon	15108335	15108401	.	-	.	Parent=spada_crp0310_chr3_15M_1
chr3	.	CDS	15108335	15108401	.	-	0	Parent=spada_crp0310_chr3_15M_1
chr3	.	CDS	15108005	15108147	.	-	2	Parent=spada_crp0310_chr3_15M_1
chr3	.	gene	15344675	15345132	.	+	.	ID=h0189.01
chr3	GeneWise_SplicePredictor Augustus_evidence	mRNA	15344675	15345132	.	+	.	ID=spada_crp0310_chr3_15M_2;Parent=h0189.01;Note=GeneWise_SplicePredictor Augustus_evidence
chr3	.	exon	15344675	15344741	.	+	.	Parent=spada_crp0310_chr3_15M_2
chr3	.	exon	15344981	15345132	.	+	.	Parent=spada_crp0310_chr3_15M_2
chr3	.	CDS	15344675	15344741	.	+	0	Parent=spada_crp0310_chr3_15M_2
chr3	.	CDS	15344981	15345132	.	+	2	Parent=spada_crp0310_chr3_15M_2
chr3	.	gene	15354848	15355361	.	+	.	ID=h0190.02
chr3	Augustus_evidence	mRNA	15354848	15355361	.	+	.	ID=spada_crp0310_chr3_15M_3;Parent=h0190.02;Note=Augustus_evidence
chr3	.	exon	15354848	15354914	.	+	.	Parent=spada_crp0310_chr3_15M_3
chr3	.	exon	15355231	15355361	.	+	.	Parent=spada_crp0310_chr3_15M_3
chr3	.	CDS	15354848	15354914	.	+	0	Parent=spada_crp0310_chr3_15M_3
chr3	.	CDS	15355231	15355361	.	+	2	Parent=spada_crp0310_chr3_15M_3
chr3	.	gene	15360739	15361188	.	+	.	ID=h0191.01
chr3	GeneWise_SplicePredictor Augustus_evidence	mRNA	15360739	15361188	.	+	.	ID=spada_crp0310_chr3_15M_4;Parent=h0191.01;Note=GeneWise_SplicePredictor Augustus_evidence
chr3	.	exon	15360739	15360805	.	+	.	Parent=spada_crp0310_chr3_15M_4
chr3	.	exon	15361037	15361188	.	+	.	Parent=spada_crp0310_chr3_15M_4
chr3	.	CDS	15360739	15360805	.	+	0	Parent=spada_crp0310_chr3_15M_4
chr3	.	CDS	15361037	15361188	.	+	2	Parent=spada_crp0310_chr3_15M_4
chr3	.	gene	15363372	15363847	.	+	.	ID=h0192.01
chr3	GeneWise_SplicePredictor	mRNA	15363372	15363847	.	+	.	ID=spada_crp0310_chr3_15M_5;Parent=h0192.01;Note=GeneWise_SplicePredictor
chr3	.	exon	15363372	15363438	.	+	.	Parent=spada_crp0310_chr3_15M_5
chr3	.	exon	15363699	15363847	.	+	.	Parent=spada_crp0310_chr3_15M_5
chr3	.	CDS	15363372	15363438	.	+	0	Parent=spada_crp0310_chr3_15M_5
chr3	.	CDS	15363699	15363847	.	+	2	Parent=spada_crp0310_chr3_15M_5
chr3	.	gene	15368398	15368895	.	+	.	ID=h0193.02
chr3	Augustus_evidence	mRNA	15368398	15368895	.	+	.	ID=spada_crp0310_chr3_15M_6;Parent=h0193.02;Note=Augustus_evidence
chr3	.	exon	15368398	15368464	.	+	.	Parent=spada_crp0310_chr3_15M_6
chr3	.	exon	15368753	15368895	.	+	.	Parent=spada_crp0310_chr3_15M_6
chr3	.	CDS	15368398	15368464	.	+	0	Parent=spada_crp0310_chr3_15M_6
chr3	.	CDS	15368753	15368895	.	+	2	Parent=spada_crp0310_chr3_15M_6
chr3	.	gene	15377260	15377683	.	+	.	ID=h0194.02
chr3	Augustus_evidence	mRNA	15377260	15377683	.	+	.	ID=spada_crp0310_chr3_15M_7;Parent=h0194.02;Note=Augustus_evidence
chr3	.	exon	15377260	15377326	.	+	.	Parent=spada_crp0310_chr3_15M_7
chr3	.	exon	15377538	15377683	.	+	.	Parent=spada_crp0310_chr3_15M_7
chr3	.	CDS	15377260	15377326	.	+	0	Parent=spada_crp0310_chr3_15M_7
chr3	.	CDS	15377538	15377683	.	+	2	Parent=spada_crp0310_chr3_15M_7
chr6	.	gene	10369616	10370007	.	+	.	ID=h0200.01
chr6	GeneWise_SplicePredictor	mRNA	10369616	10370007	.	+	.	ID=spada_crp0310_chr6_10M_1;Parent=h0200.01;Note=GeneWise_SplicePredictor
chr6	.	exon	10369616	10369682	.	+	.	Parent=spada_crp0310_chr6_10M_1
chr6	.	exon	10369883	10370007	.	+	.	Parent=spada_crp0310_chr6_10M_1
chr6	.	CDS	10369616	10369682	.	+	0	Parent=spada_crp0310_chr6_10M_1
chr6	.	CDS	10369883	10370007	.	+	2	Parent=spada_crp0310_chr6_10M_1
chrT	.	gene	925575	925766	.	+	.	ID=h0204.01
chrT	GeneWise_SplicePredictor Augustus_evidence	mRNA	925575	925766	.	+	.	ID=spada_crp0310_chrT_00M_1;Parent=h0204.01;Note=GeneWise_SplicePredictor Augustus_evidence
chrT	.	exon	925575	925766	.	+	.	Parent=spada_crp0310_chrT_00M_1
chrT	.	CDS	925575	925766	.	+	0	Parent=spada_crp0310_chrT_00M_1
chrU	.	gene	82678127	82678669	.	-	.	ID=h0210.02
chrU	GeneWise_SplicePredictor Augustus_evidence	mRNA	82678127	82678669	.	-	.	ID=spada_crp0310_chrU_082M_1;Parent=h0210.02;Note=GeneWise_SplicePredictor Augustus_evidence
chrU	.	exon	82678127	82678275	.	-	.	Parent=spada_crp0310_chrU_082M_1
chrU	.	exon	82678603	82678669	.	-	.	Parent=spada_crp0310_chrU_082M_1
chrU	.	CDS	82678603	82678669	.	-	0	Parent=spada_crp0310_chrU_082M_1
chrU	.	CDS	82678127	82678275	.	-	2	Parent=spada_crp0310_chrU_082M_1
chr0	.	gene	7672916	7674133	.	+	.	ID=h0219.04
chr0	Augustus_evidence	mRNA	7672916	7674133	.	+	.	ID=spada_crp0330_chr0_07M_1;Parent=h0219.04;Note=Augustus_evidence
chr0	.	exon	7672916	7672982	.	+	.	Parent=spada_crp0330_chr0_07M_1
chr0	.	exon	7673246	7673362	.	+	.	Parent=spada_crp0330_chr0_07M_1
chr0	.	exon	7674021	7674133	.	+	.	Parent=spada_crp0330_chr0_07M_1
chr0	.	CDS	7672916	7672982	.	+	0	Parent=spada_crp0330_chr0_07M_1
chr0	.	CDS	7673246	7673362	.	+	2	Parent=spada_crp0330_chr0_07M_1
chr0	.	CDS	7674021	7674133	.	+	2	Parent=spada_crp0330_chr0_07M_1
chr0	.	gene	7716559	7717389	.	-	.	ID=h0220.01
chr0	GeneWise_SplicePredictor Augustus_evidence	mRNA	7716559	7717389	.	-	.	ID=spada_crp0330_chr0_07M_2;Parent=h0220.01;Note=GeneWise_SplicePredictor Augustus_evidence
chr0	.	exon	7716559	7716734	.	-	.	Parent=spada_crp0330_chr0_07M_2
chr0	.	exon	7717323	7717389	.	-	.	Parent=spada_crp0330_chr0_07M_2
chr0	.	CDS	7717323	7717389	.	-	0	Parent=spada_crp0330_chr0_07M_2
chr0	.	CDS	7716559	7716734	.	-	2	Parent=spada_crp0330_chr0_07M_2
chr0	.	gene	7720744	7721350	.	-	.	ID=h0221.02
chr0	GeneWise_SplicePredictor Augustus_evidence	mRNA	7720744	7721350	.	-	.	ID=spada_crp0330_chr0_07M_3;Parent=h0221.02;Note=GeneWise_SplicePredictor Augustus_evidence
chr0	.	exon	7720744	7720913	.	-	.	Parent=spada_crp0330_chr0_07M_3
chr0	.	exon	7721284	7721350	.	-	.	Parent=spada_crp0330_chr0_07M_3
chr0	.	CDS	7721284	7721350	.	-	0	Parent=spada_crp0330_chr0_07M_3
chr0	.	CDS	7720744	7720913	.	-	2	Parent=spada_crp0330_chr0_07M_3
chr0	.	gene	7738113	7738581	.	+	.	ID=h0222.01
chr0	GeneWise_SplicePredictor Augustus_evidence	mRNA	7738113	7738581	.	+	.	ID=spada_crp0330_chr0_07M_4;Parent=h0222.01;Note=GeneWise_SplicePredictor Augustus_evidence
chr0	.	exon	7738113	7738179	.	+	.	Parent=spada_crp0330_chr0_07M_4
chr0	.	exon	7738418	7738581	.	+	.	Parent=spada_crp0330_chr0_07M_4
chr0	.	CDS	7738113	7738179	.	+	0	Parent=spada_crp0330_chr0_07M_4
chr0	.	CDS	7738418	7738581	.	+	2	Parent=spada_crp0330_chr0_07M_4
chr0	.	gene	22092166	22092487	.	-	.	ID=h0223.01
chr0	GeneWise_SplicePredictor Augustus_evidence	mRNA	22092166	22092487	.	-	.	ID=spada_crp0330_chr0_22M_1;Parent=h0223.01;Note=GeneWise_SplicePredictor Augustus_evidence
chr0	.	exon	22092166	22092323	.	-	.	Parent=spada_crp0330_chr0_22M_1
chr0	.	exon	22092433	22092487	.	-	.	Parent=spada_crp0330_chr0_22M_1
chr0	.	CDS	22092433	22092487	.	-	0	Parent=spada_crp0330_chr0_22M_1
chr0	.	CDS	22092166	22092323	.	-	2	Parent=spada_crp0330_chr0_22M_1
chr2	.	gene	18823205	18823696	.	-	.	ID=h0224.01
chr2	GeneWise_SplicePredictor Augustus_evidence	mRNA	18823205	18823696	.	-	.	ID=spada_crp0330_chr2_18M_1;Parent=h0224.01;Note=GeneWise_SplicePredictor Augustus_evidence
chr2	.	exon	18823205	18823371	.	-	.	Parent=spada_crp0330_chr2_18M_1
chr2	.	exon	18823630	18823696	.	-	.	Parent=spada_crp0330_chr2_18M_1
chr2	.	CDS	18823630	18823696	.	-	0	Parent=spada_crp0330_chr2_18M_1
chr2	.	CDS	18823205	18823371	.	-	2	Parent=spada_crp0330_chr2_18M_1
chr2	.	gene	22940235	22940883	.	-	.	ID=h0225.01
chr2	GeneWise_SplicePredictor Augustus_evidence	mRNA	22940235	22940883	.	-	.	ID=spada_crp0330_chr2_22M_1;Parent=h0225.01;Note=GeneWise_SplicePredictor Augustus_evidence
chr2	.	exon	22940235	22940401	.	-	.	Parent=spada_crp0330_chr2_22M_1
chr2	.	exon	22940814	22940883	.	-	.	Parent=spada_crp0330_chr2_22M_1
chr2	.	CDS	22940814	22940883	.	-	0	Parent=spada_crp0330_chr2_22M_1
chr2	.	CDS	22940235	22940401	.	-	2	Parent=spada_crp0330_chr2_22M_1
chr3	.	gene	15404732	15405174	.	+	.	ID=h0228.01
chr3	GeneWise_SplicePredictor Augustus_evidence	mRNA	15404732	15405174	.	+	.	ID=spada_crp0330_chr3_15M_1;Parent=h0228.01;Note=GeneWise_SplicePredictor Augustus_evidence
chr3	.	exon	15404732	15404798	.	+	.	Parent=spada_crp0330_chr3_15M_1
chr3	.	exon	15405029	15405174	.	+	.	Parent=spada_crp0330_chr3_15M_1
chr3	.	CDS	15404732	15404798	.	+	0	Parent=spada_crp0330_chr3_15M_1
chr3	.	CDS	15405029	15405174	.	+	2	Parent=spada_crp0330_chr3_15M_1
chr3	.	gene	22829842	22830301	.	-	.	ID=h0229.02
chr3	Augustus_evidence	mRNA	22829842	22830301	.	-	.	ID=spada_crp0330_chr3_22M_1;Parent=h0229.02;Note=Augustus_evidence
chr3	.	exon	22829842	22830043	.	-	.	Parent=spada_crp0330_chr3_22M_1
chr3	.	exon	22830252	22830301	.	-	.	Parent=spada_crp0330_chr3_22M_1
chr3	.	CDS	22830252	22830301	.	-	0	Parent=spada_crp0330_chr3_22M_1
chr3	.	CDS	22829842	22830043	.	-	1	Parent=spada_crp0330_chr3_22M_1
chr5	.	gene	18255868	18256179	.	-	.	ID=h0230.01
chr5	GeneWise_SplicePredictor Augustus_evidence	mRNA	18255868	18256179	.	-	.	ID=spada_crp0330_chr5_18M_1;Parent=h0230.01;Note=GeneWise_SplicePredictor Augustus_evidence
chr5	.	exon	18255868	18256034	.	-	.	Parent=spada_crp0330_chr5_18M_1
chr5	.	exon	18256116	18256179	.	-	.	Parent=spada_crp0330_chr5_18M_1
chr5	.	CDS	18256116	18256179	.	-	0	Parent=spada_crp0330_chr5_18M_1
chr5	.	CDS	18255868	18256034	.	-	2	Parent=spada_crp0330_chr5_18M_1
chr5	.	gene	18259669	18259980	.	+	.	ID=h0231.02
chr5	GeneWise_SplicePredictor Augustus_evidence	mRNA	18259669	18259980	.	+	.	ID=spada_crp0330_chr5_18M_2;Parent=h0231.02;Note=GeneWise_SplicePredictor Augustus_evidence
chr5	.	exon	18259669	18259729	.	+	.	Parent=spada_crp0330_chr5_18M_2
chr5	.	exon	18259814	18259980	.	+	.	Parent=spada_crp0330_chr5_18M_2
chr5	.	CDS	18259669	18259729	.	+	0	Parent=spada_crp0330_chr5_18M_2
chr5	.	CDS	18259814	18259980	.	+	2	Parent=spada_crp0330_chr5_18M_2
chr7	.	gene	15995335	15996552	.	+	.	ID=h0233.04
chr7	Augustus_evidence	mRNA	15995335	15996552	.	+	.	ID=spada_crp0330_chr7_15M_1;Parent=h0233.04;Note=Augustus_evidence
chr7	.	exon	15995335	15995401	.	+	.	Parent=spada_crp0330_chr7_15M_1
chr7	.	exon	15995665	15995781	.	+	.	Parent=spada_crp0330_chr7_15M_1
chr7	.	exon	15996440	15996552	.	+	.	Parent=spada_crp0330_chr7_15M_1
chr7	.	CDS	15995335	15995401	.	+	0	Parent=spada_crp0330_chr7_15M_1
chr7	.	CDS	15995665	15995781	.	+	2	Parent=spada_crp0330_chr7_15M_1
chr7	.	CDS	15996440	15996552	.	+	2	Parent=spada_crp0330_chr7_15M_1
chr7	.	gene	16038986	16039816	.	-	.	ID=h0234.01
chr7	GeneWise_SplicePredictor Augustus_evidence	mRNA	16038986	16039816	.	-	.	ID=spada_crp0330_chr7_16M_1;Parent=h0234.01;Note=GeneWise_SplicePredictor Augustus_evidence
chr7	.	exon	16038986	16039161	.	-	.	Parent=spada_crp0330_chr7_16M_1
chr7	.	exon	16039750	16039816	.	-	.	Parent=spada_crp0330_chr7_16M_1
chr7	.	CDS	16039750	16039816	.	-	0	Parent=spada_crp0330_chr7_16M_1
chr7	.	CDS	16038986	16039161	.	-	2	Parent=spada_crp0330_chr7_16M_1
chr7	.	gene	16043171	16043777	.	-	.	ID=h0235.02
chr7	GeneWise_SplicePredictor Augustus_evidence	mRNA	16043171	16043777	.	-	.	ID=spada_crp0330_chr7_16M_2;Parent=h0235.02;Note=GeneWise_SplicePredictor Augustus_evidence
chr7	.	exon	16043171	16043340	.	-	.	Parent=spada_crp0330_chr7_16M_2
chr7	.	exon	16043711	16043777	.	-	.	Parent=spada_crp0330_chr7_16M_2
chr7	.	CDS	16043711	16043777	.	-	0	Parent=spada_crp0330_chr7_16M_2
chr7	.	CDS	16043171	16043340	.	-	2	Parent=spada_crp0330_chr7_16M_2
chr7	.	gene	16060538	16061006	.	+	.	ID=h0236.01
chr7	GeneWise_SplicePredictor Augustus_evidence	mRNA	16060538	16061006	.	+	.	ID=spada_crp0330_chr7_16M_3;Parent=h0236.01;Note=GeneWise_SplicePredictor Augustus_evidence
chr7	.	exon	16060538	16060604	.	+	.	Parent=spada_crp0330_chr7_16M_3
chr7	.	exon	16060843	16061006	.	+	.	Parent=spada_crp0330_chr7_16M_3
chr7	.	CDS	16060538	16060604	.	+	0	Parent=spada_crp0330_chr7_16M_3
chr7	.	CDS	16060843	16061006	.	+	2	Parent=spada_crp0330_chr7_16M_3
chr7	.	gene	16087575	16088123	.	+	.	ID=h0237.01
chr7	GeneWise_SplicePredictor Augustus_evidence	mRNA	16087575	16088123	.	+	.	ID=spada_crp0330_chr7_16M_4;Parent=h0237.01;Note=GeneWise_SplicePredictor Augustus_evidence
chr7	.	exon	16087575	16087641	.	+	.	Parent=spada_crp0330_chr7_16M_4
chr7	.	exon	16087951	16088123	.	+	.	Parent=spada_crp0330_chr7_16M_4
chr7	.	CDS	16087575	16087641	.	+	0	Parent=spada_crp0330_chr7_16M_4
chr7	.	CDS	16087951	16088123	.	+	2	Parent=spada_crp0330_chr7_16M_4
chrU	.	gene	10813195	10813446	.	+	.	ID=h0238.01
chrU	GeneWise_SplicePredictor	mRNA	10813195	10813446	.	+	.	ID=spada_crp0330_chrU_010M_1;Parent=h0238.01;Note=GeneWise_SplicePredictor
chrU	.	exon	10813195	10813446	.	+	.	Parent=spada_crp0330_chrU_010M_1
chrU	.	CDS	10813195	10813446	.	+	0	Parent=spada_crp0330_chrU_010M_1
chrU	.	gene	16653055	16653282	.	+	.	ID=h0239.01
chrU	GeneWise_SplicePredictor	mRNA	16653055	16653282	.	+	.	ID=spada_crp0330_chrU_016M_1;Parent=h0239.01;Note=GeneWise_SplicePredictor
chrU	.	exon	16653055	16653282	.	+	.	Parent=spada_crp0330_chrU_016M_1
chrU	.	CDS	16653055	16653282	.	+	0	Parent=spada_crp0330_chrU_016M_1
chrU	.	gene	66016406	66017236	.	-	.	ID=h0241.01
chrU	GeneWise_SplicePredictor Augustus_evidence	mRNA	66016406	66017236	.	-	.	ID=spada_crp0330_chrU_066M_1;Parent=h0241.01;Note=GeneWise_SplicePredictor Augustus_evidence
chrU	.	exon	66016406	66016581	.	-	.	Parent=spada_crp0330_chrU_066M_1
chrU	.	exon	66017170	66017236	.	-	.	Parent=spada_crp0330_chrU_066M_1
chrU	.	CDS	66017170	66017236	.	-	0	Parent=spada_crp0330_chrU_066M_1
chrU	.	CDS	66016406	66016581	.	-	2	Parent=spada_crp0330_chrU_066M_1
chrU	.	gene	117274826	117275151	.	-	.	ID=h0243.01
chrU	GeneWise_SplicePredictor Augustus_evidence	mRNA	117274826	117275151	.	-	.	ID=spada_crp0330_chrU_117M_1;Parent=h0243.01;Note=GeneWise_SplicePredictor Augustus_evidence
chrU	.	exon	117274826	117274989	.	-	.	Parent=spada_crp0330_chrU_117M_1
chrU	.	exon	117275085	117275151	.	-	.	Parent=spada_crp0330_chrU_117M_1
chrU	.	CDS	117275085	117275151	.	-	0	Parent=spada_crp0330_chrU_117M_1
chrU	.	CDS	117274826	117274989	.	-	2	Parent=spada_crp0330_chrU_117M_1
chrU	.	gene	166594434	166595014	.	+	.	ID=h0248.01
chrU	GeneWise_SplicePredictor Augustus_evidence	mRNA	166594434	166595014	.	+	.	ID=spada_crp0330_chrU_166M_1;Parent=h0248.01;Note=GeneWise_SplicePredictor Augustus_evidence
chrU	.	exon	166594434	166594506	.	+	.	Parent=spada_crp0330_chrU_166M_1
chrU	.	exon	166594821	166595014	.	+	.	Parent=spada_crp0330_chrU_166M_1
chrU	.	CDS	166594434	166594506	.	+	0	Parent=spada_crp0330_chrU_166M_1
chrU	.	CDS	166594821	166595014	.	+	2	Parent=spada_crp0330_chrU_166M_1
chrU	.	gene	167714190	167714557	.	+	.	ID=h0249.01
chrU	GeneWise_SplicePredictor Augustus_evidence	mRNA	167714190	167714557	.	+	.	ID=spada_crp0330_chrU_167M_1;Parent=h0249.01;Note=GeneWise_SplicePredictor Augustus_evidence
chrU	.	exon	167714190	167714256	.	+	.	Parent=spada_crp0330_chrU_167M_1
chrU	.	exon	167714415	167714557	.	+	.	Parent=spada_crp0330_chrU_167M_1
chrU	.	CDS	167714190	167714256	.	+	0	Parent=spada_crp0330_chrU_167M_1
chrU	.	CDS	167714415	167714557	.	+	2	Parent=spada_crp0330_chrU_167M_1
chr1	.	gene	3568353	3568771	.	-	.	ID=h0281.02
chr1	GeneWise_SplicePredictor Augustus_evidence	mRNA	3568353	3568771	.	-	.	ID=spada_crp0355_chr1_03M_1;Parent=h0281.02;Note=GeneWise_SplicePredictor Augustus_evidence
chr1	.	exon	3568353	3568489	.	-	.	Parent=spada_crp0355_chr1_03M_1
chr1	.	exon	3568702	3568771	.	-	.	Parent=spada_crp0355_chr1_03M_1
chr1	.	CDS	3568702	3568771	.	-	0	Parent=spada_crp0355_chr1_03M_1
chr1	.	CDS	3568353	3568489	.	-	2	Parent=spada_crp0355_chr1_03M_1
chr1	.	gene	3577190	3577608	.	-	.	ID=h0282.02
chr1	GeneWise_SplicePredictor Augustus_evidence	mRNA	3577190	3577608	.	-	.	ID=spada_crp0355_chr1_03M_2;Parent=h0282.02;Note=GeneWise_SplicePredictor Augustus_evidence
chr1	.	exon	3577190	3577326	.	-	.	Parent=spada_crp0355_chr1_03M_2
chr1	.	exon	3577539	3577608	.	-	.	Parent=spada_crp0355_chr1_03M_2
chr1	.	CDS	3577539	3577608	.	-	0	Parent=spada_crp0355_chr1_03M_2
chr1	.	CDS	3577190	3577326	.	-	2	Parent=spada_crp0355_chr1_03M_2
chr1	.	gene	3586008	3586426	.	-	.	ID=h0283.02
chr1	GeneWise_SplicePredictor Augustus_evidence	mRNA	3586008	3586426	.	-	.	ID=spada_crp0355_chr1_03M_3;Parent=h0283.02;Note=GeneWise_SplicePredictor Augustus_evidence
chr1	.	exon	3586008	3586144	.	-	.	Parent=spada_crp0355_chr1_03M_3
chr1	.	exon	3586357	3586426	.	-	.	Parent=spada_crp0355_chr1_03M_3
chr1	.	CDS	3586357	3586426	.	-	0	Parent=spada_crp0355_chr1_03M_3
chr1	.	CDS	3586008	3586144	.	-	2	Parent=spada_crp0355_chr1_03M_3
chr1	.	gene	3595581	3596009	.	-	.	ID=h0284.01
chr1	GeneWise_SplicePredictor Augustus_evidence	mRNA	3595581	3596009	.	-	.	ID=spada_crp0355_chr1_03M_4;Parent=h0284.01;Note=GeneWise_SplicePredictor Augustus_evidence
chr1	.	exon	3595581	3595732	.	-	.	Parent=spada_crp0355_chr1_03M_4
chr1	.	exon	3595919	3596009	.	-	.	Parent=spada_crp0355_chr1_03M_4
chr1	.	CDS	3595919	3596009	.	-	0	Parent=spada_crp0355_chr1_03M_4
chr1	.	CDS	3595581	3595732	.	-	2	Parent=spada_crp0355_chr1_03M_4
chr2	.	gene	5672682	5673125	.	+	.	ID=h0286.01
chr2	GeneWise_SplicePredictor	mRNA	5672682	5673125	.	+	.	ID=spada_crp0355_chr2_05M_1;Parent=h0286.01;Note=GeneWise_SplicePredictor
chr2	.	exon	5672682	5672751	.	+	.	Parent=spada_crp0355_chr2_05M_1
chr2	.	exon	5672974	5673125	.	+	.	Parent=spada_crp0355_chr2_05M_1
chr2	.	CDS	5672682	5672751	.	+	0	Parent=spada_crp0355_chr2_05M_1
chr2	.	CDS	5672974	5673125	.	+	2	Parent=spada_crp0355_chr2_05M_1
chr2	.	gene	19798508	19798872	.	+	.	ID=h0287.01
chr2	GeneWise_SplicePredictor Augustus_evidence	mRNA	19798508	19798872	.	+	.	ID=spada_crp0355_chr2_19M_1;Parent=h0287.01;Note=GeneWise_SplicePredictor Augustus_evidence
chr2	.	exon	19798508	19798574	.	+	.	Parent=spada_crp0355_chr2_19M_1
chr2	.	exon	19798727	19798872	.	+	.	Parent=spada_crp0355_chr2_19M_1
chr2	.	CDS	19798508	19798574	.	+	0	Parent=spada_crp0355_chr2_19M_1
chr2	.	CDS	19798727	19798872	.	+	2	Parent=spada_crp0355_chr2_19M_1
chr2	.	gene	19865783	19866265	.	+	.	ID=h0288.01
chr2	GeneWise_SplicePredictor Augustus_evidence	mRNA	19865783	19866265	.	+	.	ID=spada_crp0355_chr2_19M_2;Parent=h0288.01;Note=GeneWise_SplicePredictor Augustus_evidence
chr2	.	exon	19865783	19865852	.	+	.	Parent=spada_crp0355_chr2_19M_2
chr2	.	exon	19866102	19866265	.	+	.	Parent=spada_crp0355_chr2_19M_2
chr2	.	CDS	19865783	19865852	.	+	0	Parent=spada_crp0355_chr2_19M_2
chr2	.	CDS	19866102	19866265	.	+	2	Parent=spada_crp0355_chr2_19M_2
chr2	.	gene	22906532	22906873	.	-	.	ID=h0290.01
chr2	GeneWise_SplicePredictor Augustus_evidence	mRNA	22906532	22906873	.	-	.	ID=spada_crp0355_chr2_22M_1;Parent=h0290.01;Note=GeneWise_SplicePredictor Augustus_evidence
chr2	.	exon	22906532	22906686	.	-	.	Parent=spada_crp0355_chr2_22M_1
chr2	.	exon	22906804	22906873	.	-	.	Parent=spada_crp0355_chr2_22M_1
chr2	.	CDS	22906804	22906873	.	-	0	Parent=spada_crp0355_chr2_22M_1
chr2	.	CDS	22906532	22906686	.	-	2	Parent=spada_crp0355_chr2_22M_1
chr2	.	gene	22924994	22925716	.	+	.	ID=h0292.02
chr2	Augustus_evidence	mRNA	22924994	22925716	.	+	.	ID=spada_crp0355_chr2_22M_2;Parent=h0292.02;Note=Augustus_evidence
chr2	.	exon	22924994	22925063	.	+	.	Parent=spada_crp0355_chr2_22M_2
chr2	.	exon	22925562	22925716	.	+	.	Parent=spada_crp0355_chr2_22M_2
chr2	.	CDS	22924994	22925063	.	+	0	Parent=spada_crp0355_chr2_22M_2
chr2	.	CDS	22925562	22925716	.	+	2	Parent=spada_crp0355_chr2_22M_2
chr2	.	gene	22928557	22929818	.	+	.	ID=h0293.02
chr2	Augustus_evidence	mRNA	22928557	22929818	.	+	.	ID=spada_crp0355_chr2_22M_3;Parent=h0293.02;Note=Augustus_evidence
chr2	.	exon	22928557	22928626	.	+	.	Parent=spada_crp0355_chr2_22M_3
chr2	.	exon	22929652	22929818	.	+	.	Parent=spada_crp0355_chr2_22M_3
chr2	.	CDS	22928557	22928626	.	+	0	Parent=spada_crp0355_chr2_22M_3
chr2	.	CDS	22929652	22929818	.	+	2	Parent=spada_crp0355_chr2_22M_3
chr2	.	gene	22962264	22962745	.	-	.	ID=h0295.01
chr2	GeneWise_SplicePredictor Augustus_evidence	mRNA	22962264	22962745	.	-	.	ID=spada_crp0355_chr2_22M_4;Parent=h0295.01;Note=GeneWise_SplicePredictor Augustus_evidence
chr2	.	exon	22962264	22962412	.	-	.	Parent=spada_crp0355_chr2_22M_4
chr2	.	exon	22962673	22962745	.	-	.	Parent=spada_crp0355_chr2_22M_4
chr2	.	CDS	22962673	22962745	.	-	0	Parent=spada_crp0355_chr2_22M_4
chr2	.	CDS	22962264	22962412	.	-	2	Parent=spada_crp0355_chr2_22M_4
chr2	.	gene	22977669	22978034	.	-	.	ID=h0296.01
chr2	GeneWise_SplicePredictor Augustus_evidence	mRNA	22977669	22978034	.	-	.	ID=spada_crp0355_chr2_22M_5;Parent=h0296.01;Note=GeneWise_SplicePredictor Augustus_evidence
chr2	.	exon	22977669	22977844	.	-	.	Parent=spada_crp0355_chr2_22M_5
chr2	.	exon	22977965	22978034	.	-	.	Parent=spada_crp0355_chr2_22M_5
chr2	.	CDS	22977965	22978034	.	-	0	Parent=spada_crp0355_chr2_22M_5
chr2	.	CDS	22977669	22977844	.	-	2	Parent=spada_crp0355_chr2_22M_5
chr2	.	gene	23285986	23286344	.	-	.	ID=h0297.01
chr2	GeneWise_SplicePredictor Augustus_evidence	mRNA	23285986	23286344	.	-	.	ID=spada_crp0355_chr2_23M_01;Parent=h0297.01;Note=GeneWise_SplicePredictor Augustus_evidence
chr2	.	exon	23285986	23286134	.	-	.	Parent=spada_crp0355_chr2_23M_01
chr2	.	exon	23286272	23286344	.	-	.	Parent=spada_crp0355_chr2_23M_01
chr2	.	CDS	23286272	23286344	.	-	0	Parent=spada_crp0355_chr2_23M_01
chr2	.	CDS	23285986	23286134	.	-	2	Parent=spada_crp0355_chr2_23M_01
chr2	.	gene	23301266	23301737	.	+	.	ID=h0298.02
chr2	Augustus_evidence	mRNA	23301266	23301737	.	+	.	ID=spada_crp0355_chr2_23M_02;Parent=h0298.02;Note=Augustus_evidence
chr2	.	exon	23301266	23301335	.	+	.	Parent=spada_crp0355_chr2_23M_02
chr2	.	exon	23301586	23301737	.	+	.	Parent=spada_crp0355_chr2_23M_02
chr2	.	CDS	23301266	23301335	.	+	0	Parent=spada_crp0355_chr2_23M_02
chr2	.	CDS	23301586	23301737	.	+	2	Parent=spada_crp0355_chr2_23M_02
chr2	.	gene	23661935	23662585	.	-	.	ID=h0300.01
chr2	GeneWise_SplicePredictor Augustus_evidence	mRNA	23661935	23662585	.	-	.	ID=spada_crp0355_chr2_23M_03;Parent=h0300.01;Note=GeneWise_SplicePredictor Augustus_evidence
chr2	.	exon	23661935	23662089	.	-	.	Parent=spada_crp0355_chr2_23M_03
chr2	.	exon	23662516	23662585	.	-	.	Parent=spada_crp0355_chr2_23M_03
chr2	.	CDS	23662516	23662585	.	-	0	Parent=spada_crp0355_chr2_23M_03
chr2	.	CDS	23661935	23662089	.	-	2	Parent=spada_crp0355_chr2_23M_03
chr2	.	gene	23700444	23700806	.	-	.	ID=h0301.02
chr2	Augustus_evidence	mRNA	23700444	23700806	.	-	.	ID=spada_crp0355_chr2_23M_04;Parent=h0301.02;Note=Augustus_evidence
chr2	.	exon	23700444	23700616	.	-	.	Parent=spada_crp0355_chr2_23M_04
chr2	.	exon	23700737	23700806	.	-	.	Parent=spada_crp0355_chr2_23M_04
chr2	.	CDS	23700737	23700806	.	-	0	Parent=spada_crp0355_chr2_23M_04
chr2	.	CDS	23700444	23700616	.	-	2	Parent=spada_crp0355_chr2_23M_04
chr2	.	gene	23713833	23714195	.	-	.	ID=h0302.02
chr2	Augustus_evidence	mRNA	23713833	23714195	.	-	.	ID=spada_crp0355_chr2_23M_05;Parent=h0302.02;Note=Augustus_evidence
chr2	.	exon	23713833	23714005	.	-	.	Parent=spada_crp0355_chr2_23M_05
chr2	.	exon	23714126	23714195	.	-	.	Parent=spada_crp0355_chr2_23M_05
chr2	.	CDS	23714126	23714195	.	-	0	Parent=spada_crp0355_chr2_23M_05
chr2	.	CDS	23713833	23714005	.	-	2	Parent=spada_crp0355_chr2_23M_05
chr2	.	gene	23719460	23719872	.	-	.	ID=h0303.02
chr2	GeneWise_SplicePredictor Augustus_evidence	mRNA	23719460	23719872	.	-	.	ID=spada_crp0355_chr2_23M_06;Parent=h0303.02;Note=GeneWise_SplicePredictor Augustus_evidence
chr2	.	exon	23719460	23719629	.	-	.	Parent=spada_crp0355_chr2_23M_06
chr2	.	exon	23719803	23719872	.	-	.	Parent=spada_crp0355_chr2_23M_06
chr2	.	CDS	23719803	23719872	.	-	0	Parent=spada_crp0355_chr2_23M_06
chr2	.	CDS	23719460	23719629	.	-	2	Parent=spada_crp0355_chr2_23M_06
chr2	.	gene	23725340	23725750	.	-	.	ID=h0304.02
chr2	Augustus_evidence	mRNA	23725340	23725750	.	-	.	ID=spada_crp0355_chr2_23M_07;Parent=h0304.02;Note=Augustus_evidence
chr2	.	exon	23725340	23725536	.	-	.	Parent=spada_crp0355_chr2_23M_07
chr2	.	exon	23725681	23725750	.	-	.	Parent=spada_crp0355_chr2_23M_07
chr2	.	CDS	23725681	23725750	.	-	0	Parent=spada_crp0355_chr2_23M_07
chr2	.	CDS	23725340	23725536	.	-	2	Parent=spada_crp0355_chr2_23M_07
chr2	.	gene	23737179	23737655	.	+	.	ID=h0305.01
chr2	GeneWise_SplicePredictor	mRNA	23737179	23737655	.	+	.	ID=spada_crp0355_chr2_23M_08;Parent=h0305.01;Note=GeneWise_SplicePredictor
chr2	.	exon	23737179	23737248	.	+	.	Parent=spada_crp0355_chr2_23M_08
chr2	.	exon	23737507	23737655	.	+	.	Parent=spada_crp0355_chr2_23M_08
chr2	.	CDS	23737179	23737248	.	+	0	Parent=spada_crp0355_chr2_23M_08
chr2	.	CDS	23737507	23737655	.	+	2	Parent=spada_crp0355_chr2_23M_08
chr2	.	gene	23748463	23748825	.	-	.	ID=h0306.01
chr2	GeneWise_SplicePredictor	mRNA	23748463	23748825	.	-	.	ID=spada_crp0355_chr2_23M_09;Parent=h0306.01;Note=GeneWise_SplicePredictor
chr2	.	exon	23748463	23748626	.	-	.	Parent=spada_crp0355_chr2_23M_09
chr2	.	exon	23748756	23748825	.	-	.	Parent=spada_crp0355_chr2_23M_09
chr2	.	CDS	23748756	23748825	.	-	0	Parent=spada_crp0355_chr2_23M_09
chr2	.	CDS	23748463	23748626	.	-	2	Parent=spada_crp0355_chr2_23M_09
chr2	.	gene	23754090	23754502	.	-	.	ID=h0307.02
chr2	GeneWise_SplicePredictor Augustus_evidence	mRNA	23754090	23754502	.	-	.	ID=spada_crp0355_chr2_23M_10;Parent=h0307.02;Note=GeneWise_SplicePredictor Augustus_evidence
chr2	.	exon	23754090	23754259	.	-	.	Parent=spada_crp0355_chr2_23M_10
chr2	.	exon	23754433	23754502	.	-	.	Parent=spada_crp0355_chr2_23M_10
chr2	.	CDS	23754433	23754502	.	-	0	Parent=spada_crp0355_chr2_23M_10
chr2	.	CDS	23754090	23754259	.	-	2	Parent=spada_crp0355_chr2_23M_10
chr2	.	gene	23759970	23760380	.	-	.	ID=h0308.01
chr2	GeneWise_SplicePredictor	mRNA	23759970	23760380	.	-	.	ID=spada_crp0355_chr2_23M_11;Parent=h0308.01;Note=GeneWise_SplicePredictor
chr2	.	exon	23759970	23760154	.	-	.	Parent=spada_crp0355_chr2_23M_11
chr2	.	exon	23760311	23760380	.	-	.	Parent=spada_crp0355_chr2_23M_11
chr2	.	CDS	23760311	23760380	.	-	0	Parent=spada_crp0355_chr2_23M_11
chr2	.	CDS	23759970	23760154	.	-	2	Parent=spada_crp0355_chr2_23M_11
chr2	.	gene	23769256	23769732	.	+	.	ID=h0309.01
chr2	GeneWise_SplicePredictor	mRNA	23769256	23769732	.	+	.	ID=spada_crp0355_chr2_23M_12;Parent=h0309.01;Note=GeneWise_SplicePredictor
chr2	.	exon	23769256	23769325	.	+	.	Parent=spada_crp0355_chr2_23M_12
chr2	.	exon	23769584	23769732	.	+	.	Parent=spada_crp0355_chr2_23M_12
chr2	.	CDS	23769256	23769325	.	+	0	Parent=spada_crp0355_chr2_23M_12
chr2	.	CDS	23769584	23769732	.	+	2	Parent=spada_crp0355_chr2_23M_12
chr2	.	gene	23789536	23790186	.	-	.	ID=h0310.01
chr2	GeneWise_SplicePredictor Augustus_evidence	mRNA	23789536	23790186	.	-	.	ID=spada_crp0355_chr2_23M_13;Parent=h0310.01;Note=GeneWise_SplicePredictor Augustus_evidence
chr2	.	exon	23789536	23789690	.	-	.	Parent=spada_crp0355_chr2_23M_13
chr2	.	exon	23790117	23790186	.	-	.	Parent=spada_crp0355_chr2_23M_13
chr2	.	CDS	23790117	23790186	.	-	0	Parent=spada_crp0355_chr2_23M_13
chr2	.	CDS	23789536	23789690	.	-	2	Parent=spada_crp0355_chr2_23M_13
chr2	.	gene	23828043	23828405	.	-	.	ID=h0311.01
chr2	GeneWise_SplicePredictor	mRNA	23828043	23828405	.	-	.	ID=spada_crp0355_chr2_23M_14;Parent=h0311.01;Note=GeneWise_SplicePredictor
chr2	.	exon	23828043	23828206	.	-	.	Parent=spada_crp0355_chr2_23M_14
chr2	.	exon	23828336	23828405	.	-	.	Parent=spada_crp0355_chr2_23M_14
chr2	.	CDS	23828336	23828405	.	-	0	Parent=spada_crp0355_chr2_23M_14
chr2	.	CDS	23828043	23828206	.	-	2	Parent=spada_crp0355_chr2_23M_14
chr2	.	gene	23857842	23858318	.	+	.	ID=h0312.01
chr2	GeneWise_SplicePredictor	mRNA	23857842	23858318	.	+	.	ID=spada_crp0355_chr2_23M_15;Parent=h0312.01;Note=GeneWise_SplicePredictor
chr2	.	exon	23857842	23857911	.	+	.	Parent=spada_crp0355_chr2_23M_15
chr2	.	exon	23858170	23858318	.	+	.	Parent=spada_crp0355_chr2_23M_15
chr2	.	CDS	23857842	23857911	.	+	0	Parent=spada_crp0355_chr2_23M_15
chr2	.	CDS	23858170	23858318	.	+	2	Parent=spada_crp0355_chr2_23M_15
chr2	.	gene	23868326	23868802	.	-	.	ID=h0313.01
chr2	GeneWise_SplicePredictor	mRNA	23868326	23868802	.	-	.	ID=spada_crp0355_chr2_23M_16;Parent=h0313.01;Note=GeneWise_SplicePredictor
chr2	.	exon	23868326	23868474	.	-	.	Parent=spada_crp0355_chr2_23M_16
chr2	.	exon	23868733	23868802	.	-	.	Parent=spada_crp0355_chr2_23M_16
chr2	.	CDS	23868733	23868802	.	-	0	Parent=spada_crp0355_chr2_23M_16
chr2	.	CDS	23868326	23868474	.	-	2	Parent=spada_crp0355_chr2_23M_16
chr2	.	gene	23888971	23889631	.	+	.	ID=h0314.02
chr2	Augustus_evidence	mRNA	23888971	23889631	.	+	.	ID=spada_crp0355_chr2_23M_17;Parent=h0314.02;Note=Augustus_evidence
chr2	.	exon	23888971	23889040	.	+	.	Parent=spada_crp0355_chr2_23M_17
chr2	.	exon	23889468	23889631	.	+	.	Parent=spada_crp0355_chr2_23M_17
chr2	.	CDS	23888971	23889040	.	+	0	Parent=spada_crp0355_chr2_23M_17
chr2	.	CDS	23889468	23889631	.	+	2	Parent=spada_crp0355_chr2_23M_17
chr2	.	gene	23899613	23900089	.	-	.	ID=h0315.01
chr2	GeneWise_SplicePredictor	mRNA	23899613	23900089	.	-	.	ID=spada_crp0355_chr2_23M_18;Parent=h0315.01;Note=GeneWise_SplicePredictor
chr2	.	exon	23899613	23899761	.	-	.	Parent=spada_crp0355_chr2_23M_18
chr2	.	exon	23900020	23900089	.	-	.	Parent=spada_crp0355_chr2_23M_18
chr2	.	CDS	23900020	23900089	.	-	0	Parent=spada_crp0355_chr2_23M_18
chr2	.	CDS	23899613	23899761	.	-	2	Parent=spada_crp0355_chr2_23M_18
chr2	.	gene	24859502	24859901	.	-	.	ID=h0316.01
chr2	GeneWise_SplicePredictor Augustus_evidence	mRNA	24859502	24859901	.	-	.	ID=spada_crp0355_chr2_24M_1;Parent=h0316.01;Note=GeneWise_SplicePredictor Augustus_evidence
chr2	.	exon	24859502	24859656	.	-	.	Parent=spada_crp0355_chr2_24M_1
chr2	.	exon	24859832	24859901	.	-	.	Parent=spada_crp0355_chr2_24M_1
chr2	.	CDS	24859832	24859901	.	-	0	Parent=spada_crp0355_chr2_24M_1
chr2	.	CDS	24859502	24859656	.	-	2	Parent=spada_crp0355_chr2_24M_1
chr2	.	gene	24868705	24869469	.	-	.	ID=h0318.01
chr2	GeneWise_SplicePredictor Augustus_evidence	mRNA	24868705	24869469	.	-	.	ID=spada_crp0355_chr2_24M_2;Parent=h0318.01;Note=GeneWise_SplicePredictor Augustus_evidence
chr2	.	exon	24868705	24868859	.	-	.	Parent=spada_crp0355_chr2_24M_2
chr2	.	exon	24869400	24869469	.	-	.	Parent=spada_crp0355_chr2_24M_2
chr2	.	CDS	24869400	24869469	.	-	0	Parent=spada_crp0355_chr2_24M_2
chr2	.	CDS	24868705	24868859	.	-	2	Parent=spada_crp0355_chr2_24M_2
chr5	.	gene	30646868	30647483	.	-	.	ID=h0321.01
chr5	GeneWise_SplicePredictor Augustus_evidence	mRNA	30646868	30647483	.	-	.	ID=spada_crp0355_chr5_30M_1;Parent=h0321.01;Note=GeneWise_SplicePredictor Augustus_evidence
chr5	.	exon	30646868	30647061	.	-	.	Parent=spada_crp0355_chr5_30M_1
chr5	.	exon	30647414	30647483	.	-	.	Parent=spada_crp0355_chr5_30M_1
chr5	.	CDS	30647414	30647483	.	-	0	Parent=spada_crp0355_chr5_30M_1
chr5	.	CDS	30646868	30647061	.	-	2	Parent=spada_crp0355_chr5_30M_1
chr5	.	gene	30872929	30873886	.	+	.	ID=h0322.01
chr5	GeneWise_SplicePredictor Augustus_evidence	mRNA	30872929	30873886	.	+	.	ID=spada_crp0355_chr5_30M_2;Parent=h0322.01;Note=GeneWise_SplicePredictor Augustus_evidence
chr5	.	exon	30872929	30872998	.	+	.	Parent=spada_crp0355_chr5_30M_2
chr5	.	exon	30873738	30873886	.	+	.	Parent=spada_crp0355_chr5_30M_2
chr5	.	CDS	30872929	30872998	.	+	0	Parent=spada_crp0355_chr5_30M_2
chr5	.	CDS	30873738	30873886	.	+	2	Parent=spada_crp0355_chr5_30M_2
chr7	.	gene	16096259	16096655	.	+	.	ID=h0325.02
chr7	Augustus_evidence	mRNA	16096259	16096655	.	+	.	ID=spada_crp0355_chr7_16M_1;Parent=h0325.02;Note=Augustus_evidence
chr7	.	exon	16096259	16096325	.	+	.	Parent=spada_crp0355_chr7_16M_1
chr7	.	exon	16096483	16096655	.	+	.	Parent=spada_crp0355_chr7_16M_1
chr7	.	CDS	16096259	16096325	.	+	0	Parent=spada_crp0355_chr7_16M_1
chr7	.	CDS	16096483	16096655	.	+	2	Parent=spada_crp0355_chr7_16M_1
chr8	.	gene	12051372	12051804	.	-	.	ID=h0326.01
chr8	GeneWise_SplicePredictor	mRNA	12051372	12051804	.	-	.	ID=spada_crp0355_chr8_12M_1;Parent=h0326.01;Note=GeneWise_SplicePredictor
chr8	.	exon	12051372	12051532	.	-	.	Parent=spada_crp0355_chr8_12M_1
chr8	.	exon	12051735	12051804	.	-	.	Parent=spada_crp0355_chr8_12M_1
chr8	.	CDS	12051735	12051804	.	-	0	Parent=spada_crp0355_chr8_12M_1
chr8	.	CDS	12051372	12051532	.	-	2	Parent=spada_crp0355_chr8_12M_1
chr8	.	gene	12065168	12065544	.	-	.	ID=h0327.01
chr8	GeneWise_SplicePredictor Augustus_evidence	mRNA	12065168	12065544	.	-	.	ID=spada_crp0355_chr8_12M_2;Parent=h0327.01;Note=GeneWise_SplicePredictor Augustus_evidence
chr8	.	exon	12065168	12065331	.	-	.	Parent=spada_crp0355_chr8_12M_2
chr8	.	exon	12065475	12065544	.	-	.	Parent=spada_crp0355_chr8_12M_2
chr8	.	CDS	12065475	12065544	.	-	0	Parent=spada_crp0355_chr8_12M_2
chr8	.	CDS	12065168	12065331	.	-	2	Parent=spada_crp0355_chr8_12M_2
chr8	.	gene	12073643	12074016	.	-	.	ID=h0328.01
chr8	GeneWise_SplicePredictor	mRNA	12073643	12074016	.	-	.	ID=spada_crp0355_chr8_12M_3;Parent=h0328.01;Note=GeneWise_SplicePredictor
chr8	.	exon	12073643	12073803	.	-	.	Parent=spada_crp0355_chr8_12M_3
chr8	.	exon	12073947	12074016	.	-	.	Parent=spada_crp0355_chr8_12M_3
chr8	.	CDS	12073947	12074016	.	-	0	Parent=spada_crp0355_chr8_12M_3
chr8	.	CDS	12073643	12073803	.	-	2	Parent=spada_crp0355_chr8_12M_3
chrU	.	gene	14553995	14554357	.	+	.	ID=h0331.02
chrU	Augustus_evidence	mRNA	14553995	14554357	.	+	.	ID=spada_crp0355_chrU_014M_1;Parent=h0331.02;Note=Augustus_evidence
chrU	.	exon	14553995	14554064	.	+	.	Parent=spada_crp0355_chrU_014M_1
chrU	.	exon	14554185	14554357	.	+	.	Parent=spada_crp0355_chrU_014M_1
chrU	.	CDS	14553995	14554064	.	+	0	Parent=spada_crp0355_chrU_014M_1
chrU	.	CDS	14554185	14554357	.	+	2	Parent=spada_crp0355_chrU_014M_1
chrU	.	gene	20669547	20669967	.	+	.	ID=h0332.01
chrU	GeneWise_SplicePredictor	mRNA	20669547	20669967	.	+	.	ID=spada_crp0355_chrU_020M_1;Parent=h0332.01;Note=GeneWise_SplicePredictor
chrU	.	exon	20669547	20669616	.	+	.	Parent=spada_crp0355_chrU_020M_1
chrU	.	exon	20669810	20669967	.	+	.	Parent=spada_crp0355_chrU_020M_1
chrU	.	CDS	20669547	20669616	.	+	0	Parent=spada_crp0355_chrU_020M_1
chrU	.	CDS	20669810	20669967	.	+	2	Parent=spada_crp0355_chrU_020M_1
chrU	.	gene	37291147	37291598	.	-	.	ID=h0335.01
chrU	GeneWise_SplicePredictor Augustus_evidence	mRNA	37291147	37291598	.	-	.	ID=spada_crp0355_chrU_037M_1;Parent=h0335.01;Note=GeneWise_SplicePredictor Augustus_evidence
chrU	.	exon	37291147	37291286	.	-	.	Parent=spada_crp0355_chrU_037M_1
chrU	.	exon	37291529	37291598	.	-	.	Parent=spada_crp0355_chrU_037M_1
chrU	.	CDS	37291529	37291598	.	-	0	Parent=spada_crp0355_chrU_037M_1
chrU	.	CDS	37291147	37291286	.	-	2	Parent=spada_crp0355_chrU_037M_1
chrU	.	gene	48194806	48195249	.	-	.	ID=h0336.01
chrU	GeneWise_SplicePredictor	mRNA	48194806	48195249	.	-	.	ID=spada_crp0355_chrU_048M_1;Parent=h0336.01;Note=GeneWise_SplicePredictor
chrU	.	exon	48194806	48194957	.	-	.	Parent=spada_crp0355_chrU_048M_1
chrU	.	exon	48195180	48195249	.	-	.	Parent=spada_crp0355_chrU_048M_1
chrU	.	CDS	48195180	48195249	.	-	0	Parent=spada_crp0355_chrU_048M_1
chrU	.	CDS	48194806	48194957	.	-	2	Parent=spada_crp0355_chrU_048M_1
chrU	.	gene	52666237	52666647	.	-	.	ID=h0338.02
chrU	Augustus_evidence	mRNA	52666237	52666647	.	-	.	ID=spada_crp0355_chrU_052M_1;Parent=h0338.02;Note=Augustus_evidence
chrU	.	exon	52666237	52666433	.	-	.	Parent=spada_crp0355_chrU_052M_1
chrU	.	exon	52666578	52666647	.	-	.	Parent=spada_crp0355_chrU_052M_1
chrU	.	CDS	52666578	52666647	.	-	0	Parent=spada_crp0355_chrU_052M_1
chrU	.	CDS	52666237	52666433	.	-	2	Parent=spada_crp0355_chrU_052M_1
chrU	.	gene	59423491	59424051	.	+	.	ID=h0340.01
chrU	GeneWise_SplicePredictor Augustus_evidence	mRNA	59423491	59424051	.	+	.	ID=spada_crp0355_chrU_059M_1;Parent=h0340.01;Note=GeneWise_SplicePredictor Augustus_evidence
chrU	.	exon	59423491	59423560	.	+	.	Parent=spada_crp0355_chrU_059M_1
chrU	.	exon	59423894	59424051	.	+	.	Parent=spada_crp0355_chrU_059M_1
chrU	.	CDS	59423491	59423560	.	+	0	Parent=spada_crp0355_chrU_059M_1
chrU	.	CDS	59423894	59424051	.	+	2	Parent=spada_crp0355_chrU_059M_1
chrU	.	gene	65868729	65869147	.	-	.	ID=h0341.02
chrU	GeneWise_SplicePredictor Augustus_evidence	mRNA	65868729	65869147	.	-	.	ID=spada_crp0355_chrU_065M_1;Parent=h0341.02;Note=GeneWise_SplicePredictor Augustus_evidence
chrU	.	exon	65868729	65868865	.	-	.	Parent=spada_crp0355_chrU_065M_1
chrU	.	exon	65869078	65869147	.	-	.	Parent=spada_crp0355_chrU_065M_1
chrU	.	CDS	65869078	65869147	.	-	0	Parent=spada_crp0355_chrU_065M_1
chrU	.	CDS	65868729	65868865	.	-	2	Parent=spada_crp0355_chrU_065M_1
chrU	.	gene	167999151	167999563	.	-	.	ID=h0351.02
chrU	GeneWise_SplicePredictor Augustus_evidence	mRNA	167999151	167999563	.	-	.	ID=spada_crp0355_chrU_167M_1;Parent=h0351.02;Note=GeneWise_SplicePredictor Augustus_evidence
chrU	.	exon	167999151	167999320	.	-	.	Parent=spada_crp0355_chrU_167M_1
chrU	.	exon	167999494	167999563	.	-	.	Parent=spada_crp0355_chrU_167M_1
chrU	.	CDS	167999494	167999563	.	-	0	Parent=spada_crp0355_chrU_167M_1
chrU	.	CDS	167999151	167999320	.	-	2	Parent=spada_crp0355_chrU_167M_1
chr3	.	gene	17205762	17206149	.	+	.	ID=h0417.01
chr3	GeneWise_SplicePredictor Augustus_evidence	mRNA	17205762	17206149	.	+	.	ID=spada_crp0550_chr3_17M_1;Parent=h0417.01;Note=GeneWise_SplicePredictor Augustus_evidence
chr3	.	exon	17205762	17205819	.	+	.	Parent=spada_crp0550_chr3_17M_1
chr3	.	exon	17205974	17206149	.	+	.	Parent=spada_crp0550_chr3_17M_1
chr3	.	CDS	17205762	17205819	.	+	0	Parent=spada_crp0550_chr3_17M_1
chr3	.	CDS	17205974	17206149	.	+	2	Parent=spada_crp0550_chr3_17M_1
chr3	.	gene	17212774	17214237	.	+	.	ID=h0418.01
chr3	GeneWise_SplicePredictor Augustus_evidence	mRNA	17212774	17214237	.	+	.	ID=spada_crp0550_chr3_17M_2;Parent=h0418.01;Note=GeneWise_SplicePredictor Augustus_evidence
chr3	.	exon	17212774	17212831	.	+	.	Parent=spada_crp0550_chr3_17M_2
chr3	.	exon	17214041	17214237	.	+	.	Parent=spada_crp0550_chr3_17M_2
chr3	.	CDS	17212774	17212831	.	+	0	Parent=spada_crp0550_chr3_17M_2
chr3	.	CDS	17214041	17214237	.	+	2	Parent=spada_crp0550_chr3_17M_2
chr8	.	gene	28941303	28941650	.	-	.	ID=h0436.01
chr8	GeneWise_SplicePredictor Augustus_evidence	mRNA	28941303	28941650	.	-	.	ID=spada_crp0570_chr8_28M_1;Parent=h0436.01;Note=GeneWise_SplicePredictor Augustus_evidence
chr8	.	exon	28941303	28941490	.	-	.	Parent=spada_crp0570_chr8_28M_1
chr8	.	exon	28941581	28941650	.	-	.	Parent=spada_crp0570_chr8_28M_1
chr8	.	CDS	28941581	28941650	.	-	0	Parent=spada_crp0570_chr8_28M_1
chr8	.	CDS	28941303	28941490	.	-	2	Parent=spada_crp0570_chr8_28M_1
chrU	.	gene	142585964	142586170	.	+	.	ID=h0445.01
chrU	GeneWise_SplicePredictor Augustus_evidence	mRNA	142585964	142586170	.	+	.	ID=spada_crp0580_chrU_142M_1;Parent=h0445.01;Note=GeneWise_SplicePredictor Augustus_evidence
chrU	.	exon	142585964	142586170	.	+	.	Parent=spada_crp0580_chrU_142M_1
chrU	.	CDS	142585964	142586170	.	+	0	Parent=spada_crp0580_chrU_142M_1
chrU	.	gene	148683111	148683347	.	+	.	ID=h0446.01
chrU	GeneWise_SplicePredictor	mRNA	148683111	148683347	.	+	.	ID=spada_crp0580_chrU_148M_1;Parent=h0446.01;Note=GeneWise_SplicePredictor
chrU	.	exon	148683111	148683347	.	+	.	Parent=spada_crp0580_chrU_148M_1
chrU	.	CDS	148683111	148683347	.	+	0	Parent=spada_crp0580_chrU_148M_1
chr2	.	gene	13503056	13503738	.	-	.	ID=h0473.01
chr2	GeneWise_SplicePredictor Augustus_evidence	mRNA	13503056	13503738	.	-	.	ID=spada_crp0670_chr2_13M_1;Parent=h0473.01;Note=GeneWise_SplicePredictor Augustus_evidence
chr2	.	exon	13503056	13503387	.	-	.	Parent=spada_crp0670_chr2_13M_1
chr2	.	exon	13503681	13503738	.	-	.	Parent=spada_crp0670_chr2_13M_1
chr2	.	CDS	13503681	13503738	.	-	0	Parent=spada_crp0670_chr2_13M_1
chr2	.	CDS	13503056	13503387	.	-	2	Parent=spada_crp0670_chr2_13M_1
chr2	.	gene	13510002	13510642	.	-	.	ID=h0474.02
chr2	GeneWise_SplicePredictor Augustus_evidence	mRNA	13510002	13510642	.	-	.	ID=spada_crp0670_chr2_13M_2;Parent=h0474.02;Note=GeneWise_SplicePredictor Augustus_evidence
chr2	.	exon	13510002	13510330	.	-	.	Parent=spada_crp0670_chr2_13M_2
chr2	.	exon	13510585	13510642	.	-	.	Parent=spada_crp0670_chr2_13M_2
chr2	.	CDS	13510585	13510642	.	-	0	Parent=spada_crp0670_chr2_13M_2
chr2	.	CDS	13510002	13510330	.	-	2	Parent=spada_crp0670_chr2_13M_2
chr2	.	gene	13517663	13519105	.	-	.	ID=h0475.01
chr2	Augustus_evidence	mRNA	13517663	13519105	.	-	.	ID=spada_crp0670_chr2_13M_3;Parent=h0475.01;Note=Augustus_evidence
chr2	.	exon	13517663	13517910	.	-	.	Parent=spada_crp0670_chr2_13M_3
chr2	.	exon	13519066	13519105	.	-	.	Parent=spada_crp0670_chr2_13M_3
chr2	.	CDS	13519066	13519105	.	-	0	Parent=spada_crp0670_chr2_13M_3
chr2	.	CDS	13517663	13517910	.	-	2	Parent=spada_crp0670_chr2_13M_3
chr2	.	gene	13538881	13539406	.	-	.	ID=h0476.02
chr2	GeneWise_SplicePredictor Augustus_evidence	mRNA	13538881	13539406	.	-	.	ID=spada_crp0670_chr2_13M_4;Parent=h0476.02;Note=GeneWise_SplicePredictor Augustus_evidence
chr2	.	exon	13538881	13539209	.	-	.	Parent=spada_crp0670_chr2_13M_4
chr2	.	exon	13539349	13539406	.	-	.	Parent=spada_crp0670_chr2_13M_4
chr2	.	CDS	13539349	13539406	.	-	0	Parent=spada_crp0670_chr2_13M_4
chr2	.	CDS	13538881	13539209	.	-	2	Parent=spada_crp0670_chr2_13M_4
chr2	.	gene	13726813	13727504	.	+	.	ID=h0477.01
chr2	GeneWise_SplicePredictor	mRNA	13726813	13727504	.	+	.	ID=spada_crp0670_chr2_13M_5;Parent=h0477.01;Note=GeneWise_SplicePredictor
chr2	.	exon	13726813	13726870	.	+	.	Parent=spada_crp0670_chr2_13M_5
chr2	.	exon	13727182	13727504	.	+	.	Parent=spada_crp0670_chr2_13M_5
chr2	.	CDS	13726813	13726870	.	+	0	Parent=spada_crp0670_chr2_13M_5
chr2	.	CDS	13727182	13727504	.	+	2	Parent=spada_crp0670_chr2_13M_5
chr2	.	gene	13547092	13547562	.	+	.	ID=h0480.02
chr2	GeneWise_SplicePredictor	mRNA	13547092	13547562	.	+	.	ID=spada_crp0675_chr2_13M_01;Parent=h0480.02;Note=GeneWise_SplicePredictor
chr2	.	exon	13547092	13547140	.	+	.	Parent=spada_crp0675_chr2_13M_01
chr2	.	exon	13547231	13547562	.	+	.	Parent=spada_crp0675_chr2_13M_01
chr2	.	CDS	13547092	13547140	.	+	0	Parent=spada_crp0675_chr2_13M_01
chr2	.	CDS	13547231	13547562	.	+	2	Parent=spada_crp0675_chr2_13M_01
chr2	.	gene	13577444	13577915	.	+	.	ID=h0482.02
chr2	GeneWise_SplicePredictor	mRNA	13577444	13577915	.	+	.	ID=spada_crp0675_chr2_13M_02;Parent=h0482.02;Note=GeneWise_SplicePredictor
chr2	.	exon	13577444	13577492	.	+	.	Parent=spada_crp0675_chr2_13M_02
chr2	.	exon	13577584	13577915	.	+	.	Parent=spada_crp0675_chr2_13M_02
chr2	.	CDS	13577444	13577492	.	+	0	Parent=spada_crp0675_chr2_13M_02
chr2	.	CDS	13577584	13577915	.	+	2	Parent=spada_crp0675_chr2_13M_02
chr2	.	gene	13581669	13582149	.	+	.	ID=h0483.01
chr2	GeneWise_SplicePredictor Augustus_evidence	mRNA	13581669	13582149	.	+	.	ID=spada_crp0675_chr2_13M_03;Parent=h0483.01;Note=GeneWise_SplicePredictor Augustus_evidence
chr2	.	exon	13581669	13581717	.	+	.	Parent=spada_crp0675_chr2_13M_03
chr2	.	exon	13581809	13582149	.	+	.	Parent=spada_crp0675_chr2_13M_03
chr2	.	CDS	13581669	13581717	.	+	0	Parent=spada_crp0675_chr2_13M_03
chr2	.	CDS	13581809	13582149	.	+	2	Parent=spada_crp0675_chr2_13M_03
chr2	.	gene	13600947	13601528	.	+	.	ID=h0484.01
chr2	GeneWise_SplicePredictor Augustus_evidence	mRNA	13600947	13601528	.	+	.	ID=spada_crp0675_chr2_13M_04;Parent=h0484.01;Note=GeneWise_SplicePredictor Augustus_evidence
chr2	.	exon	13600947	13601007	.	+	.	Parent=spada_crp0675_chr2_13M_04
chr2	.	exon	13601194	13601528	.	+	.	Parent=spada_crp0675_chr2_13M_04
chr2	.	CDS	13600947	13601007	.	+	0	Parent=spada_crp0675_chr2_13M_04
chr2	.	CDS	13601194	13601528	.	+	2	Parent=spada_crp0675_chr2_13M_04
chr2	.	gene	13607968	13608452	.	+	.	ID=h0485.01
chr2	GeneWise_SplicePredictor	mRNA	13607968	13608452	.	+	.	ID=spada_crp0675_chr2_13M_05;Parent=h0485.01;Note=GeneWise_SplicePredictor
chr2	.	exon	13607968	13608016	.	+	.	Parent=spada_crp0675_chr2_13M_05
chr2	.	exon	13608112	13608452	.	+	.	Parent=spada_crp0675_chr2_13M_05
chr2	.	CDS	13607968	13608016	.	+	0	Parent=spada_crp0675_chr2_13M_05
chr2	.	CDS	13608112	13608452	.	+	2	Parent=spada_crp0675_chr2_13M_05
chr2	.	gene	13612151	13612629	.	+	.	ID=h0486.01
chr2	GeneWise_SplicePredictor Augustus_evidence	mRNA	13612151	13612629	.	+	.	ID=spada_crp0675_chr2_13M_06;Parent=h0486.01;Note=GeneWise_SplicePredictor Augustus_evidence
chr2	.	exon	13612151	13612199	.	+	.	Parent=spada_crp0675_chr2_13M_06
chr2	.	exon	13612298	13612629	.	+	.	Parent=spada_crp0675_chr2_13M_06
chr2	.	CDS	13612151	13612199	.	+	0	Parent=spada_crp0675_chr2_13M_06
chr2	.	CDS	13612298	13612629	.	+	2	Parent=spada_crp0675_chr2_13M_06
chr2	.	gene	13616378	13616855	.	+	.	ID=h0487.01
chr2	GeneWise_SplicePredictor Augustus_evidence	mRNA	13616378	13616855	.	+	.	ID=spada_crp0675_chr2_13M_07;Parent=h0487.01;Note=GeneWise_SplicePredictor Augustus_evidence
chr2	.	exon	13616378	13616426	.	+	.	Parent=spada_crp0675_chr2_13M_07
chr2	.	exon	13616524	13616855	.	+	.	Parent=spada_crp0675_chr2_13M_07
chr2	.	CDS	13616378	13616426	.	+	0	Parent=spada_crp0675_chr2_13M_07
chr2	.	CDS	13616524	13616855	.	+	2	Parent=spada_crp0675_chr2_13M_07
chr2	.	gene	13621363	13621820	.	+	.	ID=h0488.01
chr2	GeneWise_SplicePredictor Augustus_evidence	mRNA	13621363	13621820	.	+	.	ID=spada_crp0675_chr2_13M_08;Parent=h0488.01;Note=GeneWise_SplicePredictor Augustus_evidence
chr2	.	exon	13621363	13621411	.	+	.	Parent=spada_crp0675_chr2_13M_08
chr2	.	exon	13621510	13621820	.	+	.	Parent=spada_crp0675_chr2_13M_08
chr2	.	CDS	13621363	13621411	.	+	0	Parent=spada_crp0675_chr2_13M_08
chr2	.	CDS	13621510	13621820	.	+	2	Parent=spada_crp0675_chr2_13M_08
chr2	.	gene	13623768	13624258	.	+	.	ID=h0489.01
chr2	GeneWise_SplicePredictor Augustus_evidence	mRNA	13623768	13624258	.	+	.	ID=spada_crp0675_chr2_13M_09;Parent=h0489.01;Note=GeneWise_SplicePredictor Augustus_evidence
chr2	.	exon	13623768	13623816	.	+	.	Parent=spada_crp0675_chr2_13M_09
chr2	.	exon	13623918	13624258	.	+	.	Parent=spada_crp0675_chr2_13M_09
chr2	.	CDS	13623768	13623816	.	+	0	Parent=spada_crp0675_chr2_13M_09
chr2	.	CDS	13623918	13624258	.	+	2	Parent=spada_crp0675_chr2_13M_09
chr2	.	gene	13626731	13627227	.	+	.	ID=h0490.01
chr2	GeneWise_SplicePredictor Augustus_evidence	mRNA	13626731	13627227	.	+	.	ID=spada_crp0675_chr2_13M_10;Parent=h0490.01;Note=GeneWise_SplicePredictor Augustus_evidence
chr2	.	exon	13626731	13626779	.	+	.	Parent=spada_crp0675_chr2_13M_10
chr2	.	exon	13626887	13627227	.	+	.	Parent=spada_crp0675_chr2_13M_10
chr2	.	CDS	13626731	13626779	.	+	0	Parent=spada_crp0675_chr2_13M_10
chr2	.	CDS	13626887	13627227	.	+	2	Parent=spada_crp0675_chr2_13M_10
chr2	.	gene	13640571	13641373	.	+	.	ID=h0491.01
chr2	GeneWise_SplicePredictor Augustus_evidence	mRNA	13640571	13641373	.	+	.	ID=spada_crp0675_chr2_13M_11;Parent=h0491.01;Note=GeneWise_SplicePredictor Augustus_evidence
chr2	.	exon	13640571	13640631	.	+	.	Parent=spada_crp0675_chr2_13M_11
chr2	.	exon	13641039	13641373	.	+	.	Parent=spada_crp0675_chr2_13M_11
chr2	.	CDS	13640571	13640631	.	+	0	Parent=spada_crp0675_chr2_13M_11
chr2	.	CDS	13641039	13641373	.	+	2	Parent=spada_crp0675_chr2_13M_11
chr2	.	gene	13659803	13660554	.	+	.	ID=h0492.01
chr2	GeneWise_SplicePredictor Augustus_evidence	mRNA	13659803	13660554	.	+	.	ID=spada_crp0675_chr2_13M_12;Parent=h0492.01;Note=GeneWise_SplicePredictor Augustus_evidence
chr2	.	exon	13659803	13659860	.	+	.	Parent=spada_crp0675_chr2_13M_12
chr2	.	exon	13660220	13660554	.	+	.	Parent=spada_crp0675_chr2_13M_12
chr2	.	CDS	13659803	13659860	.	+	0	Parent=spada_crp0675_chr2_13M_12
chr2	.	CDS	13660220	13660554	.	+	2	Parent=spada_crp0675_chr2_13M_12
chr2	.	gene	13667988	13668880	.	+	.	ID=h0493.01
chr2	Augustus_evidence	mRNA	13667988	13668880	.	+	.	ID=spada_crp0675_chr2_13M_13;Parent=h0493.01;Note=Augustus_evidence
chr2	.	exon	13667988	13668017	.	+	.	Parent=spada_crp0675_chr2_13M_13
chr2	.	exon	13668356	13668435	.	+	.	Parent=spada_crp0675_chr2_13M_13
chr2	.	exon	13668514	13668880	.	+	.	Parent=spada_crp0675_chr2_13M_13
chr2	.	CDS	13667988	13668017	.	+	0	Parent=spada_crp0675_chr2_13M_13
chr2	.	CDS	13668356	13668435	.	+	0	Parent=spada_crp0675_chr2_13M_13
chr2	.	CDS	13668514	13668880	.	+	1	Parent=spada_crp0675_chr2_13M_13
chr2	.	gene	13671790	13672354	.	+	.	ID=h0494.02
chr2	GeneWise_SplicePredictor	mRNA	13671790	13672354	.	+	.	ID=spada_crp0675_chr2_13M_14;Parent=h0494.02;Note=GeneWise_SplicePredictor
chr2	.	exon	13671790	13671829	.	+	.	Parent=spada_crp0675_chr2_13M_14
chr2	.	exon	13672014	13672354	.	+	.	Parent=spada_crp0675_chr2_13M_14
chr2	.	CDS	13671790	13671829	.	+	0	Parent=spada_crp0675_chr2_13M_14
chr2	.	CDS	13672014	13672354	.	+	2	Parent=spada_crp0675_chr2_13M_14
chr2	.	gene	13689356	13690461	.	+	.	ID=h0495.02
chr2	GeneWise_SplicePredictor	mRNA	13689356	13690461	.	+	.	ID=spada_crp0675_chr2_13M_15;Parent=h0495.02;Note=GeneWise_SplicePredictor
chr2	.	exon	13689356	13689404	.	+	.	Parent=spada_crp0675_chr2_13M_15
chr2	.	exon	13690118	13690461	.	+	.	Parent=spada_crp0675_chr2_13M_15
chr2	.	CDS	13689356	13689404	.	+	0	Parent=spada_crp0675_chr2_13M_15
chr2	.	CDS	13690118	13690461	.	+	2	Parent=spada_crp0675_chr2_13M_15
chr3	.	gene	15397997	15398383	.	+	.	ID=h0497.01
chr3	GeneWise_SplicePredictor Augustus_evidence	mRNA	15397997	15398383	.	+	.	ID=spada_crp0675_chr3_15M_1;Parent=h0497.01;Note=GeneWise_SplicePredictor Augustus_evidence
chr3	.	exon	15397997	15398383	.	+	.	Parent=spada_crp0675_chr3_15M_1
chr3	.	CDS	15397997	15398383	.	+	0	Parent=spada_crp0675_chr3_15M_1
chr5	.	gene	16560319	16560729	.	-	.	ID=h0498.02
chr5	GeneWise_SplicePredictor	mRNA	16560319	16560729	.	-	.	ID=spada_crp0675_chr5_16M_1;Parent=h0498.02;Note=GeneWise_SplicePredictor
chr5	.	exon	16560319	16560729	.	-	.	Parent=spada_crp0675_chr5_16M_1
chr5	.	CDS	16560319	16560729	.	-	0	Parent=spada_crp0675_chr5_16M_1
chr5	.	gene	21893166	21893515	.	-	.	ID=h0499.01
chr5	GeneWise_SplicePredictor Augustus_evidence	mRNA	21893166	21893515	.	-	.	ID=spada_crp0675_chr5_21M_1;Parent=h0499.01;Note=GeneWise_SplicePredictor Augustus_evidence
chr5	.	exon	21893166	21893335	.	-	.	Parent=spada_crp0675_chr5_21M_1
chr5	.	exon	21893455	21893515	.	-	.	Parent=spada_crp0675_chr5_21M_1
chr5	.	CDS	21893455	21893515	.	-	0	Parent=spada_crp0675_chr5_21M_1
chr5	.	CDS	21893166	21893335	.	-	2	Parent=spada_crp0675_chr5_21M_1
chrU	.	gene	94134313	94134803	.	+	.	ID=h0503.01
chrU	GeneWise_SplicePredictor Augustus_evidence	mRNA	94134313	94134803	.	+	.	ID=spada_crp0675_chrU_094M_1;Parent=h0503.01;Note=GeneWise_SplicePredictor Augustus_evidence
chrU	.	exon	94134313	94134373	.	+	.	Parent=spada_crp0675_chrU_094M_1
chrU	.	exon	94134478	94134803	.	+	.	Parent=spada_crp0675_chrU_094M_1
chrU	.	CDS	94134313	94134373	.	+	0	Parent=spada_crp0675_chrU_094M_1
chrU	.	CDS	94134478	94134803	.	+	2	Parent=spada_crp0675_chrU_094M_1
chr3	.	gene	12569434	12570450	.	-	.	ID=h0580.01
chr3	GeneWise_SplicePredictor Augustus_evidence	mRNA	12569434	12570450	.	-	.	ID=spada_crp0860_chr3_12M_1;Parent=h0580.01;Note=GeneWise_SplicePredictor Augustus_evidence
chr3	.	exon	12569434	12569621	.	-	.	Parent=spada_crp0860_chr3_12M_1
chr3	.	exon	12570381	12570450	.	-	.	Parent=spada_crp0860_chr3_12M_1
chr3	.	CDS	12570381	12570450	.	-	0	Parent=spada_crp0860_chr3_12M_1
chr3	.	CDS	12569434	12569621	.	-	2	Parent=spada_crp0860_chr3_12M_1
chr6	.	gene	3887142	3887628	.	+	.	ID=h0582.01
chr6	GeneWise_SplicePredictor	mRNA	3887142	3887628	.	+	.	ID=spada_crp0860_chr6_03M_1;Parent=h0582.01;Note=GeneWise_SplicePredictor
chr6	.	exon	3887142	3887211	.	+	.	Parent=spada_crp0860_chr6_03M_1
chr6	.	exon	3887369	3887628	.	+	.	Parent=spada_crp0860_chr6_03M_1
chr6	.	CDS	3887142	3887211	.	+	0	Parent=spada_crp0860_chr6_03M_1
chr6	.	CDS	3887369	3887628	.	+	2	Parent=spada_crp0860_chr6_03M_1
chr7	.	gene	4610912	4611747	.	+	.	ID=h0584.03
chr7	Augustus_evidence	mRNA	4610912	4611747	.	+	.	ID=spada_crp0860_chr7_04M_1;Parent=h0584.03;Note=Augustus_evidence
chr7	.	exon	4610912	4610981	.	+	.	Parent=spada_crp0860_chr7_04M_1
chr7	.	exon	4611162	4611429	.	+	.	Parent=spada_crp0860_chr7_04M_1
chr7	.	exon	4611648	4611747	.	+	.	Parent=spada_crp0860_chr7_04M_1
chr7	.	CDS	4610912	4610981	.	+	0	Parent=spada_crp0860_chr7_04M_1
chr7	.	CDS	4611162	4611429	.	+	2	Parent=spada_crp0860_chr7_04M_1
chr7	.	CDS	4611648	4611747	.	+	1	Parent=spada_crp0860_chr7_04M_1
chr7	.	gene	5030973	5031709	.	-	.	ID=h0585.02
chr7	Augustus_evidence	mRNA	5030973	5031709	.	-	.	ID=spada_crp0860_chr7_05M_1;Parent=h0585.02;Note=Augustus_evidence
chr7	.	exon	5030973	5031205	.	-	.	Parent=spada_crp0860_chr7_05M_1
chr7	.	exon	5031640	5031709	.	-	.	Parent=spada_crp0860_chr7_05M_1
chr7	.	CDS	5031640	5031709	.	-	0	Parent=spada_crp0860_chr7_05M_1
chr7	.	CDS	5030973	5031205	.	-	2	Parent=spada_crp0860_chr7_05M_1
chrU	.	gene	79628529	79629033	.	-	.	ID=h0590.01
chrU	GeneWise_SplicePredictor Augustus_evidence	mRNA	79628529	79629033	.	-	.	ID=spada_crp0860_chrU_079M_1;Parent=h0590.01;Note=GeneWise_SplicePredictor Augustus_evidence
chrU	.	exon	79628529	79628752	.	-	.	Parent=spada_crp0860_chrU_079M_1
chrU	.	exon	79628970	79629033	.	-	.	Parent=spada_crp0860_chrU_079M_1
chrU	.	CDS	79628970	79629033	.	-	0	Parent=spada_crp0860_chrU_079M_1
chrU	.	CDS	79628529	79628752	.	-	2	Parent=spada_crp0860_chrU_079M_1
chrU	.	gene	100047920	100048377	.	+	.	ID=h0593.02
chrU	GeneWise_SplicePredictor	mRNA	100047920	100048377	.	+	.	ID=spada_crp0860_chrU_100M_1;Parent=h0593.02;Note=GeneWise_SplicePredictor
chrU	.	exon	100047920	100047989	.	+	.	Parent=spada_crp0860_chrU_100M_1
chrU	.	exon	100048130	100048377	.	+	.	Parent=spada_crp0860_chrU_100M_1
chrU	.	CDS	100047920	100047989	.	+	0	Parent=spada_crp0860_chrU_100M_1
chrU	.	CDS	100048130	100048377	.	+	2	Parent=spada_crp0860_chrU_100M_1
chr3	.	gene	7175179	7175565	.	+	.	ID=h0603.01
chr3	GeneWise_SplicePredictor Augustus_evidence	mRNA	7175179	7175565	.	+	.	ID=spada_crp0940_chr3_07M_1;Parent=h0603.01;Note=GeneWise_SplicePredictor Augustus_evidence
chr3	.	exon	7175179	7175248	.	+	.	Parent=spada_crp0940_chr3_07M_1
chr3	.	exon	7175354	7175565	.	+	.	Parent=spada_crp0940_chr3_07M_1
chr3	.	CDS	7175179	7175248	.	+	0	Parent=spada_crp0940_chr3_07M_1
chr3	.	CDS	7175354	7175565	.	+	2	Parent=spada_crp0940_chr3_07M_1
chr8	.	gene	25794600	25794992	.	+	.	ID=h0609.01
chr8	GeneWise_SplicePredictor Augustus_evidence	mRNA	25794600	25794992	.	+	.	ID=spada_crp0940_chr8_25M_1;Parent=h0609.01;Note=GeneWise_SplicePredictor Augustus_evidence
chr8	.	exon	25794600	25794658	.	+	.	Parent=spada_crp0940_chr8_25M_1
chr8	.	exon	25794773	25794992	.	+	.	Parent=spada_crp0940_chr8_25M_1
chr8	.	CDS	25794600	25794658	.	+	0	Parent=spada_crp0940_chr8_25M_1
chr8	.	CDS	25794773	25794992	.	+	1	Parent=spada_crp0940_chr8_25M_1
chrT	.	gene	2773331	2773603	.	+	.	ID=h0671.01
chrT	GeneWise_SplicePredictor Augustus_evidence	mRNA	2773331	2773603	.	+	.	ID=spada_crp1020_chrT_02M_1;Parent=h0671.01;Note=GeneWise_SplicePredictor Augustus_evidence
chrT	.	exon	2773331	2773603	.	+	.	Parent=spada_crp1020_chrT_02M_1
chrT	.	CDS	2773331	2773603	.	+	0	Parent=spada_crp1020_chrT_02M_1
chr6	.	gene	8376802	8377131	.	+	.	ID=h0688.02
chr6	GeneWise_SplicePredictor Augustus_evidence	mRNA	8376802	8377131	.	+	.	ID=spada_crp1040_chr6_08M_1;Parent=h0688.02;Note=GeneWise_SplicePredictor Augustus_evidence
chr6	.	exon	8376802	8376868	.	+	.	Parent=spada_crp1040_chr6_08M_1
chr6	.	exon	8376965	8377131	.	+	.	Parent=spada_crp1040_chr6_08M_1
chr6	.	CDS	8376802	8376868	.	+	0	Parent=spada_crp1040_chr6_08M_1
chr6	.	CDS	8376965	8377131	.	+	2	Parent=spada_crp1040_chr6_08M_1
chr3	.	gene	10798427	10798819	.	-	.	ID=h0709.01
chr3	GeneWise_SplicePredictor Augustus_evidence	mRNA	10798427	10798819	.	-	.	ID=spada_crp1100_chr3_10M_1;Parent=h0709.01;Note=GeneWise_SplicePredictor Augustus_evidence
chr3	.	exon	10798427	10798605	.	-	.	Parent=spada_crp1100_chr3_10M_1
chr3	.	exon	10798747	10798819	.	-	.	Parent=spada_crp1100_chr3_10M_1
chr3	.	CDS	10798747	10798819	.	-	0	Parent=spada_crp1100_chr3_10M_1
chr3	.	CDS	10798427	10798605	.	-	2	Parent=spada_crp1100_chr3_10M_1
chr5	.	gene	12130316	12130664	.	-	.	ID=h0732.01
chr5	GeneWise_SplicePredictor Augustus_evidence	mRNA	12130316	12130664	.	-	.	ID=spada_crp1120_chr5_12M_1;Parent=h0732.01;Note=GeneWise_SplicePredictor Augustus_evidence
chr5	.	exon	12130316	12130494	.	-	.	Parent=spada_crp1120_chr5_12M_1
chr5	.	exon	12130610	12130664	.	-	.	Parent=spada_crp1120_chr5_12M_1
chr5	.	CDS	12130610	12130664	.	-	0	Parent=spada_crp1120_chr5_12M_1
chr5	.	CDS	12130316	12130494	.	-	2	Parent=spada_crp1120_chr5_12M_1
chr6	.	gene	20239389	20239786	.	+	.	ID=h0733.02
chr6	GeneWise_SplicePredictor Augustus_evidence	mRNA	20239389	20239786	.	+	.	ID=spada_crp1120_chr6_20M_1;Parent=h0733.02;Note=GeneWise_SplicePredictor Augustus_evidence
chr6	.	exon	20239389	20239455	.	+	.	Parent=spada_crp1120_chr6_20M_1
chr6	.	exon	20239587	20239786	.	+	.	Parent=spada_crp1120_chr6_20M_1
chr6	.	CDS	20239389	20239455	.	+	0	Parent=spada_crp1120_chr6_20M_1
chr6	.	CDS	20239587	20239786	.	+	2	Parent=spada_crp1120_chr6_20M_1
chrU	.	gene	81464065	81464373	.	+	.	ID=h0751.01
chrU	GeneWise_SplicePredictor Augustus_evidence	mRNA	81464065	81464373	.	+	.	ID=spada_crp1130_chrU_081M_1;Parent=h0751.01;Note=GeneWise_SplicePredictor Augustus_evidence
chrU	.	exon	81464065	81464373	.	+	.	Parent=spada_crp1130_chrU_081M_1
chrU	.	CDS	81464065	81464373	.	+	0	Parent=spada_crp1130_chrU_081M_1
chrU	.	gene	99576844	99577157	.	-	.	ID=h0753.02
chrU	GeneWise_SplicePredictor	mRNA	99576844	99577157	.	-	.	ID=spada_crp1130_chrU_099M_1;Parent=h0753.02;Note=GeneWise_SplicePredictor
chrU	.	exon	99576844	99577047	.	-	.	Parent=spada_crp1130_chrU_099M_1
chrU	.	exon	99577086	99577157	.	-	.	Parent=spada_crp1130_chrU_099M_1
chrU	.	CDS	99577086	99577157	.	-	0	Parent=spada_crp1130_chrU_099M_1
chrU	.	CDS	99576844	99577047	.	-	0	Parent=spada_crp1130_chrU_099M_1
chrU	.	gene	167132524	167132826	.	+	.	ID=h0760.02
chrU	GeneWise_SplicePredictor Augustus_evidence	mRNA	167132524	167132826	.	+	.	ID=spada_crp1130_chrU_167M_1;Parent=h0760.02;Note=GeneWise_SplicePredictor Augustus_evidence
chrU	.	exon	167132524	167132826	.	+	.	Parent=spada_crp1130_chrU_167M_1
chrU	.	CDS	167132524	167132826	.	+	0	Parent=spada_crp1130_chrU_167M_1
chr6	.	gene	21587461	21587766	.	-	.	ID=h0775.01
chr6	GeneWise_SplicePredictor Augustus_evidence	mRNA	21587461	21587766	.	-	.	ID=spada_crp1140_chr6_21M_1;Parent=h0775.01;Note=GeneWise_SplicePredictor Augustus_evidence
chr6	.	exon	21587461	21587570	.	-	.	Parent=spada_crp1140_chr6_21M_1
chr6	.	exon	21587691	21587766	.	-	.	Parent=spada_crp1140_chr6_21M_1
chr6	.	CDS	21587691	21587766	.	-	0	Parent=spada_crp1140_chr6_21M_1
chr6	.	CDS	21587461	21587570	.	-	2	Parent=spada_crp1140_chr6_21M_1
chrU	.	gene	162640149	162640319	.	+	.	ID=h0792.02
chrU	GeneWise_SplicePredictor Augustus_evidence	mRNA	162640149	162640319	.	+	.	ID=spada_crp1140_chrU_162M_1;Parent=h0792.02;Note=GeneWise_SplicePredictor Augustus_evidence
chrU	.	exon	162640149	162640319	.	+	.	Parent=spada_crp1140_chrU_162M_1
chrU	.	CDS	162640149	162640319	.	+	0	Parent=spada_crp1140_chrU_162M_1
chrT	.	gene	1807303	1807479	.	+	.	ID=h0805.01
chrT	GeneWise_SplicePredictor	mRNA	1807303	1807479	.	+	.	ID=spada_crp1150_chrT_01M_1;Parent=h0805.01;Note=GeneWise_SplicePredictor
chrT	.	exon	1807303	1807479	.	+	.	Parent=spada_crp1150_chrT_01M_1
chrT	.	CDS	1807303	1807479	.	+	0	Parent=spada_crp1150_chrT_01M_1
chrU	.	gene	86554305	86554454	.	-	.	ID=h0813.01
chrU	GeneWise_SplicePredictor Augustus_evidence	mRNA	86554305	86554454	.	-	.	ID=spada_crp1150_chrU_086M_1;Parent=h0813.01;Note=GeneWise_SplicePredictor Augustus_evidence
chrU	.	exon	86554305	86554454	.	-	.	Parent=spada_crp1150_chrU_086M_1
chrU	.	CDS	86554305	86554454	.	-	0	Parent=spada_crp1150_chrU_086M_1
chr1	.	gene	15189582	15189853	.	-	.	ID=h0826.01
chr1	GeneWise_SplicePredictor Augustus_evidence	mRNA	15189582	15189853	.	-	.	ID=spada_crp1160_chr1_15M_1;Parent=h0826.01;Note=GeneWise_SplicePredictor Augustus_evidence
chr1	.	exon	15189582	15189679	.	-	.	Parent=spada_crp1160_chr1_15M_1
chr1	.	exon	15189781	15189853	.	-	.	Parent=spada_crp1160_chr1_15M_1
chr1	.	CDS	15189781	15189853	.	-	0	Parent=spada_crp1160_chr1_15M_1
chr1	.	CDS	15189582	15189679	.	-	2	Parent=spada_crp1160_chr1_15M_1
chr3	.	gene	1550330	1550611	.	+	.	ID=h0831.01
chr3	GeneWise_SplicePredictor Augustus_evidence	mRNA	1550330	1550611	.	+	.	ID=spada_crp1160_chr3_01M_1;Parent=h0831.01;Note=GeneWise_SplicePredictor Augustus_evidence
chr3	.	exon	1550330	1550405	.	+	.	Parent=spada_crp1160_chr3_01M_1
chr3	.	exon	1550508	1550611	.	+	.	Parent=spada_crp1160_chr3_01M_1
chr3	.	CDS	1550330	1550405	.	+	0	Parent=spada_crp1160_chr3_01M_1
chr3	.	CDS	1550508	1550611	.	+	2	Parent=spada_crp1160_chr3_01M_1
chr3	.	gene	5595899	5596187	.	-	.	ID=h0832.01
chr3	GeneWise_SplicePredictor	mRNA	5595899	5596187	.	-	.	ID=spada_crp1160_chr3_05M_1;Parent=h0832.01;Note=GeneWise_SplicePredictor
chr3	.	exon	5595899	5595994	.	-	.	Parent=spada_crp1160_chr3_05M_1
chr3	.	exon	5596119	5596187	.	-	.	Parent=spada_crp1160_chr3_05M_1
chr3	.	CDS	5596119	5596187	.	-	0	Parent=spada_crp1160_chr3_05M_1
chr3	.	CDS	5595899	5595994	.	-	0	Parent=spada_crp1160_chr3_05M_1
chr3	.	gene	5602925	5603246	.	-	.	ID=h0833.01
chr3	GeneWise_SplicePredictor Augustus_evidence	mRNA	5602925	5603246	.	-	.	ID=spada_crp1160_chr3_05M_2;Parent=h0833.01;Note=GeneWise_SplicePredictor Augustus_evidence
chr3	.	exon	5602925	5603061	.	-	.	Parent=spada_crp1160_chr3_05M_2
chr3	.	exon	5603171	5603246	.	-	.	Parent=spada_crp1160_chr3_05M_2
chr3	.	CDS	5603171	5603246	.	-	0	Parent=spada_crp1160_chr3_05M_2
chr3	.	CDS	5602925	5603061	.	-	2	Parent=spada_crp1160_chr3_05M_2
chr3	.	gene	5613999	5614318	.	-	.	ID=h0834.01
chr3	GeneWise_SplicePredictor	mRNA	5613999	5614318	.	-	.	ID=spada_crp1160_chr3_05M_3;Parent=h0834.01;Note=GeneWise_SplicePredictor
chr3	.	exon	5613999	5614132	.	-	.	Parent=spada_crp1160_chr3_05M_3
chr3	.	exon	5614252	5614318	.	-	.	Parent=spada_crp1160_chr3_05M_3
chr3	.	CDS	5614252	5614318	.	-	0	Parent=spada_crp1160_chr3_05M_3
chr3	.	CDS	5613999	5614132	.	-	2	Parent=spada_crp1160_chr3_05M_3
chr3	.	gene	5635515	5635826	.	+	.	ID=h0835.02
chr3	Augustus_evidence	mRNA	5635515	5635826	.	+	.	ID=spada_crp1160_chr3_05M_4;Parent=h0835.02;Note=Augustus_evidence
chr3	.	exon	5635515	5635590	.	+	.	Parent=spada_crp1160_chr3_05M_4
chr3	.	exon	5635690	5635826	.	+	.	Parent=spada_crp1160_chr3_05M_4
chr3	.	CDS	5635515	5635590	.	+	0	Parent=spada_crp1160_chr3_05M_4
chr3	.	CDS	5635690	5635826	.	+	2	Parent=spada_crp1160_chr3_05M_4
chr3	.	gene	5642395	5642718	.	+	.	ID=h0836.02
chr3	Augustus_evidence	mRNA	5642395	5642718	.	+	.	ID=spada_crp1160_chr3_05M_5;Parent=h0836.02;Note=Augustus_evidence
chr3	.	exon	5642395	5642470	.	+	.	Parent=spada_crp1160_chr3_05M_5
chr3	.	exon	5642582	5642718	.	+	.	Parent=spada_crp1160_chr3_05M_5
chr3	.	CDS	5642395	5642470	.	+	0	Parent=spada_crp1160_chr3_05M_5
chr3	.	CDS	5642582	5642718	.	+	2	Parent=spada_crp1160_chr3_05M_5
chr3	.	gene	11031951	11032335	.	-	.	ID=h0837.01
chr3	GeneWise_SplicePredictor Augustus_evidence	mRNA	11031951	11032335	.	-	.	ID=spada_crp1160_chr3_11M_1;Parent=h0837.01;Note=GeneWise_SplicePredictor Augustus_evidence
chr3	.	exon	11031951	11032120	.	-	.	Parent=spada_crp1160_chr3_11M_1
chr3	.	exon	11032269	11032335	.	-	.	Parent=spada_crp1160_chr3_11M_1
chr3	.	CDS	11032269	11032335	.	-	0	Parent=spada_crp1160_chr3_11M_1
chr3	.	CDS	11031951	11032120	.	-	2	Parent=spada_crp1160_chr3_11M_1
chr3	.	gene	19205448	19205741	.	+	.	ID=h0839.01
chr3	GeneWise_SplicePredictor Augustus_evidence	mRNA	19205448	19205741	.	+	.	ID=spada_crp1160_chr3_19M_1;Parent=h0839.01;Note=GeneWise_SplicePredictor Augustus_evidence
chr3	.	exon	19205448	19205523	.	+	.	Parent=spada_crp1160_chr3_19M_1
chr3	.	exon	19205623	19205741	.	+	.	Parent=spada_crp1160_chr3_19M_1
chr3	.	CDS	19205448	19205523	.	+	0	Parent=spada_crp1160_chr3_19M_1
chr3	.	CDS	19205623	19205741	.	+	2	Parent=spada_crp1160_chr3_19M_1
chr3	.	gene	20525037	20525340	.	-	.	ID=h0840.02
chr3	GeneWise_SplicePredictor Augustus_evidence	mRNA	20525037	20525340	.	-	.	ID=spada_crp1160_chr3_20M_1;Parent=h0840.02;Note=GeneWise_SplicePredictor Augustus_evidence
chr3	.	exon	20525037	20525161	.	-	.	Parent=spada_crp1160_chr3_20M_1
chr3	.	exon	20525262	20525340	.	-	.	Parent=spada_crp1160_chr3_20M_1
chr3	.	CDS	20525262	20525340	.	-	0	Parent=spada_crp1160_chr3_20M_1
chr3	.	CDS	20525037	20525161	.	-	2	Parent=spada_crp1160_chr3_20M_1
chr4	.	gene	3842691	3842965	.	-	.	ID=h0842.01
chr4	GeneWise_SplicePredictor Augustus_evidence	mRNA	3842691	3842965	.	-	.	ID=spada_crp1160_chr4_03M_1;Parent=h0842.01;Note=GeneWise_SplicePredictor Augustus_evidence
chr4	.	exon	3842691	3842803	.	-	.	Parent=spada_crp1160_chr4_03M_1
chr4	.	exon	3842890	3842965	.	-	.	Parent=spada_crp1160_chr4_03M_1
chr4	.	CDS	3842890	3842965	.	-	0	Parent=spada_crp1160_chr4_03M_1
chr4	.	CDS	3842691	3842803	.	-	2	Parent=spada_crp1160_chr4_03M_1
chr4	.	gene	3854689	3854983	.	-	.	ID=h0843.01
chr4	GeneWise_SplicePredictor Augustus_evidence	mRNA	3854689	3854983	.	-	.	ID=spada_crp1160_chr4_03M_2;Parent=h0843.01;Note=GeneWise_SplicePredictor Augustus_evidence
chr4	.	exon	3854689	3854801	.	-	.	Parent=spada_crp1160_chr4_03M_2
chr4	.	exon	3854908	3854983	.	-	.	Parent=spada_crp1160_chr4_03M_2
chr4	.	CDS	3854908	3854983	.	-	0	Parent=spada_crp1160_chr4_03M_2
chr4	.	CDS	3854689	3854801	.	-	2	Parent=spada_crp1160_chr4_03M_2
chr4	.	gene	22829340	22829638	.	+	.	ID=h0844.02
chr4	Augustus_evidence	mRNA	22829340	22829638	.	+	.	ID=spada_crp1160_chr4_22M_1;Parent=h0844.02;Note=Augustus_evidence
chr4	.	exon	22829340	22829433	.	+	.	Parent=spada_crp1160_chr4_22M_1
chr4	.	exon	22829538	22829638	.	+	.	Parent=spada_crp1160_chr4_22M_1
chr4	.	CDS	22829340	22829433	.	+	0	Parent=spada_crp1160_chr4_22M_1
chr4	.	CDS	22829538	22829638	.	+	2	Parent=spada_crp1160_chr4_22M_1
chr5	.	gene	20736990	20737415	.	+	.	ID=h0845.01
chr5	GeneWise_SplicePredictor Augustus_evidence	mRNA	20736990	20737415	.	+	.	ID=spada_crp1160_chr5_20M_1;Parent=h0845.01;Note=GeneWise_SplicePredictor Augustus_evidence
chr5	.	exon	20736990	20737062	.	+	.	Parent=spada_crp1160_chr5_20M_1
chr5	.	exon	20737306	20737415	.	+	.	Parent=spada_crp1160_chr5_20M_1
chr5	.	CDS	20736990	20737062	.	+	0	Parent=spada_crp1160_chr5_20M_1
chr5	.	CDS	20737306	20737415	.	+	2	Parent=spada_crp1160_chr5_20M_1
chr5	.	gene	20744125	20744550	.	+	.	ID=h0846.01
chr5	GeneWise_SplicePredictor Augustus_evidence	mRNA	20744125	20744550	.	+	.	ID=spada_crp1160_chr5_20M_2;Parent=h0846.01;Note=GeneWise_SplicePredictor Augustus_evidence
chr5	.	exon	20744125	20744197	.	+	.	Parent=spada_crp1160_chr5_20M_2
chr5	.	exon	20744441	20744550	.	+	.	Parent=spada_crp1160_chr5_20M_2
chr5	.	CDS	20744125	20744197	.	+	0	Parent=spada_crp1160_chr5_20M_2
chr5	.	CDS	20744441	20744550	.	+	2	Parent=spada_crp1160_chr5_20M_2
chr5	.	gene	20762707	20763132	.	+	.	ID=h0847.01
chr5	GeneWise_SplicePredictor Augustus_evidence	mRNA	20762707	20763132	.	+	.	ID=spada_crp1160_chr5_20M_3;Parent=h0847.01;Note=GeneWise_SplicePredictor Augustus_evidence
chr5	.	exon	20762707	20762779	.	+	.	Parent=spada_crp1160_chr5_20M_3
chr5	.	exon	20763023	20763132	.	+	.	Parent=spada_crp1160_chr5_20M_3
chr5	.	CDS	20762707	20762779	.	+	0	Parent=spada_crp1160_chr5_20M_3
chr5	.	CDS	20763023	20763132	.	+	2	Parent=spada_crp1160_chr5_20M_3
chr5	.	gene	20774218	20774484	.	+	.	ID=h0848.02
chr5	GeneWise_SplicePredictor Augustus_evidence	mRNA	20774218	20774484	.	+	.	ID=spada_crp1160_chr5_20M_4;Parent=h0848.02;Note=GeneWise_SplicePredictor Augustus_evidence
chr5	.	exon	20774218	20774290	.	+	.	Parent=spada_crp1160_chr5_20M_4
chr5	.	exon	20774390	20774484	.	+	.	Parent=spada_crp1160_chr5_20M_4
chr5	.	CDS	20774218	20774290	.	+	0	Parent=spada_crp1160_chr5_20M_4
chr5	.	CDS	20774390	20774484	.	+	2	Parent=spada_crp1160_chr5_20M_4
chr5	.	gene	22812059	22812333	.	+	.	ID=h0849.01
chr5	GeneWise_SplicePredictor Augustus_evidence	mRNA	22812059	22812333	.	+	.	ID=spada_crp1160_chr5_22M_1;Parent=h0849.01;Note=GeneWise_SplicePredictor Augustus_evidence
chr5	.	exon	22812059	22812119	.	+	.	Parent=spada_crp1160_chr5_22M_1
chr5	.	exon	22812221	22812333	.	+	.	Parent=spada_crp1160_chr5_22M_1
chr5	.	CDS	22812059	22812119	.	+	0	Parent=spada_crp1160_chr5_22M_1
chr5	.	CDS	22812221	22812333	.	+	2	Parent=spada_crp1160_chr5_22M_1
chr5	.	gene	23528893	23529228	.	-	.	ID=h0850.01
chr5	GeneWise_SplicePredictor Augustus_evidence	mRNA	23528893	23529228	.	-	.	ID=spada_crp1160_chr5_23M_1;Parent=h0850.01;Note=GeneWise_SplicePredictor Augustus_evidence
chr5	.	exon	23528893	23529050	.	-	.	Parent=spada_crp1160_chr5_23M_1
chr5	.	exon	23529153	23529228	.	-	.	Parent=spada_crp1160_chr5_23M_1
chr5	.	CDS	23529153	23529228	.	-	0	Parent=spada_crp1160_chr5_23M_1
chr5	.	CDS	23528893	23529050	.	-	2	Parent=spada_crp1160_chr5_23M_1
chr5	.	gene	24603091	24603394	.	+	.	ID=h0851.02
chr5	GeneWise_SplicePredictor Augustus_evidence	mRNA	24603091	24603394	.	+	.	ID=spada_crp1160_chr5_24M_1;Parent=h0851.02;Note=GeneWise_SplicePredictor Augustus_evidence
chr5	.	exon	24603091	24603166	.	+	.	Parent=spada_crp1160_chr5_24M_1
chr5	.	exon	24603252	24603394	.	+	.	Parent=spada_crp1160_chr5_24M_1
chr5	.	CDS	24603091	24603166	.	+	0	Parent=spada_crp1160_chr5_24M_1
chr5	.	CDS	24603252	24603394	.	+	2	Parent=spada_crp1160_chr5_24M_1
chr5	.	gene	24614262	24614555	.	+	.	ID=h0852.01
chr5	GeneWise_SplicePredictor	mRNA	24614262	24614555	.	+	.	ID=spada_crp1160_chr5_24M_2;Parent=h0852.01;Note=GeneWise_SplicePredictor
chr5	.	exon	24614262	24614337	.	+	.	Parent=spada_crp1160_chr5_24M_2
chr5	.	exon	24614422	24614555	.	+	.	Parent=spada_crp1160_chr5_24M_2
chr5	.	CDS	24614262	24614337	.	+	0	Parent=spada_crp1160_chr5_24M_2
chr5	.	CDS	24614422	24614555	.	+	2	Parent=spada_crp1160_chr5_24M_2
chr5	.	gene	31385766	31386066	.	+	.	ID=h0853.01
chr5	GeneWise_SplicePredictor	mRNA	31385766	31386066	.	+	.	ID=spada_crp1160_chr5_31M_1;Parent=h0853.01;Note=GeneWise_SplicePredictor
chr5	.	exon	31385766	31385847	.	+	.	Parent=spada_crp1160_chr5_31M_1
chr5	.	exon	31385957	31386066	.	+	.	Parent=spada_crp1160_chr5_31M_1
chr5	.	CDS	31385766	31385847	.	+	0	Parent=spada_crp1160_chr5_31M_1
chr5	.	CDS	31385957	31386066	.	+	2	Parent=spada_crp1160_chr5_31M_1
chr6	.	gene	5848046	5848306	.	-	.	ID=h0854.01
chr6	GeneWise_SplicePredictor Augustus_evidence	mRNA	5848046	5848306	.	-	.	ID=spada_crp1160_chr6_05M_1;Parent=h0854.01;Note=GeneWise_SplicePredictor Augustus_evidence
chr6	.	exon	5848046	5848143	.	-	.	Parent=spada_crp1160_chr6_05M_1
chr6	.	exon	5848234	5848306	.	-	.	Parent=spada_crp1160_chr6_05M_1
chr6	.	CDS	5848234	5848306	.	-	0	Parent=spada_crp1160_chr6_05M_1
chr6	.	CDS	5848046	5848143	.	-	2	Parent=spada_crp1160_chr6_05M_1
chr6	.	gene	5855126	5855290	.	-	.	ID=h0855.01
chr6	GeneWise_SplicePredictor Augustus_evidence	mRNA	5855126	5855290	.	-	.	ID=spada_crp1160_chr6_05M_2;Parent=h0855.01;Note=GeneWise_SplicePredictor Augustus_evidence
chr6	.	exon	5855126	5855290	.	-	.	Parent=spada_crp1160_chr6_05M_2
chr6	.	CDS	5855126	5855290	.	-	0	Parent=spada_crp1160_chr6_05M_2
chr6	.	gene	5895802	5896067	.	+	.	ID=h0856.01
chr6	GeneWise_SplicePredictor Augustus_evidence	mRNA	5895802	5896067	.	+	.	ID=spada_crp1160_chr6_05M_3;Parent=h0856.01;Note=GeneWise_SplicePredictor Augustus_evidence
chr6	.	exon	5895802	5895874	.	+	.	Parent=spada_crp1160_chr6_05M_3
chr6	.	exon	5895967	5896067	.	+	.	Parent=spada_crp1160_chr6_05M_3
chr6	.	CDS	5895802	5895874	.	+	0	Parent=spada_crp1160_chr6_05M_3
chr6	.	CDS	5895967	5896067	.	+	2	Parent=spada_crp1160_chr6_05M_3
chr6	.	gene	5901491	5901750	.	+	.	ID=h0857.01
chr6	GeneWise_SplicePredictor Augustus_evidence	mRNA	5901491	5901750	.	+	.	ID=spada_crp1160_chr6_05M_4;Parent=h0857.01;Note=GeneWise_SplicePredictor Augustus_evidence
chr6	.	exon	5901491	5901563	.	+	.	Parent=spada_crp1160_chr6_05M_4
chr6	.	exon	5901656	5901750	.	+	.	Parent=spada_crp1160_chr6_05M_4
chr6	.	CDS	5901491	5901563	.	+	0	Parent=spada_crp1160_chr6_05M_4
chr6	.	CDS	5901656	5901750	.	+	2	Parent=spada_crp1160_chr6_05M_4
chr7	.	gene	17614521	17614694	.	-	.	ID=h0859.01
chr7	GeneWise_SplicePredictor Augustus_evidence	mRNA	17614521	17614694	.	-	.	ID=spada_crp1160_chr7_17M_1;Parent=h0859.01;Note=GeneWise_SplicePredictor Augustus_evidence
chr7	.	exon	17614521	17614694	.	-	.	Parent=spada_crp1160_chr7_17M_1
chr7	.	CDS	17614521	17614694	.	-	0	Parent=spada_crp1160_chr7_17M_1
chr7	.	gene	18633331	18633549	.	+	.	ID=h0860.03
chr7	GeneWise_SplicePredictor Augustus_evidence	mRNA	18633331	18633549	.	+	.	ID=spada_crp1160_chr7_18M_1;Parent=h0860.03;Note=GeneWise_SplicePredictor Augustus_evidence
chr7	.	exon	18633331	18633549	.	+	.	Parent=spada_crp1160_chr7_18M_1
chr7	.	CDS	18633331	18633549	.	+	0	Parent=spada_crp1160_chr7_18M_1
chr7	.	gene	18636584	18636799	.	+	.	ID=h0861.01
chr7	GeneWise_SplicePredictor Augustus_evidence	mRNA	18636584	18636799	.	+	.	ID=spada_crp1160_chr7_18M_2;Parent=h0861.01;Note=GeneWise_SplicePredictor Augustus_evidence
chr7	.	exon	18636584	18636799	.	+	.	Parent=spada_crp1160_chr7_18M_2
chr7	.	CDS	18636584	18636799	.	+	0	Parent=spada_crp1160_chr7_18M_2
chr7	.	gene	18670864	18671037	.	+	.	ID=h0862.01
chr7	GeneWise_SplicePredictor Augustus_evidence	mRNA	18670864	18671037	.	+	.	ID=spada_crp1160_chr7_18M_3;Parent=h0862.01;Note=GeneWise_SplicePredictor Augustus_evidence
chr7	.	exon	18670864	18671037	.	+	.	Parent=spada_crp1160_chr7_18M_3
chr7	.	CDS	18670864	18671037	.	+	0	Parent=spada_crp1160_chr7_18M_3
chrU	.	gene	5568974	5569254	.	+	.	ID=h0865.01
chrU	GeneWise_SplicePredictor	mRNA	5568974	5569254	.	+	.	ID=spada_crp1160_chrU_005M_1;Parent=h0865.01;Note=GeneWise_SplicePredictor
chrU	.	exon	5568974	5569040	.	+	.	Parent=spada_crp1160_chrU_005M_1
chrU	.	exon	5569142	5569254	.	+	.	Parent=spada_crp1160_chrU_005M_1
chrU	.	CDS	5568974	5569040	.	+	0	Parent=spada_crp1160_chrU_005M_1
chrU	.	CDS	5569142	5569254	.	+	2	Parent=spada_crp1160_chrU_005M_1
chrU	.	gene	125037427	125037674	.	+	.	ID=h0870.01
chrU	GeneWise_SplicePredictor Augustus_evidence	mRNA	125037427	125037674	.	+	.	ID=spada_crp1160_chrU_125M_1;Parent=h0870.01;Note=GeneWise_SplicePredictor Augustus_evidence
chrU	.	exon	125037427	125037472	.	+	.	Parent=spada_crp1160_chrU_125M_1
chrU	.	exon	125037577	125037674	.	+	.	Parent=spada_crp1160_chrU_125M_1
chrU	.	CDS	125037427	125037472	.	+	0	Parent=spada_crp1160_chrU_125M_1
chrU	.	CDS	125037577	125037674	.	+	2	Parent=spada_crp1160_chrU_125M_1
chrU	.	gene	142136000	142136314	.	+	.	ID=h0871.01
chrU	GeneWise_SplicePredictor Augustus_evidence	mRNA	142136000	142136314	.	+	.	ID=spada_crp1160_chrU_142M_1;Parent=h0871.01;Note=GeneWise_SplicePredictor Augustus_evidence
chrU	.	exon	142136000	142136072	.	+	.	Parent=spada_crp1160_chrU_142M_1
chrU	.	exon	142136175	142136314	.	+	.	Parent=spada_crp1160_chrU_142M_1
chrU	.	CDS	142136000	142136072	.	+	0	Parent=spada_crp1160_chrU_142M_1
chrU	.	CDS	142136175	142136314	.	+	2	Parent=spada_crp1160_chrU_142M_1
chrU	.	gene	159952790	159953069	.	+	.	ID=h0873.01
chrU	GeneWise_SplicePredictor Augustus_evidence	mRNA	159952790	159953069	.	+	.	ID=spada_crp1160_chrU_159M_1;Parent=h0873.01;Note=GeneWise_SplicePredictor Augustus_evidence
chrU	.	exon	159952790	159952862	.	+	.	Parent=spada_crp1160_chrU_159M_1
chrU	.	exon	159952969	159953069	.	+	.	Parent=spada_crp1160_chrU_159M_1
chrU	.	CDS	159952790	159952862	.	+	0	Parent=spada_crp1160_chrU_159M_1
chrU	.	CDS	159952969	159953069	.	+	2	Parent=spada_crp1160_chrU_159M_1
chr3	.	gene	10899364	10899667	.	-	.	ID=h0877.01
chr3	GeneWise_SplicePredictor Augustus_evidence	mRNA	10899364	10899667	.	-	.	ID=spada_crp1170_chr3_10M_1;Parent=h0877.01;Note=GeneWise_SplicePredictor Augustus_evidence
chr3	.	exon	10899364	10899494	.	-	.	Parent=spada_crp1170_chr3_10M_1
chr3	.	exon	10899592	10899667	.	-	.	Parent=spada_crp1170_chr3_10M_1
chr3	.	CDS	10899592	10899667	.	-	0	Parent=spada_crp1170_chr3_10M_1
chr3	.	CDS	10899364	10899494	.	-	2	Parent=spada_crp1170_chr3_10M_1
chr3	.	gene	10911399	10911705	.	-	.	ID=h0878.01
chr3	GeneWise_SplicePredictor Augustus_evidence	mRNA	10911399	10911705	.	-	.	ID=spada_crp1170_chr3_10M_2;Parent=h0878.01;Note=GeneWise_SplicePredictor Augustus_evidence
chr3	.	exon	10911399	10911529	.	-	.	Parent=spada_crp1170_chr3_10M_2
chr3	.	exon	10911630	10911705	.	-	.	Parent=spada_crp1170_chr3_10M_2
chr3	.	CDS	10911630	10911705	.	-	0	Parent=spada_crp1170_chr3_10M_2
chr3	.	CDS	10911399	10911529	.	-	2	Parent=spada_crp1170_chr3_10M_2
chr3	.	gene	10919972	10920257	.	-	.	ID=h0879.01
chr3	GeneWise_SplicePredictor Augustus_evidence	mRNA	10919972	10920257	.	-	.	ID=spada_crp1170_chr3_10M_3;Parent=h0879.01;Note=GeneWise_SplicePredictor Augustus_evidence
chr3	.	exon	10919972	10920084	.	-	.	Parent=spada_crp1170_chr3_10M_3
chr3	.	exon	10920182	10920257	.	-	.	Parent=spada_crp1170_chr3_10M_3
chr3	.	CDS	10920182	10920257	.	-	0	Parent=spada_crp1170_chr3_10M_3
chr3	.	CDS	10919972	10920084	.	-	2	Parent=spada_crp1170_chr3_10M_3
chr3	.	gene	18822747	18822854	.	+	.	ID=h0880.02
chr3	GeneWise_SplicePredictor	mRNA	18822747	18822854	.	+	.	ID=spada_crp1170_chr3_18M_1;Parent=h0880.02;Note=GeneWise_SplicePredictor
chr3	.	exon	18822747	18822854	.	+	.	Parent=spada_crp1170_chr3_18M_1
chr3	.	CDS	18822747	18822854	.	+	0	Parent=spada_crp1170_chr3_18M_1
chr4	.	gene	3837267	3837536	.	-	.	ID=h0885.01
chr4	GeneWise_SplicePredictor Augustus_evidence	mRNA	3837267	3837536	.	-	.	ID=spada_crp1170_chr4_03M_1;Parent=h0885.01;Note=GeneWise_SplicePredictor Augustus_evidence
chr4	.	exon	3837267	3837364	.	-	.	Parent=spada_crp1170_chr4_03M_1
chr4	.	exon	3837461	3837536	.	-	.	Parent=spada_crp1170_chr4_03M_1
chr4	.	CDS	3837461	3837536	.	-	0	Parent=spada_crp1170_chr4_03M_1
chr4	.	CDS	3837267	3837364	.	-	2	Parent=spada_crp1170_chr4_03M_1
chr7	.	gene	16993893	16994084	.	+	.	ID=h0888.01
chr7	GeneWise_SplicePredictor Augustus_evidence	mRNA	16993893	16994084	.	+	.	ID=spada_crp1170_chr7_16M_1;Parent=h0888.01;Note=GeneWise_SplicePredictor Augustus_evidence
chr7	.	exon	16993893	16994084	.	+	.	Parent=spada_crp1170_chr7_16M_1
chr7	.	CDS	16993893	16994084	.	+	0	Parent=spada_crp1170_chr7_16M_1
chr8	.	gene	13219238	13219551	.	+	.	ID=h0889.03
chr8	GeneWise_SplicePredictor	mRNA	13219238	13219551	.	+	.	ID=spada_crp1170_chr8_13M_1;Parent=h0889.03;Note=GeneWise_SplicePredictor
chr8	.	exon	13219238	13219303	.	+	.	Parent=spada_crp1170_chr8_13M_1
chr8	.	exon	13219342	13219551	.	+	.	Parent=spada_crp1170_chr8_13M_1
chr8	.	CDS	13219238	13219303	.	+	0	Parent=spada_crp1170_chr8_13M_1
chr8	.	CDS	13219342	13219551	.	+	0	Parent=spada_crp1170_chr8_13M_1
chrT	.	gene	1422914	1423108	.	+	.	ID=h0892.02
chrT	GeneWise_SplicePredictor Augustus_evidence	mRNA	1422914	1423108	.	+	.	ID=spada_crp1170_chrT_01M_1;Parent=h0892.02;Note=GeneWise_SplicePredictor Augustus_evidence
chrT	.	exon	1422914	1423108	.	+	.	Parent=spada_crp1170_chrT_01M_1
chrT	.	CDS	1422914	1423108	.	+	0	Parent=spada_crp1170_chrT_01M_1
chrU	.	gene	109851172	109851404	.	-	.	ID=h0896.04
chrU	Augustus_evidence	mRNA	109851172	109851404	.	-	.	ID=spada_crp1170_chrU_109M_1;Parent=h0896.04;Note=Augustus_evidence
chrU	.	exon	109851172	109851209	.	-	.	Parent=spada_crp1170_chrU_109M_1
chrU	.	exon	109851311	109851404	.	-	.	Parent=spada_crp1170_chrU_109M_1
chrU	.	CDS	109851311	109851404	.	-	0	Parent=spada_crp1170_chrU_109M_1
chrU	.	CDS	109851172	109851209	.	-	2	Parent=spada_crp1170_chrU_109M_1
chr2	.	gene	25321409	25321682	.	-	.	ID=h0900.01
chr2	GeneWise_SplicePredictor Augustus_evidence	mRNA	25321409	25321682	.	-	.	ID=spada_crp1180_chr2_25M_1;Parent=h0900.01;Note=GeneWise_SplicePredictor Augustus_evidence
chr2	.	exon	25321409	25321506	.	-	.	Parent=spada_crp1180_chr2_25M_1
chr2	.	exon	25321610	25321682	.	-	.	Parent=spada_crp1180_chr2_25M_1
chr2	.	CDS	25321610	25321682	.	-	0	Parent=spada_crp1180_chr2_25M_1
chr2	.	CDS	25321409	25321506	.	-	2	Parent=spada_crp1180_chr2_25M_1
chr7	.	gene	7599317	7599606	.	+	.	ID=h0901.03
chr7	GeneWise_SplicePredictor Augustus_evidence	mRNA	7599317	7599606	.	+	.	ID=spada_crp1180_chr7_07M_1;Parent=h0901.03;Note=GeneWise_SplicePredictor Augustus_evidence
chr7	.	exon	7599317	7599389	.	+	.	Parent=spada_crp1180_chr7_07M_1
chr7	.	exon	7599485	7599606	.	+	.	Parent=spada_crp1180_chr7_07M_1
chr7	.	CDS	7599317	7599389	.	+	0	Parent=spada_crp1180_chr7_07M_1
chr7	.	CDS	7599485	7599606	.	+	2	Parent=spada_crp1180_chr7_07M_1
chr7	.	gene	7605729	7606764	.	+	.	ID=h0902.02
chr7	GeneWise_SplicePredictor Augustus_evidence	mRNA	7605729	7606764	.	+	.	ID=spada_crp1180_chr7_07M_2;Parent=h0902.02;Note=GeneWise_SplicePredictor Augustus_evidence
chr7	.	exon	7605729	7605801	.	+	.	Parent=spada_crp1180_chr7_07M_2
chr7	.	exon	7606637	7606764	.	+	.	Parent=spada_crp1180_chr7_07M_2
chr7	.	CDS	7605729	7605801	.	+	0	Parent=spada_crp1180_chr7_07M_2
chr7	.	CDS	7606637	7606764	.	+	2	Parent=spada_crp1180_chr7_07M_2
chr7	.	gene	7620821	7621625	.	+	.	ID=h0903.03
chr7	GeneWise_SplicePredictor Augustus_evidence	mRNA	7620821	7621625	.	+	.	ID=spada_crp1180_chr7_07M_3;Parent=h0903.03;Note=GeneWise_SplicePredictor Augustus_evidence
chr7	.	exon	7620821	7620893	.	+	.	Parent=spada_crp1180_chr7_07M_3
chr7	.	exon	7621501	7621625	.	+	.	Parent=spada_crp1180_chr7_07M_3
chr7	.	CDS	7620821	7620893	.	+	0	Parent=spada_crp1180_chr7_07M_3
chr7	.	CDS	7621501	7621625	.	+	2	Parent=spada_crp1180_chr7_07M_3
chr7	.	gene	7625219	7625508	.	+	.	ID=h0904.02
chr7	Augustus_evidence	mRNA	7625219	7625508	.	+	.	ID=spada_crp1180_chr7_07M_4;Parent=h0904.02;Note=Augustus_evidence
chr7	.	exon	7625219	7625291	.	+	.	Parent=spada_crp1180_chr7_07M_4
chr7	.	exon	7625384	7625508	.	+	.	Parent=spada_crp1180_chr7_07M_4
chr7	.	CDS	7625219	7625291	.	+	0	Parent=spada_crp1180_chr7_07M_4
chr7	.	CDS	7625384	7625508	.	+	2	Parent=spada_crp1180_chr7_07M_4
chr7	.	gene	7643843	7644150	.	+	.	ID=h0905.02
chr7	Augustus_evidence	mRNA	7643843	7644150	.	+	.	ID=spada_crp1180_chr7_07M_5;Parent=h0905.02;Note=Augustus_evidence
chr7	.	exon	7643843	7643915	.	+	.	Parent=spada_crp1180_chr7_07M_5
chr7	.	exon	7644008	7644150	.	+	.	Parent=spada_crp1180_chr7_07M_5
chr7	.	CDS	7643843	7643915	.	+	0	Parent=spada_crp1180_chr7_07M_5
chr7	.	CDS	7644008	7644150	.	+	2	Parent=spada_crp1180_chr7_07M_5
chr7	.	gene	7675552	7675859	.	+	.	ID=h0906.02
chr7	Augustus_evidence	mRNA	7675552	7675859	.	+	.	ID=spada_crp1180_chr7_07M_6;Parent=h0906.02;Note=Augustus_evidence
chr7	.	exon	7675552	7675624	.	+	.	Parent=spada_crp1180_chr7_07M_6
chr7	.	exon	7675717	7675859	.	+	.	Parent=spada_crp1180_chr7_07M_6
chr7	.	CDS	7675552	7675624	.	+	0	Parent=spada_crp1180_chr7_07M_6
chr7	.	CDS	7675717	7675859	.	+	2	Parent=spada_crp1180_chr7_07M_6
chrU	.	gene	66212738	66213045	.	-	.	ID=h0913.02
chrU	Augustus_evidence	mRNA	66212738	66213045	.	-	.	ID=spada_crp1180_chrU_066M_1;Parent=h0913.02;Note=Augustus_evidence
chrU	.	exon	66212738	66212880	.	-	.	Parent=spada_crp1180_chrU_066M_1
chrU	.	exon	66212973	66213045	.	-	.	Parent=spada_crp1180_chrU_066M_1
chrU	.	CDS	66212973	66213045	.	-	0	Parent=spada_crp1180_chrU_066M_1
chrU	.	CDS	66212738	66212880	.	-	2	Parent=spada_crp1180_chrU_066M_1
chr0	.	gene	5980260	5980560	.	-	.	ID=h0917.02
chr0	GeneWise_SplicePredictor Augustus_evidence	mRNA	5980260	5980560	.	-	.	ID=spada_crp1190_chr0_05M_1;Parent=h0917.02;Note=GeneWise_SplicePredictor Augustus_evidence
chr0	.	exon	5980260	5980390	.	-	.	Parent=spada_crp1190_chr0_05M_1
chr0	.	exon	5980485	5980560	.	-	.	Parent=spada_crp1190_chr0_05M_1
chr0	.	CDS	5980485	5980560	.	-	0	Parent=spada_crp1190_chr0_05M_1
chr0	.	CDS	5980260	5980390	.	-	2	Parent=spada_crp1190_chr0_05M_1
chr0	.	gene	22935917	22936176	.	+	.	ID=h0919.01
chr0	GeneWise_SplicePredictor Augustus_evidence	mRNA	22935917	22936176	.	+	.	ID=spada_crp1190_chr0_22M_1;Parent=h0919.01;Note=GeneWise_SplicePredictor Augustus_evidence
chr0	.	exon	22935917	22935986	.	+	.	Parent=spada_crp1190_chr0_22M_1
chr0	.	exon	22936079	22936176	.	+	.	Parent=spada_crp1190_chr0_22M_1
chr0	.	CDS	22935917	22935986	.	+	0	Parent=spada_crp1190_chr0_22M_1
chr0	.	CDS	22936079	22936176	.	+	2	Parent=spada_crp1190_chr0_22M_1
chr0	.	gene	24163454	24163736	.	+	.	ID=h0920.01
chr0	GeneWise_SplicePredictor Augustus_evidence	mRNA	24163454	24163736	.	+	.	ID=spada_crp1190_chr0_24M_1;Parent=h0920.01;Note=GeneWise_SplicePredictor Augustus_evidence
chr0	.	exon	24163454	24163529	.	+	.	Parent=spada_crp1190_chr0_24M_1
chr0	.	exon	24163615	24163736	.	+	.	Parent=spada_crp1190_chr0_24M_1
chr0	.	CDS	24163454	24163529	.	+	0	Parent=spada_crp1190_chr0_24M_1
chr0	.	CDS	24163615	24163736	.	+	2	Parent=spada_crp1190_chr0_24M_1
chr1	.	gene	11827623	11827924	.	-	.	ID=h0921.03
chr1	GeneWise_SplicePredictor Augustus_evidence	mRNA	11827623	11827924	.	-	.	ID=spada_crp1190_chr1_11M_1;Parent=h0921.03;Note=GeneWise_SplicePredictor Augustus_evidence
chr1	.	exon	11827623	11827747	.	-	.	Parent=spada_crp1190_chr1_11M_1
chr1	.	exon	11827849	11827924	.	-	.	Parent=spada_crp1190_chr1_11M_1
chr1	.	CDS	11827849	11827924	.	-	0	Parent=spada_crp1190_chr1_11M_1
chr1	.	CDS	11827623	11827747	.	-	2	Parent=spada_crp1190_chr1_11M_1
chr1	.	gene	13810830	13811108	.	-	.	ID=h0922.01
chr1	GeneWise_SplicePredictor Augustus_evidence	mRNA	13810830	13811108	.	-	.	ID=spada_crp1190_chr1_13M_1;Parent=h0922.01;Note=GeneWise_SplicePredictor Augustus_evidence
chr1	.	exon	13810830	13810927	.	-	.	Parent=spada_crp1190_chr1_13M_1
chr1	.	exon	13811033	13811108	.	-	.	Parent=spada_crp1190_chr1_13M_1
chr1	.	CDS	13811033	13811108	.	-	0	Parent=spada_crp1190_chr1_13M_1
chr1	.	CDS	13810830	13810927	.	-	2	Parent=spada_crp1190_chr1_13M_1
chr2	.	gene	16719235	16719492	.	+	.	ID=h0924.01
chr2	GeneWise_SplicePredictor Augustus_evidence	mRNA	16719235	16719492	.	+	.	ID=spada_crp1190_chr2_16M_1;Parent=h0924.01;Note=GeneWise_SplicePredictor Augustus_evidence
chr2	.	exon	16719235	16719310	.	+	.	Parent=spada_crp1190_chr2_16M_1
chr2	.	exon	16719383	16719492	.	+	.	Parent=spada_crp1190_chr2_16M_1
chr2	.	CDS	16719235	16719310	.	+	0	Parent=spada_crp1190_chr2_16M_1
chr2	.	CDS	16719383	16719492	.	+	2	Parent=spada_crp1190_chr2_16M_1
chr2	.	gene	17347138	17347405	.	-	.	ID=h0925.02
chr2	GeneWise_SplicePredictor Augustus_evidence	mRNA	17347138	17347405	.	-	.	ID=spada_crp1190_chr2_17M_1;Parent=h0925.02;Note=GeneWise_SplicePredictor Augustus_evidence
chr2	.	exon	17347138	17347235	.	-	.	Parent=spada_crp1190_chr2_17M_1
chr2	.	exon	17347336	17347405	.	-	.	Parent=spada_crp1190_chr2_17M_1
chr2	.	CDS	17347336	17347405	.	-	0	Parent=spada_crp1190_chr2_17M_1
chr2	.	CDS	17347138	17347235	.	-	2	Parent=spada_crp1190_chr2_17M_1
chr2	.	gene	17532703	17532974	.	-	.	ID=h0927.02
chr2	GeneWise_SplicePredictor Augustus_evidence	mRNA	17532703	17532974	.	-	.	ID=spada_crp1190_chr2_17M_2;Parent=h0927.02;Note=GeneWise_SplicePredictor Augustus_evidence
chr2	.	exon	17532703	17532797	.	-	.	Parent=spada_crp1190_chr2_17M_2
chr2	.	exon	17532899	17532974	.	-	.	Parent=spada_crp1190_chr2_17M_2
chr2	.	CDS	17532899	17532974	.	-	0	Parent=spada_crp1190_chr2_17M_2
chr2	.	CDS	17532703	17532797	.	-	2	Parent=spada_crp1190_chr2_17M_2
chr2	.	gene	17568163	17568434	.	+	.	ID=h0928.02
chr2	GeneWise_SplicePredictor Augustus_evidence	mRNA	17568163	17568434	.	+	.	ID=spada_crp1190_chr2_17M_3;Parent=h0928.02;Note=GeneWise_SplicePredictor Augustus_evidence
chr2	.	exon	17568163	17568238	.	+	.	Parent=spada_crp1190_chr2_17M_3
chr2	.	exon	17568340	17568434	.	+	.	Parent=spada_crp1190_chr2_17M_3
chr2	.	CDS	17568163	17568238	.	+	0	Parent=spada_crp1190_chr2_17M_3
chr2	.	CDS	17568340	17568434	.	+	2	Parent=spada_crp1190_chr2_17M_3
chr2	.	gene	19212285	19212497	.	+	.	ID=h0929.01
chr2	GeneWise_SplicePredictor Augustus_evidence	mRNA	19212285	19212497	.	+	.	ID=spada_crp1190_chr2_19M_1;Parent=h0929.01;Note=GeneWise_SplicePredictor Augustus_evidence
chr2	.	exon	19212285	19212497	.	+	.	Parent=spada_crp1190_chr2_19M_1
chr2	.	CDS	19212285	19212497	.	+	0	Parent=spada_crp1190_chr2_19M_1
chr2	.	gene	19298349	19298622	.	+	.	ID=h0930.01
chr2	GeneWise_SplicePredictor Augustus_evidence	mRNA	19298349	19298622	.	+	.	ID=spada_crp1190_chr2_19M_2;Parent=h0930.01;Note=GeneWise_SplicePredictor Augustus_evidence
chr2	.	exon	19298349	19298424	.	+	.	Parent=spada_crp1190_chr2_19M_2
chr2	.	exon	19298516	19298622	.	+	.	Parent=spada_crp1190_chr2_19M_2
chr2	.	CDS	19298349	19298424	.	+	0	Parent=spada_crp1190_chr2_19M_2
chr2	.	CDS	19298516	19298622	.	+	2	Parent=spada_crp1190_chr2_19M_2
chr2	.	gene	19813398	19813675	.	-	.	ID=h0931.01
chr2	GeneWise_SplicePredictor Augustus_evidence	mRNA	19813398	19813675	.	-	.	ID=spada_crp1190_chr2_19M_3;Parent=h0931.01;Note=GeneWise_SplicePredictor Augustus_evidence
chr2	.	exon	19813398	19813501	.	-	.	Parent=spada_crp1190_chr2_19M_3
chr2	.	exon	19813603	19813675	.	-	.	Parent=spada_crp1190_chr2_19M_3
chr2	.	CDS	19813603	19813675	.	-	0	Parent=spada_crp1190_chr2_19M_3
chr2	.	CDS	19813398	19813501	.	-	2	Parent=spada_crp1190_chr2_19M_3
chr2	.	gene	20045071	20045390	.	+	.	ID=h0932.02
chr2	GeneWise_SplicePredictor Augustus_evidence	mRNA	20045071	20045390	.	+	.	ID=spada_crp1190_chr2_20M_1;Parent=h0932.02;Note=GeneWise_SplicePredictor Augustus_evidence
chr2	.	exon	20045071	20045140	.	+	.	Parent=spada_crp1190_chr2_20M_1
chr2	.	exon	20045296	20045390	.	+	.	Parent=spada_crp1190_chr2_20M_1
chr2	.	CDS	20045071	20045140	.	+	0	Parent=spada_crp1190_chr2_20M_1
chr2	.	CDS	20045296	20045390	.	+	2	Parent=spada_crp1190_chr2_20M_1
chr2	.	gene	21472247	21472527	.	-	.	ID=h0934.03
chr2	Augustus_evidence	mRNA	21472247	21472527	.	-	.	ID=spada_crp1190_chr2_21M_1;Parent=h0934.03;Note=Augustus_evidence
chr2	.	exon	21472247	21472350	.	-	.	Parent=spada_crp1190_chr2_21M_1
chr2	.	exon	21472458	21472527	.	-	.	Parent=spada_crp1190_chr2_21M_1
chr2	.	CDS	21472458	21472527	.	-	0	Parent=spada_crp1190_chr2_21M_1
chr2	.	CDS	21472247	21472350	.	-	2	Parent=spada_crp1190_chr2_21M_1
chr3	.	gene	5591146	5591479	.	+	.	ID=h0935.01
chr3	GeneWise_SplicePredictor Augustus_evidence	mRNA	5591146	5591479	.	+	.	ID=spada_crp1190_chr3_05M_1;Parent=h0935.01;Note=GeneWise_SplicePredictor Augustus_evidence
chr3	.	exon	5591146	5591227	.	+	.	Parent=spada_crp1190_chr3_05M_1
chr3	.	exon	5591343	5591479	.	+	.	Parent=spada_crp1190_chr3_05M_1
chr3	.	CDS	5591146	5591227	.	+	0	Parent=spada_crp1190_chr3_05M_1
chr3	.	CDS	5591343	5591479	.	+	2	Parent=spada_crp1190_chr3_05M_1
chr3	.	gene	8510099	8511281	.	-	.	ID=h0936.02
chr3	Augustus_evidence	mRNA	8510099	8511281	.	-	.	ID=spada_crp1190_chr3_08M_1;Parent=h0936.02;Note=Augustus_evidence
chr3	.	exon	8510099	8510282	.	-	.	Parent=spada_crp1190_chr3_08M_1
chr3	.	exon	8511070	8511281	.	-	.	Parent=spada_crp1190_chr3_08M_1
chr3	.	CDS	8511070	8511281	.	-	0	Parent=spada_crp1190_chr3_08M_1
chr3	.	CDS	8510099	8510282	.	-	1	Parent=spada_crp1190_chr3_08M_1
chr3	.	gene	8529373	8529612	.	-	.	ID=h0937.01
chr3	GeneWise_SplicePredictor Augustus_evidence	mRNA	8529373	8529612	.	-	.	ID=spada_crp1190_chr3_08M_2;Parent=h0937.01;Note=GeneWise_SplicePredictor Augustus_evidence
chr3	.	exon	8529373	8529612	.	-	.	Parent=spada_crp1190_chr3_08M_2
chr3	.	CDS	8529373	8529612	.	-	0	Parent=spada_crp1190_chr3_08M_2
chr3	.	gene	9063962	9064231	.	-	.	ID=h0938.01
chr3	GeneWise_SplicePredictor Augustus_evidence	mRNA	9063962	9064231	.	-	.	ID=spada_crp1190_chr3_09M_1;Parent=h0938.01;Note=GeneWise_SplicePredictor Augustus_evidence
chr3	.	exon	9063962	9064050	.	-	.	Parent=spada_crp1190_chr3_09M_1
chr3	.	exon	9064156	9064231	.	-	.	Parent=spada_crp1190_chr3_09M_1
chr3	.	CDS	9064156	9064231	.	-	0	Parent=spada_crp1190_chr3_09M_1
chr3	.	CDS	9063962	9064050	.	-	2	Parent=spada_crp1190_chr3_09M_1
chr3	.	gene	10483491	10483758	.	+	.	ID=h0939.01
chr3	GeneWise_SplicePredictor	mRNA	10483491	10483758	.	+	.	ID=spada_crp1190_chr3_10M_1;Parent=h0939.01;Note=GeneWise_SplicePredictor
chr3	.	exon	10483491	10483566	.	+	.	Parent=spada_crp1190_chr3_10M_1
chr3	.	exon	10483664	10483758	.	+	.	Parent=spada_crp1190_chr3_10M_1
chr3	.	CDS	10483491	10483566	.	+	0	Parent=spada_crp1190_chr3_10M_1
chr3	.	CDS	10483664	10483758	.	+	2	Parent=spada_crp1190_chr3_10M_1
chr3	.	gene	10486661	10486901	.	+	.	ID=h0940.01
chr3	GeneWise_SplicePredictor Augustus_evidence	mRNA	10486661	10486901	.	+	.	ID=spada_crp1190_chr3_10M_2;Parent=h0940.01;Note=GeneWise_SplicePredictor Augustus_evidence
chr3	.	exon	10486661	10486739	.	+	.	Parent=spada_crp1190_chr3_10M_2
chr3	.	exon	10486831	10486901	.	+	.	Parent=spada_crp1190_chr3_10M_2
chr3	.	CDS	10486661	10486739	.	+	0	Parent=spada_crp1190_chr3_10M_2
chr3	.	CDS	10486831	10486901	.	+	2	Parent=spada_crp1190_chr3_10M_2
chr3	.	gene	10567708	10567973	.	+	.	ID=h0941.01
chr3	GeneWise_SplicePredictor Augustus_evidence	mRNA	10567708	10567973	.	+	.	ID=spada_crp1190_chr3_10M_3;Parent=h0941.01;Note=GeneWise_SplicePredictor Augustus_evidence
chr3	.	exon	10567708	10567786	.	+	.	Parent=spada_crp1190_chr3_10M_3
chr3	.	exon	10567876	10567973	.	+	.	Parent=spada_crp1190_chr3_10M_3
chr3	.	CDS	10567708	10567786	.	+	0	Parent=spada_crp1190_chr3_10M_3
chr3	.	CDS	10567876	10567973	.	+	2	Parent=spada_crp1190_chr3_10M_3
chr3	.	gene	10889381	10889671	.	-	.	ID=h0942.01
chr3	GeneWise_SplicePredictor Augustus_evidence	mRNA	10889381	10889671	.	-	.	ID=spada_crp1190_chr3_10M_4;Parent=h0942.01;Note=GeneWise_SplicePredictor Augustus_evidence
chr3	.	exon	10889381	10889520	.	-	.	Parent=spada_crp1190_chr3_10M_4
chr3	.	exon	10889596	10889671	.	-	.	Parent=spada_crp1190_chr3_10M_4
chr3	.	CDS	10889596	10889671	.	-	0	Parent=spada_crp1190_chr3_10M_4
chr3	.	CDS	10889381	10889520	.	-	2	Parent=spada_crp1190_chr3_10M_4
chr3	.	gene	10894409	10894876	.	-	.	ID=h0943.01
chr3	GeneWise_SplicePredictor Augustus_evidence	mRNA	10894409	10894876	.	-	.	ID=spada_crp1190_chr3_10M_5;Parent=h0943.01;Note=GeneWise_SplicePredictor Augustus_evidence
chr3	.	exon	10894409	10894542	.	-	.	Parent=spada_crp1190_chr3_10M_5
chr3	.	exon	10894801	10894876	.	-	.	Parent=spada_crp1190_chr3_10M_5
chr3	.	CDS	10894801	10894876	.	-	0	Parent=spada_crp1190_chr3_10M_5
chr3	.	CDS	10894409	10894542	.	-	2	Parent=spada_crp1190_chr3_10M_5
chr3	.	gene	16367309	16367636	.	+	.	ID=h0944.01
chr3	GeneWise_SplicePredictor Augustus_evidence	mRNA	16367309	16367636	.	+	.	ID=spada_crp1190_chr3_16M_1;Parent=h0944.01;Note=GeneWise_SplicePredictor Augustus_evidence
chr3	.	exon	16367309	16367399	.	+	.	Parent=spada_crp1190_chr3_16M_1
chr3	.	exon	16367533	16367636	.	+	.	Parent=spada_crp1190_chr3_16M_1
chr3	.	CDS	16367309	16367399	.	+	0	Parent=spada_crp1190_chr3_16M_1
chr3	.	CDS	16367533	16367636	.	+	2	Parent=spada_crp1190_chr3_16M_1
chr3	.	gene	19893852	19894119	.	+	.	ID=h0945.02
chr3	GeneWise_SplicePredictor Augustus_evidence	mRNA	19893852	19894119	.	+	.	ID=spada_crp1190_chr3_19M_1;Parent=h0945.02;Note=GeneWise_SplicePredictor Augustus_evidence
chr3	.	exon	19893852	19893939	.	+	.	Parent=spada_crp1190_chr3_19M_1
chr3	.	exon	19894019	19894119	.	+	.	Parent=spada_crp1190_chr3_19M_1
chr3	.	CDS	19893852	19893939	.	+	0	Parent=spada_crp1190_chr3_19M_1
chr3	.	CDS	19894019	19894119	.	+	2	Parent=spada_crp1190_chr3_19M_1
chr3	.	gene	19917265	19917578	.	-	.	ID=h0946.02
chr3	Augustus_evidence	mRNA	19917265	19917578	.	-	.	ID=spada_crp1190_chr3_19M_2;Parent=h0946.02;Note=Augustus_evidence
chr3	.	exon	19917265	19917398	.	-	.	Parent=spada_crp1190_chr3_19M_2
chr3	.	exon	19917503	19917578	.	-	.	Parent=spada_crp1190_chr3_19M_2
chr3	.	CDS	19917503	19917578	.	-	0	Parent=spada_crp1190_chr3_19M_2
chr3	.	CDS	19917265	19917398	.	-	2	Parent=spada_crp1190_chr3_19M_2
chr3	.	gene	21969403	21969709	.	+	.	ID=h0947.02
chr3	Augustus_evidence	mRNA	21969403	21969709	.	+	.	ID=spada_crp1190_chr3_21M_1;Parent=h0947.02;Note=Augustus_evidence
chr3	.	exon	21969403	21969478	.	+	.	Parent=spada_crp1190_chr3_21M_1
chr3	.	exon	21969579	21969709	.	+	.	Parent=spada_crp1190_chr3_21M_1
chr3	.	CDS	21969403	21969478	.	+	0	Parent=spada_crp1190_chr3_21M_1
chr3	.	CDS	21969579	21969709	.	+	2	Parent=spada_crp1190_chr3_21M_1
chr3	.	gene	28023727	28024009	.	+	.	ID=h0948.01
chr3	GeneWise_SplicePredictor	mRNA	28023727	28024009	.	+	.	ID=spada_crp1190_chr3_28M_1;Parent=h0948.01;Note=GeneWise_SplicePredictor
chr3	.	exon	28023727	28023802	.	+	.	Parent=spada_crp1190_chr3_28M_1
chr3	.	exon	28023894	28024009	.	+	.	Parent=spada_crp1190_chr3_28M_1
chr3	.	CDS	28023727	28023802	.	+	0	Parent=spada_crp1190_chr3_28M_1
chr3	.	CDS	28023894	28024009	.	+	2	Parent=spada_crp1190_chr3_28M_1
chr4	.	gene	3834356	3834629	.	-	.	ID=h0949.01
chr4	GeneWise_SplicePredictor Augustus_evidence	mRNA	3834356	3834629	.	-	.	ID=spada_crp1190_chr4_03M_1;Parent=h0949.01;Note=GeneWise_SplicePredictor Augustus_evidence
chr4	.	exon	3834356	3834453	.	-	.	Parent=spada_crp1190_chr4_03M_1
chr4	.	exon	3834554	3834629	.	-	.	Parent=spada_crp1190_chr4_03M_1
chr4	.	CDS	3834554	3834629	.	-	0	Parent=spada_crp1190_chr4_03M_1
chr4	.	CDS	3834356	3834453	.	-	2	Parent=spada_crp1190_chr4_03M_1
chr4	.	gene	20459840	20460119	.	-	.	ID=h0952.02
chr4	Augustus_evidence	mRNA	20459840	20460119	.	-	.	ID=spada_crp1190_chr4_20M_1;Parent=h0952.02;Note=Augustus_evidence
chr4	.	exon	20459840	20459946	.	-	.	Parent=spada_crp1190_chr4_20M_1
chr4	.	exon	20460059	20460119	.	-	.	Parent=spada_crp1190_chr4_20M_1
chr4	.	CDS	20460059	20460119	.	-	0	Parent=spada_crp1190_chr4_20M_1
chr4	.	CDS	20459840	20459946	.	-	2	Parent=spada_crp1190_chr4_20M_1
chr5	.	gene	4390743	4391022	.	+	.	ID=h0954.03
chr5	GeneWise_SplicePredictor Augustus_evidence	mRNA	4390743	4391022	.	+	.	ID=spada_crp1190_chr5_04M_1;Parent=h0954.03;Note=GeneWise_SplicePredictor Augustus_evidence
chr5	.	exon	4390743	4390818	.	+	.	Parent=spada_crp1190_chr5_04M_1
chr5	.	exon	4390922	4391022	.	+	.	Parent=spada_crp1190_chr5_04M_1
chr5	.	CDS	4390743	4390818	.	+	0	Parent=spada_crp1190_chr5_04M_1
chr5	.	CDS	4390922	4391022	.	+	2	Parent=spada_crp1190_chr5_04M_1
chr5	.	gene	4399188	4399468	.	+	.	ID=h0955.03
chr5	GeneWise_SplicePredictor Augustus_evidence	mRNA	4399188	4399468	.	+	.	ID=spada_crp1190_chr5_04M_2;Parent=h0955.03;Note=GeneWise_SplicePredictor Augustus_evidence
chr5	.	exon	4399188	4399263	.	+	.	Parent=spada_crp1190_chr5_04M_2
chr5	.	exon	4399368	4399468	.	+	.	Parent=spada_crp1190_chr5_04M_2
chr5	.	CDS	4399188	4399263	.	+	0	Parent=spada_crp1190_chr5_04M_2
chr5	.	CDS	4399368	4399468	.	+	2	Parent=spada_crp1190_chr5_04M_2
chr5	.	gene	18991477	18991755	.	+	.	ID=h0956.03
chr5	GeneWise_SplicePredictor Augustus_evidence	mRNA	18991477	18991755	.	+	.	ID=spada_crp1190_chr5_18M_1;Parent=h0956.03;Note=GeneWise_SplicePredictor Augustus_evidence
chr5	.	exon	18991477	18991549	.	+	.	Parent=spada_crp1190_chr5_18M_1
chr5	.	exon	18991652	18991755	.	+	.	Parent=spada_crp1190_chr5_18M_1
chr5	.	CDS	18991477	18991549	.	+	0	Parent=spada_crp1190_chr5_18M_1
chr5	.	CDS	18991652	18991755	.	+	2	Parent=spada_crp1190_chr5_18M_1
chr5	.	gene	31393324	31393652	.	+	.	ID=h0958.01
chr5	GeneWise_SplicePredictor Augustus_evidence	mRNA	31393324	31393652	.	+	.	ID=spada_crp1190_chr5_31M_1;Parent=h0958.01;Note=GeneWise_SplicePredictor Augustus_evidence
chr5	.	exon	31393324	31393402	.	+	.	Parent=spada_crp1190_chr5_31M_1
chr5	.	exon	31393516	31393652	.	+	.	Parent=spada_crp1190_chr5_31M_1
chr5	.	CDS	31393324	31393402	.	+	0	Parent=spada_crp1190_chr5_31M_1
chr5	.	CDS	31393516	31393652	.	+	2	Parent=spada_crp1190_chr5_31M_1
chr6	.	gene	21534819	21535099	.	-	.	ID=h0960.01
chr6	GeneWise_SplicePredictor	mRNA	21534819	21535099	.	-	.	ID=spada_crp1190_chr6_21M_1;Parent=h0960.01;Note=GeneWise_SplicePredictor
chr6	.	exon	21534819	21534916	.	-	.	Parent=spada_crp1190_chr6_21M_1
chr6	.	exon	21535024	21535099	.	-	.	Parent=spada_crp1190_chr6_21M_1
chr6	.	CDS	21535024	21535099	.	-	0	Parent=spada_crp1190_chr6_21M_1
chr6	.	CDS	21534819	21534916	.	-	2	Parent=spada_crp1190_chr6_21M_1
chr6	.	gene	22531631	22531931	.	+	.	ID=h0962.02
chr6	GeneWise_SplicePredictor Augustus_evidence	mRNA	22531631	22531931	.	+	.	ID=spada_crp1190_chr6_22M_1;Parent=h0962.02;Note=GeneWise_SplicePredictor Augustus_evidence
chr6	.	exon	22531631	22531706	.	+	.	Parent=spada_crp1190_chr6_22M_1
chr6	.	exon	22531801	22531931	.	+	.	Parent=spada_crp1190_chr6_22M_1
chr6	.	CDS	22531631	22531706	.	+	0	Parent=spada_crp1190_chr6_22M_1
chr6	.	CDS	22531801	22531931	.	+	2	Parent=spada_crp1190_chr6_22M_1
chr7	.	gene	9277212	9277513	.	+	.	ID=h0963.03
chr7	GeneWise_SplicePredictor Augustus_evidence	mRNA	9277212	9277513	.	+	.	ID=spada_crp1190_chr7_09M_1;Parent=h0963.03;Note=GeneWise_SplicePredictor Augustus_evidence
chr7	.	exon	9277212	9277287	.	+	.	Parent=spada_crp1190_chr7_09M_1
chr7	.	exon	9277386	9277513	.	+	.	Parent=spada_crp1190_chr7_09M_1
chr7	.	CDS	9277212	9277287	.	+	0	Parent=spada_crp1190_chr7_09M_1
chr7	.	CDS	9277386	9277513	.	+	2	Parent=spada_crp1190_chr7_09M_1
chr7	.	gene	11799796	11800098	.	-	.	ID=h0964.01
chr7	GeneWise_SplicePredictor Augustus_evidence	mRNA	11799796	11800098	.	-	.	ID=spada_crp1190_chr7_11M_1;Parent=h0964.01;Note=GeneWise_SplicePredictor Augustus_evidence
chr7	.	exon	11799796	11799923	.	-	.	Parent=spada_crp1190_chr7_11M_1
chr7	.	exon	11800023	11800098	.	-	.	Parent=spada_crp1190_chr7_11M_1
chr7	.	CDS	11800023	11800098	.	-	0	Parent=spada_crp1190_chr7_11M_1
chr7	.	CDS	11799796	11799923	.	-	2	Parent=spada_crp1190_chr7_11M_1
chr7	.	gene	32651440	32651700	.	+	.	ID=h0965.01
chr7	GeneWise_SplicePredictor	mRNA	32651440	32651700	.	+	.	ID=spada_crp1190_chr7_32M_1;Parent=h0965.01;Note=GeneWise_SplicePredictor
chr7	.	exon	32651440	32651512	.	+	.	Parent=spada_crp1190_chr7_32M_1
chr7	.	exon	32651597	32651700	.	+	.	Parent=spada_crp1190_chr7_32M_1
chr7	.	CDS	32651440	32651512	.	+	0	Parent=spada_crp1190_chr7_32M_1
chr7	.	CDS	32651597	32651700	.	+	2	Parent=spada_crp1190_chr7_32M_1
chr7	.	gene	32652971	32653256	.	+	.	ID=h0966.02
chr7	GeneWise_SplicePredictor Augustus_evidence	mRNA	32652971	32653256	.	+	.	ID=spada_crp1190_chr7_32M_2;Parent=h0966.02;Note=GeneWise_SplicePredictor Augustus_evidence
chr7	.	exon	32652971	32653043	.	+	.	Parent=spada_crp1190_chr7_32M_2
chr7	.	exon	32653138	32653256	.	+	.	Parent=spada_crp1190_chr7_32M_2
chr7	.	CDS	32652971	32653043	.	+	0	Parent=spada_crp1190_chr7_32M_2
chr7	.	CDS	32653138	32653256	.	+	2	Parent=spada_crp1190_chr7_32M_2
chr7	.	gene	32656030	32656332	.	+	.	ID=h0967.01
chr7	GeneWise_SplicePredictor Augustus_evidence	mRNA	32656030	32656332	.	+	.	ID=spada_crp1190_chr7_32M_3;Parent=h0967.01;Note=GeneWise_SplicePredictor Augustus_evidence
chr7	.	exon	32656030	32656102	.	+	.	Parent=spada_crp1190_chr7_32M_3
chr7	.	exon	32656211	32656332	.	+	.	Parent=spada_crp1190_chr7_32M_3
chr7	.	CDS	32656030	32656102	.	+	0	Parent=spada_crp1190_chr7_32M_3
chr7	.	CDS	32656211	32656332	.	+	2	Parent=spada_crp1190_chr7_32M_3
chr7	.	gene	32971327	32973783	.	+	.	ID=h0968.01
chr7	GeneWise_SplicePredictor Augustus_evidence	mRNA	32971327	32973783	.	+	.	ID=spada_crp1190_chr7_32M_4;Parent=h0968.01;Note=GeneWise_SplicePredictor Augustus_evidence
chr7	.	exon	32971327	32971402	.	+	.	Parent=spada_crp1190_chr7_32M_4
chr7	.	exon	32973692	32973783	.	+	.	Parent=spada_crp1190_chr7_32M_4
chr7	.	CDS	32971327	32971402	.	+	0	Parent=spada_crp1190_chr7_32M_4
chr7	.	CDS	32973692	32973783	.	+	2	Parent=spada_crp1190_chr7_32M_4
chr7	.	gene	32978395	32978668	.	+	.	ID=h0969.01
chr7	GeneWise_SplicePredictor Augustus_evidence	mRNA	32978395	32978668	.	+	.	ID=spada_crp1190_chr7_32M_5;Parent=h0969.01;Note=GeneWise_SplicePredictor Augustus_evidence
chr7	.	exon	32978395	32978470	.	+	.	Parent=spada_crp1190_chr7_32M_5
chr7	.	exon	32978571	32978668	.	+	.	Parent=spada_crp1190_chr7_32M_5
chr7	.	CDS	32978395	32978470	.	+	0	Parent=spada_crp1190_chr7_32M_5
chr7	.	CDS	32978571	32978668	.	+	2	Parent=spada_crp1190_chr7_32M_5
chr8	.	gene	9103778	9104091	.	-	.	ID=h0970.02
chr8	Augustus_evidence	mRNA	9103778	9104091	.	-	.	ID=spada_crp1190_chr8_09M_1;Parent=h0970.02;Note=Augustus_evidence
chr8	.	exon	9103778	9103875	.	-	.	Parent=spada_crp1190_chr8_09M_1
chr8	.	exon	9104001	9104091	.	-	.	Parent=spada_crp1190_chr8_09M_1
chr8	.	CDS	9104001	9104091	.	-	0	Parent=spada_crp1190_chr8_09M_1
chr8	.	CDS	9103778	9103875	.	-	2	Parent=spada_crp1190_chr8_09M_1
chr8	.	gene	9335672	9335942	.	+	.	ID=h0971.01
chr8	GeneWise_SplicePredictor Augustus_evidence	mRNA	9335672	9335942	.	+	.	ID=spada_crp1190_chr8_09M_2;Parent=h0971.01;Note=GeneWise_SplicePredictor Augustus_evidence
chr8	.	exon	9335672	9335741	.	+	.	Parent=spada_crp1190_chr8_09M_2
chr8	.	exon	9335845	9335942	.	+	.	Parent=spada_crp1190_chr8_09M_2
chr8	.	CDS	9335672	9335741	.	+	0	Parent=spada_crp1190_chr8_09M_2
chr8	.	CDS	9335845	9335942	.	+	2	Parent=spada_crp1190_chr8_09M_2
chr8	.	gene	9372419	9372706	.	+	.	ID=h0972.02
chr8	GeneWise_SplicePredictor Augustus_evidence	mRNA	9372419	9372706	.	+	.	ID=spada_crp1190_chr8_09M_3;Parent=h0972.02;Note=GeneWise_SplicePredictor Augustus_evidence
chr8	.	exon	9372419	9372488	.	+	.	Parent=spada_crp1190_chr8_09M_3
chr8	.	exon	9372597	9372706	.	+	.	Parent=spada_crp1190_chr8_09M_3
chr8	.	CDS	9372419	9372488	.	+	0	Parent=spada_crp1190_chr8_09M_3
chr8	.	CDS	9372597	9372706	.	+	2	Parent=spada_crp1190_chr8_09M_3
chr8	.	gene	9497127	9497414	.	+	.	ID=h0973.02
chr8	GeneWise_SplicePredictor Augustus_evidence	mRNA	9497127	9497414	.	+	.	ID=spada_crp1190_chr8_09M_4;Parent=h0973.02;Note=GeneWise_SplicePredictor Augustus_evidence
chr8	.	exon	9497127	9497196	.	+	.	Parent=spada_crp1190_chr8_09M_4
chr8	.	exon	9497305	9497414	.	+	.	Parent=spada_crp1190_chr8_09M_4
chr8	.	CDS	9497127	9497196	.	+	0	Parent=spada_crp1190_chr8_09M_4
chr8	.	CDS	9497305	9497414	.	+	2	Parent=spada_crp1190_chr8_09M_4
chr8	.	gene	10000872	10001160	.	+	.	ID=h0974.02
chr8	GeneWise_SplicePredictor Augustus_evidence	mRNA	10000872	10001160	.	+	.	ID=spada_crp1190_chr8_10M_1;Parent=h0974.02;Note=GeneWise_SplicePredictor Augustus_evidence
chr8	.	exon	10000872	10000941	.	+	.	Parent=spada_crp1190_chr8_10M_1
chr8	.	exon	10001057	10001160	.	+	.	Parent=spada_crp1190_chr8_10M_1
chr8	.	CDS	10000872	10000941	.	+	0	Parent=spada_crp1190_chr8_10M_1
chr8	.	CDS	10001057	10001160	.	+	2	Parent=spada_crp1190_chr8_10M_1
chr8	.	gene	12988612	12988929	.	-	.	ID=h0975.02
chr8	GeneWise_SplicePredictor	mRNA	12988612	12988929	.	-	.	ID=spada_crp1190_chr8_12M_1;Parent=h0975.02;Note=GeneWise_SplicePredictor
chr8	.	exon	12988612	12988736	.	-	.	Parent=spada_crp1190_chr8_12M_1
chr8	.	exon	12988836	12988929	.	-	.	Parent=spada_crp1190_chr8_12M_1
chr8	.	CDS	12988836	12988929	.	-	0	Parent=spada_crp1190_chr8_12M_1
chr8	.	CDS	12988612	12988736	.	-	2	Parent=spada_crp1190_chr8_12M_1
chr8	.	gene	16583965	16584256	.	-	.	ID=h0977.01
chr8	GeneWise_SplicePredictor Augustus_evidence	mRNA	16583965	16584256	.	-	.	ID=spada_crp1190_chr8_16M_1;Parent=h0977.01;Note=GeneWise_SplicePredictor Augustus_evidence
chr8	.	exon	16583965	16584062	.	-	.	Parent=spada_crp1190_chr8_16M_1
chr8	.	exon	16584166	16584256	.	-	.	Parent=spada_crp1190_chr8_16M_1
chr8	.	CDS	16584166	16584256	.	-	0	Parent=spada_crp1190_chr8_16M_1
chr8	.	CDS	16583965	16584062	.	-	2	Parent=spada_crp1190_chr8_16M_1
chr8	.	gene	17962838	17963124	.	+	.	ID=h0978.01
chr8	GeneWise_SplicePredictor Augustus_evidence	mRNA	17962838	17963124	.	+	.	ID=spada_crp1190_chr8_17M_1;Parent=h0978.01;Note=GeneWise_SplicePredictor Augustus_evidence
chr8	.	exon	17962838	17962913	.	+	.	Parent=spada_crp1190_chr8_17M_1
chr8	.	exon	17963018	17963124	.	+	.	Parent=spada_crp1190_chr8_17M_1
chr8	.	CDS	17962838	17962913	.	+	0	Parent=spada_crp1190_chr8_17M_1
chr8	.	CDS	17963018	17963124	.	+	2	Parent=spada_crp1190_chr8_17M_1
chr8	.	gene	21466962	21467239	.	+	.	ID=h0979.01
chr8	GeneWise_SplicePredictor Augustus_evidence	mRNA	21466962	21467239	.	+	.	ID=spada_crp1190_chr8_21M_1;Parent=h0979.01;Note=GeneWise_SplicePredictor Augustus_evidence
chr8	.	exon	21466962	21467037	.	+	.	Parent=spada_crp1190_chr8_21M_1
chr8	.	exon	21467136	21467239	.	+	.	Parent=spada_crp1190_chr8_21M_1
chr8	.	CDS	21466962	21467037	.	+	0	Parent=spada_crp1190_chr8_21M_1
chr8	.	CDS	21467136	21467239	.	+	2	Parent=spada_crp1190_chr8_21M_1
chrT	.	gene	971789	971998	.	+	.	ID=h0980.01
chrT	GeneWise_SplicePredictor	mRNA	971789	971998	.	+	.	ID=spada_crp1190_chrT_00M_1;Parent=h0980.01;Note=GeneWise_SplicePredictor
chrT	.	exon	971789	971998	.	+	.	Parent=spada_crp1190_chrT_00M_1
chrT	.	CDS	971789	971998	.	+	0	Parent=spada_crp1190_chrT_00M_1
chrU	.	gene	8575667	8575939	.	-	.	ID=h0987.01
chrU	GeneWise_SplicePredictor Augustus_evidence	mRNA	8575667	8575939	.	-	.	ID=spada_crp1190_chrU_008M_1;Parent=h0987.01;Note=GeneWise_SplicePredictor Augustus_evidence
chrU	.	exon	8575667	8575761	.	-	.	Parent=spada_crp1190_chrU_008M_1
chrU	.	exon	8575864	8575939	.	-	.	Parent=spada_crp1190_chrU_008M_1
chrU	.	CDS	8575864	8575939	.	-	0	Parent=spada_crp1190_chrU_008M_1
chrU	.	CDS	8575667	8575761	.	-	2	Parent=spada_crp1190_chrU_008M_1
chrU	.	gene	11618932	11619227	.	+	.	ID=h0988.01
chrU	GeneWise_SplicePredictor Augustus_evidence	mRNA	11618932	11619227	.	+	.	ID=spada_crp1190_chrU_011M_1;Parent=h0988.01;Note=GeneWise_SplicePredictor Augustus_evidence
chrU	.	exon	11618932	11619010	.	+	.	Parent=spada_crp1190_chrU_011M_1
chrU	.	exon	11619103	11619227	.	+	.	Parent=spada_crp1190_chrU_011M_1
chrU	.	CDS	11618932	11619010	.	+	0	Parent=spada_crp1190_chrU_011M_1
chrU	.	CDS	11619103	11619227	.	+	2	Parent=spada_crp1190_chrU_011M_1
chrU	.	gene	14246634	14246928	.	+	.	ID=h0989.03
chrU	GeneWise_SplicePredictor	mRNA	14246634	14246928	.	+	.	ID=spada_crp1190_chrU_014M_1;Parent=h0989.03;Note=GeneWise_SplicePredictor
chrU	.	exon	14246634	14246703	.	+	.	Parent=spada_crp1190_chrU_014M_1
chrU	.	exon	14246819	14246928	.	+	.	Parent=spada_crp1190_chrU_014M_1
chrU	.	CDS	14246634	14246703	.	+	0	Parent=spada_crp1190_chrU_014M_1
chrU	.	CDS	14246819	14246928	.	+	2	Parent=spada_crp1190_chrU_014M_1
chrU	.	gene	14611655	14612105	.	-	.	ID=h0990.03
chrU	Augustus_evidence	mRNA	14611655	14612105	.	-	.	ID=spada_crp1190_chrU_014M_2;Parent=h0990.03;Note=Augustus_evidence
chrU	.	exon	14611655	14611776	.	-	.	Parent=spada_crp1190_chrU_014M_2
chrU	.	exon	14612012	14612105	.	-	.	Parent=spada_crp1190_chrU_014M_2
chrU	.	CDS	14612012	14612105	.	-	0	Parent=spada_crp1190_chrU_014M_2
chrU	.	CDS	14611655	14611776	.	-	2	Parent=spada_crp1190_chrU_014M_2
chrU	.	gene	15951709	15951983	.	-	.	ID=h0991.01
chrU	GeneWise_SplicePredictor Augustus_evidence	mRNA	15951709	15951983	.	-	.	ID=spada_crp1190_chrU_015M_1;Parent=h0991.01;Note=GeneWise_SplicePredictor Augustus_evidence
chrU	.	exon	15951709	15951812	.	-	.	Parent=spada_crp1190_chrU_015M_1
chrU	.	exon	15951914	15951983	.	-	.	Parent=spada_crp1190_chrU_015M_1
chrU	.	CDS	15951914	15951983	.	-	0	Parent=spada_crp1190_chrU_015M_1
chrU	.	CDS	15951709	15951812	.	-	2	Parent=spada_crp1190_chrU_015M_1
chrU	.	gene	17169747	17169836	.	-	.	ID=h0992.02
chrU	GeneWise_SplicePredictor	mRNA	17169747	17169836	.	-	.	ID=spada_crp1190_chrU_017M_1;Parent=h0992.02;Note=GeneWise_SplicePredictor
chrU	.	exon	17169747	17169836	.	-	.	Parent=spada_crp1190_chrU_017M_1
chrU	.	CDS	17169747	17169836	.	-	0	Parent=spada_crp1190_chrU_017M_1
chrU	.	gene	17543089	17543357	.	+	.	ID=h0993.01
chrU	GeneWise_SplicePredictor	mRNA	17543089	17543357	.	+	.	ID=spada_crp1190_chrU_017M_2;Parent=h0993.01;Note=GeneWise_SplicePredictor
chrU	.	exon	17543089	17543161	.	+	.	Parent=spada_crp1190_chrU_017M_2
chrU	.	exon	17543251	17543357	.	+	.	Parent=spada_crp1190_chrU_017M_2
chrU	.	CDS	17543089	17543161	.	+	0	Parent=spada_crp1190_chrU_017M_2
chrU	.	CDS	17543251	17543357	.	+	2	Parent=spada_crp1190_chrU_017M_2
chrU	.	gene	64125527	64125795	.	+	.	ID=h0995.04
chrU	Augustus_evidence	mRNA	64125527	64125795	.	+	.	ID=spada_crp1190_chrU_064M_1;Parent=h0995.04;Note=Augustus_evidence
chrU	.	exon	64125527	64125599	.	+	.	Parent=spada_crp1190_chrU_064M_1
chrU	.	exon	64125695	64125795	.	+	.	Parent=spada_crp1190_chrU_064M_1
chrU	.	CDS	64125527	64125599	.	+	0	Parent=spada_crp1190_chrU_064M_1
chrU	.	CDS	64125695	64125795	.	+	2	Parent=spada_crp1190_chrU_064M_1
chrU	.	gene	86879586	86879684	.	+	.	ID=h0997.02
chrU	GeneWise_SplicePredictor	mRNA	86879586	86879684	.	+	.	ID=spada_crp1190_chrU_086M_1;Parent=h0997.02;Note=GeneWise_SplicePredictor
chrU	.	exon	86879586	86879684	.	+	.	Parent=spada_crp1190_chrU_086M_1
chrU	.	CDS	86879586	86879684	.	+	0	Parent=spada_crp1190_chrU_086M_1
chrU	.	gene	87623223	87623321	.	+	.	ID=h0998.01
chrU	GeneWise_SplicePredictor	mRNA	87623223	87623321	.	+	.	ID=spada_crp1190_chrU_087M_1;Parent=h0998.01;Note=GeneWise_SplicePredictor
chrU	.	exon	87623223	87623321	.	+	.	Parent=spada_crp1190_chrU_087M_1
chrU	.	CDS	87623223	87623321	.	+	0	Parent=spada_crp1190_chrU_087M_1
chrU	.	gene	95405028	95405336	.	-	.	ID=h1000.01
chrU	GeneWise_SplicePredictor Augustus_evidence	mRNA	95405028	95405336	.	-	.	ID=spada_crp1190_chrU_095M_1;Parent=h1000.01;Note=GeneWise_SplicePredictor Augustus_evidence
chrU	.	exon	95405028	95405161	.	-	.	Parent=spada_crp1190_chrU_095M_1
chrU	.	exon	95405261	95405336	.	-	.	Parent=spada_crp1190_chrU_095M_1
chrU	.	CDS	95405261	95405336	.	-	0	Parent=spada_crp1190_chrU_095M_1
chrU	.	CDS	95405028	95405161	.	-	2	Parent=spada_crp1190_chrU_095M_1
chrU	.	gene	102699623	102699784	.	-	.	ID=h1001.01
chrU	GeneWise_SplicePredictor	mRNA	102699623	102699784	.	-	.	ID=spada_crp1190_chrU_102M_1;Parent=h1001.01;Note=GeneWise_SplicePredictor
chrU	.	exon	102699623	102699784	.	-	.	Parent=spada_crp1190_chrU_102M_1
chrU	.	CDS	102699623	102699784	.	-	0	Parent=spada_crp1190_chrU_102M_1
chrU	.	gene	108275263	108275649	.	-	.	ID=h1002.01
chrU	GeneWise_SplicePredictor Augustus_evidence	mRNA	108275263	108275649	.	-	.	ID=spada_crp1190_chrU_108M_1;Parent=h1002.01;Note=GeneWise_SplicePredictor Augustus_evidence
chrU	.	exon	108275263	108275477	.	-	.	Parent=spada_crp1190_chrU_108M_1
chrU	.	exon	108275574	108275649	.	-	.	Parent=spada_crp1190_chrU_108M_1
chrU	.	CDS	108275574	108275649	.	-	0	Parent=spada_crp1190_chrU_108M_1
chrU	.	CDS	108275263	108275477	.	-	2	Parent=spada_crp1190_chrU_108M_1
chrU	.	gene	112270476	112270718	.	+	.	ID=h1005.01
chrU	GeneWise_SplicePredictor Augustus_evidence	mRNA	112270476	112270718	.	+	.	ID=spada_crp1190_chrU_112M_1;Parent=h1005.01;Note=GeneWise_SplicePredictor Augustus_evidence
chrU	.	exon	112270476	112270518	.	+	.	Parent=spada_crp1190_chrU_112M_1
chrU	.	exon	112270621	112270718	.	+	.	Parent=spada_crp1190_chrU_112M_1
chrU	.	CDS	112270476	112270518	.	+	0	Parent=spada_crp1190_chrU_112M_1
chrU	.	CDS	112270621	112270718	.	+	2	Parent=spada_crp1190_chrU_112M_1
chrU	.	gene	120557939	120558211	.	-	.	ID=h1007.02
chrU	Augustus_evidence	mRNA	120557939	120558211	.	-	.	ID=spada_crp1190_chrU_120M_1;Parent=h1007.02;Note=Augustus_evidence
chrU	.	exon	120557939	120558033	.	-	.	Parent=spada_crp1190_chrU_120M_1
chrU	.	exon	120558133	120558211	.	-	.	Parent=spada_crp1190_chrU_120M_1
chrU	.	CDS	120558133	120558211	.	-	0	Parent=spada_crp1190_chrU_120M_1
chrU	.	CDS	120557939	120558033	.	-	2	Parent=spada_crp1190_chrU_120M_1
chrU	.	gene	121927644	121927942	.	-	.	ID=h1008.03
chrU	Augustus_evidence	mRNA	121927644	121927942	.	-	.	ID=spada_crp1190_chrU_121M_1;Parent=h1008.03;Note=Augustus_evidence
chrU	.	exon	121927644	121927741	.	-	.	Parent=spada_crp1190_chrU_121M_1
chrU	.	exon	121927855	121927942	.	-	.	Parent=spada_crp1190_chrU_121M_1
chrU	.	CDS	121927855	121927942	.	-	0	Parent=spada_crp1190_chrU_121M_1
chrU	.	CDS	121927644	121927741	.	-	2	Parent=spada_crp1190_chrU_121M_1
chrU	.	gene	140456423	140456728	.	-	.	ID=h1009.04
chrU	Augustus_evidence	mRNA	140456423	140456728	.	-	.	ID=spada_crp1190_chrU_140M_1;Parent=h1009.04;Note=Augustus_evidence
chrU	.	exon	140456423	140456553	.	-	.	Parent=spada_crp1190_chrU_140M_1
chrU	.	exon	140456653	140456728	.	-	.	Parent=spada_crp1190_chrU_140M_1
chrU	.	CDS	140456653	140456728	.	-	0	Parent=spada_crp1190_chrU_140M_1
chrU	.	CDS	140456423	140456553	.	-	2	Parent=spada_crp1190_chrU_140M_1
chrU	.	gene	143454044	143454346	.	-	.	ID=h1012.03
chrU	GeneWise_SplicePredictor Augustus_evidence	mRNA	143454044	143454346	.	-	.	ID=spada_crp1190_chrU_143M_1;Parent=h1012.03;Note=GeneWise_SplicePredictor Augustus_evidence
chrU	.	exon	143454044	143454171	.	-	.	Parent=spada_crp1190_chrU_143M_1
chrU	.	exon	143454271	143454346	.	-	.	Parent=spada_crp1190_chrU_143M_1
chrU	.	CDS	143454271	143454346	.	-	0	Parent=spada_crp1190_chrU_143M_1
chrU	.	CDS	143454044	143454171	.	-	2	Parent=spada_crp1190_chrU_143M_1
chrU	.	gene	155128570	155128806	.	-	.	ID=h1018.01
chrU	GeneWise_SplicePredictor Augustus_evidence	mRNA	155128570	155128806	.	-	.	ID=spada_crp1190_chrU_155M_1;Parent=h1018.01;Note=GeneWise_SplicePredictor Augustus_evidence
chrU	.	exon	155128570	155128658	.	-	.	Parent=spada_crp1190_chrU_155M_1
chrU	.	exon	155128731	155128806	.	-	.	Parent=spada_crp1190_chrU_155M_1
chrU	.	CDS	155128731	155128806	.	-	0	Parent=spada_crp1190_chrU_155M_1
chrU	.	CDS	155128570	155128658	.	-	2	Parent=spada_crp1190_chrU_155M_1
chr3	.	gene	2440596	2440897	.	-	.	ID=h1024.01
chr3	GeneWise_SplicePredictor Augustus_evidence	mRNA	2440596	2440897	.	-	.	ID=spada_crp1200_chr3_02M_1;Parent=h1024.01;Note=GeneWise_SplicePredictor Augustus_evidence
chr3	.	exon	2440596	2440723	.	-	.	Parent=spada_crp1200_chr3_02M_1
chr3	.	exon	2440822	2440897	.	-	.	Parent=spada_crp1200_chr3_02M_1
chr3	.	CDS	2440822	2440897	.	-	0	Parent=spada_crp1200_chr3_02M_1
chr3	.	CDS	2440596	2440723	.	-	2	Parent=spada_crp1200_chr3_02M_1
chr3	.	gene	8921804	8922091	.	+	.	ID=h1025.02
chr3	Augustus_evidence	mRNA	8921804	8922091	.	+	.	ID=spada_crp1200_chr3_08M_1;Parent=h1025.02;Note=Augustus_evidence
chr3	.	exon	8921804	8921897	.	+	.	Parent=spada_crp1200_chr3_08M_1
chr3	.	exon	8921982	8922091	.	+	.	Parent=spada_crp1200_chr3_08M_1
chr3	.	CDS	8921804	8921897	.	+	0	Parent=spada_crp1200_chr3_08M_1
chr3	.	CDS	8921982	8922091	.	+	2	Parent=spada_crp1200_chr3_08M_1
chr3	.	gene	18823578	18824417	.	+	.	ID=h1026.01
chr3	Augustus_evidence	mRNA	18823578	18824417	.	+	.	ID=spada_crp1200_chr3_18M_1;Parent=h1026.01;Note=Augustus_evidence
chr3	.	exon	18823578	18823585	.	+	.	Parent=spada_crp1200_chr3_18M_1
chr3	.	exon	18824279	18824417	.	+	.	Parent=spada_crp1200_chr3_18M_1
chr3	.	CDS	18823578	18823585	.	+	0	Parent=spada_crp1200_chr3_18M_1
chr3	.	CDS	18824279	18824417	.	+	1	Parent=spada_crp1200_chr3_18M_1
chr3	.	gene	19889286	19889591	.	+	.	ID=h1028.01
chr3	GeneWise_SplicePredictor Augustus_evidence	mRNA	19889286	19889591	.	+	.	ID=spada_crp1200_chr3_19M_1;Parent=h1028.01;Note=GeneWise_SplicePredictor Augustus_evidence
chr3	.	exon	19889286	19889361	.	+	.	Parent=spada_crp1200_chr3_19M_1
chr3	.	exon	19889452	19889591	.	+	.	Parent=spada_crp1200_chr3_19M_1
chr3	.	CDS	19889286	19889361	.	+	0	Parent=spada_crp1200_chr3_19M_1
chr3	.	CDS	19889452	19889591	.	+	2	Parent=spada_crp1200_chr3_19M_1
chr3	.	gene	19920959	19921269	.	-	.	ID=h1029.01
chr3	GeneWise_SplicePredictor Augustus_evidence	mRNA	19920959	19921269	.	-	.	ID=spada_crp1200_chr3_19M_2;Parent=h1029.01;Note=GeneWise_SplicePredictor Augustus_evidence
chr3	.	exon	19920959	19921095	.	-	.	Parent=spada_crp1200_chr3_19M_2
chr3	.	exon	19921194	19921269	.	-	.	Parent=spada_crp1200_chr3_19M_2
chr3	.	CDS	19921194	19921269	.	-	0	Parent=spada_crp1200_chr3_19M_2
chr3	.	CDS	19920959	19921095	.	-	2	Parent=spada_crp1200_chr3_19M_2
chrU	.	gene	19765268	19765559	.	-	.	ID=h1037.01
chrU	GeneWise_SplicePredictor Augustus_evidence	mRNA	19765268	19765559	.	-	.	ID=spada_crp1200_chrU_019M_1;Parent=h1037.01;Note=GeneWise_SplicePredictor Augustus_evidence
chrU	.	exon	19765268	19765416	.	-	.	Parent=spada_crp1200_chrU_019M_1
chrU	.	exon	19765484	19765559	.	-	.	Parent=spada_crp1200_chrU_019M_1
chrU	.	CDS	19765484	19765559	.	-	0	Parent=spada_crp1200_chrU_019M_1
chrU	.	CDS	19765268	19765416	.	-	2	Parent=spada_crp1200_chrU_019M_1
chrU	.	gene	94671955	94672262	.	-	.	ID=h1041.01
chrU	GeneWise_SplicePredictor Augustus_evidence	mRNA	94671955	94672262	.	-	.	ID=spada_crp1200_chrU_094M_1;Parent=h1041.01;Note=GeneWise_SplicePredictor Augustus_evidence
chrU	.	exon	94671955	94672088	.	-	.	Parent=spada_crp1200_chrU_094M_1
chrU	.	exon	94672187	94672262	.	-	.	Parent=spada_crp1200_chrU_094M_1
chrU	.	CDS	94672187	94672262	.	-	0	Parent=spada_crp1200_chrU_094M_1
chrU	.	CDS	94671955	94672088	.	-	2	Parent=spada_crp1200_chrU_094M_1
chrU	.	gene	98889839	98890269	.	-	.	ID=h1042.01
chrU	GeneWise_SplicePredictor Augustus_evidence	mRNA	98889839	98890269	.	-	.	ID=spada_crp1200_chrU_098M_1;Parent=h1042.01;Note=GeneWise_SplicePredictor Augustus_evidence
chrU	.	exon	98889839	98889942	.	-	.	Parent=spada_crp1200_chrU_098M_1
chrU	.	exon	98890197	98890269	.	-	.	Parent=spada_crp1200_chrU_098M_1
chrU	.	CDS	98890197	98890269	.	-	0	Parent=spada_crp1200_chrU_098M_1
chrU	.	CDS	98889839	98889942	.	-	2	Parent=spada_crp1200_chrU_098M_1
chrU	.	gene	148948885	148949194	.	-	.	ID=h1045.01
chrU	GeneWise_SplicePredictor Augustus_evidence	mRNA	148948885	148949194	.	-	.	ID=spada_crp1200_chrU_148M_1;Parent=h1045.01;Note=GeneWise_SplicePredictor Augustus_evidence
chrU	.	exon	148948885	148949018	.	-	.	Parent=spada_crp1200_chrU_148M_1
chrU	.	exon	148949116	148949194	.	-	.	Parent=spada_crp1200_chrU_148M_1
chrU	.	CDS	148949116	148949194	.	-	0	Parent=spada_crp1200_chrU_148M_1
chrU	.	CDS	148948885	148949018	.	-	2	Parent=spada_crp1200_chrU_148M_1
chrU	.	gene	164733202	164733504	.	-	.	ID=h1047.02
chrU	GeneWise_SplicePredictor	mRNA	164733202	164733504	.	-	.	ID=spada_crp1200_chrU_164M_1;Parent=h1047.02;Note=GeneWise_SplicePredictor
chrU	.	exon	164733202	164733311	.	-	.	Parent=spada_crp1200_chrU_164M_1
chrU	.	exon	164733411	164733504	.	-	.	Parent=spada_crp1200_chrU_164M_1
chrU	.	CDS	164733411	164733504	.	-	0	Parent=spada_crp1200_chrU_164M_1
chrU	.	CDS	164733202	164733311	.	-	2	Parent=spada_crp1200_chrU_164M_1
chrU	.	gene	167359101	167359416	.	-	.	ID=h1049.01
chrU	GeneWise_SplicePredictor Augustus_evidence	mRNA	167359101	167359416	.	-	.	ID=spada_crp1200_chrU_167M_1;Parent=h1049.01;Note=GeneWise_SplicePredictor Augustus_evidence
chrU	.	exon	167359101	167359234	.	-	.	Parent=spada_crp1200_chrU_167M_1
chrU	.	exon	167359338	167359416	.	-	.	Parent=spada_crp1200_chrU_167M_1
chrU	.	CDS	167359338	167359416	.	-	0	Parent=spada_crp1200_chrU_167M_1
chrU	.	CDS	167359101	167359234	.	-	2	Parent=spada_crp1200_chrU_167M_1
chr1	.	gene	2285765	2285968	.	-	.	ID=h1053.02
chr1	Augustus_evidence	mRNA	2285765	2285968	.	-	.	ID=spada_crp1210_chr1_02M_1;Parent=h1053.02;Note=Augustus_evidence
chr1	.	exon	2285765	2285770	.	-	.	Parent=spada_crp1210_chr1_02M_1
chr1	.	exon	2285867	2285968	.	-	.	Parent=spada_crp1210_chr1_02M_1
chr1	.	CDS	2285867	2285968	.	-	0	Parent=spada_crp1210_chr1_02M_1
chr1	.	CDS	2285765	2285770	.	-	0	Parent=spada_crp1210_chr1_02M_1
chr4	.	gene	12150205	12150514	.	+	.	ID=h1065.01
chr4	GeneWise_SplicePredictor Augustus_evidence	mRNA	12150205	12150514	.	+	.	ID=spada_crp1210_chr4_12M_1;Parent=h1065.01;Note=GeneWise_SplicePredictor Augustus_evidence
chr4	.	exon	12150205	12150280	.	+	.	Parent=spada_crp1210_chr4_12M_1
chr4	.	exon	12150378	12150514	.	+	.	Parent=spada_crp1210_chr4_12M_1
chr4	.	CDS	12150205	12150280	.	+	0	Parent=spada_crp1210_chr4_12M_1
chr4	.	CDS	12150378	12150514	.	+	2	Parent=spada_crp1210_chr4_12M_1
chr4	.	gene	16839210	16839526	.	+	.	ID=h1066.01
chr4	GeneWise_SplicePredictor Augustus_evidence	mRNA	16839210	16839526	.	+	.	ID=spada_crp1210_chr4_16M_1;Parent=h1066.01;Note=GeneWise_SplicePredictor Augustus_evidence
chr4	.	exon	16839210	16839285	.	+	.	Parent=spada_crp1210_chr4_16M_1
chr4	.	exon	16839387	16839526	.	+	.	Parent=spada_crp1210_chr4_16M_1
chr4	.	CDS	16839210	16839285	.	+	0	Parent=spada_crp1210_chr4_16M_1
chr4	.	CDS	16839387	16839526	.	+	2	Parent=spada_crp1210_chr4_16M_1
chr4	.	gene	20272875	20273192	.	+	.	ID=h1067.02
chr4	GeneWise_SplicePredictor	mRNA	20272875	20273192	.	+	.	ID=spada_crp1210_chr4_20M_1;Parent=h1067.02;Note=GeneWise_SplicePredictor
chr4	.	exon	20272875	20272950	.	+	.	Parent=spada_crp1210_chr4_20M_1
chr4	.	exon	20273074	20273192	.	+	.	Parent=spada_crp1210_chr4_20M_1
chr4	.	CDS	20272875	20272950	.	+	0	Parent=spada_crp1210_chr4_20M_1
chr4	.	CDS	20273074	20273192	.	+	2	Parent=spada_crp1210_chr4_20M_1
chr5	.	gene	28481786	28482136	.	+	.	ID=h1075.01
chr5	GeneWise_SplicePredictor	mRNA	28481786	28482136	.	+	.	ID=spada_crp1210_chr5_28M_1;Parent=h1075.01;Note=GeneWise_SplicePredictor
chr5	.	exon	28481786	28481891	.	+	.	Parent=spada_crp1210_chr5_28M_1
chr5	.	exon	28481985	28482136	.	+	.	Parent=spada_crp1210_chr5_28M_1
chr5	.	CDS	28481786	28481891	.	+	0	Parent=spada_crp1210_chr5_28M_1
chr5	.	CDS	28481985	28482136	.	+	2	Parent=spada_crp1210_chr5_28M_1
chr5	.	gene	28493663	28493929	.	+	.	ID=h1076.01
chr5	GeneWise_SplicePredictor Augustus_evidence	mRNA	28493663	28493929	.	+	.	ID=spada_crp1210_chr5_28M_2;Parent=h1076.01;Note=GeneWise_SplicePredictor Augustus_evidence
chr5	.	exon	28493663	28493738	.	+	.	Parent=spada_crp1210_chr5_28M_2
chr5	.	exon	28493820	28493929	.	+	.	Parent=spada_crp1210_chr5_28M_2
chr5	.	CDS	28493663	28493738	.	+	0	Parent=spada_crp1210_chr5_28M_2
chr5	.	CDS	28493820	28493929	.	+	2	Parent=spada_crp1210_chr5_28M_2
chr5	.	gene	28501861	28502149	.	+	.	ID=h1077.01
chr5	GeneWise_SplicePredictor Augustus_evidence	mRNA	28501861	28502149	.	+	.	ID=spada_crp1210_chr5_28M_3;Parent=h1077.01;Note=GeneWise_SplicePredictor Augustus_evidence
chr5	.	exon	28501861	28501936	.	+	.	Parent=spada_crp1210_chr5_28M_3
chr5	.	exon	28502037	28502149	.	+	.	Parent=spada_crp1210_chr5_28M_3
chr5	.	CDS	28501861	28501936	.	+	0	Parent=spada_crp1210_chr5_28M_3
chr5	.	CDS	28502037	28502149	.	+	2	Parent=spada_crp1210_chr5_28M_3
chr6	.	gene	21610496	21610758	.	-	.	ID=h1079.02
chr6	GeneWise_SplicePredictor Augustus_evidence	mRNA	21610496	21610758	.	-	.	ID=spada_crp1210_chr6_21M_1;Parent=h1079.02;Note=GeneWise_SplicePredictor Augustus_evidence
chr6	.	exon	21610496	21610587	.	-	.	Parent=spada_crp1210_chr6_21M_1
chr6	.	exon	21610683	21610758	.	-	.	Parent=spada_crp1210_chr6_21M_1
chr6	.	CDS	21610683	21610758	.	-	0	Parent=spada_crp1210_chr6_21M_1
chr6	.	CDS	21610496	21610587	.	-	2	Parent=spada_crp1210_chr6_21M_1
chr7	.	gene	11758776	11759084	.	-	.	ID=h1081.01
chr7	GeneWise_SplicePredictor Augustus_evidence	mRNA	11758776	11759084	.	-	.	ID=spada_crp1210_chr7_11M_1;Parent=h1081.01;Note=GeneWise_SplicePredictor Augustus_evidence
chr7	.	exon	11758776	11758903	.	-	.	Parent=spada_crp1210_chr7_11M_1
chr7	.	exon	11759009	11759084	.	-	.	Parent=spada_crp1210_chr7_11M_1
chr7	.	CDS	11759009	11759084	.	-	0	Parent=spada_crp1210_chr7_11M_1
chr7	.	CDS	11758776	11758903	.	-	2	Parent=spada_crp1210_chr7_11M_1
chr7	.	gene	14470718	14471048	.	-	.	ID=h1082.04
chr7	GeneWise_SplicePredictor	mRNA	14470718	14471048	.	-	.	ID=spada_crp1210_chr7_14M_1;Parent=h1082.04;Note=GeneWise_SplicePredictor
chr7	.	exon	14470718	14470872	.	-	.	Parent=spada_crp1210_chr7_14M_1
chr7	.	exon	14470973	14471048	.	-	.	Parent=spada_crp1210_chr7_14M_1
chr7	.	CDS	14470973	14471048	.	-	0	Parent=spada_crp1210_chr7_14M_1
chr7	.	CDS	14470718	14470872	.	-	2	Parent=spada_crp1210_chr7_14M_1
chrT	.	gene	723925	724035	.	+	.	ID=h1085.03
chrT	GeneWise_SplicePredictor	mRNA	723925	724035	.	+	.	ID=spada_crp1210_chrT_00M_1;Parent=h1085.03;Note=GeneWise_SplicePredictor
chrT	.	exon	723925	724035	.	+	.	Parent=spada_crp1210_chrT_00M_1
chrT	.	CDS	723925	724035	.	+	0	Parent=spada_crp1210_chrT_00M_1
chrT	.	gene	897407	897607	.	+	.	ID=h1086.01
chrT	GeneWise_SplicePredictor	mRNA	897407	897607	.	+	.	ID=spada_crp1210_chrT_00M_2;Parent=h1086.01;Note=GeneWise_SplicePredictor
chrT	.	exon	897407	897607	.	+	.	Parent=spada_crp1210_chrT_00M_2
chrT	.	CDS	897407	897607	.	+	0	Parent=spada_crp1210_chrT_00M_2
chrT	.	gene	1709960	1710163	.	+	.	ID=h1087.01
chrT	GeneWise_SplicePredictor	mRNA	1709960	1710163	.	+	.	ID=spada_crp1210_chrT_01M_1;Parent=h1087.01;Note=GeneWise_SplicePredictor
chrT	.	exon	1709960	1710163	.	+	.	Parent=spada_crp1210_chrT_01M_1
chrT	.	CDS	1709960	1710163	.	+	0	Parent=spada_crp1210_chrT_01M_1
chrT	.	gene	2722990	2723193	.	+	.	ID=h1088.02
chrT	GeneWise_SplicePredictor Augustus_evidence	mRNA	2722990	2723193	.	+	.	ID=spada_crp1210_chrT_02M_1;Parent=h1088.02;Note=GeneWise_SplicePredictor Augustus_evidence
chrT	.	exon	2722990	2723193	.	+	.	Parent=spada_crp1210_chrT_02M_1
chrT	.	CDS	2722990	2723193	.	+	0	Parent=spada_crp1210_chrT_02M_1
chrU	.	gene	12082520	12082808	.	+	.	ID=h1089.01
chrU	GeneWise_SplicePredictor Augustus_evidence	mRNA	12082520	12082808	.	+	.	ID=spada_crp1210_chrU_012M_1;Parent=h1089.01;Note=GeneWise_SplicePredictor Augustus_evidence
chrU	.	exon	12082520	12082595	.	+	.	Parent=spada_crp1210_chrU_012M_1
chrU	.	exon	12082696	12082808	.	+	.	Parent=spada_crp1210_chrU_012M_1
chrU	.	CDS	12082520	12082595	.	+	0	Parent=spada_crp1210_chrU_012M_1
chrU	.	CDS	12082696	12082808	.	+	2	Parent=spada_crp1210_chrU_012M_1
chrU	.	gene	14134134	14134464	.	-	.	ID=h1090.01
chrU	GeneWise_SplicePredictor Augustus_evidence	mRNA	14134134	14134464	.	-	.	ID=spada_crp1210_chrU_014M_1;Parent=h1090.01;Note=GeneWise_SplicePredictor Augustus_evidence
chrU	.	exon	14134134	14134261	.	-	.	Parent=spada_crp1210_chrU_014M_1
chrU	.	exon	14134389	14134464	.	-	.	Parent=spada_crp1210_chrU_014M_1
chrU	.	CDS	14134389	14134464	.	-	0	Parent=spada_crp1210_chrU_014M_1
chrU	.	CDS	14134134	14134261	.	-	2	Parent=spada_crp1210_chrU_014M_1
chrU	.	gene	16386537	16386817	.	-	.	ID=h1094.01
chrU	GeneWise_SplicePredictor Augustus_evidence	mRNA	16386537	16386817	.	-	.	ID=spada_crp1210_chrU_016M_1;Parent=h1094.01;Note=GeneWise_SplicePredictor Augustus_evidence
chrU	.	exon	16386537	16386637	.	-	.	Parent=spada_crp1210_chrU_016M_1
chrU	.	exon	16386742	16386817	.	-	.	Parent=spada_crp1210_chrU_016M_1
chrU	.	CDS	16386742	16386817	.	-	0	Parent=spada_crp1210_chrU_016M_1
chrU	.	CDS	16386537	16386637	.	-	2	Parent=spada_crp1210_chrU_016M_1
chrU	.	gene	59520661	59520891	.	+	.	ID=h1096.01
chrU	GeneWise_SplicePredictor Augustus_evidence	mRNA	59520661	59520891	.	+	.	ID=spada_crp1210_chrU_059M_1;Parent=h1096.01;Note=GeneWise_SplicePredictor Augustus_evidence
chrU	.	exon	59520661	59520891	.	+	.	Parent=spada_crp1210_chrU_059M_1
chrU	.	CDS	59520661	59520891	.	+	0	Parent=spada_crp1210_chrU_059M_1
chrU	.	gene	59889018	59889327	.	+	.	ID=h1097.01
chrU	GeneWise_SplicePredictor Augustus_evidence	mRNA	59889018	59889327	.	+	.	ID=spada_crp1210_chrU_059M_2;Parent=h1097.01;Note=GeneWise_SplicePredictor Augustus_evidence
chrU	.	exon	59889018	59889093	.	+	.	Parent=spada_crp1210_chrU_059M_2
chrU	.	exon	59889191	59889327	.	+	.	Parent=spada_crp1210_chrU_059M_2
chrU	.	CDS	59889018	59889093	.	+	0	Parent=spada_crp1210_chrU_059M_2
chrU	.	CDS	59889191	59889327	.	+	2	Parent=spada_crp1210_chrU_059M_2
chrU	.	gene	94659547	94659930	.	-	.	ID=h1101.01
chrU	GeneWise_SplicePredictor Augustus_evidence	mRNA	94659547	94659930	.	-	.	ID=spada_crp1210_chrU_094M_1;Parent=h1101.01;Note=GeneWise_SplicePredictor Augustus_evidence
chrU	.	exon	94659547	94659755	.	-	.	Parent=spada_crp1210_chrU_094M_1
chrU	.	exon	94659855	94659930	.	-	.	Parent=spada_crp1210_chrU_094M_1
chrU	.	CDS	94659855	94659930	.	-	0	Parent=spada_crp1210_chrU_094M_1
chrU	.	CDS	94659547	94659755	.	-	2	Parent=spada_crp1210_chrU_094M_1
chrU	.	gene	103339609	103339692	.	+	.	ID=h1104.01
chrU	GeneWise_SplicePredictor	mRNA	103339609	103339692	.	+	.	ID=spada_crp1210_chrU_103M_1;Parent=h1104.01;Note=GeneWise_SplicePredictor
chrU	.	exon	103339609	103339692	.	+	.	Parent=spada_crp1210_chrU_103M_1
chrU	.	CDS	103339609	103339692	.	+	0	Parent=spada_crp1210_chrU_103M_1
chrU	.	gene	108404410	108404707	.	-	.	ID=h1105.01
chrU	GeneWise_SplicePredictor Augustus_evidence	mRNA	108404410	108404707	.	-	.	ID=spada_crp1210_chrU_108M_1;Parent=h1105.01;Note=GeneWise_SplicePredictor Augustus_evidence
chrU	.	exon	108404410	108404537	.	-	.	Parent=spada_crp1210_chrU_108M_1
chrU	.	exon	108404632	108404707	.	-	.	Parent=spada_crp1210_chrU_108M_1
chrU	.	CDS	108404632	108404707	.	-	0	Parent=spada_crp1210_chrU_108M_1
chrU	.	CDS	108404410	108404537	.	-	2	Parent=spada_crp1210_chrU_108M_1
chrU	.	gene	118346894	118347205	.	-	.	ID=h1106.01
chrU	GeneWise_SplicePredictor	mRNA	118346894	118347205	.	-	.	ID=spada_crp1210_chrU_118M_1;Parent=h1106.01;Note=GeneWise_SplicePredictor
chrU	.	exon	118346894	118347018	.	-	.	Parent=spada_crp1210_chrU_118M_1
chrU	.	exon	118347112	118347205	.	-	.	Parent=spada_crp1210_chrU_118M_1
chrU	.	CDS	118347112	118347205	.	-	0	Parent=spada_crp1210_chrU_118M_1
chrU	.	CDS	118346894	118347018	.	-	2	Parent=spada_crp1210_chrU_118M_1
chr2	.	gene	18235800	18236119	.	+	.	ID=h1111.02
chr2	GeneWise_SplicePredictor Augustus_evidence	mRNA	18235800	18236119	.	+	.	ID=spada_crp1220_chr2_18M_1;Parent=h1111.02;Note=GeneWise_SplicePredictor Augustus_evidence
chr2	.	exon	18235800	18235869	.	+	.	Parent=spada_crp1220_chr2_18M_1
chr2	.	exon	18236007	18236119	.	+	.	Parent=spada_crp1220_chr2_18M_1
chr2	.	CDS	18235800	18235869	.	+	0	Parent=spada_crp1220_chr2_18M_1
chr2	.	CDS	18236007	18236119	.	+	2	Parent=spada_crp1220_chr2_18M_1
chr4	.	gene	5742950	5743230	.	+	.	ID=h1114.01
chr4	GeneWise_SplicePredictor Augustus_evidence	mRNA	5742950	5743230	.	+	.	ID=spada_crp1220_chr4_05M_1;Parent=h1114.01;Note=GeneWise_SplicePredictor Augustus_evidence
chr4	.	exon	5742950	5743019	.	+	.	Parent=spada_crp1220_chr4_05M_1
chr4	.	exon	5743133	5743230	.	+	.	Parent=spada_crp1220_chr4_05M_1
chr4	.	CDS	5742950	5743019	.	+	0	Parent=spada_crp1220_chr4_05M_1
chr4	.	CDS	5743133	5743230	.	+	2	Parent=spada_crp1220_chr4_05M_1
chr5	.	gene	28770160	28770345	.	+	.	ID=h1118.03
chr5	GeneWise_SplicePredictor Augustus_evidence	mRNA	28770160	28770345	.	+	.	ID=spada_crp1220_chr5_28M_1;Parent=h1118.03;Note=GeneWise_SplicePredictor Augustus_evidence
chr5	.	exon	28770160	28770345	.	+	.	Parent=spada_crp1220_chr5_28M_1
chr5	.	CDS	28770160	28770345	.	+	0	Parent=spada_crp1220_chr5_28M_1
chr7	.	gene	18607916	18608110	.	+	.	ID=h1121.03
chr7	GeneWise_SplicePredictor Augustus_evidence	mRNA	18607916	18608110	.	+	.	ID=spada_crp1220_chr7_18M_1;Parent=h1121.03;Note=GeneWise_SplicePredictor Augustus_evidence
chr7	.	exon	18607916	18608110	.	+	.	Parent=spada_crp1220_chr7_18M_1
chr7	.	CDS	18607916	18608110	.	+	0	Parent=spada_crp1220_chr7_18M_1
chr7	.	gene	18645870	18646043	.	+	.	ID=h1122.01
chr7	GeneWise_SplicePredictor Augustus_evidence	mRNA	18645870	18646043	.	+	.	ID=spada_crp1220_chr7_18M_2;Parent=h1122.01;Note=GeneWise_SplicePredictor Augustus_evidence
chr7	.	exon	18645870	18646043	.	+	.	Parent=spada_crp1220_chr7_18M_2
chr7	.	CDS	18645870	18646043	.	+	0	Parent=spada_crp1220_chr7_18M_2
chrU	.	gene	114414104	114414425	.	-	.	ID=h1124.02
chrU	Augustus_evidence	mRNA	114414104	114414425	.	-	.	ID=spada_crp1220_chrU_114M_1;Parent=h1124.02;Note=Augustus_evidence
chrU	.	exon	114414104	114414222	.	-	.	Parent=spada_crp1220_chrU_114M_1
chrU	.	exon	114414335	114414425	.	-	.	Parent=spada_crp1220_chrU_114M_1
chrU	.	CDS	114414335	114414425	.	-	0	Parent=spada_crp1220_chrU_114M_1
chrU	.	CDS	114414104	114414222	.	-	2	Parent=spada_crp1220_chrU_114M_1
chrU	.	gene	123761542	123761812	.	+	.	ID=h1125.01
chrU	GeneWise_SplicePredictor Augustus_evidence	mRNA	123761542	123761812	.	+	.	ID=spada_crp1220_chrU_123M_1;Parent=h1125.01;Note=GeneWise_SplicePredictor Augustus_evidence
chrU	.	exon	123761542	123761614	.	+	.	Parent=spada_crp1220_chrU_123M_1
chrU	.	exon	123761712	123761812	.	+	.	Parent=spada_crp1220_chrU_123M_1
chrU	.	CDS	123761542	123761614	.	+	0	Parent=spada_crp1220_chrU_123M_1
chrU	.	CDS	123761712	123761812	.	+	2	Parent=spada_crp1220_chrU_123M_1
chr2	.	gene	17071552	17072032	.	+	.	ID=h1128.01
chr2	GeneWise_SplicePredictor	mRNA	17071552	17072032	.	+	.	ID=spada_crp1230_chr2_17M_1;Parent=h1128.01;Note=GeneWise_SplicePredictor
chr2	.	exon	17071552	17071615	.	+	.	Parent=spada_crp1230_chr2_17M_1
chr2	.	exon	17071899	17072032	.	+	.	Parent=spada_crp1230_chr2_17M_1
chr2	.	CDS	17071552	17071615	.	+	0	Parent=spada_crp1230_chr2_17M_1
chr2	.	CDS	17071899	17072032	.	+	2	Parent=spada_crp1230_chr2_17M_1
chr2	.	gene	19931579	19931990	.	-	.	ID=h1129.01
chr2	GeneWise_SplicePredictor Augustus_evidence	mRNA	19931579	19931990	.	-	.	ID=spada_crp1230_chr2_19M_1;Parent=h1129.01;Note=GeneWise_SplicePredictor Augustus_evidence
chr2	.	exon	19931579	19931838	.	-	.	Parent=spada_crp1230_chr2_19M_1
chr2	.	exon	19931927	19931990	.	-	.	Parent=spada_crp1230_chr2_19M_1
chr2	.	CDS	19931927	19931990	.	-	0	Parent=spada_crp1230_chr2_19M_1
chr2	.	CDS	19931579	19931838	.	-	2	Parent=spada_crp1230_chr2_19M_1
chr5	.	gene	16090001	16090596	.	+	.	ID=h1146.02
chr5	Augustus_evidence	mRNA	16090001	16090596	.	+	.	ID=spada_crp1230_chr5_16M_1;Parent=h1146.02;Note=Augustus_evidence
chr5	.	exon	16090001	16090079	.	+	.	Parent=spada_crp1230_chr5_16M_1
chr5	.	exon	16090217	16090288	.	+	.	Parent=spada_crp1230_chr5_16M_1
chr5	.	exon	16090382	16090457	.	+	.	Parent=spada_crp1230_chr5_16M_1
chr5	.	exon	16090590	16090596	.	+	.	Parent=spada_crp1230_chr5_16M_1
chr5	.	CDS	16090001	16090079	.	+	0	Parent=spada_crp1230_chr5_16M_1
chr5	.	CDS	16090217	16090288	.	+	2	Parent=spada_crp1230_chr5_16M_1
chr5	.	CDS	16090382	16090457	.	+	2	Parent=spada_crp1230_chr5_16M_1
chr5	.	CDS	16090590	16090596	.	+	1	Parent=spada_crp1230_chr5_16M_1
chr5	.	gene	22612583	22614234	.	-	.	ID=h1147.02
chr5	Augustus_evidence	mRNA	22612583	22614234	.	-	.	ID=spada_crp1230_chr5_22M_1;Parent=h1147.02;Note=Augustus_evidence
chr5	.	exon	22612583	22612602	.	-	.	Parent=spada_crp1230_chr5_22M_1
chr5	.	exon	22613410	22613562	.	-	.	Parent=spada_crp1230_chr5_22M_1
chr5	.	exon	22614165	22614234	.	-	.	Parent=spada_crp1230_chr5_22M_1
chr5	.	CDS	22614165	22614234	.	-	0	Parent=spada_crp1230_chr5_22M_1
chr5	.	CDS	22613410	22613562	.	-	2	Parent=spada_crp1230_chr5_22M_1
chr5	.	CDS	22612583	22612602	.	-	2	Parent=spada_crp1230_chr5_22M_1
chr5	.	gene	22797744	22798099	.	-	.	ID=h1148.02
chr5	GeneWise_SplicePredictor Augustus_evidence	mRNA	22797744	22798099	.	-	.	ID=spada_crp1230_chr5_22M_2;Parent=h1148.02;Note=GeneWise_SplicePredictor Augustus_evidence
chr5	.	exon	22797744	22797928	.	-	.	Parent=spada_crp1230_chr5_22M_2
chr5	.	exon	22798030	22798099	.	-	.	Parent=spada_crp1230_chr5_22M_2
chr5	.	CDS	22798030	22798099	.	-	0	Parent=spada_crp1230_chr5_22M_2
chr5	.	CDS	22797744	22797928	.	-	2	Parent=spada_crp1230_chr5_22M_2
chr5	.	gene	22817669	22818019	.	+	.	ID=h1149.02
chr5	GeneWise_SplicePredictor Augustus_evidence	mRNA	22817669	22818019	.	+	.	ID=spada_crp1230_chr5_22M_3;Parent=h1149.02;Note=GeneWise_SplicePredictor Augustus_evidence
chr5	.	exon	22817669	22817738	.	+	.	Parent=spada_crp1230_chr5_22M_3
chr5	.	exon	22817841	22818019	.	+	.	Parent=spada_crp1230_chr5_22M_3
chr5	.	CDS	22817669	22817738	.	+	0	Parent=spada_crp1230_chr5_22M_3
chr5	.	CDS	22817841	22818019	.	+	2	Parent=spada_crp1230_chr5_22M_3
chr5	.	gene	23082379	23082808	.	+	.	ID=h1150.01
chr5	GeneWise_SplicePredictor Augustus_evidence	mRNA	23082379	23082808	.	+	.	ID=spada_crp1230_chr5_23M_1;Parent=h1150.01;Note=GeneWise_SplicePredictor Augustus_evidence
chr5	.	exon	23082379	23082449	.	+	.	Parent=spada_crp1230_chr5_23M_1
chr5	.	exon	23082685	23082808	.	+	.	Parent=spada_crp1230_chr5_23M_1
chr5	.	CDS	23082379	23082449	.	+	0	Parent=spada_crp1230_chr5_23M_1
chr5	.	CDS	23082685	23082808	.	+	1	Parent=spada_crp1230_chr5_23M_1
chr5	.	gene	24667501	24667826	.	-	.	ID=h1151.01
chr5	GeneWise_SplicePredictor Augustus_evidence	mRNA	24667501	24667826	.	-	.	ID=spada_crp1230_chr5_24M_1;Parent=h1151.01;Note=GeneWise_SplicePredictor Augustus_evidence
chr5	.	exon	24667501	24667673	.	-	.	Parent=spada_crp1230_chr5_24M_1
chr5	.	exon	24667760	24667826	.	-	.	Parent=spada_crp1230_chr5_24M_1
chr5	.	CDS	24667760	24667826	.	-	0	Parent=spada_crp1230_chr5_24M_1
chr5	.	CDS	24667501	24667673	.	-	2	Parent=spada_crp1230_chr5_24M_1
chr5	.	gene	25793966	25794473	.	+	.	ID=h1152.01
chr5	GeneWise_SplicePredictor Augustus_evidence	mRNA	25793966	25794473	.	+	.	ID=spada_crp1230_chr5_25M_1;Parent=h1152.01;Note=GeneWise_SplicePredictor Augustus_evidence
chr5	.	exon	25793966	25794041	.	+	.	Parent=spada_crp1230_chr5_25M_1
chr5	.	exon	25794331	25794473	.	+	.	Parent=spada_crp1230_chr5_25M_1
chr5	.	CDS	25793966	25794041	.	+	0	Parent=spada_crp1230_chr5_25M_1
chr5	.	CDS	25794331	25794473	.	+	2	Parent=spada_crp1230_chr5_25M_1
chr5	.	gene	26897769	26898039	.	-	.	ID=h1154.01
chr5	GeneWise_SplicePredictor Augustus_evidence	mRNA	26897769	26898039	.	-	.	ID=spada_crp1230_chr5_26M_1;Parent=h1154.01;Note=GeneWise_SplicePredictor Augustus_evidence
chr5	.	exon	26897769	26897884	.	-	.	Parent=spada_crp1230_chr5_26M_1
[truncated: 4,441 more rows]
