# Supplementary material for: Detecting small plant peptides using SPADA (Small Peptide Alignment Discovery Application)
Source: BMC Bioinformatics. 2013 Nov 20;14:335. doi: 10.1186/1471-2105-14-335 (PMC3924332; doi:10.1186/1471-2105-14-335)
Supplement: Additional file 12 — Table S6. Expression support of the CRPs predicted by SPADA in M. truncatula. [file 1471-2105-14-335-S12.xlsx]

## Sheet: Sheet1
Table S6. Expression support of the CRPs predicted by SPADA in M. truncatula.
*Estimate for the absolute depth of RNA-Seq read coverage
#Isoform-level relative abundance in Fragments Per Kilobase of exon model per Million mapped fragments - as determined by cufflinks
	RNA-Seq			AtMtDEFL array
SPADA prediction ID	coverage*	FPKM#	call.rna	probe.set	probe.number	call.affy	call
spada_crp0000_chr0_08M_1	13907.8	336.406	TRUE	MtTC94214_x_at	11	TRUE	TRUE
spada_crp0000_chr0_08M_2	19.4846	0.829464	TRUE	MtgAC174355_98467_x_at	11	TRUE	TRUE
spada_crp0000_chr0_08M_3	18.7857	0.646062	TRUE	MtgAC174355_101585_x_at	11	TRUE	TRUE
spada_crp0000_chr3_10M_1	0.651603	0.0298792	FALSE	MtgAC142396_38300_at	10	TRUE	TRUE
spada_crp0000_chr8_18M_1	34032.5	882.627	TRUE	MtTC94214_x_at	11	TRUE	TRUE
spada_crp0000_chr8_18M_2	19.4846	0.829464	TRUE	MtgAC174355_98467_x_at	11	TRUE	TRUE
spada_crp0000_chr8_18M_3	18.7857	0.646062	TRUE	MtgAC174355_101585_x_at	11	TRUE	TRUE
spada_crp0000_chr8_20M_1	85.3249	3.91257	TRUE	MtgAC138453_73653_at	11	TRUE	TRUE
spada_crp0000_chr8_27M_1	20.2269	0.900811	TRUE	MtTC103627_at	5	TRUE	TRUE
spada_crp0000_chr8_27M_2	10.6159	0.486791	TRUE	MtCA990416_x_at	11	TRUE	TRUE
spada_crp0000_chrU_088M_1	329.282	15.0992	TRUE		0	NA	TRUE
spada_crp0000_chrU_111M_1	995.249	23.4881	TRUE		0	NA	TRUE
spada_crp0010_chr8_01M_1	1.85172	0.0849104	FALSE	MtgAC185525_68574_at	10	TRUE	TRUE
spada_crp0010_chrT_02M_1	5433.8	105.258	TRUE	MtTC100264_at	11	TRUE	TRUE
spada_crp0010_chrT_02M_2	478.083	21.5175	TRUE		0	NA	TRUE
spada_crp0010_chrU_011M_1	37.4174	1.71577	TRUE		0	NA	TRUE
spada_crp0010_chrU_035M_1	382.479	17.5385	TRUE		0	NA	TRUE
spada_crp0010_chrU_045M_1	3616.65	64.8923	TRUE	MtTC100264_at	11	TRUE	TRUE
spada_crp0010_chrU_062M_1	97.7076	4.48037	TRUE		0	NA	TRUE
spada_crp0065_chr3_10M_1	9.78421	0.161515	TRUE	MtgAC138014_45397_at	11	TRUE	TRUE
spada_crp0080_chr2_10M_1	0	0	FALSE		0	NA	NA
spada_crp0080_chr2_10M_2	3.05598	0.140132	TRUE		0	NA	TRUE
spada_crp0080_chr6_15M_1	1.56237	0.0257913	FALSE		0	NA	NA
spada_crp0080_chrU_011M_1	0	0	FALSE	MtTC97678_x_at	3	TRUE	TRUE
spada_crp0080_chrU_082M_1	34.6291	0.590546	TRUE	MtgAY313166_s_at	11	TRUE	TRUE
spada_crp0090_chr3_42M_1	0	0	FALSE	MtgAC140722_55559_s_at	11	TRUE	TRUE
spada_crp0110_chr3_05M_1	396.499	18.1814	TRUE	MtTC102850_at	7	TRUE	TRUE
spada_crp0110_chr4_40M_1	150.807	6.76179	TRUE	MtTC108510_at	11	TRUE	TRUE
spada_crp0110_chr8_05M_1	242.909	11.058	TRUE	MtgAC151666_75632_at	11	TRUE	TRUE
spada_crp0110_chr8_13M_1	44.6883	2.04918	TRUE	MtgAC140103_15087_at	11	TRUE	TRUE
spada_crp0110_chr8_13M_2	252.198	11.5645	TRUE	MtgAC140103_8086_x_at	11	TRUE	TRUE
spada_crp0110_chrT_01M_1	66.4889	2.90773	TRUE	MtTC106263_at	6	TRUE	TRUE
spada_crp0110_chrT_09M_1	95.9846	4.37318	TRUE	MtBG581411_at	7	TRUE	TRUE
spada_crp0110_chrU_014M_1	94.2433	4.31131	TRUE		0	NA	TRUE
spada_crp0110_chrU_015M_1	8679.58	146.087	TRUE	MtTC107866_s_at	11	TRUE	TRUE
spada_crp0110_chrU_050M_1	1.76071	0.077715	FALSE	MtTC98064_at	5	TRUE	TRUE
spada_crp0110_chrU_052M_1	0	0	FALSE		0	NA	NA
spada_crp0110_chrU_065M_1	0	0	FALSE		0	NA	NA
spada_crp0110_chrU_065M_2	316.687	13.5939	TRUE	MtTC99324_x_at	8	TRUE	TRUE
spada_crp0110_chrU_088M_1	154.337	7.0771	TRUE	MtBE124525_at	8	TRUE	TRUE
spada_crp0110_chrU_146M_1	0	0	FALSE	MtTC101060_x_at	10	TRUE	TRUE
spada_crp0300_chr6_02M_1	22.9865	1.05323	TRUE		0	NA	TRUE
spada_crp0300_chrT_11M_1	0	0	FALSE		0	NA	NA
spada_crp0300_chrU_013M_1	0	0	FALSE		0	NA	NA
spada_crp0310_chr3_15M_1	3.12653	0.143367	TRUE	MtMNC5018724_at	11	TRUE	TRUE
spada_crp0310_chr3_15M_2	7.63203	0.251464	TRUE	MtTC108205_at	9	TRUE	TRUE
spada_crp0310_chr3_15M_3	1.57533	0.0722366	FALSE	MtTC102006_at	8	TRUE	TRUE
spada_crp0310_chr3_15M_4	0	0	FALSE	MtgAC147407_38029_x_at	11	TRUE	TRUE
spada_crp0310_chr3_15M_5	0	0	FALSE	MtgAC147407_40662_at	11	TRUE	TRUE
spada_crp0310_chr3_15M_6	2.36171	0.108296	TRUE	MtTC97348_at	7	TRUE	TRUE
spada_crp0310_chr3_15M_7	9.98278	0.457759	TRUE	MtTC111092_at	11	TRUE	TRUE
spada_crp0310_chr6_10M_1	0	0	FALSE	MtgAC134521_88789_x_at	11	TRUE	TRUE
spada_crp0310_chrT_00M_1	6.73983	0.194057	TRUE	MtTC96848_at	4	TRUE	TRUE
spada_crp0310_chrU_082M_1	3.79797	0.174155	TRUE		0	NA	TRUE
spada_crp0330_chr0_07M_1	3.07295	0.139143	TRUE	MtgAC192708_71823_at	10	TRUE	TRUE
spada_crp0330_chr0_07M_2	0	0	FALSE	MtgAC192708_27348_at	10	TRUE	TRUE
spada_crp0330_chr0_07M_3	6.10535	0.27996	TRUE	MtgAC192708_23387_at	9	TRUE	TRUE
spada_crp0330_chr0_07M_4	1.33699	0.0613077	FALSE	MtgAC192708_6626_x_at	11	TRUE	TRUE
spada_crp0330_chr0_22M_1	2.98289	0.13678	TRUE		0	NA	TRUE
spada_crp0330_chr2_18M_1	5.13334	0.235389	TRUE		0	NA	TRUE
spada_crp0330_chr2_22M_1	11.8976	0.258425	TRUE	MtgCR496665_x_at	11	TRUE	TRUE
spada_crp0330_chr3_15M_1	2.69477	0.123568	TRUE	MtTC109185_at	9	TRUE	TRUE
spada_crp0330_chr3_22M_1	0	0	FALSE	MtgCR378662_63836_at	9	TRUE	TRUE
spada_crp0330_chr5_18M_1	0	0	FALSE	MtgCU179907_65845_x_at	10	TRUE	TRUE
spada_crp0330_chr5_18M_2	3.98294	0.182637	TRUE	MtgCU179907_62307_x_at	11	FALSE	TRUE
spada_crp0330_chr7_15M_1	3.43981	0.15586	TRUE	MtgAC192708_71823_at	10	TRUE	TRUE
spada_crp0330_chr7_16M_1	0	0	FALSE	MtgAC192708_27348_at	10	TRUE	TRUE
spada_crp0330_chr7_16M_2	6.10535	0.27996	TRUE	MtgAC192708_23387_at	9	TRUE	TRUE
spada_crp0330_chr7_16M_3	1.33699	0.0613077	FALSE	MtgAC192708_6626_x_at	11	TRUE	TRUE
spada_crp0330_chr7_16M_4	0	0	FALSE	MtgAC169182_51001_at	11	FALSE	FALSE
spada_crp0330_chrU_010M_1	5.53757	0.213831	TRUE		0	NA	TRUE
spada_crp0330_chrU_016M_1	0.708922	0.0325075	FALSE	MtgAC192708_71823_at	6	TRUE	TRUE
spada_crp0330_chrU_066M_1	0	0	FALSE	MtgAC192708_27348_at	10	TRUE	TRUE
spada_crp0330_chrU_117M_1	6.16435	0.196532	TRUE	MtTC102956_at	5	TRUE	TRUE
spada_crp0330_chrU_166M_1	0	0	FALSE		0	NA	NA
spada_crp0330_chrU_167M_1	16.3474	0.749608	TRUE	MtTC109142_at	6	TRUE	TRUE
spada_crp0355_chr1_03M_1	1.64009	0.0752062	FALSE	MtgAC128660_73339_s_at	11	TRUE	TRUE
spada_crp0355_chr1_03M_2	1.64009	0.0752062	FALSE	MtgAC128660_73339_s_at	11	TRUE	TRUE
spada_crp0355_chr1_03M_3	1.64009	0.0752062	FALSE	MtgAC128660_73339_s_at	10	TRUE	TRUE
spada_crp0355_chr1_03M_4	0	0	FALSE	MtgAC128660_73339_s_at	1	TRUE	TRUE
spada_crp0355_chr2_05M_1	0	0	FALSE	MtBI310084_s_at	10	TRUE	TRUE
spada_crp0355_chr2_19M_1	2.98289	0.13678	TRUE	MtgAC132565_54929_at	10	TRUE	TRUE
spada_crp0355_chr2_19M_2	0.423645	0.0194262	FALSE	MtgAC141862_148001_s_at	10	TRUE	TRUE
spada_crp0355_chr2_22M_1	2.49379	0.114352	TRUE		0	NA	TRUE
spada_crp0355_chr2_22M_2	0.415631	0.0190587	FALSE		0	NA	NA
spada_crp0355_chr2_22M_3	0.352232	0.0161515	FALSE		0	NA	NA
spada_crp0355_chr2_22M_4	0	0	FALSE		0	NA	NA
spada_crp0355_chr2_22M_5	0.627389	0.0287689	FALSE		0	NA	NA
spada_crp0355_chr2_23M_01	0.868181	0.0398103	FALSE	MtgAC159145_98001_at	10	TRUE	TRUE
spada_crp0355_chr2_23M_02	15.6273	0.676775	TRUE	MtgCR317164_s_at	11	TRUE	TRUE
spada_crp0355_chr2_23M_03	0	0	FALSE	MtgAC125474_118701_at	10	FALSE	FALSE
spada_crp0355_chr2_23M_04	4.08338	0.187243	TRUE	MtgAC148917_83001_s_at	11	TRUE	TRUE
spada_crp0355_chr2_23M_05	5.27798	0.242021	TRUE	MtgAC148917_83001_s_at	11	TRUE	TRUE
spada_crp0355_chr2_23M_06	0.677259	0.0310556	FALSE	MtgAC148917_9001_at	9	TRUE	TRUE
spada_crp0355_chr2_23M_07	0.327265	0.0150067	FALSE	MtgAC148917_15001_s_at	11	TRUE	TRUE
spada_crp0355_chr2_23M_08	0	0	FALSE	MtgAC148917_24001_s_at	11	FALSE	FALSE
spada_crp0355_chr2_23M_09	5.08445	0.233147	TRUE	MtgAC148917_83001_s_at	11	TRUE	TRUE
spada_crp0355_chr2_23M_10	0.677259	0.0310556	FALSE	MtgAC148917_9001_at	9	TRUE	TRUE
spada_crp0355_chr2_23M_11	0.37497	0.0171942	FALSE	MtgAC148917_15001_s_at	11	TRUE	TRUE
spada_crp0355_chr2_23M_12	0	0	FALSE	MtgAC148917_24001_s_at	11	FALSE	FALSE
spada_crp0355_chr2_23M_13	0	0	FALSE	MtgAC125474_118701_at	10	FALSE	FALSE
spada_crp0355_chr2_23M_14	4.10667	0.188311	TRUE	MtgAC148917_83001_s_at	11	TRUE	TRUE
spada_crp0355_chr2_23M_15	0	0	FALSE	MtgAC148917_24001_s_at	11	FALSE	FALSE
spada_crp0355_chr2_23M_16	0	0	FALSE	MtgAC148917_24001_s_at	11	FALSE	FALSE
spada_crp0355_chr2_23M_17	15.0741	0.571658	TRUE	MtgAC169172_89001_at	10	TRUE	TRUE
spada_crp0355_chr2_23M_18	0	0	FALSE	MtgAC148917_24001_s_at	11	FALSE	FALSE
spada_crp0355_chr2_24M_1	0	0	FALSE	MtgAC147001_71001_s_at	8	TRUE	TRUE
spada_crp0355_chr2_24M_2	0	0	FALSE	MtgAC147001_71001_s_at	8	TRUE	TRUE
spada_crp0355_chr5_30M_1	4.56646	0.209394	TRUE	MtgAC140068_82890_at	11	FALSE	TRUE
spada_crp0355_chr5_30M_2	0	0	FALSE		0	NA	NA
spada_crp0355_chr7_16M_1	0.677259	0.0310556	FALSE	MtgAC169182_60001_at	10	FALSE	FALSE
spada_crp0355_chr8_12M_1	5.34797	0.245231	TRUE	MtgAC147006_54756_at	11	TRUE	TRUE
spada_crp0355_chr8_12M_2	0.366667	0.0168135	FALSE	MtgAC147006_32544_s_at	11	TRUE	TRUE
spada_crp0355_chr8_12M_3	3.43798	0.157648	TRUE	MtgAC147006_32544_s_at	11	TRUE	TRUE
spada_crp0355_chrU_014M_1	5.27798	0.242021	TRUE	MtgAC148917_83001_s_at	11	TRUE	TRUE
spada_crp0355_chrU_020M_1	0	0	FALSE		0	NA	NA
spada_crp0355_chrU_037M_1	2.08435	0.0955778	TRUE		0	NA	TRUE
spada_crp0355_chrU_048M_1	0	0	FALSE	MtBI310084_s_at	10	TRUE	TRUE
spada_crp0355_chrU_052M_1	0.327265	0.0150067	FALSE	MtgAC148917_15001_s_at	11	TRUE	TRUE
spada_crp0355_chrU_059M_1	0	0	FALSE	MtgCG919149_at	11	TRUE	TRUE
spada_crp0355_chrU_065M_1	1.64009	0.0752062	FALSE	MtgAC128660_73339_s_at	11	TRUE	TRUE
spada_crp0355_chrU_167M_1	0.677259	0.0310556	FALSE	MtgAC148917_9001_at	9	TRUE	TRUE
spada_crp0550_chr3_17M_1	0	0	FALSE		0	NA	NA
spada_crp0550_chr3_17M_2	75.8667	3.44264	TRUE	MtAJ498133_at	10	TRUE	TRUE
spada_crp0570_chr8_28M_1	0	0	FALSE	MtgAC126794_30193_at	11	FALSE	FALSE
spada_crp0580_chrU_142M_1	1.09339	0.0501375	FALSE		0	NA	NA
spada_crp0580_chrU_148M_1	0	0	FALSE		0	NA	NA
spada_crp0670_chr2_13M_1	3.32368	0.0740328	TRUE	MtgAC157504_69109_at	11	FALSE	TRUE
spada_crp0670_chr2_13M_2	0.194829	0.00893386	FALSE	MtgAC149130_78022_s_at	11	TRUE	TRUE
spada_crp0670_chr2_13M_3	0.805719	0.0272554	FALSE		0	NA	NA
spada_crp0670_chr2_13M_4	0.792305	0.0268016	FALSE	MtgAC135415_113042_x_at	11	TRUE	TRUE
spada_crp0670_chr2_13M_5	0.101261	0.0046433	FALSE	MtgAC149130_78022_s_at	11	TRUE	TRUE
spada_crp0675_chr2_13M_01	0	0	FALSE	MtgAC135415_105368_at	11	TRUE	TRUE
spada_crp0675_chr2_13M_02	73.2076	1.28697	TRUE	MtCB893590_s_at	11	TRUE	TRUE
spada_crp0675_chr2_13M_03	0.117175	0.00439611	FALSE	MtgAC135415_70779_x_at	11	TRUE	TRUE
spada_crp0675_chr2_13M_04	1.8584	0.0852166	FALSE	MtgAC135415_51501_s_at	11	TRUE	TRUE
spada_crp0675_chr2_13M_05	0.38348	0.0175844	FALSE	MtgAC135415_44480_x_at	11	TRUE	TRUE
spada_crp0675_chr2_13M_06	0.201305	0.00923083	FALSE	MtgAC135415_40297_x_at	11	TRUE	TRUE
spada_crp0675_chr2_13M_07	0.201305	0.00923083	FALSE	MtgAC135415_36070_x_at	11	TRUE	TRUE
spada_crp0675_chr2_13M_08	0	0	FALSE	MtgAC135415_31085_s_at	11	TRUE	TRUE
spada_crp0675_chr2_13M_09	1.49131	0.0527533	FALSE	MtgAC135415_28680_s_at	11	TRUE	TRUE
spada_crp0675_chr2_13M_10	0.117175	0.00439611	FALSE	MtgAC135415_25717_x_at	11	FALSE	FALSE
spada_crp0675_chr2_13M_11	0.18584	0.00852166	FALSE	MtgAC135415_11877_at	10	TRUE	TRUE
spada_crp0675_chr2_13M_12	2.83118	0.129823	TRUE	MtgAC149130_10976_at	11	TRUE	TRUE
spada_crp0675_chr2_13M_13	0	0	FALSE	MtgAC149130_18988_at	8	FALSE	FALSE
spada_crp0675_chr2_13M_14	0	0	FALSE	MtgAC149130_22951_x_at	8	TRUE	TRUE
spada_crp0675_chr2_13M_15	5.52079	0.155788	TRUE	MtBI311068_x_at	9	TRUE	TRUE
spada_crp0675_chr3_15M_1	1.50076	0.0688174	FALSE	MtgAC147407_75050_at	10	TRUE	TRUE
spada_crp0675_chr5_16M_1	0	0	FALSE	MtgAC146854_43697_at	8	FALSE	FALSE
spada_crp0675_chr5_21M_1	37.075	0.875824	TRUE		0	NA	TRUE
spada_crp0675_chrU_094M_1	0	0	FALSE		0	NA	NA
spada_crp0860_chr3_12M_1	0.543099	0.0249037	FALSE	MtgAC147363_37001_at	10	FALSE	FALSE
spada_crp0860_chr6_03M_1	0	0	FALSE	MtgAC146333_108676_at	1	TRUE	TRUE
spada_crp0860_chr7_04M_1	0.152788	0.00700607	FALSE		0	NA	NA
spada_crp0860_chr7_05M_1	0	0	FALSE	MtgAC146333_108676_at	11	TRUE	TRUE
spada_crp0860_chrU_079M_1	0	0	FALSE	MtgCR294808_at	11	FALSE	FALSE
spada_crp0860_chrU_100M_1	9.16125	0.420088	TRUE	MtCA991336_s_at	10	TRUE	TRUE
spada_crp0940_chr3_07M_1	53.0587	0.923575	TRUE	MtgAC135606_72778_at	10	TRUE	TRUE
spada_crp0940_chr8_25M_1	0	0	FALSE		0	NA	NA
spada_crp1020_chrT_02M_1	0	0	FALSE	MtTC99070_at	7	FALSE	FALSE
spada_crp1040_chr6_08M_1	0	0	FALSE	MtgAC155100_84001_at	9	FALSE	FALSE
spada_crp1100_chr3_10M_1	8.16063	0.374205	TRUE	MtgCT030191_25483_at	10	TRUE	TRUE
spada_crp1120_chr5_12M_1	2.2	0.100881	TRUE	MtgCT009657_20001_at	11	FALSE	TRUE
spada_crp1120_chr6_20M_1	1.7441	0.0799754	FALSE	MtAJ498165_at	10	TRUE	TRUE
spada_crp1130_chrU_081M_1	7.78707	0.357075	TRUE		0	NA	TRUE
spada_crp1130_chrU_099M_1	0	0	FALSE		0	NA	NA
spada_crp1130_chrU_167M_1	21.782	0.99881	TRUE		0	NA	TRUE
spada_crp1140_chr6_21M_1	756.898	34.7075	TRUE	MtAW980709_x_at	8	TRUE	TRUE
spada_crp1140_chrU_162M_1	46.7166	2.14219	TRUE		0	NA	TRUE
spada_crp1150_chrT_01M_1	749.839	34.3838	TRUE	MtAW775228_at	6	TRUE	TRUE
spada_crp1150_chrU_086M_1	591.913	27.0729	TRUE	MtgCR307757_at	11	TRUE	TRUE
spada_crp1160_chr1_15M_1	78.0946	3.58102	TRUE	MtgAC146719_15318_x_at	10	TRUE	TRUE
spada_crp1160_chr3_01M_1	1108.25	50.8187	TRUE	MtgCR932966_76484_x_at	10	TRUE	TRUE
spada_crp1160_chr3_05M_1	292.516	13.394	TRUE		0	NA	TRUE
spada_crp1160_chr3_05M_2	28.1853	1.29243	TRUE	MtgCT963074_107176_x_at	9	TRUE	TRUE
spada_crp1160_chr3_05M_3	0	0	FALSE	MtBE999404_s_at	10	TRUE	TRUE
spada_crp1160_chr3_05M_4	348.37	15.9744	TRUE	MtgCT025156_6980_x_at	10	TRUE	TRUE
spada_crp1160_chr3_05M_5	898.347	41.1936	TRUE	MtgCT025156_13860_x_at	9	TRUE	TRUE
spada_crp1160_chr3_11M_1	1.40893	0.0646062	FALSE	MtgCT010518_99369_at	10	TRUE	TRUE
spada_crp1160_chr3_19M_1	1352.54	62.0204	TRUE	MtgCT009558_80876_at	10	TRUE	TRUE
spada_crp1160_chr3_20M_1	65.7702	2.91234	TRUE	MtgAC147472_94742_x_at	10	TRUE	TRUE
spada_crp1160_chr4_03M_1	668.596	30.6584	TRUE		0	NA	TRUE
spada_crp1160_chr4_03M_2	1289.54	59.1318	TRUE	MtgCG960833_x_at	2	TRUE	TRUE
spada_crp1160_chr4_22M_1	196.66	9.01781	TRUE	MtgAC174316_34001_x_at	10	TRUE	TRUE
spada_crp1160_chr5_20M_1	198.737	9.11304	TRUE	MtBE999361_x_at	10	TRUE	TRUE
spada_crp1160_chr5_20M_2	131.714	6.03973	TRUE	MtBE999361_x_at	10	TRUE	TRUE
spada_crp1160_chr5_20M_3	645.384	29.594	TRUE	MtBE999361_x_at	10	TRUE	TRUE
spada_crp1160_chr5_20M_4	189.674	8.69748	TRUE	MtgCG959073_at	9	TRUE	TRUE
spada_crp1160_chr5_22M_1	0	0	FALSE	MtgCG921260_x_at	8	TRUE	TRUE
spada_crp1160_chr5_23M_1	162.067	7.43155	TRUE	MtgAC140671_79001_x_at	10	TRUE	TRUE
spada_crp1160_chr5_24M_1	197.387	9.05114	TRUE	MtgCG948778_x_at	10	TRUE	TRUE
spada_crp1160_chr5_24M_2	602.882	27.6451	TRUE	MtTC104412_at	6	TRUE	TRUE
spada_crp1160_chr5_31M_1	58.8485	2.69429	TRUE	MtTC98231_s_at	5	TRUE	TRUE
spada_crp1160_chr6_05M_1	923.556	42.3495	TRUE	MtBG581441_s_at	9	TRUE	TRUE
spada_crp1160_chr6_05M_2	0	0	FALSE		0	NA	NA
spada_crp1160_chr6_05M_3	320.234	14.6812	TRUE	MtTC110524_s_at	11	TRUE	TRUE
spada_crp1160_chr6_05M_4	232.66	10.6652	TRUE	MtTC110524_s_at	11	TRUE	TRUE
spada_crp1160_chr7_17M_1	131.036	6.00865	TRUE		0	NA	TRUE
spada_crp1160_chr7_18M_1	410.655	18.8305	TRUE	MtgAC162277_67619_s_at	11	TRUE	TRUE
spada_crp1160_chr7_18M_2	288.171	13.214	TRUE	MtgAC162277_64348_at	11	TRUE	TRUE
spada_crp1160_chr7_18M_3	1011.56	46.385	TRUE	MtgAC162277_30068_s_at	11	TRUE	TRUE
spada_crp1160_chrU_005M_1	126.959	5.82171	TRUE		0	NA	TRUE
spada_crp1160_chrU_125M_1	161.716	7.41545	TRUE	MtTC97041_at	5	TRUE	TRUE
spada_crp1160_chrU_142M_1	73.2895	3.36068	TRUE	MtBG581989_at	8	TRUE	TRUE
spada_crp1160_chrU_159M_1	1338.16	61.3611	TRUE		0	NA	TRUE
spada_crp1170_chr3_10M_1	14.8472	0.676969	TRUE	MtTC112176_at	7	TRUE	TRUE
spada_crp1170_chr3_10M_2	127.991	5.8615	TRUE	MtTC106080_at	4	TRUE	TRUE
spada_crp1170_chr3_10M_3	158.587	7.27198	TRUE	MtgCR335164_x_at	10	TRUE	TRUE
spada_crp1170_chr3_18M_1	0	0	FALSE		0	NA	NA
spada_crp1170_chr4_03M_1	11.9124	0.546241	TRUE	MtgCG960833_x_at	9	TRUE	TRUE
spada_crp1170_chr7_16M_1	553.852	25.3968	TRUE	MtAJ848055_at	5	TRUE	TRUE
spada_crp1170_chr8_13M_1	0	0	FALSE	MtBG581786_s_at	11	TRUE	TRUE
spada_crp1170_chrT_01M_1	5764.67	264.338	TRUE	MtTC108107_x_at	11	TRUE	TRUE
spada_crp1170_chrU_109M_1	187.345	8.59068	TRUE		0	NA	TRUE
spada_crp1180_chr2_25M_1	329.377	15.1035	TRUE	MtAW208234_x_at	10	TRUE	TRUE
spada_crp1180_chr7_07M_1	63.0647	2.89182	TRUE	MtBE124945_at	5	TRUE	TRUE
spada_crp1180_chr7_07M_2	404.16	18.5027	TRUE	MtBG583768_at	4	TRUE	TRUE
spada_crp1180_chr7_07M_3	2072.45	95.0321	TRUE	MtTC109916_x_at	10	TRUE	TRUE
spada_crp1180_chr7_07M_4	2516	115.371	TRUE	MtTC106800_s_at	9	TRUE	TRUE
spada_crp1180_chr7_07M_5	7865.3	360.661	TRUE	MtTC106799_at	4	TRUE	TRUE
spada_crp1180_chr7_07M_6	24611.6	1128.56	TRUE	MtTC106799_at	5	TRUE	TRUE
spada_crp1180_chrU_066M_1	24625.1	1129.18	TRUE	MtTC106799_at	4	TRUE	TRUE
spada_crp1190_chr0_05M_1	429.157	19.679	TRUE	MtTC97593_at	5	TRUE	TRUE
spada_crp1190_chr0_22M_1	0	0	FALSE		0	NA	NA
spada_crp1190_chr0_24M_1	278.971	12.7491	TRUE	MtgCR323910_x_at	11	TRUE	TRUE
spada_crp1190_chr1_11M_1	304.268	13.9522	TRUE	MtgAC137081_122078_x_at	10	TRUE	TRUE
spada_crp1190_chr1_13M_1	47.749	2.18953	TRUE		0	NA	TRUE
spada_crp1190_chr2_16M_1	0	0	FALSE	MtTC95365_at	5	TRUE	TRUE
spada_crp1190_chr2_17M_1	27.0216	1.23907	TRUE	MtgCR297324_x_at	9	TRUE	TRUE
spada_crp1190_chr2_17M_2	52.8387	2.42291	TRUE	MtgAC186134_39898_s_at	11	TRUE	TRUE
spada_crp1190_chr2_17M_3	50.793	2.32911	TRUE	MtgAC186134_39898_s_at	11	TRUE	TRUE
spada_crp1190_chr2_19M_1	25.1381	1.1527	TRUE	MtBE997678_s_at	11	TRUE	TRUE
spada_crp1190_chr2_19M_2	149.389	6.85021	TRUE	MtTC96209_at	6	TRUE	TRUE
spada_crp1190_chr2_19M_3	39.9835	1.83344	TRUE		0	NA	TRUE
spada_crp1190_chr2_20M_1	0	0	FALSE	MtgAC146774_92732_at	8	TRUE	TRUE
spada_crp1190_chr2_21M_1	508.262	23.3063	TRUE	MtgAC148820_58001_at	9	TRUE	TRUE
spada_crp1190_chr3_05M_1	938.381	43.0293	TRUE	MtAJ388787_x_at	9	TRUE	TRUE
spada_crp1190_chr3_08M_1	0	0	FALSE	MtgAC146566_71451_s_at	11	TRUE	TRUE
spada_crp1190_chr3_08M_2	151.014	6.92471	TRUE	MtgAC146566_89782_x_at	11	TRUE	TRUE
spada_crp1190_chr3_09M_1	1521.5	69.7682	TRUE	MtTC102862_at	5	TRUE	TRUE
spada_crp1190_chr3_10M_1	3792.86	173.921	TRUE	MtBG580138_x_at	10	TRUE	TRUE
spada_crp1190_chr3_10M_2	1478.01	67.7737	TRUE	MtBG581442_x_at	1	TRUE	TRUE
spada_crp1190_chr3_10M_3	269.624	12.3636	TRUE	MtBG581442_x_at	10	TRUE	TRUE
spada_crp1190_chr3_10M_4	41.1242	1.86019	TRUE	MtAW775212_x_at	11	TRUE	TRUE
spada_crp1190_chr3_10M_5	107.171	4.91429	TRUE	MtAW775212_x_at	2	TRUE	TRUE
spada_crp1190_chr3_16M_1	316.541	14.515	TRUE	MtAJ848553_at	10	TRUE	TRUE
spada_crp1190_chr3_19M_1	178.908	8.1853	TRUE	MtgCR332820_x_at	9	TRUE	TRUE
spada_crp1190_chr3_19M_2	432.504	19.8324	TRUE		0	NA	TRUE
spada_crp1190_chr3_21M_1	1595.26	73.1506	TRUE	MtgCT967315_47035_at	10	TRUE	TRUE
spada_crp1190_chr3_28M_1	0	0	FALSE	MtgCT967303_9155_s_at	11	TRUE	TRUE
spada_crp1190_chr4_03M_1	164.788	7.55634	TRUE		0	NA	TRUE
spada_crp1190_chr4_20M_1	90.2091	4.08727	TRUE		0	NA	TRUE
spada_crp1190_chr5_04M_1	0	0	FALSE	MtTC96632_at	1	TRUE	TRUE
spada_crp1190_chr5_04M_2	0	0	FALSE	MtgAC144516_63256_x_at	4	TRUE	TRUE
spada_crp1190_chr5_18M_1	0	0	FALSE	MtTC96571_at	11	TRUE	TRUE
spada_crp1190_chr5_31M_1	117.922	5.31174	TRUE		0	NA	TRUE
spada_crp1190_chr6_21M_1	20.9376	0.960092	TRUE	MtgAC130804_106001_s_at	11	TRUE	TRUE
spada_crp1190_chr6_22M_1	429.157	19.679	TRUE	MtTC97593_at	5	TRUE	TRUE
spada_crp1190_chr7_09M_1	1141.34	52.3362	TRUE	MtgAC149208_92545_at	9	TRUE	TRUE
spada_crp1190_chr7_11M_1	134.606	6.17237	TRUE	MtTC102778_at	5	TRUE	TRUE
spada_crp1190_chr7_32M_1	657.472	30.1483	TRUE		0	NA	TRUE
spada_crp1190_chr7_32M_2	279.311	12.8078	TRUE		0	NA	TRUE
spada_crp1190_chr7_32M_3	148.329	6.80161	TRUE	MtTC109717_at	8	TRUE	TRUE
spada_crp1190_chr7_32M_4	141.545	6.49053	TRUE		0	NA	TRUE
spada_crp1190_chr7_32M_5	182.657	8.3757	TRUE		0	NA	TRUE
spada_crp1190_chr8_09M_1	153.863	7.05536	TRUE	MtBG582252_s_at	10	TRUE	TRUE
spada_crp1190_chr8_09M_2	1085.18	49.7607	TRUE		0	NA	TRUE
spada_crp1190_chr8_09M_3	921.337	42.2478	TRUE	MtBG583854_s_at	10	TRUE	TRUE
spada_crp1190_chr8_09M_4	921.337	42.2478	TRUE	MtBG583854_s_at	11	TRUE	TRUE
spada_crp1190_chr8_10M_1	23.8248	1.09248	TRUE	MtgAC119410_95190_at	9	TRUE	TRUE
spada_crp1190_chr8_12M_1	124.331	5.70118	TRUE	MtgCR484272_x_at	10	TRUE	TRUE
spada_crp1190_chr8_16M_1	0	0	FALSE	MtgAC150505_45354_x_at	9	TRUE	TRUE
spada_crp1190_chr8_17M_1	71.9586	3.29965	TRUE	MtgAC142143_112588_at	11	TRUE	TRUE
spada_crp1190_chr8_21M_1	172.806	7.92399	TRUE	MtgCR324984_x_at	11	TRUE	TRUE
spada_crp1190_chrT_00M_1	1524.98	69.9279	TRUE	MtBG583831_x_at	4	TRUE	TRUE
spada_crp1190_chrU_008M_1	27.4386	1.2582	TRUE		0	NA	TRUE
spada_crp1190_chrU_011M_1	73.4445	3.35219	TRUE		0	NA	TRUE
spada_crp1190_chrU_014M_1	1020.97	46.8162	TRUE	MtgAC169979_52001_x_at	8	TRUE	TRUE
spada_crp1190_chrU_014M_2	158.114	7.2503	TRUE		0	NA	TRUE
spada_crp1190_chrU_015M_1	347.445	15.932	TRUE		0	NA	TRUE
spada_crp1190_chrU_017M_1	67.6834	3.10361	TRUE		0	NA	TRUE
spada_crp1190_chrU_017M_2	7275.05	333.597	TRUE	MtTC107422_at	4	TRUE	TRUE
spada_crp1190_chrU_064M_1	216.408	9.92338	TRUE		0	NA	TRUE
spada_crp1190_chrU_086M_1	1609.27	73.7929	TRUE	MtTC107616_at	1	TRUE	TRUE
spada_crp1190_chrU_087M_1	791.615	36.2994	TRUE		0	NA	TRUE
spada_crp1190_chrU_095M_1	26.0759	1.19571	TRUE	MtgCG951401_at	9	TRUE	TRUE
spada_crp1190_chrU_102M_1	169.201	7.7359	TRUE		0	NA	TRUE
spada_crp1190_chrU_108M_1	67.4516	3.07336	TRUE		0	NA	TRUE
spada_crp1190_chrU_112M_1	1620.9	74.3263	TRUE	MtTC95833_at	4	TRUE	TRUE
spada_crp1190_chrU_120M_1	438.617	20.053	TRUE	MtAJ848414_at	9	TRUE	TRUE
spada_crp1190_chrU_121M_1	195.207	8.95118	TRUE	MtBG582685_at	3	TRUE	TRUE
spada_crp1190_chrU_140M_1	780.467	35.7882	TRUE		0	NA	TRUE
spada_crp1190_chrU_143M_1	0	0	FALSE		0	NA	NA
spada_crp1190_chrU_155M_1	1010.01	46.3003	TRUE	MtTC103031_at	3	TRUE	TRUE
spada_crp1200_chr3_02M_1	467.97	21.424	TRUE	MtgCT030192_37193_x_at	10	TRUE	TRUE
spada_crp1200_chr3_08M_1	521.898	23.9316	TRUE	MtTC101238_s_at	1	TRUE	TRUE
spada_crp1200_chr3_18M_1	0	0	FALSE		0	NA	NA
spada_crp1200_chr3_19M_1	1138.32	52.1976	TRUE	MtTC100329_x_at	7	TRUE	TRUE
spada_crp1200_chr3_19M_2	412.275	18.9048	TRUE	MtgCG972902_x_at	9	TRUE	TRUE
spada_crp1200_chrU_019M_1	2400.24	110.062	TRUE	MtTC95710_x_at	6	TRUE	TRUE
spada_crp1200_chrU_094M_1	257.418	11.8039	TRUE	MtTC101781_at	1	TRUE	TRUE
spada_crp1200_chrU_098M_1	15819.7	725.41	TRUE	MtAW980950_s_at	4	TRUE	TRUE
spada_crp1200_chrU_148M_1	926.247	42.473	TRUE	MtTC106603_at	6	TRUE	TRUE
spada_crp1200_chrU_164M_1	68.6587	3.14834	TRUE	MtBG581309_at	3	TRUE	TRUE
spada_crp1200_chrU_167M_1	291.407	13.3624	TRUE	MtTC106606_s_at	6	TRUE	TRUE
spada_crp1210_chr1_02M_1	317.471	8.58563	TRUE		0	NA	TRUE
spada_crp1210_chr4_12M_1	54.2031	2.48548	TRUE		0	NA	TRUE
spada_crp1210_chr4_16M_1	165.686	7.59752	TRUE	MtgAC139670_14184_x_at	10	TRUE	TRUE
spada_crp1210_chr4_20M_1	4.01346	0.184037	TRUE	MtgAC135467_92632_x_at	9	TRUE	TRUE
spada_crp1210_chr5_28M_1	52.5034	2.40321	TRUE	MtBE998784_x_at	11	TRUE	TRUE
spada_crp1210_chr5_28M_2	2628.69	120.538	TRUE	MtgCR962137_78638_x_at	9	TRUE	TRUE
spada_crp1210_chr5_28M_3	2248.51	103.105	TRUE	MtTC108311_at	9	TRUE	TRUE
spada_crp1210_chr6_21M_1	0	0	FALSE		0	NA	NA
spada_crp1210_chr7_11M_1	173.729	7.96631	TRUE	MtgAC152177_77001_x_at	10	TRUE	TRUE
spada_crp1210_chr7_14M_1	359.842	16.5005	TRUE		0	NA	TRUE
spada_crp1210_chrT_00M_1	1710.1	78.4162	TRUE		0	NA	TRUE
spada_crp1210_chrT_00M_2	497.893	22.8308	TRUE	MtgCR504010_x_at	11	TRUE	TRUE
spada_crp1210_chrT_01M_1	4618.39	211.776	TRUE	MtTC95293_s_at	10	TRUE	TRUE
spada_crp1210_chrT_02M_1	117.694	5.39685	TRUE	MtTC107181_at	1	TRUE	TRUE
spada_crp1210_chrU_012M_1	2248.51	103.105	TRUE	MtTC108311_at	8	TRUE	TRUE
spada_crp1210_chrU_014M_1	423.977	19.4414	TRUE	MtTC102581_at	7	TRUE	TRUE
spada_crp1210_chrU_016M_1	276.749	12.6903	TRUE		0	NA	TRUE
spada_crp1210_chrU_059M_1	561.41	25.7434	TRUE		0	NA	TRUE
spada_crp1210_chrU_059M_2	328.615	15.0686	TRUE		0	NA	TRUE
spada_crp1210_chrU_094M_1	147.886	6.78132	TRUE		0	NA	TRUE
spada_crp1210_chrU_103M_1	0	0	FALSE		0	NA	NA
spada_crp1210_chrU_108M_1	389.251	17.8491	TRUE		0	NA	TRUE
spada_crp1210_chrU_118M_1	576.278	26.4252	TRUE		0	NA	TRUE
spada_crp1220_chr2_18M_1	49.9526	2.29057	TRUE	MtgAC175048_52283_at	9	TRUE	TRUE
spada_crp1220_chr4_05M_1	0	0	FALSE	MtgAC135233_34918_at	10	FALSE	FALSE
spada_crp1220_chr5_28M_1	916.264	42.0152	TRUE	MtTC104456_at	6	TRUE	TRUE
spada_crp1220_chr7_18M_1	0	0	FALSE	MtBG582888_s_at	11	TRUE	TRUE
spada_crp1220_chr7_18M_2	151.615	6.95231	TRUE	MtgAC162277_30068_s_at	11	TRUE	TRUE
spada_crp1220_chrU_114M_1	74.261	3.2999	TRUE	MtTC109393_at	6	TRUE	TRUE
spada_crp1220_chrU_123M_1	461.314	21.1535	TRUE	MtTC102115_x_at	7	TRUE	TRUE
spada_crp1230_chr2_17M_1	0	0	FALSE	MtgAC163385_18001_x_at	8	TRUE	TRUE
spada_crp1230_chr2_19M_1	126.683	5.80256	TRUE		0	NA	TRUE
spada_crp1230_chr5_16M_1	33.1104	1.51827	TRUE		0	NA	TRUE
spada_crp1230_chr5_22M_1	1584.83	72.6701	TRUE		0	NA	TRUE
spada_crp1230_chr5_22M_2	166.674	7.64282	TRUE		0	NA	TRUE
spada_crp1230_chr5_22M_3	631.622	28.963	TRUE		0	NA	TRUE
spada_crp1230_chr5_23M_1	37.086	1.70057	TRUE	MtBG583119_at	11	TRUE	TRUE
spada_crp1230_chr5_24M_1	0	0	FALSE		0	NA	NA
spada_crp1230_chr5_25M_1	119.159	5.46403	TRUE		0	NA	TRUE
spada_crp1230_chr5_26M_1	0	0	FALSE	MtgCU179920_54668_x_at	11	TRUE	TRUE
spada_crp1230_chr5_28M_1	26.8034	1.22907	TRUE	MtgCR962137_48560_x_at	9	TRUE	TRUE
spada_crp1230_chr6_08M_1	1407.11	64.5229	TRUE	MtTC101764_s_at	8	TRUE	TRUE
spada_crp1230_chr6_22M_1	6374.47	292.301	TRUE	MtTC101764_s_at	8	TRUE	TRUE
spada_crp1230_chr6_22M_2	1228.55	56.3348	TRUE	MtTC106870-1_x_at	8	TRUE	TRUE
spada_crp1230_chr6_22M_3	7648.1	350.703	TRUE	MtMNC5019169_s_at	9	TRUE	TRUE
spada_crp1230_chr6_22M_4	2221.39	101.862	TRUE	MtTC101764_s_at	8	TRUE	TRUE
spada_crp1230_chr6_22M_5	225.301	10.3311	TRUE	MtTC101763_x_at	9	TRUE	TRUE
spada_crp1230_chr6_22M_6	2675.29	122.675	TRUE	MtgAC150703_87001_x_at	8	TRUE	TRUE
spada_crp1230_chr7_01M_1	0	0	FALSE	MtgAC148762_56149_s_at	9	TRUE	TRUE
spada_crp1230_chr7_05M_1	261	11.9681	TRUE	MtTC109065_at	7	TRUE	TRUE
spada_crp1230_chr7_09M_1	86.3782	3.96086	TRUE		0	NA	TRUE
spada_crp1230_chrT_01M_1	17.6	0.807046	TRUE		0	NA	TRUE
spada_crp1230_chrT_01M_2	2016.53	92.4676	TRUE	MtTC95184_at	3	TRUE	TRUE
spada_crp1230_chrU_014M_1	0	0	FALSE	MtAW208286_at	2	TRUE	TRUE
spada_crp1230_chrU_105M_1	68.9971	3.15316	TRUE	MtAW573795_at	10	TRUE	TRUE
spada_crp1230_chrU_124M_1	97.612	4.47599	TRUE	MtAW573738_x_at	10	TRUE	TRUE
spada_crp1230_chrU_168M_1	1626.34	74.5759	TRUE		0	NA	TRUE
spada_crp1240_chr3_13M_1	464.338	21.2922	TRUE	MtTC102054_at	8	TRUE	TRUE
spada_crp1240_chr4_07M_1	1028.74	47.1728	TRUE	MtTC102054_at	8	TRUE	TRUE
spada_crp1240_chr4_07M_2	0	0	FALSE	MtTC102054_at	8	TRUE	TRUE
spada_crp1240_chr6_00M_01	779.954	35.7647	TRUE	MtgAC167034_30001_x_at	10	TRUE	TRUE
spada_crp1240_chr6_00M_02	1499.89	68.7771	TRUE	MtTC105188_at	11	TRUE	TRUE
spada_crp1240_chr6_00M_03	179.906	8.24074	TRUE	MtAL375811_s_at	10	TRUE	TRUE
spada_crp1240_chr6_00M_04	0	0	FALSE		0	NA	NA
spada_crp1240_chr6_00M_05	0	0	FALSE	MtBG580727_x_at	11	TRUE	TRUE
spada_crp1240_chr6_00M_06	0	0	FALSE	MtTC94879_at	10	TRUE	TRUE
spada_crp1240_chr6_00M_07	0	0	FALSE	MtgAC153162_45001_x_at	7	FALSE	FALSE
spada_crp1240_chr6_00M_08	12.2948	0.563779	TRUE		0	NA	TRUE
spada_crp1240_chr6_00M_09	0	0	FALSE	MtgAC167034_30001_x_at	10	TRUE	TRUE
spada_crp1240_chr6_00M_10	1108.45	50.8279	TRUE	MtTC96950_x_at	4	TRUE	TRUE
spada_crp1240_chr6_00M_11	3959.73	181.573	TRUE	MtTC105188_at	11	TRUE	TRUE
spada_crp1240_chr6_00M_12	179.906	8.24074	TRUE	MtAL375811_s_at	11	TRUE	TRUE
spada_crp1240_chr6_00M_13	1304.3	59.7817	TRUE	MtAW574106_at	3	TRUE	TRUE
spada_crp1240_chr6_04M_1	0	0	FALSE	MtTC100579_s_at	11	TRUE	TRUE
spada_crp1240_chr7_18M_1	269.88	12.3753	TRUE	MtTC97930_at	5	TRUE	TRUE
spada_crp1240_chr7_18M_2	528.998	24.2571	TRUE	MtAW574028_at	10	TRUE	TRUE
spada_crp1240_chr7_18M_3	1804.2	82.7314	TRUE	MtTC94044_s_at	11	TRUE	TRUE
spada_crp1240_chrU_016M_1	3264.27	149.683	TRUE	MtTC96032_at	11	TRUE	TRUE
spada_crp1240_chrU_059M_1	779.954	35.7647	TRUE	MtgAC167034_30001_x_at	10	TRUE	TRUE
spada_crp1240_chrU_082M_1	179.906	8.24074	TRUE	MtAL375811_s_at	11	TRUE	TRUE
spada_crp1240_chrU_090M_1	444.856	20.3988	TRUE		0	NA	TRUE
spada_crp1240_chrU_108M_1	2333.38	106.997	TRUE	MtTC96950_x_at	8	TRUE	TRUE
spada_crp1250_chr0_09M_1	1087.58	49.8678	TRUE	MtTC107078_at	7	TRUE	TRUE
spada_crp1250_chr0_21M_1	0	0	FALSE		0	NA	NA
spada_crp1250_chr1_13M_1	55.0549	2.50657	TRUE	MtgCG936374_at	10	TRUE	TRUE
spada_crp1250_chr2_21M_1	5282.53	242.23	TRUE	MtgAC148820_70001_x_at	10	TRUE	TRUE
spada_crp1250_chr4_34M_1	2169.76	99.4942	TRUE	MtgAC119408_21324_at	9	TRUE	TRUE
spada_crp1250_chr5_24M_1	13.3183	0.61071	TRUE	MtgCR331787_x_at	9	TRUE	TRUE
spada_crp1250_chr5_28M_1	170.119	7.80077	TRUE	MtBE999118_s_at	8	TRUE	TRUE
spada_crp1250_chr7_13M_1	49.131	2.23686	TRUE	MtgAC157777_62235_x_at	11	TRUE	TRUE
spada_crp1250_chrT_01M_1	474.583	21.7477	TRUE		0	NA	TRUE
spada_crp1250_chrU_063M_1	1819.39	83.428	TRUE		0	NA	TRUE
spada_crp1250_chrU_131M_1	0	0	FALSE		0	NA	NA
spada_crp1260_chr1_12M_1	385.511	17.6775	TRUE	MtBG581420_at	8	TRUE	TRUE
spada_crp1260_chr1_12M_2	34.6382	1.58833	TRUE	MtBG581420_at	8	TRUE	TRUE
spada_crp1260_chr1_12M_3	707.715	32.4522	TRUE	MtgAC151619_57001_x_at	8	TRUE	TRUE
spada_crp1260_chr1_12M_4	651.654	29.8101	TRUE	MtMNC5037136_at	8	TRUE	TRUE
spada_crp1260_chr1_12M_5	894.105	40.9991	TRUE	MtTC94244_s_at	9	TRUE	TRUE
spada_crp1260_chr1_12M_6	1006.78	46.166	TRUE	MtTC94243_at	4	TRUE	TRUE
spada_crp1260_chr3_07M_1	2869.29	131.571	TRUE	MtgAC135606_92115_x_at	9	TRUE	TRUE
spada_crp1270_chr2_18M_1	42.9413	1.96907	TRUE	MtAW775198_at	10	TRUE	TRUE
spada_crp1270_chr2_22M_1	73.4445	3.35219	TRUE		0	NA	TRUE
spada_crp1270_chr2_22M_2	74.5963	3.40484	TRUE		0	NA	TRUE
spada_crp1270_chr2_34M_1	60.4893	2.77373	TRUE	MtBG583185_s_at	10	TRUE	TRUE
spada_crp1270_chr5_25M_1	171.913	7.88304	TRUE	MtgAC174468_6622_x_at	11	TRUE	TRUE
spada_crp1270_chr5_28M_1	710.579	32.5835	TRUE		0	NA	TRUE
spada_crp1270_chrU_125M_1	1071.35	49.1268	TRUE	MtAW980625_at	7	TRUE	TRUE
spada_crp1270_chrU_167M_1	852.101	39.073	TRUE	MtBG582210_x_at	10	TRUE	TRUE
spada_crp1280_chr2_17M_1	148.428	6.74584	TRUE	MtTC97006_at	4	TRUE	TRUE
spada_crp1280_chr3_10M_1	1.95069	0.0894485	FALSE	MtBI310817_s_at	10	TRUE	TRUE
spada_crp1280_chr7_18M_1	633.768	29.0614	TRUE	MtgAC148359_10020_x_at	9	TRUE	TRUE
spada_crp1280_chr7_18M_2	632.005	28.9805	TRUE	MtgAC148359_10020_x_at	9	TRUE	TRUE
spada_crp1280_chrU_083M_1	509.968	23.1474	TRUE	MtTC97006_at	4	TRUE	TRUE
spada_crp1280_chrU_170M_1	93.4725	4.28352	TRUE	MtTC112237_at	4	TRUE	TRUE
spada_crp1290_chr6_11M_1	176.266	8.05276	TRUE	MtTC109955_at	8	TRUE	TRUE
spada_crp1290_chr7_09M_1	30.7578	1.40042	TRUE	MtgAC135315_88259_x_at	9	TRUE	TRUE
spada_crp1290_chr7_09M_2	120.062	5.50541	TRUE	MtgCR347562_at	10	TRUE	TRUE
spada_crp1290_chr7_12M_1	25.6667	1.17694	TRUE	MtgAC157374_44001_at	10	TRUE	TRUE
spada_crp1290_chrU_108M_1	11.6347	0.533508	TRUE		0	NA	TRUE
spada_crp1300_chr1_13M_1	0	0	FALSE		0	NA	NA
spada_crp1300_chr2_12M_1	6.32073	0.289836	TRUE		0	NA	TRUE
spada_crp1300_chr2_12M_2	88.1664	4.04286	TRUE	MtgAC131248_121811_at	9	TRUE	TRUE
spada_crp1300_chr2_12M_3	4.85352	0.222557	TRUE		0	NA	TRUE
spada_crp1300_chr2_12M_4	81.6224	3.71624	TRUE	MtgAC131248_121811_at	8	TRUE	TRUE
spada_crp1300_chr3_01M_1	765.553	35.1043	TRUE	MtgCR932966_79795_x_at	11	TRUE	TRUE
spada_crp1300_chr4_30M_1	19.6473	0.900924	TRUE	MtgCG942331_x_at	9	TRUE	TRUE
spada_crp1300_chr4_30M_2	28.7927	1.32029	TRUE		0	NA	TRUE
spada_crp1300_chr6_10M_1	0	0	FALSE	MtgAC130804_106001_s_at	11	TRUE	TRUE
spada_crp1300_chr8_17M_1	83.0909	3.75927	TRUE	MtgAC142143_42814_x_at	8	TRUE	TRUE
spada_crp1300_chr8_19M_1	26.0592	1.19494	TRUE		0	NA	TRUE
spada_crp1300_chrT_00M_1	73.4028	3.35921	TRUE		0	NA	TRUE
spada_crp1300_chrT_07M_1	277.684	12.7331	TRUE	MtAW127276_at	6	TRUE	TRUE
spada_crp1300_chrU_088M_1	117.766	5.40015	TRUE	MtgCG970771_x_at	10	TRUE	TRUE
spada_crp1300_chrU_104M_1	244.912	11.2304	TRUE	MtgCG970771_x_at	1	TRUE	TRUE
spada_crp1310_chr0_03M_1	0	0	FALSE	MtTC100341_x_at	10	TRUE	TRUE
spada_crp1310_chrU_092M_1	111.83	5.12796	TRUE	MtTC110093_x_at	2	TRUE	TRUE
spada_crp1320_chr3_21M_1	356.9	16.3647	TRUE	MtTC108430_at	3	TRUE	TRUE
spada_crp1320_chr3_21M_2	620.4	28.4484	TRUE	MtgCT967315_49858_x_at	11	TRUE	TRUE
spada_crp1320_chr3_22M_1	268.724	12.3223	TRUE	MtgCR378661_18397_x_at	11	TRUE	TRUE
spada_crp1320_chr3_22M_2	0	0	FALSE	MtgCR378661_24442_x_at	8	TRUE	TRUE
spada_crp1320_chr6_20M_1	0	0	FALSE		0	NA	NA
spada_crp1320_chrU_045M_1	0	0	FALSE	MtAW980513_x_at	9	TRUE	TRUE
spada_crp1400_chr1_17M_1	139.996	6.41948	TRUE	MtgAC135317_144001_x_at	9	TRUE	TRUE
spada_crp1400_chr3_20M_1	0	0	FALSE	MtAW775255_x_at	6	FALSE	FALSE
spada_crp1400_chr4_18M_1	0	0	FALSE	MtgAC139344_119626_s_at	11	TRUE	TRUE
spada_crp1400_chr5_25M_1	0	0	FALSE	MtBG583579_s_at	11	TRUE	TRUE
spada_crp1400_chr5_31M_1	0	0	FALSE	MtgCR955011_2001_x_at	11	FALSE	FALSE
spada_crp1400_chr6_06M_1	92.2298	4.22919	TRUE		0	NA	TRUE
spada_crp1400_chr6_12M_1	89.0022	4.08119	TRUE	MtAW127185_at	10	TRUE	TRUE
spada_crp1410_chr1_18M_1	799.841	36.6766	TRUE	MtgAC152186_4001_x_at	9	TRUE	TRUE
spada_crp1410_chr1_19M_1	0	0	FALSE	MtAJ848408_s_at	9	TRUE	TRUE
spada_crp1410_chr2_01M_1	36.7435	1.68487	TRUE	MtgAC187465_131786_at	10	TRUE	TRUE
spada_crp1410_chr4_22M_1	87.1563	3.97862	TRUE	MtTC108024_at	3	TRUE	TRUE
spada_crp1410_chr5_17M_1	7.63996	0.350329	TRUE	MtgCU137664_55877_at	10	TRUE	TRUE
spada_crp1410_chr5_25M_1	247.233	11.3369	TRUE	MtTC102647_at	5	TRUE	TRUE
spada_crp1410_chr5_25M_2	916.617	42.0314	TRUE	MtTC102647_at	5	TRUE	TRUE
spada_crp1410_chr5_29M_1	0	0	FALSE	MtgCU302328_90001_x_at	8	FALSE	FALSE
spada_crp1410_chr5_29M_2	21.5916	0.990081	TRUE	MtgCU302328_110001_s_at	9	TRUE	TRUE
spada_crp1410_chr5_40M_1	32.6857	1.4988	TRUE	MtgAC122165_26356_at	10	TRUE	TRUE
spada_crp1410_chr5_40M_2	353.702	15.8393	TRUE	MtgAC122165_31010_x_at	9	TRUE	TRUE
spada_crp1410_chr5_40M_3	53.1371	2.42679	TRUE	MtBE124548_x_at	9	TRUE	TRUE
spada_crp1410_chr7_08M_1	1217.49	55.8278	TRUE	MtTC104756_x_at	11	TRUE	TRUE
spada_crp1410_chrU_109M_1	5156.69	236.459	TRUE	MtTC106358_at	3	TRUE	TRUE
spada_crp1410_chrU_142M_1	6492.37	297.707	TRUE	MtTC106423_at	5	TRUE	TRUE
spada_crp1410_chrU_168M_1	721.44	33.0816	TRUE	MtTC102647_at	5	TRUE	TRUE
spada_crp1420_chr1_18M_1	244.574	11.2149	TRUE	MtgAC152186_89001_x_at	10	TRUE	TRUE
spada_crp1420_chr2_17M_1	1927.82	88.4	TRUE		0	NA	TRUE
spada_crp1420_chr4_17M_1	391.237	17.9401	TRUE		0	NA	TRUE
spada_crp1420_chr5_22M_1	178.212	8.17191	TRUE	MtgAC135604_92330_x_at	11	TRUE	TRUE
spada_crp1420_chr5_24M_1	125.549	5.75703	TRUE	MtgCR483162_x_at	10	TRUE	TRUE
spada_crp1420_chr5_24M_2	61.1608	2.80452	TRUE	MtAJ388896_at	4	FALSE	TRUE
spada_crp1420_chr5_25M_1	1203.17	55.1714	TRUE	MtTC95998_at	6	TRUE	TRUE
spada_crp1420_chr5_25M_2	1203.17	55.1714	TRUE	MtTC95998_at	7	TRUE	TRUE
spada_crp1420_chr5_25M_3	1187.7	54.4619	TRUE	MtTC103256_x_at	2	TRUE	TRUE
spada_crp1420_chr5_25M_4	218.519	10.0202	TRUE	MtgAC146558_53603_x_at	9	TRUE	TRUE
spada_crp1420_chr5_25M_5	332.908	15.2573	TRUE	MtTC95194_at	2	TRUE	TRUE
spada_crp1420_chr5_29M_1	81.5246	3.7383	TRUE	MtBE998368_x_at	11	TRUE	TRUE
spada_crp1420_chr5_30M_1	229.073	10.5041	TRUE	MtgAC144725_20095_x_at	9	TRUE	TRUE
spada_crp1420_chr5_30M_2	0	0	FALSE	MtgAC144725_20095_x_at	2	TRUE	TRUE
spada_crp1420_chrT_11M_1	997.16	45.7247	TRUE	MtBE999796_s_at	5	TRUE	TRUE
spada_crp1420_chrU_076M_1	1527.85	70.0595	TRUE	MtTC100865_at	2	TRUE	TRUE
spada_crp1420_chrU_100M_1	1214.99	55.7133	TRUE	MtTC105398_s_at	11	TRUE	TRUE
spada_crp1420_chrU_125M_1	3160.6	144.929	TRUE	MtBE997548_x_at	10	TRUE	TRUE
spada_crp1420_chrU_126M_1	236.193	10.6257	TRUE	MtTC105451_x_at	10	TRUE	TRUE
spada_crp1430_chr1_02M_1	2.35106	0.107807	TRUE	MtgAC146722_89433_x_at	10	FALSE	TRUE
spada_crp1430_chr1_17M_1	164.346	7.53607	TRUE	MtgAC135317_147001_x_at	8	TRUE	TRUE
spada_crp1430_chr3_09M_1	1284.15	58.8848	TRUE	MtTC107904_at	5	TRUE	TRUE
spada_crp1430_chr3_09M_2	781.789	35.8489	TRUE	MtTC101768_s_at	6	TRUE	TRUE
spada_crp1430_chr3_09M_3	416.912	19.1174	TRUE		0	NA	TRUE
spada_crp1430_chr3_19M_1	12368.1	567.113	TRUE	MtTC100321_s_at	11	TRUE	TRUE
spada_crp1430_chr4_10M_1	1928.6	88.4355	TRUE	MtBE124600_x_at	7	TRUE	TRUE
spada_crp1430_chr4_11M_1	1532.26	70.2615	TRUE	MtgCR971968_x_at	9	TRUE	TRUE
spada_crp1430_chr4_17M_1	2339.78	107.29	TRUE	MtAJ848743_s_at	8	TRUE	TRUE
spada_crp1430_chr4_17M_2	413.064	18.941	TRUE	MtBE999056_s_at	8	TRUE	TRUE
spada_crp1430_chr4_18M_01	1731.11	79.38	TRUE	MtgAC139344_74230_x_at	10	TRUE	TRUE
spada_crp1430_chr4_18M_02	0	0	FALSE	MtAW981107_x_at	9	TRUE	TRUE
spada_crp1430_chr4_18M_03	0	0	FALSE	MtTC98459_at	8	TRUE	TRUE
spada_crp1430_chr4_18M_04	1080.23	49.5339	TRUE	MtgAC169979_52001_x_at	8	TRUE	TRUE
spada_crp1430_chr4_18M_05	289.161	13.2594	TRUE	MtAW981107_x_at	8	TRUE	TRUE
spada_crp1430_chr4_18M_06	61.2135	2.80694	TRUE	MtTC98459_at	8	TRUE	TRUE
spada_crp1430_chr4_18M_07	500.32	22.9421	TRUE	MtgAC152176_90251_at	9	TRUE	TRUE
spada_crp1430_chr4_18M_08	75.7356	3.47285	TRUE	MtgAC152176_107247_s_at	11	TRUE	TRUE
spada_crp1430_chr4_18M_09	1303.57	59.7753	TRUE		0	NA	TRUE
spada_crp1430_chr4_18M_10	12918	592.353	TRUE	MtTC95056_x_at	4	TRUE	TRUE
spada_crp1430_chr5_10M_1	356.799	16.361	TRUE	MtTC97065_at	5	TRUE	TRUE
spada_crp1430_chr5_16M_1	14.9447	0.682373	TRUE		0	NA	TRUE
spada_crp1430_chr5_20M_1	442.974	20.3125	TRUE	MtgCU302342_67001_at	11	TRUE	TRUE
spada_crp1430_chr5_22M_1	158.476	7.26328	TRUE	MtAL374070_x_at	10	TRUE	TRUE
spada_crp1430_chr5_22M_2	280.779	12.8751	TRUE	MtTC100607_at	4	TRUE	TRUE
spada_crp1430_chr5_23M_1	0	0	FALSE		0	NA	NA
spada_crp1430_chr5_23M_2	226.34	10.3788	TRUE		0	NA	TRUE
spada_crp1430_chr5_23M_3	299.68	13.7418	TRUE	MtTC108563_at	10	TRUE	TRUE
spada_crp1430_chr5_24M_1	36.1212	1.65633	TRUE	MtgAC169667_18001_x_at	9	TRUE	TRUE
spada_crp1430_chr5_24M_2	36.1212	1.65633	TRUE		0	NA	TRUE
spada_crp1430_chr5_24M_3	65.243	2.99171	TRUE		0	NA	TRUE
spada_crp1430_chr5_24M_4	431.985	19.8086	TRUE		0	NA	TRUE
spada_crp1430_chr5_24M_5	11443.9	524.758	TRUE	MtTC95750_at	8	TRUE	TRUE
spada_crp1430_chr5_25M_1	239.592	10.9865	TRUE		0	NA	TRUE
spada_crp1430_chr5_25M_2	239.592	10.9865	TRUE		0	NA	TRUE
spada_crp1430_chr5_26M_1	111.039	5.09169	TRUE		0	NA	TRUE
spada_crp1430_chr5_27M_1	0	0	FALSE	MtgCT963112_69183_at	8	TRUE	TRUE
spada_crp1430_chr5_28M_1	4759.64	218.253	TRUE	MtTC99124_at	7	TRUE	TRUE
spada_crp1430_chr5_29M_1	95.9891	4.40157	TRUE	MtgCU137655_47096_x_at	10	TRUE	TRUE
spada_crp1430_chr5_31M_1	212.438	9.74131	TRUE	MtTC103606_at	5	TRUE	TRUE
spada_crp1430_chr5_31M_2	108.456	4.97321	TRUE	MtgCU326393_10246_x_at	9	TRUE	TRUE
spada_crp1430_chr5_31M_3	87.8556	4.02861	TRUE	MtgCR955011_31001_at	10	TRUE	TRUE
spada_crp1430_chr6_08M_1	20.8331	0.955299	TRUE	MtgAC186194_130001_x_at	11	TRUE	TRUE
spada_crp1430_chr6_19M_1	0	0	FALSE	MtTC110460_at	6	TRUE	TRUE
spada_crp1430_chr7_04M_1	394.451	18.0875	TRUE	MtTC95273_at	8	TRUE	TRUE
spada_crp1430_chr7_04M_2	47.9625	2.19932	TRUE	MtgAC149039_33633_at	11	TRUE	TRUE
spada_crp1430_chr7_04M_3	156.2	7.16254	TRUE	MtgAC149039_32373_x_at	11	TRUE	TRUE
spada_crp1430_chr7_10M_1	1597.89	73.2711	TRUE	MtgAC150800_53178_s_at	5	TRUE	TRUE
spada_crp1430_chr7_13M_1	0	0	FALSE		0	NA	NA
spada_crp1430_chr7_23M_1	375.698	17.2276	TRUE	MtgAC142095_35739_x_at	8	TRUE	TRUE
spada_crp1430_chr7_25M_1	206.102	9.45079	TRUE	MtgAC136505_27430_x_at	8	TRUE	TRUE
spada_crp1430_chr8_07M_1	189.993	8.71209	TRUE		0	NA	TRUE
spada_crp1430_chr8_17M_1	114.065	5.23045	TRUE	MtgAC142143_84524_x_at	9	TRUE	TRUE
spada_crp1430_chrU_015M_1	825.27	37.8426	TRUE		0	NA	TRUE
spada_crp1430_chrU_019M_1	390.888	17.9241	TRUE	MtAW127115_at	9	TRUE	TRUE
spada_crp1430_chrU_019M_2	2235.11	102.491	TRUE	MtTC112180_at	5	TRUE	TRUE
spada_crp1430_chrU_053M_1	393.663	18.0514	TRUE		0	NA	TRUE
spada_crp1430_chrU_070M_1	1488.02	68.2329	TRUE	MtTC105820_at	5	TRUE	TRUE
spada_crp1430_chrU_095M_1	98.144	4.50038	TRUE		0	NA	TRUE
spada_crp1430_chrU_099M_1	4740.65	217.382	TRUE	MtTC99257_at	7	TRUE	TRUE
spada_crp1430_chrU_101M_1	169.989	7.79483	TRUE	MtAW683803_at	2	TRUE	TRUE
spada_crp1430_chrU_107M_1	1169.08	53.6082	TRUE	MtBE124600_x_at	6	TRUE	TRUE
spada_crp1430_chrU_111M_1	86.0164	3.94427	TRUE		0	NA	TRUE
spada_crp1430_chrU_116M_1	158.933	7.28784	TRUE		0	NA	TRUE
spada_crp1430_chrU_123M_1	1091.83	45.8565	TRUE		0	NA	TRUE
spada_crp1430_chrU_143M_1	23.2173	1.06463	TRUE		0	NA	TRUE
spada_crp1430_chrU_152M_1	0	0	FALSE		0	NA	NA
spada_crp1430_chrU_159M_1	2227.47	102.14	TRUE		0	NA	TRUE
spada_crp1440_chr1_02M_1	45.2944	2.07697	TRUE		0	NA	TRUE
spada_crp1440_chr1_02M_2	533.079	24.4443	TRUE		0	NA	TRUE
spada_crp1440_chr2_19M_1	0	0	FALSE		0	NA	NA
spada_crp1440_chr3_03M_1	133.961	6.14276	TRUE	MtBE997753_s_at	11	TRUE	TRUE
spada_crp1440_chr3_04M_1	1049.78	48.1373	TRUE	MtTC100071_s_at	4	TRUE	TRUE
spada_crp1440_chr3_04M_2	480.086	21.9517	TRUE		0	NA	TRUE
spada_crp1440_chr3_04M_3	394.092	17.7526	TRUE	MtTC95126_at	2	TRUE	TRUE
spada_crp1440_chr3_04M_4	19.5164	0.894923	TRUE	MtgCR328176_x_at	11	TRUE	TRUE
spada_crp1440_chr3_04M_5	76.7296	3.51843	TRUE	MtTC109179_x_at	7	TRUE	TRUE
spada_crp1440_chr3_04M_6	331.213	15.1878	TRUE		0	NA	TRUE
spada_crp1440_chr3_04M_7	736.482	33.7713	TRUE	MtTC106589_s_at	4	TRUE	TRUE
spada_crp1440_chr3_04M_8	1134.11	52.0046	TRUE	MtTC106589_s_at	4	TRUE	TRUE
spada_crp1440_chr5_10M_1	25.1772	1.1545	TRUE		0	NA	TRUE
spada_crp1440_chr5_22M_1	1399.31	64.1653	TRUE		0	NA	TRUE
spada_crp1440_chr5_23M_1	11.9296	0.54703	TRUE		0	NA	TRUE
spada_crp1440_chr5_24M_1	70.1375	3.21615	TRUE		0	NA	TRUE
spada_crp1440_chr5_25M_1	89.1532	4.08811	TRUE	MtTC109109_at	2	TRUE	TRUE
spada_crp1440_chr5_28M_1	377.272	17.2998	TRUE	MtTC95731_x_at	9	TRUE	TRUE
spada_crp1440_chr5_29M_1	146.879	6.73512	TRUE	MtgCU137655_123669_at	10	TRUE	TRUE
spada_crp1440_chr5_29M_2	0	0	FALSE	MtgCU302328_122001_x_at	7	TRUE	TRUE
spada_crp1440_chr5_29M_3	18.6135	0.853519	TRUE	MtgCU302328_110001_s_at	9	TRUE	TRUE
spada_crp1440_chr5_29M_4	0	0	FALSE		0	NA	NA
spada_crp1440_chr5_29M_5	437.652	20.0669	TRUE	MtTC101177_s_at	6	TRUE	TRUE
spada_crp1440_chr5_29M_6	339.954	15.5886	TRUE	MtTC97658_at	4	TRUE	TRUE
spada_crp1440_chr5_29M_7	937.148	42.9728	TRUE	MtTC103322_s_at	3	TRUE	TRUE
spada_crp1440_chr5_29M_8	44.5788	2.04416	TRUE	MtgCU179877_1528_x_at	8	TRUE	TRUE
spada_crp1440_chr5_30M_1	871.79	39.9758	TRUE	MtTC100580_x_at	10	TRUE	TRUE
spada_crp1440_chr6_08M_1	215.731	9.89231	TRUE		0	NA	TRUE
spada_crp1440_chr6_08M_2	89.7563	4.11576	TRUE	MtgAC186194_135001_x_at	11	TRUE	TRUE
spada_crp1440_chr7_02M_1	538.168	24.6777	TRUE	MtgAC150777_2031_x_at	9	TRUE	TRUE
spada_crp1440_chr7_05M_1	0	0	FALSE	MtgAC159613_3001_x_at	9	TRUE	TRUE
spada_crp1450_chr1_25M_1	0	0	FALSE	MtBG580142_x_at	8	TRUE	TRUE
spada_crp1450_chr4_17M_1	633.402	29.0291	TRUE		0	NA	TRUE
spada_crp1450_chr4_17M_2	0	0	FALSE	MtBG582611_at	11	TRUE	TRUE
spada_crp1450_chr4_18M_1	775.538	35.5622	TRUE	MtgAC169979_52001_x_at	9	TRUE	TRUE
spada_crp1450_chr4_18M_2	91.2406	4.18383	TRUE	MtgAC152176_71220_s_at	11	TRUE	TRUE
spada_crp1450_chr4_18M_3	364.043	16.6931	TRUE	MtBG581396_s_at	9	TRUE	TRUE
spada_crp1450_chr4_18M_4	9039.97	414.527	TRUE	MtTC96704_x_at	7	TRUE	TRUE
spada_crp1450_chr4_19M_1	0	0	FALSE		0	NA	NA
spada_crp1450_chr6_08M_1	0	0	FALSE	MtTC107906_at	2	TRUE	TRUE
spada_crp1450_chr6_11M_1	7115.36	326.274	TRUE	MtTC95257_s_at	11	TRUE	TRUE
spada_crp1450_chr6_11M_2	5250.02	240.739	TRUE	MtTC106585_x_at	4	TRUE	TRUE
spada_crp1450_chr6_12M_1	46.2123	2.11906	TRUE	MtTC109907_at	9	TRUE	TRUE
spada_crp1450_chr6_13M_1	190.877	8.75266	TRUE	MtTC97746_x_at	9	TRUE	TRUE
spada_crp1450_chr6_16M_1	512.359	23.4942	TRUE		0	NA	TRUE
spada_crp1450_chrT_01M_1	11347.3	520.328	TRUE	MtTC95501_at	5	TRUE	TRUE
spada_crp1450_chrU_013M_1	1928.36	88.4245	TRUE	MtTC94921_x_at	5	TRUE	TRUE
spada_crp1450_chrU_018M_1	5853.68	268.42	TRUE	MtBG582750_at	4	TRUE	TRUE
spada_crp1450_chrU_040M_1	513.547	23.5486	TRUE		0	NA	TRUE
spada_crp1450_chrU_068M_1	136.148	6.24305	TRUE	MtTC96476_at	2	TRUE	TRUE
spada_crp1450_chrU_076M_1	626.902	28.7465	TRUE	MtTC102038_at	5	TRUE	TRUE
spada_crp1450_chrU_150M_1	24218.3	1110.53	TRUE	MtTC106577_x_at	2	TRUE	TRUE
spada_crp1460_chrT_01M_1	17691.7	811.25	TRUE	MtTC96822_at	9	TRUE	TRUE
spada_crp1460_chrT_02M_1	11838.7	542.861	TRUE	MtTC106597_at	8	TRUE	TRUE
spada_crp1460_chrU_148M_1	0	0	FALSE		0	NA	NA
spada_crp1460_chrU_149M_1	125.839	5.77031	TRUE		0	NA	TRUE
spada_crp1470_chr2_16M_1	0	0	FALSE	MtgAC137521_87001_s_at	11	TRUE	TRUE
spada_crp1470_chr2_21M_1	5731.25	262.8	TRUE	MtTC94421_s_at	8	TRUE	TRUE
spada_crp1470_chr2_21M_2	2652.62	121.636	TRUE	MtTC106590_at	8	TRUE	TRUE
spada_crp1470_chr4_09M_1	94.6145	4.33854	TRUE	MtgAC153349_12001_x_at	8	TRUE	TRUE
spada_crp1470_chr4_09M_2	177.046	8.07153	TRUE	MtMNC5019524_s_at	7	TRUE	TRUE
spada_crp1470_chr4_09M_3	425.178	19.4965	TRUE	MtTC98265_at	2	TRUE	TRUE
spada_crp1470_chr4_09M_4	154.106	7.0665	TRUE	MtMNC5019524_s_at	8	TRUE	TRUE
spada_crp1470_chr4_18M_1	0	0	FALSE		0	NA	NA
spada_crp1470_chrU_120M_1	1399.09	64.1551	TRUE	MtTC108713_s_at	4	TRUE	TRUE
spada_crp1470_chrU_149M_1	46.4824	2.13144	TRUE	MtAW980554_at	3	TRUE	TRUE
spada_crp1480_chr3_03M_1	149.831	6.87049	TRUE	MtgAC146853_72001_x_at	7	FALSE	TRUE
spada_crp1480_chr3_03M_2	989.158	45.3577	TRUE	MtTC109396_x_at	5	TRUE	TRUE
spada_crp1480_chr3_03M_3	237.248	10.879	TRUE	MtTC109396_x_at	10	TRUE	TRUE
spada_crp1480_chr3_03M_4	148.166	6.79415	TRUE	MtgAC146853_17001_x_at	11	TRUE	TRUE
spada_crp1480_chrT_11M_1	502.205	23.0286	TRUE		0	NA	TRUE
spada_crp1490_chr3_02M_1	3642.28	167.017	TRUE	MtTC103042_s_at	11	TRUE	TRUE
spada_crp1490_chr3_04M_1	1799.19	82.5018	TRUE	MtTC101086_x_at	9	TRUE	TRUE
spada_crp1490_chr3_27M_1	1747.05	80.1109	TRUE	MtAJ388916_x_at	1	TRUE	TRUE
spada_crp1490_chr3_27M_2	609.247	27.9369	TRUE	MtTC108417_at	4	TRUE	TRUE
spada_crp1490_chr5_23M_1	0	0	FALSE		0	NA	NA
spada_crp1500_chr3_21M_1	152.893	6.99905	TRUE		0	NA	TRUE
spada_crp1500_chr3_21M_2	1672.86	76.7089	TRUE	MtTC106870-2_x_at	9	TRUE	TRUE
spada_crp1500_chr3_21M_3	6291.32	288.485	TRUE	MtTC94567_at	5	TRUE	TRUE
spada_crp1500_chr6_08M_1	996.322	45.6862	TRUE	MtgAC145109_27001_x_at	11	TRUE	TRUE
spada_crp1510_chr0_14M_1	970.795	25.6475	TRUE	MtTC107446_x_at	8	TRUE	TRUE
spada_crp1510_chr3_07M_1	29.7816	1.36563	TRUE	MtgCU182773_68248_at	10	TRUE	TRUE
spada_crp1510_chr3_19M_1	9732.65	430.54	TRUE	MtTC100321_s_at	11	TRUE	TRUE
spada_crp1510_chr4_03M_1	0	0	FALSE	MtgAC165943_100001_x_at	11	TRUE	TRUE
spada_crp1510_chr4_15M_1	1591.4	72.9735	TRUE	MtTC102093_at	9	TRUE	TRUE
spada_crp1510_chr4_15M_2	128.897	5.90339	TRUE	MtBE998007_s_at	10	TRUE	TRUE
spada_crp1510_chr4_15M_3	249.867	11.4576	TRUE	MtTC99756_x_at	9	TRUE	TRUE
spada_crp1510_chr4_15M_4	1232.51	56.5167	TRUE	MtTC102093_at	9	TRUE	TRUE
spada_crp1510_chr4_15M_5	103.176	4.7311	TRUE	MtBE998007_s_at	10	TRUE	TRUE
spada_crp1510_chr4_15M_6	249.867	11.4576	TRUE	MtTC99756_x_at	9	TRUE	TRUE
spada_crp1510_chrU_000M_1	249.867	11.4576	TRUE	MtTC99756_x_at	9	TRUE	TRUE
spada_crp1510_chrU_161M_1	3856.23	176.827	TRUE		0	NA	TRUE
spada_crp1510_chrU_165M_1	235.519	10.7997	TRUE		0	NA	TRUE
spada_crp1520_chr0_05M_1	123.169	5.64791	TRUE		0	NA	TRUE
spada_crp1520_chr1_10M_1	1736.51	79.6276	TRUE	MtTC108086_at	4	TRUE	TRUE
spada_crp1520_chr3_04M_1	1168.93	53.601	TRUE	MtTC102913_at	5	TRUE	TRUE
spada_crp1520_chr4_04M_1	3928.17	180.126	TRUE		0	NA	TRUE
spada_crp1520_chr4_04M_2	58.8789	2.68563	TRUE	MtgAC152936_92863_x_at	11	TRUE	TRUE
spada_crp1520_chr4_04M_3	204.744	9.38849	TRUE	MtBE997670_at	7	TRUE	TRUE
spada_crp1520_chr4_04M_4	277.583	12.7285	TRUE	MtgCR509159_x_at	11	TRUE	TRUE
spada_crp1520_chr4_04M_5	862.361	39.5435	TRUE	MtgCR314300_x_at	10	TRUE	TRUE
spada_crp1520_chr4_04M_6	131.027	5.96351	TRUE	MtgAC152936_92863_x_at	11	TRUE	TRUE
spada_crp1520_chr4_04M_7	5854.83	268.472	TRUE		0	NA	TRUE
spada_crp1520_chr4_04M_8	303.42	13.8919	TRUE	MtgCR510067_s_at	11	TRUE	TRUE
spada_crp1520_chr4_04M_9	222.953	10.2235	TRUE	MtgCR510067_s_at	11	TRUE	TRUE
spada_crp1520_chr4_07M_1	0	0	FALSE	MtgAC121238_75196_x_at	11	TRUE	TRUE
spada_crp1520_chr4_07M_2	0	0	FALSE	MtgAC121238_87388_x_at	10	FALSE	FALSE
spada_crp1520_chr4_07M_3	0	0	FALSE	MtTC108069_s_at	11	TRUE	TRUE
spada_crp1520_chr4_07M_4	387.61	17.7174	TRUE	MtTC108069_s_at	11	TRUE	TRUE
spada_crp1520_chr4_07M_5	0	0	FALSE		0	NA	NA
spada_crp1520_chr4_07M_6	0	0	FALSE		0	NA	NA
spada_crp1520_chr4_08M_1	147.112	6.74581	TRUE		0	NA	TRUE
spada_crp1520_chr4_08M_2	0	0	FALSE		0	NA	NA
spada_crp1520_chr4_08M_3	1161.98	53.2418	TRUE	MtTC106562_x_at	5	TRUE	TRUE
spada_crp1520_chr4_08M_4	51.6738	2.36949	TRUE	MtAW775241_x_at	6	TRUE	TRUE
spada_crp1520_chr4_08M_5	136.224	6.24652	TRUE	MtAJ388915_x_at	11	TRUE	TRUE
spada_crp1520_chr4_09M_1	137.796	6.3186	TRUE	MtgAC161788_66001_x_at	11	TRUE	TRUE
spada_crp1520_chr4_18M_1	105.055	4.81728	TRUE	MtBE999005_at	10	TRUE	TRUE
spada_crp1520_chr5_09M_1	64.5173	2.95843	TRUE		0	NA	TRUE
spada_crp1520_chr5_34M_1	0	0	FALSE	MtTC102310_at	3	TRUE	TRUE
spada_crp1520_chr6_08M_1	0	0	FALSE	MtTC108086_at	2	TRUE	TRUE
spada_crp1520_chr7_01M_1	115.031	5.27474	TRUE		0	NA	TRUE
spada_crp1520_chr7_01M_2	1838.27	84.2935	TRUE	MtTC103559_x_at	5	TRUE	TRUE
spada_crp1520_chr7_01M_3	265.403	12.17	TRUE	MtMNC5188151_x_at	8	TRUE	TRUE
spada_crp1520_chr7_01M_4	0	0	FALSE	MtTC96603_x_at	3	TRUE	TRUE
spada_crp1520_chr7_01M_5	0	0	FALSE	MtTC109349_x_at	5	TRUE	TRUE
spada_crp1520_chr7_13M_1	92.9355	4.26154	TRUE	MtTC108179_x_at	11	TRUE	TRUE
spada_crp1520_chr7_13M_2	32.2586	1.47922	TRUE	MtgAC171166_66001_x_at	11	TRUE	TRUE
spada_crp1520_chr7_13M_3	562.975	25.6776	TRUE		0	NA	TRUE
spada_crp1520_chr7_13M_4	0	0	FALSE	MtgAC171166_66001_x_at	4	TRUE	TRUE
spada_crp1520_chr7_13M_5	93.0566	4.25584	TRUE		0	NA	TRUE
spada_crp1520_chr7_16M_1	262.073	12.0173	TRUE	MtgAC165277_37001_x_at	10	TRUE	TRUE
spada_crp1520_chr7_18M_1	292.934	13.4325	TRUE	MtBG582263_x_at	8	TRUE	TRUE
spada_crp1520_chr8_20M_1	37.7662	1.73177	TRUE	MtgAC160096_73650_x_at	11	TRUE	TRUE
spada_crp1520_chrT_02M_1	389.138	17.8439	TRUE	MtBE999005_at	11	TRUE	TRUE
spada_crp1520_chrT_11M_1	451.649	20.7103	TRUE	MtAW981056_x_at	1	TRUE	TRUE
spada_crp1520_chrU_019M_1	995.945	45.6689	TRUE	MtTC100895_x_at	7	TRUE	TRUE
spada_crp1520_chrU_019M_2	94.9007	4.35166	TRUE		0	NA	TRUE
spada_crp1520_chrU_046M_1	782.05	35.8608	TRUE		0	NA	TRUE
spada_crp1520_chrU_075M_1	22.3362	1.02422	TRUE		0	NA	TRUE
spada_crp1520_chrU_078M_1	146.442	6.71509	TRUE	MtTC100893_x_at	7	TRUE	TRUE
spada_crp1520_chrU_078M_2	59.1823	2.7138	TRUE		0	NA	TRUE
spada_crp1520_chrU_096M_1	309.212	14.1789	TRUE	MtBG582681_at	1	TRUE	TRUE
spada_crp1520_chrU_100M_1	440.19	20.1848	TRUE	MtAW574215_at	6	TRUE	TRUE
spada_crp1520_chrU_103M_1	154.502	7.08468	TRUE	MtTC108590_at	8	TRUE	TRUE
spada_crp1520_chrU_103M_2	373.359	17.1203	TRUE		0	NA	TRUE
spada_crp1520_chrU_104M_1	93.4645	4.2858	TRUE	MtTC100894_at	3	TRUE	TRUE
spada_crp1520_chrU_108M_1	0	0	FALSE	MtBE997676_x_at	8	TRUE	TRUE
spada_crp1520_chrU_108M_2	0	0	FALSE		0	NA	NA
spada_crp1520_chrU_121M_1	0	0	FALSE	MtTC107608_at	2	TRUE	TRUE
spada_crp1520_chrU_122M_1	18.2083	0.834941	TRUE		0	NA	TRUE
spada_crp1520_chrU_125M_1	276.149	12.6628	TRUE		0	NA	TRUE
spada_crp1520_chrU_126M_1	40.2051	1.8436	TRUE		0	NA	TRUE
spada_crp1520_chrU_132M_1	238.774	10.949	TRUE	MtTC96509_at	4	TRUE	TRUE
spada_crp1520_chrU_153M_1	1562.04	71.6273	TRUE		0	NA	TRUE
spada_crp1520_chrU_166M_1	10.5799	0.485142	TRUE		0	NA	TRUE
spada_crp1520_chrU_170M_1	169.755	7.78409	TRUE	MtBG582494_at	2	TRUE	TRUE
spada_crp1530_chr1_31M_1	8749.29	401.106	TRUE	MtTC95912_s_at	8	TRUE	TRUE
spada_crp1530_chr3_07M_1	30.3634	1.39231	TRUE	MtgCU179636_19231_at	10	TRUE	TRUE
spada_crp1530_chr3_07M_2	138.865	6.36765	TRUE	MtgAC146704_105298_s_at	10	TRUE	TRUE
spada_crp1530_chr4_10M_1	0	0	FALSE	MtAJ847138_at	6	TRUE	TRUE
spada_crp1530_chr4_10M_2	0	0	FALSE		0	NA	NA
spada_crp1530_chr4_20M_1	0	0	FALSE		0	NA	NA
spada_crp1530_chr4_20M_2	2821.89	129.397	TRUE	MtTC109261_s_at	2	TRUE	TRUE
spada_crp1530_chr4_20M_3	4139.49	189.816	TRUE	MtgAC144930_24209_s_at	11	TRUE	TRUE
spada_crp1530_chr4_20M_4	1983.35	90.9461	TRUE	MtTC97025_at	3	TRUE	TRUE
spada_crp1530_chr4_20M_5	352.728	16.1743	TRUE	MtgAC144930_62526_x_at	11	TRUE	TRUE
spada_crp1530_chr4_20M_6	0	0	FALSE	MtTC102095_x_at	10	TRUE	TRUE
spada_crp1530_chr7_08M_1	0	0	FALSE	MtgAC144929_78001_s_at	11	TRUE	TRUE
spada_crp1530_chr7_08M_2	179.977	8.25282	TRUE	MtgAC144929_200001_x_at	9	TRUE	TRUE
spada_crp1530_chr7_08M_3	2128.18	41.6248	TRUE	MtTC100208_x_at	11	TRUE	TRUE
spada_crp1530_chr7_09M_1	992.088	45.4921	TRUE	MtTC97576_at	4	TRUE	TRUE
spada_crp1530_chr7_11M_1	0	0	FALSE	MtgAC139747_16816_s_at	11	TRUE	TRUE
spada_crp1530_chr7_12M_1	0	0	FALSE	MtgAC144591_31065_x_at	9	FALSE	FALSE
spada_crp1530_chr7_15M_1	0	0	FALSE	MtBG583878_x_at	9	TRUE	TRUE
spada_crp1530_chr7_18M_1	198.046	9.08136	TRUE	MtgAC148291_10398_x_at	11	TRUE	TRUE
spada_crp1530_chr7_18M_2	22.877	1.04902	TRUE	MtgAC148291_59721_at	11	TRUE	TRUE
spada_crp1530_chr8_08M_1	251.251	7.91247	TRUE	MtTC95193_at	6	TRUE	TRUE
spada_crp1530_chr8_08M_2	64.3961	2.95287	TRUE	MtBG581778_at	10	TRUE	TRUE
spada_crp1530_chrT_00M_1	645.848	29.6153	TRUE	MtTC102094_x_at	3	TRUE	TRUE
spada_crp1530_chrT_01M_1	4106.13	188.286	TRUE	MtTC94903_x_at	11	TRUE	TRUE
spada_crp1530_chrT_01M_2	1874.72	85.9648	TRUE	MtAJ389013_at	8	TRUE	TRUE
spada_crp1530_chrT_01M_3	424.316	19.457	TRUE	MtBG580108_at	5	TRUE	TRUE
spada_crp1530_chrT_02M_1	692.708	31.7641	TRUE	MtBG580108_at	6	TRUE	TRUE
spada_crp1530_chrT_10M_1	437.562	20.0643	TRUE		0	NA	TRUE
spada_crp1530_chrU_005M_1	2263.6	103.797	TRUE	MtTC103903_s_at	11	TRUE	TRUE
spada_crp1530_chrU_047M_1	175.68	8.05578	TRUE	MtgCR297497_at	11	TRUE	TRUE
spada_crp1530_chrU_050M_1	361.726	16.5869	TRUE		0	NA	TRUE
spada_crp1530_chrU_095M_1	3317.73	152.134	TRUE	MtTC101615_x_at	5	TRUE	TRUE
spada_crp1530_chrU_100M_1	7203.36	330.309	TRUE	MtTC94903_x_at	11	TRUE	TRUE
spada_crp1600_chr0_19M_1	28.7243	0.551906	TRUE		0	NA	TRUE
spada_crp1600_chr0_19M_2	21.1346	0.969125	TRUE		0	NA	TRUE
spada_crp1600_chr0_19M_3	54.3637	1.94614	TRUE		0	NA	TRUE
spada_crp1600_chr4_11M_1	24.6914	1.13222	TRUE		0	NA	TRUE
spada_crp1600_chr4_11M_2	15.9702	0.73208	TRUE		0	NA	TRUE
spada_crp1600_chr7_02M_1	0	0	FALSE		0	NA	NA
spada_crp1600_chr7_02M_2	0	0	FALSE		0	NA	NA
spada_crp1600_chr7_21M_01	4.46792	0.204876	TRUE		0	NA	TRUE
spada_crp1600_chr7_21M_02	147.437	6.60172	TRUE		0	NA	TRUE
spada_crp1600_chr7_21M_03	1.58836	0.0728342	FALSE		0	NA	NA
spada_crp1600_chr7_21M_04	0	0	FALSE		0	NA	NA
spada_crp1600_chr7_21M_05	19.2035	0.878085	TRUE		0	NA	TRUE
spada_crp1600_chr7_21M_06	11.9978	0.550158	TRUE		0	NA	TRUE
spada_crp1600_chr7_21M_07	19.6302	0.900141	TRUE		0	NA	TRUE
spada_crp1600_chr7_21M_08	6.09595	0.279529	TRUE		0	NA	TRUE
spada_crp1600_chr7_21M_09	0.0408136	0.00174243	FALSE		0	NA	NA
spada_crp1600_chr7_21M_10	81.7044	3.74654	TRUE		0	NA	TRUE
spada_crp1600_chrU_107M_1	96.7976	4.43864	TRUE		0	NA	TRUE
spada_crp1600_chrU_124M_1	461.273	21.1516	TRUE		0	NA	TRUE
spada_crp1600_chrU_142M_1	20.1597	0.924421	TRUE		0	NA	TRUE
spada_crp1605_chr0_19M_1	1.65771	0.0273651	FALSE		0	NA	NA
spada_crp1640_chr0_01M_1	487.829	22.0561	TRUE		0	NA	TRUE
spada_crp1640_chr0_01M_2	1656.06	74.478	TRUE		0	NA	TRUE
spada_crp1640_chr0_01M_3	598.872	27.2516	TRUE		0	NA	TRUE
spada_crp1640_chr0_01M_4	473.065	21.497	TRUE		0	NA	TRUE
spada_crp1640_chr8_05M_1	0	0	FALSE		0	NA	NA
spada_crp1640_chr8_05M_2	0	0	FALSE		0	NA	NA
spada_crp1640_chrU_060M_1	4.0854	0.187335	TRUE		0	NA	TRUE
spada_crp1650_chr0_11M_1	169.39	6.97828	TRUE		0	NA	TRUE
spada_crp1650_chr3_21M_1	1035.8	22.0873	TRUE		0	NA	TRUE
spada_crp1650_chr3_21M_2	0	0	FALSE		0	NA	NA
spada_crp1650_chr4_07M_1	410.601	16.0908	TRUE		0	NA	TRUE
spada_crp1650_chr6_07M_1	230.088	9.02186	TRUE		0	NA	TRUE
spada_crp1650_chr8_05M_1	9.30566	0.174108	TRUE		0	NA	TRUE
spada_crp1650_chrU_089M_1	67.4587	1.49874	TRUE		0	NA	TRUE
spada_crp1650_chrU_091M_1	14.2502	0.639575	TRUE		0	NA	TRUE
spada_crp1660_chr5_22M_1	4094.46	174.045	TRUE		0	NA	TRUE
spada_crp1700_chrU_005M_1	35228	773.738	TRUE		0	NA	TRUE
spada_crp1700_chrU_012M_1	1614.85	53.3012	TRUE		0	NA	TRUE
spada_crp1700_chrU_039M_1	1491.06	30.0621	TRUE		0	NA	TRUE
spada_crp1700_chrU_102M_1	55161.3	1051.99	TRUE		0	NA	TRUE
spada_crp1700_chrU_133M_1	5453.76	99.0829	TRUE		0	NA	TRUE
spada_crp1730_chr1_05M_1	86.6375	3.89437	TRUE		0	NA	TRUE
spada_crp1730_chr2_12M_1	129.716	5.5448	TRUE		0	NA	TRUE
spada_crp1730_chr3_42M_1	0.475249	0.0217925	FALSE		0	NA	NA
spada_crp1730_chr5_02M_1	76.2345	3.48761	TRUE		0	NA	TRUE
spada_crp1730_chr5_40M_1	1.8732	0.0858951	FALSE		0	NA	NA
spada_crp1730_chr8_02M_1	0	0	FALSE		0	NA	NA
spada_crp1730_chr8_02M_2	21.4862	0.975918	TRUE		0	NA	TRUE
spada_crp1730_chr8_02M_3	24.92	1.1427	TRUE		0	NA	TRUE
spada_crp1730_chr8_02M_4	16.7845	0.762591	TRUE		0	NA	TRUE
spada_crp1730_chrU_006M_1	142.114	6.51663	TRUE		0	NA	TRUE
spada_crp1730_chrU_045M_1	3.93398	0.180392	TRUE		0	NA	TRUE
spada_crp1730_chrU_079M_1	247.734	11.3304	TRUE		0	NA	TRUE
spada_crp1730_chrU_114M_1	7.94723	0.196133	TRUE		0	NA	TRUE
spada_crp1730_chrU_122M_1	137.918	6.2668	TRUE		0	NA	TRUE
spada_crp1730_chrU_138M_1	8.62013	0.395275	TRUE		0	NA	TRUE
spada_crp1730_chrU_141M_1	142.164	6.48121	TRUE		0	NA	TRUE
spada_crp1740_chr3_42M_1	0.633281	0.029039	FALSE		0	NA	NA
spada_crp1760_chr0_11M_1	65.4681	3.00203	TRUE		0	NA	TRUE
spada_crp1760_chr4_41M_1	4536.06	100.609	TRUE		0	NA	TRUE
spada_crp1760_chr6_12M_1	0.61075	0.0280059	FALSE		0	NA	NA
spada_crp1760_chr7_34M_1	83.8652	2.5586	TRUE		0	NA	TRUE
spada_crp1760_chr7_36M_1	7307.94	131.984	TRUE		0	NA	TRUE
spada_crp1820_chr4_35M_1	0.958895	0.0394692	FALSE		0	NA	NA
spada_crp1850_chrU_059M_1	28.6785	1.31505	TRUE		0	NA	TRUE
spada_crp1860_chrU_077M_1	1.76116	0.0807577	FALSE		0	NA	NA
spada_crp1870_chr3_27M_1	302.14	7.22976	TRUE		0	NA	TRUE
spada_crp1910_chr5_05M_1	698.759	25.2812	TRUE		0	NA	TRUE
spada_crp1920_chr8_22M_1	4105.8	71.012	TRUE		0	NA	TRUE
spada_crp1930_chrU_005M_1	530.589	11.9484	TRUE		0	NA	TRUE
spada_crp1930_chrU_141M_1	715.382	32.5699	TRUE		0	NA	TRUE
spada_crp1930_chrU_158M_1	113.996	4.86259	TRUE		0	NA	TRUE
spada_crp2310_chr2_11M_1	0	0	FALSE		0	NA	NA
spada_crp2310_chr5_00M_1	67.1686	2.59331	TRUE		0	NA	TRUE
spada_crp2350_chr2_10M_1	0	0	FALSE		0	NA	NA
spada_crp2350_chr2_15M_1	0.291484	0.013366	FALSE		0	NA	NA
spada_crp2350_chr2_15M_2	0.874451	0.0400979	FALSE		0	NA	NA
spada_crp2350_chr2_15M_3	0	0	FALSE		0	NA	NA
spada_crp2350_chr2_15M_4	0	0	FALSE		0	NA	NA
spada_crp2350_chr2_15M_5	0	0	FALSE		0	NA	NA
spada_crp2350_chr2_15M_6	0	0	FALSE		0	NA	NA
spada_crp2350_chr2_15M_7	0	0	FALSE		0	NA	NA
spada_crp2350_chr2_15M_8	0	0	FALSE		0	NA	NA
spada_crp2360_chr5_15M_1	15.798	0.724415	TRUE		0	NA	TRUE
spada_crp2360_chr5_15M_2	4.76104	0.218317	TRUE		0	NA	TRUE
spada_crp2360_chr5_15M_3	14.4826	0.664099	TRUE		0	NA	TRUE
spada_crp2360_chr7_23M_1	2.70044	0.123829	TRUE		0	NA	TRUE
spada_crp2360_chr7_23M_2	2.88308	0.0915254	TRUE		0	NA	TRUE
spada_crp2360_chr8_23M_1	1.54021	0.0611189	FALSE		0	NA	NA
spada_crp2420_chrU_112M_1	554.683	14.1924	TRUE		0	NA	TRUE
spada_crp2480_chr2_04M_1	0	0	FALSE		0	NA	NA
spada_crp2480_chr2_11M_1	1.68736	0.0773739	FALSE		0	NA	NA
spada_crp2490_chr2_01M_1	66866.3	1326.82	TRUE		0	NA	TRUE
spada_crp2510_chrT_12M_1	0	0	FALSE		0	NA	NA
spada_crp2510_chrU_163M_1	42.7548	1.96051	TRUE		0	NA	TRUE
spada_crp2700_chr0_10M_1	123.992	5.41541	TRUE		0	NA	TRUE
spada_crp2700_chr0_21M_1	327.227	14.4525	TRUE		0	NA	TRUE
spada_crp2700_chr1_08M_1	277.352	7.29561	TRUE		0	NA	TRUE
spada_crp2700_chr1_08M_2	6481.57	170.495	TRUE		0	NA	TRUE
spada_crp2700_chr3_40M_1	0	0	FALSE		0	NA	NA
spada_crp2700_chr4_08M_1	0	0	FALSE		0	NA	NA
spada_crp2700_chr5_15M_1	0	0	FALSE		0	NA	NA
spada_crp2700_chr5_32M_1	3039.64	93.3117	TRUE		0	NA	TRUE
spada_crp2700_chr5_40M_1	0	0	FALSE		0	NA	NA
spada_crp2700_chr7_28M_1	606.539	26.6022	TRUE		0	NA	TRUE
spada_crp2700_chrU_006M_1	327.227	14.4525	TRUE		0	NA	TRUE
spada_crp2700_chrU_160M_1	45712.6	771.879	TRUE		0	NA	TRUE
spada_crp2840_chr2_07M_1	18.8525	0.463493	TRUE		0	NA	TRUE
spada_crp2840_chrU_046M_1	671.881	13.6092	TRUE		0	NA	TRUE
spada_crp2850_chr4_18M_1	641.15	13.224	TRUE		0	NA	TRUE
spada_crp2850_chr4_18M_2	591.019	12.7665	TRUE		0	NA	TRUE
spada_crp2850_chrU_075M_1	413.11	7.76963	TRUE		0	NA	TRUE
spada_crp2850_chrU_078M_1	2556.65	46.7558	TRUE		0	NA	TRUE
spada_crp2850_chrU_132M_1	667.304	13.8301	TRUE		0	NA	TRUE
spada_crp2855_chr1_07M_1	27.3351	0.860446	TRUE		0	NA	TRUE
spada_crp2855_chr1_07M_2	27.3351	0.860446	TRUE		0	NA	TRUE
spada_crp2855_chr3_40M_1	40.8327	1.35135	TRUE		0	NA	TRUE
spada_crp2855_chr5_35M_1	1199.72	46.7168	TRUE		0	NA	TRUE
spada_crp2855_chrU_116M_1	5.06141	0.204467	TRUE		0	NA	TRUE
spada_crp2855_chrU_158M_1	27.3351	0.860446	TRUE		0	NA	TRUE
spada_crp2860_chr0_17M_1	3956.04	71.238	TRUE		0	NA	TRUE
spada_crp2860_chr2_03M_1	5557.52	97.9859	TRUE		0	NA	TRUE
spada_crp2860_chr4_30M_1	1507.39	33.1843	TRUE		0	NA	TRUE
spada_crp2860_chrU_002M_1	3062.48	64.2839	TRUE		0	NA	TRUE
spada_crp2865_chrU_003M_1	482.22	10.4811	TRUE		0	NA	TRUE
spada_crp2980_chrU_031M_1	0.343722	0.0128956	FALSE		0	NA	NA
spada_crp2980_chrU_124M_1	10.5192	0.399765	TRUE		0	NA	TRUE
spada_crp3020_chr7_37M_1	0	0	FALSE		0	NA	NA
spada_crp3020_chrU_022M_1	3.18605	0.099235	TRUE		0	NA	TRUE
spada_crp3020_chrU_043M_1	0	0	FALSE		0	NA	NA
spada_crp3020_chrU_054M_1	0	0	FALSE		0	NA	NA
spada_crp3080_chr2_26M_1	33.1791	0.616258	TRUE		0	NA	TRUE
spada_crp3080_chr2_26M_2	316.02	5.8808	TRUE		0	NA	TRUE
spada_crp3080_chr2_32M_1	17.5034	0.361393	TRUE		0	NA	TRUE
spada_crp3080_chr5_25M_1	1.38162	0.0633538	FALSE		0	NA	NA
spada_crp3080_chr5_39M_1	2.68626	0.119446	TRUE		0	NA	TRUE
spada_crp3080_chr5_39M_2	3.93118	0.16924	TRUE		0	NA	TRUE
spada_crp3080_chr7_06M_1	3.91745	0.179634	TRUE		0	NA	TRUE
spada_crp3080_chr7_19M_1	0	0	FALSE		0	NA	NA
spada_crp3080_chr7_19M_2	0	0	FALSE		0	NA	NA
spada_crp3080_chr7_19M_3	6.31469	0.286052	TRUE		0	NA	TRUE
spada_crp3080_chrU_010M_1	657.087	12.3737	TRUE		0	NA	TRUE
spada_crp3080_chrU_080M_1	356.569	6.71949	TRUE		0	NA	TRUE
spada_crp3080_chrU_146M_1	103.215	2.11862	TRUE		0	NA	TRUE
spada_crp3080_chrU_166M_1	59.8303	1.85706	TRUE		0	NA	TRUE
spada_crp3150_chr7_21M_01	49772.8	893.824	TRUE		0	NA	TRUE
spada_crp3150_chr7_21M_02	0	0	FALSE		0	NA	NA
spada_crp3150_chr7_21M_03	0	0	FALSE		0	NA	NA
spada_crp3150_chr7_21M_04	4819.8	97.7234	TRUE		0	NA	TRUE
spada_crp3150_chr7_21M_05	0	0	FALSE		0	NA	NA
spada_crp3150_chr7_21M_06	0	0	FALSE		0	NA	NA
spada_crp3150_chr7_21M_07	0	0	FALSE		0	NA	NA
spada_crp3150_chr7_21M_08	0	0	FALSE		0	NA	NA
spada_crp3150_chr7_21M_09	0	0	FALSE		0	NA	NA
spada_crp3150_chr7_21M_10	40.5617	0.745889	TRUE		0	NA	TRUE
spada_crp3150_chr7_21M_11	2.74192	0.0734787	TRUE		0	NA	TRUE
spada_crp3150_chr7_21M_12	0	0	FALSE		0	NA	NA
spada_crp3150_chr7_21M_13	1047.22	43.3545	TRUE		0	NA	TRUE
spada_crp3150_chr7_21M_14	29489.8	527.541	TRUE		0	NA	TRUE
spada_crp3150_chr7_21M_15	0	0	FALSE		0	NA	NA
spada_crp3150_chrU_038M_1	6951.06	118.865	TRUE		0	NA	TRUE
spada_crp3210_chr1_21M_1	78.3585	1.84113	TRUE		0	NA	TRUE
spada_crp3210_chr2_12M_1	282.122	9.44247	TRUE		0	NA	TRUE
spada_crp3210_chr5_31M_1	0	0	FALSE		0	NA	NA
spada_crp3330_chrU_037M_1	1596.3	47.2252	TRUE		0	NA	TRUE
spada_crp3350_chr7_07M_1	236.76	6.66648	TRUE		0	NA	TRUE
spada_crp3350_chrU_055M_1	125.22	3.03593	TRUE		0	NA	TRUE
spada_crp3360_chr2_02M_1	605.233	20.5037	TRUE		0	NA	TRUE
spada_crp3360_chr4_32M_1	715.003	16.8068	TRUE		0	NA	TRUE
spada_crp3360_chr4_32M_2	214.743	5.04773	TRUE		0	NA	TRUE
spada_crp3360_chr4_32M_3	587.199	13.8026	TRUE		0	NA	TRUE
spada_crp3360_chr4_32M_4	352.084	8.27605	TRUE		0	NA	TRUE
spada_crp3360_chrU_089M_1	954.576	17.2106	TRUE		0	NA	TRUE
spada_crp3360_chrU_103M_1	2212.21	38.839	TRUE		0	NA	TRUE
spada_crp3370_chr2_18M_1	0	0	FALSE		0	NA	NA
spada_crp3370_chr2_23M_1	11.9151	0.546367	TRUE		0	NA	TRUE
spada_crp3370_chr2_23M_2	8.49059	0.389335	TRUE		0	NA	TRUE
spada_crp3370_chr2_23M_3	15.7472	0.636989	TRUE		0	NA	TRUE
spada_crp3370_chr2_23M_4	7.69578	0.33341	TRUE		0	NA	TRUE
spada_crp3370_chr2_23M_5	8.82758	0.388031	TRUE		0	NA	TRUE
spada_crp3370_chr2_23M_6	3.01601	0.133139	TRUE		0	NA	TRUE
spada_crp3370_chr3_28M_1	627.075	13.2425	TRUE		0	NA	TRUE
spada_crp3370_chrU_089M_1	0	0	FALSE		0	NA	NA
spada_crp3370_chrU_097M_1	48.3529	2.21722	TRUE		0	NA	TRUE
spada_crp3370_chrU_106M_1	65.8378	2.29778	TRUE		0	NA	TRUE
spada_crp3375_chr0_24M_1	9135.24	256.109	TRUE		0	NA	TRUE
spada_crp3380_chr0_07M_1	110.771	5.0794	TRUE		0	NA	TRUE
spada_crp3380_chr3_30M_1	143.456	6.57816	TRUE		0	NA	TRUE
spada_crp3380_chr3_42M_1	63.3421	1.8897	TRUE		0	NA	TRUE
spada_crp3380_chr5_39M_1	1048.02	42.8143	TRUE		0	NA	TRUE
spada_crp3410_chr2_26M_1	58.4209	2.37662	TRUE		0	NA	TRUE
spada_crp3410_chrU_015M_1	1648.03	70.0791	TRUE		0	NA	TRUE
spada_crp3420_chr3_15M_1	1088.95	27.2452	TRUE		0	NA	TRUE
spada_crp3430_chr7_32M_1	2628.2	57.2927	TRUE		0	NA	TRUE
spada_crp3440_chrT_02M_1	0	0	FALSE		0	NA	NA
spada_crp3460_chr3_22M_1	3335.59	63.9949	TRUE		0	NA	TRUE
spada_crp3480_chr4_04M_1	9.8929	0.207911	TRUE		0	NA	TRUE
spada_crp3480_chr4_43M_1	0.453305	0.00951235	FALSE		0	NA	NA
spada_crp3480_chr5_20M_1	0.503584	0.0189717	FALSE		0	NA	NA
spada_crp3480_chr6_07M_1	0.0636469	0.00291852	FALSE		0	NA	NA
spada_crp3480_chr8_26M_1	0	0	FALSE		0	NA	NA
spada_crp3480_chrU_090M_1	8.90522	0.407785	TRUE		0	NA	TRUE
spada_crp3480_chrU_135M_1	7036.9	266.643	TRUE		0	NA	TRUE
spada_crp3480_chrU_162M_1	10.0181	0.449611	TRUE		0	NA	TRUE
spada_crp3495_chrU_037M_1	5.762	0.262595	TRUE		0	NA	TRUE
spada_crp3500_chr1_23M_1	0	0	FALSE		0	NA	NA
spada_crp3500_chr1_23M_2	2509.7	52.6576	TRUE		0	NA	TRUE
spada_crp3500_chr1_23M_3	1140.01	20.7576	TRUE		0	NA	TRUE
spada_crp3610_chr3_14M_1	0.0381969	0.00175152	FALSE		0	NA	NA
spada_crp3610_chr3_14M_2	0.0381969	0.00175152	FALSE		0	NA	NA
spada_crp3610_chr3_14M_3	0.0487073	0.00223347	FALSE		0	NA	NA
spada_crp3610_chr3_32M_1	1.25698	0.0413344	FALSE		0	NA	NA
spada_crp3610_chrU_092M_1	0.0381969	0.00175152	FALSE		0	NA	NA
spada_crp3610_chrU_111M_1	2.82826	0.0897851	TRUE		0	NA	TRUE
spada_crp3610_chrU_159M_1	0.608156	0.0147637	FALSE		0	NA	NA
spada_crp3650_chr5_32M_1	18.8732	0.552506	TRUE		0	NA	TRUE
spada_crp3650_chr5_32M_2	3.59442	0.164822	TRUE		0	NA	TRUE
spada_crp3650_chr8_05M_1	0.958926	0.0439715	FALSE		0	NA	NA
spada_crp3650_chr8_05M_2	0.0694034	0.00318248	FALSE		0	NA	NA
spada_crp3710_chr8_02M_1	0	0	FALSE		0	NA	NA
spada_crp3710_chr8_02M_2	0.13708	0.00628577	FALSE		0	NA	NA
spada_crp3710_chr8_02M_3	0.268036	0.0122907	FALSE		0	NA	NA
spada_crp3710_chr8_02M_4	0	0	FALSE		0	NA	NA
spada_crp3710_chrU_027M_1	0	0	FALSE		0	NA	NA
spada_crp3710_chrU_093M_1	0.376804	0.0172783	FALSE		0	NA	NA
spada_crp3800_chrU_074M_1	3.25023	0.070953	TRUE		0	NA	TRUE
spada_crp3860_chr4_08M_1	6210.96	130.781	TRUE		0	NA	TRUE
spada_crp3860_chr4_08M_2	3583.23	72.9757	TRUE		0	NA	TRUE
spada_crp3860_chr4_08M_3	0	0	FALSE		0	NA	NA
spada_crp3860_chr4_08M_4	15873.8	407.419	TRUE		0	NA	TRUE
spada_crp3860_chr4_08M_5	0	0	FALSE		0	NA	NA
spada_crp3860_chr4_08M_6	743.457	21.4036	TRUE		0	NA	TRUE
spada_crp3860_chr4_08M_7	2168.09	93.612	TRUE		0	NA	TRUE
spada_crp3860_chrU_135M_1	236.441	10.2395	TRUE		0	NA	TRUE
spada_crp3865_chr4_08M_1	50.0266	2.29396	TRUE		0	NA	TRUE
spada_crp3865_chr7_19M_01	0	0	FALSE		0	NA	NA
spada_crp3865_chr7_19M_02	0.0597048	0.00273776	FALSE		0	NA	NA
spada_crp3865_chr7_19M_03	1.10476	0.0506587	FALSE		0	NA	NA
spada_crp3865_chr7_19M_04	0.501544	0.0229982	FALSE		0	NA	NA
spada_crp3865_chr7_19M_05	0	0	FALSE		0	NA	NA
spada_crp3865_chr7_19M_06	0.0393977	0.00180658	FALSE		0	NA	NA
spada_crp3865_chr7_19M_07	385.341	17.6698	TRUE		0	NA	TRUE
spada_crp3865_chr7_19M_08	0	0	FALSE		0	NA	NA
spada_crp3865_chr7_19M_09	287.144	13.1669	TRUE		0	NA	TRUE
spada_crp3865_chr7_19M_10	0	0	FALSE		0	NA	NA
spada_crp3865_chr7_19M_11	393.91	17.2416	TRUE		0	NA	TRUE
spada_crp3865_chr7_19M_12	11.3476	0.496687	TRUE		0	NA	TRUE
spada_crp3865_chr7_19M_13	0	0	FALSE		0	NA	NA
spada_crp3865_chr7_19M_14	0	0	FALSE		0	NA	NA
spada_crp3865_chr7_19M_15	0	0	FALSE		0	NA	NA
spada_crp3865_chr7_19M_16	0	0	FALSE		0	NA	NA
spada_crp3865_chr7_19M_17	0.924074	0.0423733	FALSE		0	NA	NA
spada_crp3865_chr7_19M_18	0	0	FALSE		0	NA	NA
spada_crp3865_chr7_19M_19	22.3591	1.02528	TRUE		0	NA	TRUE
spada_crp3865_chrU_019M_1	0	0	FALSE		0	NA	NA
spada_crp3865_chrU_110M_1	88.9766	3.91787	TRUE		0	NA	TRUE
spada_crp3870_chr4_08M_1	0	0	FALSE		0	NA	NA
spada_crp3980_chr4_08M_1	38.6355	1.77163	TRUE		0	NA	TRUE
spada_crp3980_chr4_08M_2	0	0	FALSE		0	NA	NA
spada_crp3980_chr4_08M_3	0	0	FALSE		0	NA	NA
spada_crp3990_chrU_137M_1	8.39254	0.149148	TRUE		0	NA	TRUE
spada_crp4050_chr1_29M_1	0.248695	0.00954745	FALSE		0	NA	NA
spada_crp4060_chr2_19M_1	2257.06	77.9134	TRUE		0	NA	TRUE
spada_crp4140_chrU_113M_1	0	0	FALSE		0	NA	NA
spada_crp4180_chr3_13M_1	0	0	FALSE		0	NA	NA
spada_crp4180_chr3_13M_2	0	0	FALSE		0	NA	NA
spada_crp4180_chr3_13M_3	1.63508	0.0749766	FALSE		0	NA	NA
spada_crp4180_chr3_13M_4	1.33819	0.0587516	FALSE		0	NA	NA
spada_crp4180_chr3_13M_5	0	0	FALSE		0	NA	NA
spada_crp4180_chrU_040M_1	0.704526	0.0116301	FALSE		0	NA	NA
spada_crp4180_chrU_135M_1	0.198016	0.00907999	FALSE		0	NA	NA
spada_crp4180_chrU_148M_1	205.8	6.7697	TRUE		0	NA	TRUE
spada_crp4210_chr3_17M_1	0	0	FALSE		0	NA	NA
spada_crp4210_chr5_40M_1	4286.09	143.414	TRUE		0	NA	TRUE
spada_crp4220_chr7_13M_1	2879.76	95.2244	TRUE		0	NA	TRUE
spada_crp4220_chrU_031M_1	1428.52	37.8272	TRUE		0	NA	TRUE
spada_crp4220_chrU_059M_1	60.0642	2.73828	TRUE		0	NA	TRUE
spada_crp4220_chrU_080M_1	72.7532	3.33609	TRUE		0	NA	TRUE
spada_crp4220_chrU_132M_1	0	0	FALSE		0	NA	NA
spada_crp4240_chr4_24M_1	0	0	FALSE		0	NA	NA
spada_crp4240_chr5_39M_1	1.57111	0.0720428	FALSE		0	NA	NA
spada_crp4240_chr5_39M_2	5.40661	0.24792	TRUE		0	NA	TRUE
spada_crp4240_chr5_39M_3	0.376158	0.0172487	FALSE		0	NA	NA
spada_crp4240_chr7_24M_1	8.88184	0.407276	TRUE		0	NA	TRUE
spada_crp4240_chrU_100M_1	1.52193	0.0457985	FALSE		0	NA	NA
spada_crp4380_chr1_29M_1	2.99711	0.137432	TRUE		0	NA	TRUE
spada_crp4410_chr3_08M_1	0	0	FALSE		0	NA	NA
spada_crp4430_chr2_17M_1	0	0	FALSE		0	NA	NA
spada_crp4430_chr5_00M_1	0.888627	0.0282101	FALSE		0	NA	NA
spada_crp4540_chr3_25M_1	656.277	18.2925	TRUE		0	NA	TRUE
spada_crp4580_chr2_01M_1	0.656937	0.0208549	FALSE		0	NA	NA
spada_crp4580_chr2_01M_2	0	0	FALSE		0	NA	NA
spada_crp4580_chr5_28M_1	1351.88	35.3853	TRUE		0	NA	TRUE
spada_crp4610_chr1_17M_1	214.789	6.11389	TRUE		0	NA	TRUE
spada_crp4625_chr4_37M_1	1.98779	0.061526	FALSE		0	NA	NA
spada_crp4625_chr4_37M_2	2.29793	0.068437	TRUE		0	NA	TRUE
spada_crp4625_chr4_38M_1	0	0	FALSE		0	NA	NA
spada_crp4625_chr4_38M_2	0.380777	0.00628577	FALSE		0	NA	NA
spada_crp4625_chrU_133M_1	0	0	FALSE		0	NA	NA
spada_crp4630_chr1_17M_1	383.771	8.97438	TRUE		0	NA	TRUE
spada_crp4630_chr1_27M_1	7.69966	0.340892	TRUE		0	NA	TRUE
spada_crp4630_chr1_28M_1	7.69966	0.340892	TRUE		0	NA	TRUE
spada_crp4630_chr4_37M_1	4.2377	0.0942752	TRUE		0	NA	TRUE
spada_crp4630_chr5_00M_1	2124.58	40.1378	TRUE		0	NA	TRUE
spada_crp4630_chr5_00M_2	5567.9	104.279	TRUE		0	NA	TRUE
spada_crp4630_chrU_002M_1	1230.02	21.7382	TRUE		0	NA	TRUE
spada_crp4630_chrU_059M_1	399.701	8.94027	TRUE		0	NA	TRUE
spada_crp4630_chrU_065M_1	0.246052	0.0112827	FALSE		0	NA	NA
spada_crp4630_chrU_148M_1	0.274159	0.0125715	FALSE		0	NA	NA
spada_crp4640_chr3_27M_1	573.348	16.5925	TRUE		0	NA	TRUE
spada_crp4660_chr3_27M_1	0	0	FALSE		0	NA	NA
spada_crp4660_chr8_23M_1	394.4	13.3297	TRUE		0	NA	TRUE
spada_crp4660_chrU_010M_1	0.604498	0.0277192	FALSE		0	NA	NA
spada_crp4660_chrU_133M_1	951.573	20.3399	TRUE		0	NA	TRUE
spada_crp4670_chr4_35M_1	0	0	FALSE		0	NA	NA
spada_crp4670_chr5_03M_1	322.57	6.94815	TRUE		0	NA	TRUE
spada_crp4670_chr5_03M_2	644.296	13.8781	TRUE		0	NA	TRUE
spada_crp4670_chr6_14M_1	0	0	FALSE		0	NA	NA
spada_crp4680_chr5_03M_1	30.8555	1.28925	TRUE		0	NA	TRUE
spada_crp4680_chrU_006M_1	376.627	6.73027	TRUE		0	NA	TRUE
spada_crp4690_chrU_002M_1	52.1064	1.29355	TRUE		0	NA	TRUE
spada_crp4690_chrU_054M_1	0	0	FALSE		0	NA	NA
spada_crp4730_chr7_16M_1	38162.3	686.891	TRUE		0	NA	TRUE
spada_crp4730_chr7_16M_2	15581.9	325.224	TRUE		0	NA	TRUE
spada_crp4810_chr1_03M_1	31.9196	1.44468	TRUE		0	NA	TRUE
spada_crp4810_chr1_03M_2	608.516	25.255	TRUE		0	NA	TRUE
spada_crp4810_chr3_37M_1	756.52	34.6901	TRUE	Mtr	11	NA	TRUE
spada_crp4810_chr3_37M_2	185.214	8.36242	TRUE		0	NA	TRUE
spada_crp4810_chr4_35M_1	7019.3	209.701	TRUE		0	NA	TRUE
spada_crp4810_chr5_03M_1	0.523833	0.0240203	FALSE		0	NA	NA
spada_crp4810_chr5_03M_2	0.223172	0.0102335	FALSE		0	NA	NA
spada_crp4810_chrU_070M_1	1794.93	82.3065	TRUE	Mtr	11	NA	TRUE
spada_crp4820_chr1_03M_1	2.9646	0.129699	TRUE		0	NA	TRUE
spada_crp4820_chr1_03M_2	2.11489	0.077337	TRUE		0	NA	TRUE
spada_crp4820_chr2_08M_1	735.69	31.552	TRUE		0	NA	TRUE
spada_crp4820_chr2_08M_2	0	0	FALSE		0	NA	NA
spada_crp4820_chr2_08M_3	42.8913	1.95609	TRUE		0	NA	TRUE
spada_crp4820_chr2_08M_4	45.5027	2.07182	TRUE		0	NA	TRUE
spada_crp4820_chr2_08M_5	48.1805	2.19144	TRUE		0	NA	TRUE
spada_crp4820_chr3_26M_1	17206	562.274	TRUE		0	NA	TRUE
spada_crp4820_chr4_34M_1	15399.7	357.363	TRUE		0	NA	TRUE
spada_crp4820_chr4_35M_1	2008.18	57.9252	TRUE		0	NA	TRUE
spada_crp4820_chr4_37M_1	1738.06	46.6046	TRUE		0	NA	TRUE
spada_crp4820_chr4_39M_1	2364.11	87.5153	TRUE		0	NA	TRUE
spada_crp4820_chrU_073M_1	1927.16	59.5987	TRUE		0	NA	TRUE
spada_crp4820_chrU_108M_1	1258.57	54.5027	TRUE		0	NA	TRUE
spada_crp4820_chrU_118M_1	2495.04	72.9726	TRUE		0	NA	TRUE
spada_crp4920_chr6_19M_1	4293.44	103.737	TRUE		0	NA	TRUE
spada_crp4920_chr7_24M_1	7.4413	0.323082	TRUE		0	NA	TRUE
spada_crp4920_chr7_24M_2	18084.8	369.582	TRUE		0	NA	TRUE
spada_crp4920_chrU_061M_1	30.6943	1.17097	TRUE		0	NA	TRUE
spada_crp4920_chrU_085M_1	19.6868	0.693027	TRUE		0	NA	TRUE
spada_crp5010_chr2_25M_1	1.03268	0.0473533	FALSE		0	NA	NA
spada_crp5010_chr2_25M_2	0.852517	0.0390921	FALSE		0	NA	NA
spada_crp5010_chr2_25M_3	2.70189	0.118976	TRUE		0	NA	TRUE
spada_crp5310_chr7_22M_1	0	0	FALSE		0	NA	NA
spada_crp5310_chrU_068M_1	96.0254	2.48639	TRUE		0	NA	TRUE
spada_crp5600_chr2_31M_1	0	0	FALSE		0	NA	NA
spada_crp5600_chr2_31M_2	1816	32.5283	TRUE		0	NA	TRUE
spada_crp5650_chr7_35M_1	353.976	6.20423	TRUE		0	NA	TRUE
spada_crp5660_chr2_12M_1	1622.96	41.6512	TRUE		0	NA	TRUE
spada_crp5660_chr7_05M_1	6667.38	161.912	TRUE		0	NA	TRUE
spada_crp5680_chr8_19M_1	0	0	FALSE		0	NA	NA
spada_crp5680_chr8_19M_2	10.5309	0.422709	TRUE		0	NA	TRUE
spada_crp5730_chr3_43M_1	0	0	FALSE		0	NA	NA
spada_crp5800_chrT_01M_1	53.2652	2.14597	TRUE		0	NA	TRUE
spada_crp5800_chrU_005M_1	95.5022	1.96726	TRUE		0	NA	TRUE
spada_crp5800_chrU_007M_1	9320.09	157.079	TRUE		0	NA	TRUE
spada_crp5800_chrU_013M_1	36.1958	1.54417	TRUE		0	NA	TRUE
spada_crp5800_chrU_020M_1	21976.6	424.828	TRUE		0	NA	TRUE
spada_crp5800_chrU_121M_1	0	0	FALSE		0	NA	NA
spada_crp5800_chrU_138M_1	363.78	15.0138	TRUE		0	NA	TRUE
spada_crp5800_chrU_142M_1	0	0	FALSE		0	NA	NA
spada_crp5800_chrU_145M_1	76.1696	1.69865	TRUE		0	NA	TRUE
spada_crp5940_chr3_32M_1	9.83548	0.388544	TRUE		0	NA	TRUE
spada_crp5940_chr5_28M_1	936.75	20.3358	TRUE		0	NA	TRUE
spada_crp6020_chr6_17M_1	991.519	20.613	TRUE		0	NA	TRUE
spada_crp6020_chr6_17M_2	223.619	8.02314	TRUE		0	NA	TRUE
spada_crp6020_chr6_17M_3	2.42852	0.108676	TRUE		0	NA	TRUE
spada_crp6020_chr6_17M_4	1.82354	0.0815754	FALSE		0	NA	NA
spada_crp6020_chr6_17M_5	5.50126	0.25226	TRUE		0	NA	TRUE
spada_crp6020_chr6_17M_6	0	0	FALSE		0	NA	NA
spada_crp6020_chr6_17M_7	0	0	FALSE		0	NA	NA
spada_crp6020_chr6_17M_8	9187.47	160.44	TRUE		0	NA	TRUE
spada_crp6020_chr7_10M_1	0.757902	0.0198592	FALSE		0	NA	NA
spada_crp6120_chr6_02M_1	8.7528	0.359658	TRUE		0	NA	TRUE
spada_crp6120_chr6_02M_2	68.6985	3.14576	TRUE		0	NA	TRUE
spada_crp6120_chr6_02M_3	6.98769	0.306578	TRUE		0	NA	TRUE
spada_crp6120_chr6_08M_1	42.4116	1.88102	TRUE		0	NA	TRUE
spada_crp6120_chr6_08M_2	13.222	0.547345	TRUE		0	NA	TRUE
spada_crp6120_chr6_12M_1	6958.57	119.317	TRUE	Mtr	3	NA	TRUE
spada_crp6120_chr6_12M_2	29198.8	485.89	TRUE	Mtr	9	NA	TRUE
spada_crp6120_chr6_12M_3	33924.3	561.31	TRUE		0	NA	TRUE
spada_crp6120_chr6_12M_4	4354.28	78.1474	TRUE		0	NA	TRUE
spada_crp6120_chr6_12M_5	7357.78	143.913	TRUE		0	NA	TRUE
spada_crp6120_chr6_12M_6	0	0	FALSE		0	NA	NA
spada_crp6120_chr6_12M_7	2904.77	53.0619	TRUE		0	NA	TRUE
spada_crp6120_chr6_12M_8	7.28355	0.138935	TRUE		0	NA	TRUE
spada_crp6120_chrU_026M_1	40.4019	0.670813	TRUE		0	NA	TRUE
spada_crp6120_chrU_088M_1	294.864	7.20525	TRUE		0	NA	TRUE
spada_crp6120_chrU_096M_1	170.709	3.5782	TRUE		0	NA	TRUE
spada_crp6120_chrU_105M_1	689.283	13.1416	TRUE		0	NA	TRUE
spada_crp6120_chrU_109M_1	3.36214	0.146163	TRUE		0	NA	TRUE
spada_crp6120_chrU_114M_1	0.921505	0.0181095	FALSE		0	NA	NA
spada_crp6120_chrU_150M_1	6.98769	0.306578	TRUE		0	NA	TRUE
spada_crp6120_chrU_153M_1	2.28436	0.101569	TRUE		0	NA	TRUE
spada_crp6120_chrU_161M_1	1848.9	42.222	TRUE		0	NA	TRUE
spada_crp6130_chr3_37M_1	0	0	FALSE		0	NA	NA
spada_crp6130_chr3_37M_2	20826.2	436.968	TRUE		0	NA	TRUE
spada_crp6130_chr3_37M_3	0	0	FALSE		0	NA	NA
spada_crp6130_chr6_13M_1	4991.05	82.4965	TRUE		0	NA	TRUE
spada_crp6150_chr0_03M_1	0	0	FALSE		0	NA	NA
spada_crp6150_chr0_21M_1	4171.43	70.9575	TRUE		0	NA	TRUE
spada_crp6150_chr0_21M_2	9.59406	0.439935	TRUE		0	NA	TRUE
spada_crp6150_chr3_03M_1	0.0731015	0.00335206	FALSE		0	NA	NA
spada_crp6150_chr3_03M_2	0.10489	0.00480973	FALSE		0	NA	NA
spada_crp6150_chr8_14M_1	0	0	FALSE		0	NA	NA
spada_crp6150_chr8_14M_2	0	0	FALSE		0	NA	NA
spada_crp6150_chrU_085M_1	4.97373	0.0871661	TRUE		0	NA	TRUE
spada_crp6150_chrU_100M_1	0.0885346	0.00405974	FALSE		0	NA	NA
spada_crp6150_chrU_144M_1	0.316892	0.014531	FALSE		0	NA	NA
spada_crp6250_chr1_21M_1	504.133	10.3169	TRUE		0	NA	TRUE
