# Supplementary material for: Detecting small plant peptides using SPADA (Small Peptide Alignment Discovery Application)
Source: BMC Bioinformatics. 2013 Nov 20;14:335. doi: 10.1186/1471-2105-14-335 (PMC3924332; doi:10.1186/1471-2105-14-335)
Supplement: Additional file 14 — Table S8. CRPs predicted by SPADA in M. truncatula using E-value threshold of 1. [file 1471-2105-14-335-S14.xlsx]

## Sheet: Sheet1
Table S8. CRPs predicted by SPADA in M. truncatula using E-value threshold of 1
SPADA prediction ID	sub-family	chromosome	start	end	strand	E-value	SignalP D-score	HMM score	Alignment score	sequence
spada_crp0000_chr0_08M_1	CRP0000	chr0	8163362	8163762	+	3.7e-35	0.752	743	155.9	MARSVPLVSTIFVFLLLLVATGPSMVAEARTCESQSHKFKGPCASDHNCASVCQTERFSGGHCRGFRRRCFCTTHC*
spada_crp0000_chr0_08M_2	CRP0000	chr0	8167587	8168061	+	1.1e-31	0.766	742	141.6	MARSVSLVSTIFVFFLLIVATEMGPSMVAARTCETPSNSFKGACFSDTNCASVCQTEGFPGGHCKGFRQRCFCTKPC*
spada_crp0000_chr0_08M_3	CRP0000	chr0	8170705	8171210	+	4.9e-33	0.783	755	150.4	MARSLPLVSTIFVFFLLLVATEMGPIMVAEARTCETPSNNFKGLCVSDTNCASVCQTEGFPGGHCEGFRQRCFCTKPC*
spada_crp0000_chr3_10M_1	CRP0000	chr3	10265357	10265909	-	3.9e-30	0.871	739	132.5	MARSITLVCTIFFFLFLLVSTEMQPTHVEEPEARTCDSQSHSFKGVCWIKHNCANVCKTEGFTGGHCHGFRRRCFCSKPC*
spada_crp0000_chr8_18M_1	CRP0000	chr8	18465613	18466013	+	3.7e-35	0.752	743	155.9	MARSVPLVSTIFVFLLLLVATGPSMVAEARTCESQSHKFKGPCASDHNCASVCQTERFSGGHCRGFRRRCFCTTHC*
spada_crp0000_chr8_18M_2	CRP0000	chr8	18469838	18470312	+	1.1e-31	0.766	742	141.6	MARSVSLVSTIFVFFLLIVATEMGPSMVAARTCETPSNSFKGACFSDTNCASVCQTEGFPGGHCKGFRQRCFCTKPC*
spada_crp0000_chr8_18M_3	CRP0000	chr8	18472956	18473461	+	4.9e-33	0.783	755	150.4	MARSLPLVSTIFVFFLLLVATEMGPIMVAEARTCETPSNNFKGLCVSDTNCASVCQTEGFPGGHCEGFRQRCFCTKPC*
spada_crp0000_chr8_20M_1	CRP0000	chr8	20604152	20604867	-	2.5e-30	0.767	684	132.6	MALQFLSIRTIFLFLLVLVATEMGSIMVVEARKCLSQSHSFKGLCLSDQNCATVCLTEGFTDGRCRGFRQRCFCSKPCLKV*
spada_crp0000_chr8_27M_1	CRP0000	chr8	27718849	27719993	+	4.6e-31	0.806	634	131.9	MERKTLWFLFMLFLLLAADIAVKTAEGRRCESKSHKFKGPCSRDSNCASVCRGEGFTGGDCRGFRRRCFCTRNC*
spada_crp0000_chr8_27M_2	CRP0000	chr8	27723442	27723830	+	1.9e-29	0.814	641	127.5	MERKTLGILFMLFLVLAADVAVKTAEGRRCESQSHKFKGPCVSDSNCGSVCRGEGFIGGDCRGVRHRCFCTRNC*
spada_crp0000_chrU_088M_1	CRP0000	chrU	88268637	88268949	-	1.6e-15	0.848	594	49.4	MNKARFGFFFILLILLTFEMVVQTEGRKHCREKSRLFEELCFNSEDCANTCRYEGFHLGGKCWGLFRTCYCKKKCR*
spada_crp0000_chrU_111M_1	CRP0000	chrU	111017721	111018049	+	2.4e-31	0.829	627	131.8	MNKTRFGFFFILLILLASQMMVQTEGRHCESKSHRFKGMCMSDHNCASVCHVEGFPGGNCRGFRRRCFCKKRC*
spada_crp0010_chr3_23M_1	CRP0010	chr3	23237677	23237925	-	0.52	0.805	297	-45.2	MASYYFLLFVLVAASAISEADAKKKLSKDFYCSSCPELLSIVNQGVINAIKKETRIGASLLRLHFHDCFVNVSIYYIYINLT*
spada_crp0010_chr8_01M_1	CRP0010	chr8	1446237	1448436	-	1.2e-17	0.663	687	93.7	MERKSIVSICFFLVILLTSQKQVVHIEAYCEKQSRNFIGQCLGLIGDKLCYIICVTKENSISGSCQHLRCICSHAC*
spada_crp0010_chrT_02M_1	CRP0010	chrT	2119043	2119264	-	2.3e-31	0.643	712	218.2	MEKKTLASLCFFLIVLLAAQEAVVQIEACEKPSKFFSGACIGSSGNQQCGYLCRRGEGLLSGSCKNLKCVCAC*
spada_crp0010_chrT_02M_2	CRP0010	chrT	2439614	2439835	+	2.9e-36	0.936	682	249.5	MLLKTLASLCFFLIVLLAAQVVAQNVPCKTRNRNFKSACIAVSGDDEECDHDCRRVGGWNGGSCKNQKCVCDC*
spada_crp0010_chrU_011M_1	CRP0010	chrU	11106137	11106453	-	2.6e-06	0.915	624	86.2	MERKILLVLCFFLFALTVAQGRCMKMSSRFVGLCTGPLESQVCDYTCIGEGYPNGTCFSEVCYCSC*
spada_crp0010_chrU_035M_1	CRP0010	chrU	35295886	35296095	-	4e-19	0.551	582	108.2	MLTKNIMVFLLLETVEEGVVKVEECEKPSALFSGVCVDKPANQQCDYLCRKGEKLLSGSCKNKKCVCVC*
spada_crp0010_chrU_045M_1	CRP0010	chrU	45668706	45669125	-	7.2e-36	0.643	712	218.2	MEKKTLASLCFFLIVLLAAQEAVVQIEACEKPSKFFSGACIGSSGNQQCGYLCRRGEGLLSGSCKNLKCVCAC*
spada_crp0010_chrU_062M_1	CRP0010	chrU	62546943	62547273	-	4e-11	0.67	682	122.5	MERKTLVGMCFFLIVFLDAQEGMVEIEACEIPCILFDGECNSLQDNDVCHYLCRINELLLGGSCKNYKCICYAN*
spada_crp0030_chrU_076M_1	CRP0030	chrU	76716140	76716487	+	0.49	0.767	622.5	-87.9	MRNQKIIFLALISLLLMFLGYIKHCISIFLLQYAIFNLILSVFIFHLYMDLLSCSVNGKATGEKCKIQQPCGMKNCNAQCQGLCDASGGYSAYCDPPNGVCKCVGWRTRVFNSLS*
spada_crp0065_chr2_13M_1	CRP0065	chr2	13992612	13992995	+	0.0091	0.831	385	-43.3	MDTTWTSALKIMLLIFFVIASDMCKESEERGPEVEQCDDEQCQKICYCLPKCPKEMYGKCVDGKCSCYTAPPSVGGVPSLVP*
spada_crp0065_chr3_10M_1	CRP0065	chr3	10697346	10697732	+	8.6e-05	0.786	440	-19.7	MNTTRSYVVTMVLLFAFFICASETCLALERRELFGIKCNNDAYCQSVSDCDIHKGEQSHCIDGKCWCFLPPSSANKHT*
spada_crp0080_chr2_10M_1	CRP0080	chr2	10007251	10007343	-	0.0029	0.502	191	-22.9	MEKKSLVGVCILFLVLFDARKSPFFSKHFY*
spada_crp0080_chr2_10M_2	CRP0080	chr2	10011276	10012696	-	2.9e-25	0.756	703	176.8	MEKKSLVVLCFLFLVLFVAQEIVVIEATYCNEKLSATFKGPCIPFFLRSRCNKYCKNKQHAFSGRCWDDFRCWCLRQHC*
spada_crp0080_chr2_10M_3	CRP0080	chr2	10267536	10267887	+	1.3e-22	0.703	704	139.1	MEKKSLPGLCFLFLVLFLTQEESVVIGAKVCQVPSRTFTGVCVPLDFPFCDSDCKKKEHAIKGKCVAFSCYCIKGC*
spada_crp0080_chr6_15M_1	CRP0080	chr6	15336410	15338041	+	1.4e-08	0.647	619	79.2	MSRFGFGFSLCIFFFVVFEKNVVIETRASEVLSDGVCMSLSGTFNGLCIPPFMNNRCDKSCKNKEHKYYGKCWQDLRCWCYGEC*
spada_crp0080_chr6_15M_2	CRP0080	chr6	15348477	15348569	+	0.0046	0.567	186	-14.8	MEKKSLAELCFLFLVFFVTSIRHHSLDTFF*
spada_crp0080_chrU_011M_1	CRP0080	chrU	11096080	11096145	+	0.0001	0.593	195	-2.5	MEKKSIAGLCLLFLVLFVARN*
spada_crp0080_chrU_082M_1	CRP0080	chrU	82195108	82195425	-	2.2e-38	0.836	708	274.5	MEKKTLAGLCFLFLVLFVAQEIVVTEAKTCENLADKYRGPCFSGCDTHCTTKENAVSGRCRDDFRCWCTKNC*
spada_crp0080_chrU_104M_1	CRP0080	chrU	104593121	104593213	-	0.1	0.502	191	-22.9	MEKKSLVGVCILFLVLFDARKSPFFSKHFY*
spada_crp0090_chr3_42M_1	CRP0090	chr3	42565716	42566075	-	2e-12	0.753	539	38.8	MARFLNRIQMFAAFFATILLVTSGKSHYSFSDEKEPKPSKACLRISDTWPHGRCYHSAVCNHFCQKVENAISGQCVFFFKKCQCQFCDEEEEKLST*
spada_crp0100_chrU_062M_1	CRP0100	chrU	62905995	62906489	-	0.079	0.76	0	-100.1	MCTGGSKDSSMCSMLLSVLVIIKALVLLASATKKGTEHETLRGANFKILSQPLGQPQMDSVCL*
spada_crp0110_chr3_05M_1	CRP0110	chr3	5379506	5379850	-	1.9e-29	0.918	765	163.8	MSSSVSIFYTIFMLLSLALLLIFTCEVKAKICDSPSRTWSGPCIRDSVCNTTCIDAEYSNYGACGGYGFDCICFFKC*
spada_crp0110_chr4_40M_1	CRP0110	chr4	40191934	40192272	-	7e-13	0.937	686	80.1	MTYCANKFYNVLMFLCLAILLIFIWEVEAKVCEYPLSRTWFEEGQCFKDLCNTKCKEMIASYGSCQEDACVCAIYCY*
spada_crp0110_chr8_05M_1	CRP0110	chr8	5929666	5930366	+	1.4e-25	0.841	709	133.6	MTLSTASKFYIIFMFHCLLLISTWEVEATLCGRKSRTLSGRCTSNSDCSTKCIKWEYATYGSCGGFYIDCICFFNC*
spada_crp0110_chr8_13M_1	CRP0110	chr8	13527110	13527475	-	8.9e-26	0.937	749	138.2	MTSSLSKFYTIFILILLCLVFLLIFTWEVEAKLCGKPNRTLSSPCIDSVCYAKCIDSDLDAVSGSCEGFFTSECFCYYEC*
spada_crp0110_chr8_13M_2	CRP0110	chr8	13534133	13534476	-	7.6e-28	0.936	770	146.2	MTSFVSKFYTFFILLCLVFLLIFTWEVEAKLCGRPSRTLSRPCIDSECDAKCIDSELDAVSGYCEGFITSDCFCYYEC*
spada_crp0110_chr8_23M_1	CRP0110	chr8	23349418	23350299	-	0.36	0.862	410.455	-66.1	MASPKLHSVMIMLTIFIAMILMNVMIVESKTWCQVRSSATGPALQNALNYACSNGADCGPIQPGGSCFNPNTLQSHASYAFDSFYRNKGQNPSACNFGGLATIAVTDPSYGQCRYP*
spada_crp0110_chr8_23M_2	CRP0110	chr8	23360515	23361069	-	0.55	0.862	419.667	-64.6	MASPKLHSVMIMLTIFIAMILMNVMIVESKTWCQVRSSATGPALQNALNYACSNGADCGPIQPGGSCFNPNTLQSHASYAFDSFYQSKGQNPSACNFGGLATIAVTDPSYGSCRYP*
spada_crp0110_chrT_01M_1	CRP0110	chrT	1699494	1699724	+	4.8e-23	0.909	736	122.4	MSFFASNVYIVFMFLNLILLLLSTCEVEAEVCRKKSITWLGLCINNLSCSTTCVSEHALYGACQGDYVHCNCYFTC*
spada_crp0110_chrT_09M_1	CRP0110	chrT	9150203	9150550	+	1.9e-07	0.75	670.692	21.2	MISSTSKLCTVFMFICLVVLLISTSGTNYLSNLDLFTLVRYSILSLTYIFYFIYLFIFCVEAGDKICKVMHHTKSEFGCVKSACNEVCINIEHATYGYCVPPIPYFSFCFCYLKC*
spada_crp0110_chrU_014M_1	CRP0110	chrU	14214278	14214626	-	2e-12	0.87	673	57.3	MISSASKLYIVFLFICLSVLLISASEAKEKNCRVKHHTNVEHTNGCDKSNCNEVCINKDHATYGYCVPSIPYFSFCFCYFC*
spada_crp0110_chrU_015M_1	CRP0110	chrU	15294434	15295163	-	3.2e-32	0.847	779	145	MTSSASKFYTIFIFVCLAFLFISTSEVEAKLCQKRSTTWSGPCLNTGNCKRQCINVEHATFGACHRQGFGFACFCYKKCAPKKVEPKLCERRSKTWSGPCLISGNCKRQCINVEHATSGACHRQGIGFACFCKKKC*
spada_crp0110_chrU_050M_1	CRP0110	chrU	50124467	50125111	-	1.5e-29	0.853	776	173.1	MASSALKYYTFFLFFILALILLSTLEVQGNTCQRKSKTWSGPCLNTANCKNQCISKEPPATFGACHRDGIGFACFCYFNC*
spada_crp0110_chrU_052M_1	CRP0110	chrU	52536619	52537753	+	7.4e-25	0.733	693	112.2	MNWGEGFGIISTSKFYTMFMFPYLTLFFIIFVLCVEVEARICARGSRTWLGPCTINSDCSTKCIKQEHATFGACGGFGLDCVCYMNC*
spada_crp0110_chrU_065M_1	CRP0110	chrU	65360844	65361787	+	1.9e-23	0.868	775	123.4	MTSSARKFYAIFLFLSFALLLFSTLEVQALICKRRSITWHRPCPARDNVKCENHCINKEHALIGSCQPNDDSFELYCFCYFGC*
spada_crp0110_chrU_065M_2	CRP0110	chrU	65683086	65683413	-	1.1e-32	0.91	779	200.8	MTSSASKFYTIFVFVCLALLLISICEVEAKVCQKRSKTWSGPCLNTGNCKRQCVDVENATFGACHRQGFGFACFCYKKC*
spada_crp0110_chrU_088M_1	CRP0110	chrU	88743569	88743879	-	1.1e-26	0.846	745	140.9	MTSFISKFYPVFMFLCLVIFLIFSWPWEVEEKVCGRPNRTWSGPCIDSDCDEACLDLEFAAIYGSCGGTSYDCFCFFKC*
spada_crp0110_chrU_091M_1	CRP0110	chrU	91624492	91624581	+	0.13	0.534	240	-38.1	MTSSPCKFYTIFLFLSFALLLFSTLGKTI*
spada_crp0110_chrU_094M_1	CRP0110	chrU	94911256	94911345	+	0.01	0.59	250	-31.2	MASSSPKFYIIFLFLSLALLLFSTWGTSI*
spada_crp0110_chrU_146M_1	CRP0110	chrU	146103516	146104099	+	9.8e-32	0.892	774	190	MASSTLKFNTIFLFLSLALLLFFTLEVQGNICKRKSTTWSGPCLNTGNCKNQCINVEHATFGACHQDGFGFACFCYFNC*
spada_crp0110_chrU_148M_1	CRP0110	chrU	148590712	148590801	+	0.19	0.532	242	-37.5	MTSSPSKFYAIFLFLSFALLLFSTLGMIL*
spada_crp0220_chr8_10M_1	CRP0220	chr8	10608771	10609571	-	0.75	0.906	448	-226.1	MTCTTRFLSFIFLHFFLFMILTTAQSPFYLYSICENSTEKTLNTSYQSNVNSLLSWINSDSDLGTISNHNIIGSNNSDDHDNVYGLYGCRGDITGSFCRFCINTAVREIAQRCPNSVSALIWYDVCVMGYTNQNTTGKVIVTPSWNITGSRNVKDSTELGKAENNMMSLIRKVTTESSPVWATGEFIWSDTEKRYGLVQCNRDLSKDGCKECLEAMLDLVPQCCGTKVAWAVMSPSCGLKIDDYMFYQLQTESPPMPNPGNINGCR*
spada_crp0300_chr5_16M_1	CRP0300	chr5	16358719	16358952	+	0.038	0.879	549	-87.5	MAITRTSSSFLYTILLIGLILAVVVKATDEPNKNAAPDTWPFWYCLYLRDRCIADPMMCPYYHSQCPFSTTVTGTGV*
spada_crp0300_chr6_02M_1	CRP0300	chr6	2885106	2888156	+	0.0007	0.898	0	-103.4	MARLVVVFILVLIAISMLQTVVMASHGHGGHHYNDKKKYGPGSLKSYQCPSQCSRRCKNTQYHKPCMFFCQKCCNKCLCVPPGYYGNKAVCPCYNNWKTQQGGPKCP*
spada_crp0300_chrT_11M_1	CRP0300	chrT	11953487	11953759	+	2.4e-13	0.658	639	-68.5	MESSKKLVAVFXVCMVMLSSSVHVSKAHEQEKSNVEKFKESVAKVTAEYTNCFNECEKACIDQGLGYTHCEMKCDSDCNAKLLKEKFVQL*
spada_crp0300_chrU_013M_1	CRP0300	chrU	13880338	13880693	+	0.00023	0.588	321	-40.2	MSINSFFWEFYAFLWYWLQGQTIEPAKRPNCLIGRPGPPQTCCIEECTPNCRKDCTAKGFSAGGCYTALGANFCCCIV*
spada_crp0310_chr3_15M_1	CRP0310	chr3	15108005	15108401	-	5.9e-07	0.863	503	34.3	MAKHISQHCFLGILCIALVLASGPTPGYSCYYPTFCPSFGYCDLRCRAAGFIRGVCTDIEGSISCCCMK*
spada_crp0310_chr3_15M_2	CRP0310	chr3	15332530	15332625	+	0.0064	0.507	184	-38.4	MAKHISQYFLLGILFIALVLTSGKKHMNFQP*
spada_crp0310_chr3_15M_3	CRP0310	chr3	15344675	15345132	+	3.1e-08	0.848	523	36.4	MAGHISQYFLLGILCIALVLASGSKIPSLSECVVPTPCVNPNSCNAECSTSGYQRGVCLYFPPQHSWLCCCV*
spada_crp0310_chr3_15M_4	CRP0310	chr3	15354848	15355361	+	1.5e-05	0.901	524	29	MAKHISQYFLLGILCIVLVLALGPTPVLSQCIWPGMCLGPAICDARCKFLLRPGGRCLGFVCCCT*
spada_crp0310_chr3_15M_5	CRP0310	chr3	15360739	15361188	+	1.1e-06	0.886	486	26.6	MAKHISQYCLLGILCIVLVLALGPTPRSSLCLNNNPSLCDNPSNCFATCHVLLFRKGECVNHICCCLLYMVY*
spada_crp0310_chr3_15M_6	CRP0310	chr3	15363372	15363847	+	0.00031	0.873	502	29.6	MAKHISQYCLLGIFCIALVLASGPTPGSSLCNNKHFLCDNPDNCLATCHVLLFRIGECFDNLCCCFLHIFY*
spada_crp0310_chr3_15M_7	CRP0310	chr3	15368398	15368895	+	4e-07	0.911	488	27	MAKYIFQYFLFGVLCIALVLASGPTPVLSFCFNNNPWYCDNPDFCKSMCHGLLFTKGVCDGHICCCQYG*
spada_crp0310_chr3_15M_8	CRP0310	chr3	15377260	15377683	+	6.2e-08	0.848	521	48.7	MAKHISHYCLLAILCIALVLTSGPTPGLSNCEFPSLCDSYDNCDFKCRDIGFHRGVCTDIEGTESCCCMS*
spada_crp0310_chr3_15M_9	CRP0310	chr3	15397760	15397855	+	0.0017	0.633	181	-36.3	MAKNIFQYCLLAILCIALVLASGKKYMNFES*
spada_crp0310_chr6_10M_1	CRP0310	chr6	10369616	10370007	+	3.7e-11	0.902	510	32.2	MAKHISQYCLLAILCIALVLASGLSFCHSHTYCDSEDNCDARCRDLNYARGRCIGLLCCCELL*
spada_crp0310_chr8_03M_1	CRP0310	chr8	3102419	3102622	+	0.77	0.755	369	-59.7	MSQDSSLLLVLFVLCVTFSKVIDVDVICKEASNQSYCSNLLNSKPGGAKGADLVDLARYTIGATHIT*
spada_crp0310_chrT_00M_1	CRP0310	chrT	925575	925766	+	2.2e-07	0.925	482	21.9	MAKHIAQYFFLALLFIALVLASGQKCFPSDCKDPSTCNESCIAIGKGNKQGYCFFGICCCDYD*
spada_crp0310_chrU_011M_1	CRP0310	chrU	11419995	11420358	+	0.065	0.896	451	-5.8	MATHFFRSFLFGLLCIAFVLASGAVNCLGPVPCDQCPQRCIAIGANSYICGILTCCCYYN*
spada_crp0310_chrU_023M_1	CRP0310	chrU	23899127	23899681	+	0.083	0.745	527	33	MANHTNQSYLLGVLCIFLIINSGFVTSLVVPPGGQCTVPCIANCDKECRSKGFQRGQCYTRLLKTSCCCFH*
spada_crp0310_chrU_082M_1	CRP0310	chrU	82678127	82678669	-	2.2e-07	0.893	470	19.4	MANHISQYFLLGLLCIALVQASGGPMPYLVDGCYSYLSRYCDSPSSCEATCTHEGFDKGVCFGTICCCQYN*
spada_crp0310_chrU_122M_1	CRP0310	chrU	122770983	122771078	-	0.008	0.49	183	-30.1	MAKHISQYCLLGILCIVLILASGKKHMNFEP*
spada_crp0330_chr0_07M_1	CRP0330	chr0	7672916	7674133	+	4.7e-06	0.913	388	-108.7	MSMGVSRSFLFGILCIVLVLASGPVLAGPTIGLDSYEVDCNGHGPCERCDERCIEHGYKHGGPTTISKMVSEPLQDTLGQLLAGFRYWAIPYMSTNQA*
spada_crp0330_chr0_07M_2	CRP0330	chr0	7716559	7717389	-	1.2e-11	0.866	590	-51.6	MASHINQSRLCWILCFAFVLLSGLSIATIFHVDYLGQSCLYKKCMDFTQCAQECLKRGYKNGGECVGSDHQNMRCCCYGS*
spada_crp0330_chr0_07M_3	CRP0330	chr0	7720744	7721350	-	7.3e-09	0.861	506	-55.9	MVSHAYQSRLCWILCFVMVFLSGFATSFGGDPPGLRCRGQCKDPQQCNQFCLNNGFKKGGVCLASGANPNFKICCCHS*
spada_crp0330_chr0_07M_4	CRP0330	chr0	7738113	7738581	+	2.1e-08	0.927	491	-54.7	MAFSFYQSFLFLILCIALVLPSGLAITKDPNAQCVASCVLLPKQCPIFCKTRGYKRGGQCQFYGKLNLCCCFQNPP*
spada_crp0330_chr0_22M_1	CRP0330	chr0	22092166	22092487	-	9.1e-11	0.93	469	-42.3	MASLKFILAAMLIAIFFLGVSSKQFCPGTCKNYPNCNAYCKKIGYEIGECIPPENHFCCCAKVDEINYHN*
spada_crp0330_chr2_18M_1	CRP0330	chr2	18823205	18823696	-	2.5e-09	0.8	507	-73.4	MVSYTNQSYLFGIFCIFFIISSGLATSVMDRTFCTNPCTNYCYENCVSRGFPRGGHCVNGQAPNGICCCYEGDLLLF*
spada_crp0330_chr2_22M_1	CRP0330	chr2	22940235	22940883	-	7.4e-08	0.806	576	-67.8	MATGIDRVLFFIAILCVASILTPGGATNEDKLIPGPTPKLAHCFRGVSCPVGCIQKCAGLGLGQPGHCQGNQCCCAAI*
spada_crp0330_chr3_15M_1	CRP0330	chr3	15404732	15405174	+	9.1e-07	0.792	506	-51.7	MAKHISQYCLLAILCIALVLTLGPTPSLSNCIYPMLCDSFVICDARCRGFGFLRGVCSDFPGTMSCCCVQ*
spada_crp0330_chr3_22M_1	CRP0330	chr3	22829842	22830301	-	2.4e-08	0.497	640	-76.6	MAKHISEYCLLAILCIALILKKKNYSLNMRFENVNFIFVAGPTPGLSFCYRPSVCDSQPNCDARCRAYTYNRGICILLVCCCE*
spada_crp0330_chr5_18M_1	CRP0330	chr5	18255868	18256179	-	4.3e-07	0.844	545	-66.4	MTHTQKFFMAALMVVLLLFSIGMHKTECRDLVHLKCLGPGSCPIAETCDTVCKGRHFTKGECTPRDLGEIECCCQL*
spada_crp0330_chr5_18M_2	CRP0330	chr5	18259669	18259980	+	1.4e-08	0.845	561	-58.1	MTHTQKFFMAALMVVLLFSIGMHKTECRNVVHVKCIGSCPFAEPCDTACKRQGFVKGECTPQNFGVECCCANFKD*
spada_crp0330_chr7_15M_1	CRP0330	chr7	15995335	15996552	+	4.7e-06	0.913	388	-108.7	MSMGVSRSFLFGILCIVLVLASGPVLAGPTIGLDSYEVDCNGHGPCERCDERCIEHGYKHGGPTTISKMVSEPLQDTLGQLLAGFRYWAIPYMSTNQA*
spada_crp0330_chr7_16M_1	CRP0330	chr7	16038986	16039816	-	1.2e-11	0.866	590	-51.6	MASHINQSRLCWILCFAFVLLSGLSIATIFHVDYLGQSCLYKKCMDFTQCAQECLKRGYKNGGECVGSDHQNMRCCCYGS*
spada_crp0330_chr7_16M_2	CRP0330	chr7	16043171	16043777	-	7.3e-09	0.861	506	-55.9	MVSHAYQSRLCWILCFVMVFLSGFATSFGGDPPGLRCRGQCKDPQQCNQFCLNNGFKKGGVCLASGANPNFKICCCHS*
spada_crp0330_chr7_16M_3	CRP0330	chr7	16060538	16061006	+	2.1e-08	0.927	491	-54.7	MAFSFYQSFLFLILCIALVLPSGLAITKDPNAQCVASCVLLPKQCPIFCKTRGYKRGGQCQFYGKLNLCCCFQNPP*
spada_crp0330_chr7_16M_4	CRP0330	chr7	16087575	16088123	+	2.8e-08	0.92	459	-56.2	MAFSFYQSFLFLILCIALVLPSGLAIGSVPDFQCIAPCEGLPEQCPVFCNTRGFKRGGGCQVRPNGKKCCCLPNPPELR*
spada_crp0330_chrU_010M_1	CRP0330	chrU	10813195	10813446	+	4.1e-06	0.866	535	-67.2	MKNVTHVCIKLIIFLVCSGFVTSLRIPTLDSTCVVLQRKETRKACCVEDCSPNCDADCKSRGFPIGGSCDPRTGNELCCCFME*
spada_crp0330_chrU_016M_1	CRP0330	chrU	16653055	16653282	+	4.5e-05	0.85	388	-62.6	MCYFIFLLLLLNFEFVTFFFIAGPVLAGPTIGLDSYEVDCNGHGPCERCDERCIEHGYKHGGGCYGFAQCCCVIN*
spada_crp0330_chrU_066M_1	CRP0330	chrU	66016406	66017236	-	1.2e-11	0.866	590	-51.6	MASHINQSRLCWILCFAFVLLSGLSIATIFHVDYLGQSCLYKKCMDFTQCAQECLKRGYKNGGECVGSDHQNMRCCCYGS*
spada_crp0330_chrU_117M_1	CRP0330	chrU	117274826	117275151	-	1.3e-07	0.906	500	-55.3	MAKYISQYFLLGLLCIALVLASGPTPSLSNDPHIDQTDRPCIAAYHCSENGNCDKLCREIGYKGGDCNPGYCCCDV*
spada_crp0330_chrU_166M_1	CRP0330	chrU	166594434	166595014	+	3.8e-09	0.855	478.208	-62.3	MASHVYQSSLQWILCFLFVFALLSGFATSSRGGTPGLSCRRKCINNQECNQYCNKHGFGRGGYCYCMGTTLGAAECPVPGQVKLCCCH*
spada_crp0330_chrU_167M_1	CRP0330	chrU	167714190	167714557	+	5.9e-07	0.911	411	-51.6	MEKHICQSFLLGLFCIMVVLASGLPTGTDPDIDCTGHGPCVDCKERCINEGYKKGGACLGFPLCCCMKN*
spada_crp0355_chr1_03M_1	CRP0355	chr1	3568353	3568771	-	2.4e-18	0.858	636	80.7	MASCIKPILLTFIVICIASVMVAGDVVFPPGKRCFVSIYCPTMPKLCDHFCKASSGFCFKDEQVCCCN*
spada_crp0355_chr1_03M_2	CRP0355	chr1	3577190	3577608	-	2.4e-18	0.858	636	80.7	MASCIKPILLTFIVICIASVMVAGDVVFPPGKRCFVSIYCPTMPKLCDHFCKASSGFCFKDEQVCCCN*
spada_crp0355_chr1_03M_3	CRP0355	chr1	3586008	3586426	-	2.4e-18	0.858	636	80.7	MASCIKPILLTFIVICIASVMVAGDVVFPPGKRCFVSIYCPTMPKLCDHFCKASSGFCFKDEQVCCCN*
spada_crp0355_chr1_03M_4	CRP0355	chr1	3595581	3596009	-	1.6e-15	0.776	658	56.3	MSNFQNKIASCIKPILLTFIVICIASVMVAGDVVFLPGKLCFVSTYCPTAPELCDNFCKVSLGNPKGGLCFKGQGVCCFN*
spada_crp0355_chr2_05M_1	CRP0355	chr2	5672682	5673125	+	2.9e-11	0.901	678	55.6	MATHINLLFVTIAMLCLASVTFAGSGEVSGECFPFPTCPNDTFQCSLHCLNKGYQHRGDCAFGKKLCCCNPNI*
spada_crp0355_chr2_19M_1	CRP0355	chr2	19798508	19798872	+	2.6e-07	0.823	530	12.1	MATHINLLIFTFFAIAFIASGSGVDETLHCFYGICAGKTGPCTQFCTGKGYPRGGNCLLNTGLCCCIGEV*
spada_crp0355_chr2_19M_2	CRP0355	chr2	19865783	19866265	+	1.7e-24	0.862	668	90.4	MAIRFNLLFFAYAIMCITLVMVAGEEDLPLPPGAYKCYAIGKCPGDSEHCLLYCRRRGYRNGGTCVPDSLACCCVKN*
spada_crp0355_chr2_22M_1	CRP0355	chr2	22906532	22906873	-	2.3e-10	0.841	593	35.7	MATRINCLLFFIAILCIASVMTPGGADGICSGYCNATDDNVWEYCSQYCVKKGFSSDAWCKATLCCCHDENHLL*
spada_crp0355_chr2_22M_2	CRP0355	chr2	22924994	22925716	+	8.5e-07	0.87	504	15.7	MTTRINYLFFFIAILCIASVITPGGAVPNCYGYCKAGPLIPDDGCVQLCKRFDEDAVCKNGMCCCALRPPPPRM*
spada_crp0355_chr2_22M_3	CRP0355	chr2	22928557	22929818	+	1.3e-06	0.861	519	12.6	MTTSINYLFFFIAIFCIVSVITPGGAVPNCYGYCKDGPIIPDDGCVQLCKRFDEDAVCKNGMCCCALRPPPPPPPPRM*
spada_crp0355_chr2_22M_4	CRP0355	chr2	22962264	22962745	-	4.9e-08	0.732	590	33	MAARINHMFFFITIVCIASMVVTPGTSSFDHPPLQDCETSKFCPNNVQACFKSCSDKGIPRANCNGNLCCCGI*
spada_crp0355_chr2_22M_5	CRP0355	chr2	22977669	22978034	-	0.00095	0.717	662	36.4	MAIRFSRLVLFIAIMCIAVVLIPGTSRMVGAEGVPFIPPEQDCKPSELCPENDSACLHSCHAGRGFGLGGRCQENQCCCEI*
spada_crp0355_chr2_23M_01	CRP0355	chr2	23285986	23286344	-	2.4e-11	0.784	614	49.6	MTTSISIQQYIFAILCFALVIMNSGVTSENIHYKVCITKGPCPNNDPACAKFCQNKSYPKGGNCIDNVCCCDK*
spada_crp0355_chr2_23M_02	CRP0355	chr2	23301266	23301737	+	1.9e-17	0.87	655	87	MAISFNRVHFFIALLCIASILTPGGAIDSASPWIYCIGKGPCPNKDQDCANYCAKSKFPKGGKCIASYCCCNG*
spada_crp0355_chr2_23M_03	CRP0355	chr2	23305197	23305923	+	0.015	0.752	0	-114.1	MSLHILRALLNVQVLILVVLSFVLLIDFIRVAFVLHQNVVVMVLESRWLKVHQEGILTYGSGI*
spada_crp0355_chr2_23M_04	CRP0355	chr2	23661935	23662585	-	2.8e-13	0.837	693	68	MATGINCMQLLITFLCIACVLTLGGAINGIPPETNCISKGPCAKYSDYCAVFCSNTGFARGGKCNEDGVCCCHE*
spada_crp0355_chr2_23M_05	CRP0355	chr2	23700444	23700806	-	5.7e-16	0.753	681	72	MTTCINRVHFFIAILCIASVLTIGGAVDGIPPYDYCIGKGPCLSKGQDCGNYCLRNGYTLGGKCDYKPVCCCNAQIVLHK*
spada_crp0355_chr2_23M_06	CRP0355	chr2	23713833	23714195	-	1.3e-16	0.75	680	73.7	MTTGINRVHFFIAILCIASVLTIGGAVDGIPPYDYCIGKGPCLSKGQDCGNYCLRNGYTLGGKCDDKPVCCCNAQVIPHK*
spada_crp0355_chr2_23M_07	CRP0355	chr2	23719460	23719872	-	1.1e-25	0.703	701	121	MATNINRVHFFISVVCIVYVLCPGGRGYATPPAPKRYCFILDPCRDNIQICDDNCEERSFGKNGGTCVRENLCCCNNNE*
spada_crp0355_chr2_23M_08	CRP0355	chr2	23725340	23725750	-	3.9e-14	0.796	668.296	113.1	MATGINCVHFFIYVLCIVSVLCPGGASGYVIPPPTLPPTTTLAPPSEYCYPIRSCPNNKWMCLDYCGERGFGKGVGTCVRDNLCCCIE*
spada_crp0355_chr2_23M_09	CRP0355	chr2	23737179	23737655	+	1.1e-20	0.836	668	98	MITSINRVHFFIAILCIVSVLTLGGAIDGIPPFSYCISIGPCSNKACGDYCLQQQFYLGGRCNAHGECCCNG*
spada_crp0355_chr2_23M_10	CRP0355	chr2	23748463	23748825	-	0.00013	0.885	657	58.3	MTTGINRVHFFIAILCIASVLTIVDGIPPYDYCIGKGPCLSKGQDCGNYCLRNGYTLGGKCDDKPVCCCNAQVIPHK*
spada_crp0355_chr2_23M_11	CRP0355	chr2	23754090	23754502	-	6e-13	0.703	701	121	MATNINRVHFFISVVCIVYVLCPGGRGYATPPAPKRYCFILDPCRDNIQICDDNCEERSFGKNGGTCVRENLCCCNNNE*
spada_crp0355_chr2_23M_12	CRP0355	chr2	23759970	23760380	-	7e-12	0.685	668.571	113.3	MATGINCVHFFIYVLCIVSVLCPGYVIPPPTLPPTTTLAPPSEYCYPIRSCPNNKWMCLDYCGERGFGKGVGTCVRDNLCCCIE*
spada_crp0355_chr2_23M_13	CRP0355	chr2	23769256	23769732	+	6.4e-08	0.836	668	98	MITSINRVHFFIAILCIVSVLTLGGAIDGIPPFSYCISIGPCSNKACGDYCLQQQFYLGGRCNAHGECCCNG*
spada_crp0355_chr2_23M_14	CRP0355	chr2	23789536	23790186	-	2.8e-13	0.837	693	68	MATGINCMQLLITFLCIACVLTLGGAINGIPPETNCISKGPCAKYSDYCAVFCSNTGFARGGKCNEDGVCCCHE*
spada_crp0355_chr2_23M_15	CRP0355	chr2	23828043	23828405	-	0.00011	0.889	658	65.1	MTTCINRVHFFIAILCIASVLTIVDGIPPYDYCIGKGPCLSKGQDCGNYCLRNGYTLGGKCDYKPVCCCNAQIVLHK*
spada_crp0355_chr2_23M_16	CRP0355	chr2	23857842	23858318	+	6.4e-08	0.836	668	98	MITSINRVHFFIAILCIVSVLTLGGAIDGIPPFSYCISIGPCSNKACGDYCLQQQFYLGGRCNAHGECCCNG*
spada_crp0355_chr2_23M_17	CRP0355	chr2	23868326	23868802	-	1.1e-20	0.836	668	98	MITSINRVHFFIAILCIVSVLTLGGAIDGIPPFSYCISIGPCSNKACGDYCLQQQFYLGGRCNAHGECCCNG*
spada_crp0355_chr2_23M_18	CRP0355	chr2	23888971	23889631	+	1.1e-18	0.759	688	94.9	MATGINRVQFFIYVLCIVYVLCSGGAAGYIIPPPSVHCIPRMSCPSNIQMCLDYCEERGFSTGIGKCVREDLCCCIR*
spada_crp0355_chr2_23M_19	CRP0355	chr2	23899613	23900089	-	1.1e-20	0.836	668	98	MITSINRVHFFIAILCIVSVLTLGGAIDGIPPFSYCISIGPCSNKACGDYCLQQQFYLGGRCNAHGECCCNG*
spada_crp0355_chr2_24M_1	CRP0355	chr2	24859502	24859901	-	1.7e-18	0.886	685	87.7	MATGINRVHFLIAILCIAFVFTQGGSIDAPPTTKYCITEVKCPNNDKACNDYCLKIRFPGGGKCESNNMCCCEA*
spada_crp0355_chr2_24M_2	CRP0355	chr2	24862046	24863120	-	0.049	0.664	261	-50.1	MATGINRVNFFIAILCIDFVLTQGNNFICRLLRLIRRSVCHQCSSDELWTWVTIGPRELPSACMAMVNPRTSRLKSDMRGAELGSSPSGTVAPQVIG*
spada_crp0355_chr2_24M_3	CRP0355	chr2	24868705	24869469	-	1e-15	0.882	681	60.9	MATGINRVHFLIAILCIAFVFTQGGSIDARPTTKYCITEVKCPNNDKACNDYGLKIRFPGGGKCESNNMCGCEA*
spada_crp0355_chr5_30M_1	CRP0355	chr5	30646868	30647483	-	0.001	0.823	618	18.9	MATNIKSLSFILAIMCLTSIIASGERVNDLINSFNRVCSSFVGCPGSDSDCCNLCAKSGYHGECEGSKCCCDGFLTSMQHSTLAICS*
spada_crp0355_chr5_30M_2	CRP0355	chr5	30872929	30873886	+	3.2e-06	0.854	589	9.3	MASNINSLHIAFAILFTTLVLASGGNGFTNNIVKDDCIVLGRCRSIRWCSWNCASYGRSNSLCEDGQCLCCA*
spada_crp0355_chr7_16M_1	CRP0355	chr7	16096259	16096655	+	0.00075	0.925	562	21.4	MAFSIYQSFLCLILCIALVLPSGLAQGSRPKFQCVAQCTNPPSYCSQLCKTKGYGLGGECMFKGPLNQCCCVPNPPKLW*
spada_crp0355_chr8_12M_1	CRP0355	chr8	12051372	12051804	-	3.9e-13	0.768	674	53.1	MAMQFNHLSFAVSIMCIVFVMVAGFQDSPHLDKPDCFLSFPCPQNDGPCKKVCIEYGFPKGGVCQPNGNKCCCIGN*
spada_crp0355_chr8_12M_2	CRP0355	chr8	12065168	12065544	-	3.2e-13	0.822	667	54.9	MTMRFNHLCFTFAIICIVFVMVAGGFQDLPHSKKSKCFLSYQCPKNDEACKNSCIAHGFPKGGKCKPNSISCCCNGD*
spada_crp0355_chr8_12M_3	CRP0355	chr8	12073643	12074016	-	7.7e-15	0.891	663	58.9	MAIRFNHLCFTFAIICIVFVMVAGFQDLPDSKQSKCFLSYQCPKNDEACKNSCLAHGFPKGGNCKPNSASCCCNGD*
spada_crp0355_chrU_014M_1	CRP0355	chrU	14553995	14554357	+	1.3e-16	0.75	680	73.7	MTTGINRVHFFIAILCIASVLTIGGAVDGIPPYDYCIGKGPCLSKGQDCGNYCLRNGYTLGGKCDDKPVCCCNAQVIPHK*
spada_crp0355_chrU_020M_1	CRP0355	chrU	20669547	20669967	+	3.4e-05	0.828	658	68	MATQINRVHFFIAILCIFSVLTSGGANTSKLSACKYCIPKDSCGNNNQYCITFCIERGLPKDGVTCGNGLCCCYY*
spada_crp0355_chrU_037M_1	CRP0355	chrU	37291147	37291598	-	1.9e-10	0.898	610	63.4	MATHIHLLLFIFLILCFGSIMVVGDRCYPYERCASGSEFCNHFCTVTMGFSGGGYCEGNSKCCCIASIQ*
spada_crp0355_chrU_048M_1	CRP0355	chrU	48194806	48195249	-	2.9e-11	0.901	678	55.6	MATHINLLFVTIAMLCLASVTFAGSGEVSGECFPFPTCPNDTFQCSLHCLNKGYQHRGDCAFGKKLCCCNPNI*
spada_crp0355_chrU_048M_2	CRP0355	chrU	48653779	48654258	-	0.22	0.923	471	24	MAIHINQLIFIFAIVCIVSVVFADGCFIMGACPSGPVLCVIYCYLEKKAKTGN*
spada_crp0355_chrU_052M_1	CRP0355	chrU	52666237	52666647	-	3.9e-14	0.796	668.296	113.1	MATGINCVHFFIYVLCIVSVLCPGGASGYVIPPPTLPPTTTLAPPSEYCYPIRSCPNNKWMCLDYCGERGFGKGVGTCVRDNLCCCIE*
spada_crp0355_chrU_055M_1	CRP0355	chrU	55920251	55920325	+	0.21	0.593	202	-24.4	MATCIDRVLFFIAILCIASIFDSR*
spada_crp0355_chrU_059M_1	CRP0355	chrU	59423491	59424051	+	1.1e-14	0.844	657	83.6	MASHINHLHFTFTIMCLAFVVIAAKAAVINPGPCFFLGACPDDSEKCHQFCKTSKGIDKGKCHKDTNACCCNNIG*
spada_crp0355_chrU_065M_1	CRP0355	chrU	65868729	65869147	-	1.5e-11	0.858	636	80.7	MASCIKPILLTFIVICIASVMVAGDVVFPPGKRCFVSIYCPTMPKLCDHFCKASSGFCFKDEQVCCCN*
spada_crp0355_chrU_099M_1	CRP0355	chrU	99327121	99327213	+	0.31	0.553	254	-26.6	MATRMTLLMFTFAIMCIASVQIAGNNLVPQ*
spada_crp0355_chrU_118M_1	CRP0355	chrU	118758856	118759288	+	0.0016	0.819	640	50.1	MTTRINPLLMSFIIMCVVSIMAAGAEDLTNDEHCFNFPQCTGTDAFCDHACRVKYGDDNGGYCKPDKITCCCR*
spada_crp0355_chrU_167M_1	CRP0355	chrU	167999151	167999563	-	1.1e-25	0.703	701	121	MATNINRVHFFISVVCIVYVLCPGGRGYATPPAPKRYCFILDPCRDNIQICDDNCEERSFGKNGGTCVRENLCCCNNNE*
spada_crp0360_chr5_35M_1	CRP0360	chr5	35345948	35346380	-	0.47	0.856	387	-114.8	MKTNLIILLCFSAFILISVVANESYEEEEPLAEIEDEELNCYGWWVRWKDGVKSSDACTGGNDKTYPDGGGRSGNFVKFLKNAKRKGKGESDGNNIGFLIGRKMGGGGKEKDN*
spada_crp0370_chr5_34M_1	CRP0370	chr5	34067797	34068324	-	0.22	0.882	404	-164.6	MAPSACLSVLLVISMIFISHAISLPTPSPKLYKSVCKEPRQKEFEQRCLKLIEAYPKITLIKDYLTFCRSFLKTVAIKKAIKSQHRVKEIVKKYPSSQPIKECGDDYNTVVSEVQGALREDPEMISLAVKYASDALDMCERSLANEKIVNTSSIAALNHEMMLYTDIVVIAGGHL*
spada_crp0420_chr5_11M_1	CRP0420	chr5	11423836	11424087	-	0.17	0.862	344	-44.9	MVKQVRASLTCFVLFFLVIATSMISIVHSTNTVTVTREDQARKPRKRWQKKTWMNHGSHRGPRKHLVNPTTENVFQLAREFPV*
spada_crp0460_chr7_32M_1	CRP0460	chr7	32959403	32959660	-	0.034	0.875	565	-99.2	MLILILILLLLLLITRRGSQEQQPHEASSQQSWYSPSIMSSSTSSRPATPASSSASPRPPSSHVPPAEAAGTIASLKDKRFNINY*
spada_crp0530_chrU_050M_1	CRP0530	chrU	50080038	50080421	+	0.82	0.839	500	-87.6	MSQTQKIPLLCVLILLSVHNVFGVRVNVKNNLEGNLDLTLHCKSADNDLGAQLLHFNANFGWSFGVSIIGNTQYYCSFQWKGGFHYYDIYIARRDYNVCDPCNWYITKSGPCRVLGHGSAVCDSWKK*
spada_crp0530_chrU_151M_1	CRP0530	chrU	151141665	151142063	+	0.51	0.892	373	-83.9	MSPFFHKVILVCVLMLLFVNNIVGVRVNVNNMLEGNLDLTLHCKSKEDDLGVQLLHHGQSFSWKFSPRFPPILFQTLYFCSFAWTSESHHFDIYIQGVRNLDNCDYCNWNVFKSGPCRLQEHGDPICFHWDK*
spada_crp0550_chr3_17M_1	CRP0550	chr3	17205762	17206149	+	2.5e-06	0.914	0	-37	MKLSLLILFFLSLLISSSSSVTTAEEPICDPNNVRFIRILYCKNSDCLSKCLEKYGTSGTKNPNCNGRDTCVCCNDK*
spada_crp0550_chr3_17M_2	CRP0550	chr3	17212774	17214237	+	0.00013	0.798	575	-35.7	MKLSLLIIFFVSLLVSSSCSVTASEKPPIEALSCDPNKPEIGIIRIWFCKHEECHRQCFAKYDSAGIKNPRCDGRDTCDCCFDK*
spada_crp0550_chr7_27M_1	CRP0550	chr7	27737257	27737514	+	0.8	0.906	197	-107.5	MISVKRKNQKLCFVILLLLLSNIAPCEAAALTGNNKAIFDRFKGGSFKSSSSRFHEGNNANKNGDQVFGDEKRKVYTGPNPLHNR*
spada_crp0560_chr3_37M_1	CRP0560	chr3	37830733	37830861	+	0.84	0.529	338	-55.2	MIMLLLLLVTEGSEEGEEQRKEARRRTCWSEKCNAKSCIRKS*
spada_crp0560_chrU_144M_1	CRP0560	chrU	144600178	144601038	-	0.79	0.552	409	-270.3	MESSVCFLQTTVVILILVYHHHHQTCEATNSNNNQTNCPPSSCGKLTNIKHPFRLKNDPTTCGDPRYELSCVNNITTLTLLSGNYNVKSINYDNYTIRLVDPGIQEDDCFSIPRYFLTKSNFTSYYSNSKREDPYGFDYASWFEYITYLNCSKPVKDDPDYVDTAPCRVNWDSNSTDHVYVIARRISARKLNIDCHVKLVAMSAAPAFISRSDQHHFSYAEIHGMLSYGFEISWITRACEDFCDLKRQDCSMDRINTGPLICLSRVCTAPFGYNILCGKYKQPSSF*
spada_crp0570_chr8_28M_1	CRP0570	chr8	28941303	28941650	-	1.2e-17	0.839	673	17.2	MKNQAVFTFLIVLMTIFSFGFGIYDEASKTEKDCATVIEQTNCVNIQCGNDCAYFFPPETHGSCITPNHCRCFYKSFYCQPDENV*
spada_crp0570_chrU_015M_1	CRP0570	chrU	15485404	15485763	-	0.73	0.781	253	-128.5	MRLHFIVFLLVVLLTSTIVRNQALSSQWNPIKHLNDKHVIDIATYAVAEIDVPSHKDYKLKSISSGETKTLIDEVGTFYHLKIGAGYKDHVDFYDVIVLENLKYKFKSLIYDELKPRHN*
spada_crp0580_chrU_142M_1	CRP0580	chrU	142585964	142586170	+	4e-06	0.678	366	-0.4	MVIILFTFSAIALTSDGCITILPGDCIMEACRQWCHDNYQGHGYCVPTHKNFDPKYICFCNHIIKCYI*
spada_crp0580_chrU_148M_1	CRP0580	chrU	148683111	148683347	+	0.00012	0.827	535	9.1	MLLFSVCFFTVIILFTFSAIALTSDGCITTLPPGDCTLDACGKWCHDTYQGYGRCIPADKSINPKYYCLCNHIIGCPI*
spada_crp0590_chrU_085M_1	CRP0590	chrU	85232529	85233086	-	0.057	0.714	0	-165.5	MKTITLFIIAVLILNNVHIATTDATNHHLKTTSKAQIQCTMCAACDNPCNKVPSPPPPPPPSSTTNNCPPPPSPPTSSGGGSSGGSYYYSPPPPPPSSSGGGSYYNYLHLVTDTTVQLHRHLIQLFLIFLSITTVLHHPPPHLLRLAHSSLQLFSRPSSCCCFHRRKKNEAKKGKDWNNCVDLQI*
spada_crp0620_chr3_17M_1	CRP0620	chr3	17197261	17197766	+	0.011	0.889	0	-61.5	MKLSLLILFFLSLLISSSSSVIAPVKPLVEALSCDPNKPGIIRIWFCKDEECHRKCFAKYGSAGIKNPHCQGRDTCVCCFNN*
spada_crp0630_chr7_31M_1	CRP0630	chr7	31167532	31167846	-	0.057	0.952	220	-99.2	MAKWCMLLLVLALVVATTSARNVPTDAGLKDQKNFMTFAGGYSGIGNNGLPFGGIGGGIGGDLGGGGGLGGLGGLGGLGGAGGGVGGGVGGGVGTGVGGVHPFP*
spada_crp0630_chrU_020M_1	CRP0630	chrU	20114613	20114993	+	1	0.698	239	-133.1	MGDFNLALVIVAIVVCVIVFLVNVYLLVNYQHPDDVNQAYFPKFVVVLGLSVAAISILMLPADVANRQACRHAIYNGACNLTLPMKNLWLAVYIIDAILVFFVIPFAMFYYEGDQDKYVVFVCVKI*
spada_crp0670_chr2_13M_1	CRP0670	chr2	13503056	13503738	-	3e-37	0.857	1200	234.5	MVNQMSNYLLSLMLVLFVVGQVTVKGSETCSQFIAGCLDTPSCDSYCKEQYSDGNGICANERCICNFTCGGKPGKKAPKRDCEVNLGFCDNGGSPSCNDKCSSRYQAGTGYCDASIDPRFATCTCLYVC*
spada_crp0670_chr2_13M_2	CRP0670	chr2	13510002	13510642	-	2.4e-36	0.766	1156	236	MVNQIPNYILFLMLVLSVVGKVKVKGETCTQNFRPFVDTPSCDNYCKGQWSDGNGICESGGLCICKFPCGGKPGKDQIKRKCSVSTGFCNDGASACNSECGNRYYAGIGYCDGSIYPQIAICYCQYVC*
spada_crp0670_chr2_13M_3	CRP0670	chr2	13517663	13519105	-	6.4e-22	0.54	683	134.6	MVRSSPFKIRYIIAWFIAFVIEICSNERCICNFECGGKAGKKAPKRDCNASTGPCSKECGDSCCNNKCASKYNIGVGYCRSLFLPLAMCQCVYAC*
spada_crp0670_chr2_13M_4	CRP0670	chr2	13538881	13539406	-	1.7e-38	0.82	1174	247	MVSQMSSYLLSLMLVLFVVGQMKVKGEKCSLFIAGCLDTPACDSYCKDQWSGGIGICSNERCICNFECGGKAGKKAPKRDCNASTGPCSKECGDSCCNNKCASKYNQGVGYCRSLLPPLAMCQCVYAC*
spada_crp0670_chr2_13M_5	CRP0670	chr2	13726813	13727504	+	3.9e-39	0.872	1167	235.5	MVNQIPNYILFLMLFLSVVVKVKGETCTQNFRPFVDTPSCDNYCKGQWSDGNGICESGGLCICKFPCGGKAGKDQITRKCSVSTGFCNDGASACNSECGNRYYAGIGYCDGSIYPQIPICYCQYVC*
spada_crp0675_chr2_13M_01	CRP0675	chr2	13547092	13547562	+	7.4e-46	0.835	1171	323.1	MSTSFSFFVILVLVVAGQLIQVEGECTKIVGSCARQDCSEHCNSFARGVRVLGSSCSFYNLCTCTYDQPPPGLTPPGNCGIGMGICTGDCQDDCCNKRCVSRYSKTGVGKCVDALDMSLCLCSYDR*
spada_crp0675_chr2_13M_02	CRP0675	chr2	13577444	13577915	+	2.5e-44	0.836	1166	319.9	MSTSFSFFAILVLVVAGQLIQVEGECTKIVGSCAKEDCATHCQSYAKGVAVLGSSCSYYNLCTCTFDKPPPGLTPPGNCIIGMGICNGDCQDECCNKRCVSRYSKTGSGNCVDAFGMILCLCSYDR*
spada_crp0675_chr2_13M_03	CRP0675	chr2	13581669	13582149	+	5.4e-42	0.821	1173	313.6	MSKSFGFFAIVALVVAVQLIEVEGVCTNIVANCAHEHVYCPSQCEAFGRGVKPIGWSCDFYNLCTCTYEHPVTGQFGVNQCEIGMGLCTDDCRNDCCYARCEIKYPKSGVGDCVQDYGIDYCSCTYRRR*
spada_crp0675_chr2_13M_04	CRP0675	chr2	13600947	13601528	+	5e-38	0.804	1145	251.6	MAYPISKSFCFISILVFVVAVQLIQVEGNCTKIIGSCADVNCPYTCRRIYEKHARVLGSSCAIYNLCTCTLDKSPPNDTPKQCSIGLGLCNSTCNDDCCNAECVKKYNSRGSGGACIKIDGQNFCLCLYNS*
spada_crp0675_chr2_13M_05	CRP0675	chr2	13607968	13608452	+	1e-41	0.808	1174	318.6	MSKSFSFFAILTLVVAVQLIQVEGVCTNVVANCVDKEVHCPQVCQDFGKGAKPISTNCDFYNLCTCSYEHPVTGQFGVNQCSIGMGLCTSDCRNDCCDKRCTSKYPKSGVGFCVQDYGLDYCSCTYRRP*
spada_crp0675_chr2_13M_06	CRP0675	chr2	13612151	13612629	+	9.2e-44	0.843	1160	326.2	MSKSFGFFAILALVVAVQLIQVEGVCTRIVADCTAKNLSCPAVCKAVGSGAKLIGTNCDFYNLCTCTYDHEPYDIALCDIGMGLCTKDCRSDCCDAKCTGQYPKSGVGLCIHHFGLDYCRCTYRRP*
spada_crp0675_chr2_13M_07	CRP0675	chr2	13616378	13616855	+	1.8e-42	0.839	1157	319.7	MSKSFSFFAILALVVAVQLIQVEGVCTHIVADCSDKHLSCPAVCKAFGKGVKLIGTNCDFYNLCTCTYDHLPYNFDLCDIGMGLCTEDCMDDCCEARCTGQYPYSGVGLCVRDFGLHYCRCTYSRH*
spada_crp0675_chr2_13M_08	CRP0675	chr2	13621363	13621820	+	5e-34	0.857	1078	260.4	MSNSLGFFTIFALVLAVQLIQVEGVCTYIVADFSDKHLSCPAVCKVVGSGAKLIGTNCDFYNLCTCTYDHQPYDIDLCDIGMGLCTSDAKCTGQYPKSGGGLCIQHFGLDYCRCTYRRP*
spada_crp0675_chr2_13M_09	CRP0675	chr2	13623768	13624258	+	6.9e-42	0.84	1177	303.5	MSKSFGFFAILALVVAVQLIHVEGVCTNVVANCADKEVHCKRVCQDFGRGAKLLEYNCDFYNLCTCTFEHPAPGVPPYDKCDKGMGLCSDECDNDCCNDRCRIKYPKSGIGYCIKNYGLNYCLCTYKRR*
spada_crp0675_chr2_13M_10	CRP0675	chr2	13626731	13627227	+	7.3e-40	0.9	1170	304.7	MLKSVCFFAFLALVVAVQLTQVEGVCTNIVANCADEHVHCPSQCEAFGRGVKPIGSSCDFYNLCTCTYAHQVTGQFGVNQCEIGMGLCTDDCRNDCCYARCEIKYPKSGVGYCVQDYGLDYCSCTYRRR*
spada_crp0675_chr2_13M_11	CRP0675	chr2	13640571	13641373	+	5.9e-33	0.725	1101	175.6	MAKYTSNALYIFVALISVFAMQSILVGATCAKIVGSCATMDCKGYCRKLTISGDSHCRYYNLCTCFFNLSLPPKIQGIPMCSLGYGLCDANCDSNCCDAKCTSAERVYKNPYGKCTNMANKNYCICYYDHP*
spada_crp0675_chr2_13M_12	CRP0675	chr2	13659803	13660554	+	9.5e-30	0.658	1092	159.5	MAKISNSLCIFIVLVSTFTMQSILVEACSRIVGNCGAMDCLKYCNNLPGSPTGSCRYFNLCTCFYNTPPPKTRGIRTCSVGFGLCENCDLNCCNENCVNYYAHEYKNIKGKCLHILDPDPTYCICLYDPK*
spada_crp0675_chr2_13M_13	CRP0675	chr2	13667988	13668880	+	1.9e-22	0.514	871	85.6	MRDTKIRFHAGRFFLLFYHDVSSVELFLCQVQCPSALAINTSWRKMLKNCVGSCSRMDCNTHCIENGAISSSCYYYNKCTCFFDTTSSTTTISEVPRCSFGYGICEDDCDSNCCSSRCARKYSFFNKYITGTCAQYVGNDLQYLNDRYCICEYDDEEY*
spada_crp0675_chr2_13M_14	CRP0675	chr2	13671790	13672354	+	7.3e-36	0.731	1058	245.5	MSKSFAIFVLVASVKLIEVEASGAECTKIIGRCDKANCATHCQSYAKGVAVLGSSCSFYNLCTCAFDRSPPGLDQPACEVGLGLCNAQCSDSCCNTNCVRKYQNLGGVGKCIFAFDKVFCLCTYRG*
spada_crp0675_chr2_13M_15	CRP0675	chr2	13689356	13690461	+	1.1e-35	0.793	1154	255.4	MSKSFSFFAIFVLVAAVKLIQVEGDGGECTKIVGRCDEINCAVHCQSYAKDVAVLGSSCSFYDLCICAFDRSPPGLVQPACEVGLAQCNAPCSDSCCNANCVSKYKNFGGVGKCVFFALNKAFCLCTYRG*
spada_crp0675_chr3_15M_1	CRP0675	chr3	15397997	15398383	+	3.8e-33	0.772	1109	191.3	MANHISNFFYFFVILATIATVQYSTVEAGTCTSIFNRCDDIDCSSHCQSAHGTLGVSWRCDLFNLCTCTFNQDPSSNNLCRIGMGTCYQDECDQSCCNAKCAGTYKEGFGSCIPNQFTKDRCVCSYRS*
spada_crp0675_chr5_16M_1	CRP0675	chr5	16560319	16560729	-	9.2e-23	0.926	1008	48.7	MNLTNVCFFFFFFFLIFWTKVQLIPVEGECSKVLDSCHVSCEKQFNSFKSSASGKDFGRIPSTSCHPVNVCTCFFDYGPGFCTIIDQICSDPNDCSYDCSPRYDHDDSTGTCIQEMVRGTACVPTLVQLLLNIWCM*
spada_crp0675_chr5_21M_1	CRP0675	chr5	21893166	21893515	-	2.3e-05	0.813	549	-40.9	MANQISNFISFFVILVLVASGWNISLQQVEGRPACSTPLGACGPAGYCARRCKDLHKEDGEGSCNFGLCVCIHGCP*
spada_crp0675_chrU_094M_1	CRP0675	chrU	94134313	94134803	+	1.9e-30	0.733	1108	176.7	MANHISNFFYFFVILTTIAAVQYSTVDAGKCTSIFNRCDDIDCPGHCKSAHGTHGVSWKCDLFYLCTCTFNQNPSSKNLCRIGMGTCYQGECDQSCCNAKCAATYKQGFGTCIPNQFTKDRCVCSYRS*
spada_crp0680_chr1_12M_1	CRP0680	chr1	12280605	12281169	-	0.34	0.818	463	-44	MAQSLPATIVLGLLIFTSVMSEVKSCELTRIGGGCPDISKCMKTCLPCYVGIGEIHYYCRHPGGPILYETCVCVMVKGAPCQVRGCPGNTPPAAVASNYNQTQFMKYLNVTA*
spada_crp0680_chr4_23M_1	CRP0680	chr4	23328576	23328913	-	0.7	0.507	362	-49.4	MEHKHSSICLALRLVVVVIMVSKKSLRLIFKIKDNKVWQCIQGEEKKKNNEGGGTGMEQSSNELKPKGVVMNFDLNELPTEDVAHE*
spada_crp0680_chr4_28M_1	CRP0680	chr4	28186798	28187076	-	0.036	0.887	276	-50.6	MKTSHSSSFLLLLFFFFFLSSSANSRFLPSPSSSRNLHHCNSFSNRKPRSLCYNLQRIHHQNMHQVPHGVEIDPRYGVDKRLVPSGPNPLHN*
spada_crp0680_chr5_34M_1	CRP0680	chr5	34484194	34484697	+	0.11	0.75	415	-34.4	MNTRNSTTLTLAFLFAFFIVASDLCMKSEAQHPIVSWPCVSPKPCKVSGTFTCPCIKNQCKCGKPPLDDNNSIPSSSITN*
spada_crp0710_chr1_23M_1	CRP0710	chr1	23789393	23789857	-	0.78	0.739	351	-147.3	MASISKTVLFVSMLLTILFAFHFKDGESIFFVVPKVTVYVTNNLTNYVQLGVHCKDKNNDIGFQSLHFAESYTFTFRPAYMSYRSLYFCGFSFNNEFHRFDIYVQKRDQTKCEHECHWQIKESGPCKINDGSTECFPWNPNVVEDRQLGHTLNV*
spada_crp0710_chr5_18M_1	CRP0710	chr5	18511758	18511862	+	0.85	0.547	0	-58.8	MVKTRALTTLVLFFIVENSIVPQGACKRKRAQSF*
spada_crp0770_chr5_06M_1	CRP0770	chr5	6271457	6271714	+	0.78	0.773	194	-65.9	MAHFTRSCLIFVLLLISCELLSIEGRSLRKSIGSPKAASVETMTRSVVLSPRQLQNNGRNLEGSVEAFRPTTPGHSPGVGHSLKN*
spada_crp0810_chrU_118M_1	CRP0810	chrU	118075679	118075822	-	0.49	0.841	328	-39.2	MPIIFLFLLLILSSNAVSRVDEEAQKEGQDHVHKPITNYGYDHACTL*
spada_crp0860_chr3_12M_1	CRP0860	chr3	12569434	12570450	-	1.4e-15	0.833	718	26.7	MKLGNIILTVGALFALFTLTYGSGELADKFCYKTIGRLDNNCDNALQDCEQEFVQRFGKDSQPYGCKCRTDRTNLYHKCSCNVMC*
spada_crp0860_chr6_03M_1	CRP0860	chr6	3887142	3887628	+	1.5e-10	0.754	705	-9.4	MKLGSILLLLWSFFVLFGLTYESGYPDIRYCSVPMRNLTGTCLTGKIDCYAEAMNQYPSRVPARNCVCNTFAEKHACTCCLLCGSKADNIDDFLVNQDDDIDYIPPREC*
spada_crp0860_chr7_04M_1	CRP0860	chr7	4610912	4611747	+	8.1e-07	0.85	746	-30.7	MKLGSIIILVGALFSLFTITYGSGVAHTDGFATSCPRHMDFRGQCQNSRLCGVDFNGALGASAMVQQCACKDVSKNRHRCTCCVRCEIGIDEKTAIPSRHSRHSGDYIPKCHKKFSLKVLKLLPESVKVANTYPNSGSSLRSSLS*
spada_crp0860_chr7_05M_1	CRP0860	chr7	5030973	5031709	-	6e-16	0.775	736	10.6	MKLGSILLLLWSFFVLFSLTKESDVGYPNIKYCARPLNGLSGTCLTGKIDCYEAFRRKFPGSDPRRCRCDTNGNTHNCTCCIVCGLKYEKILVNQDDYQC*
spada_crp0860_chrU_079M_1	CRP0860	chrU	79628529	79629033	-	9.2e-15	0.899	710	23	MKLGNTLLIVAALFTLFTYGSAKFCFQDLTNNGDCSKNSCEQEFVESFGSGSQPYGCRCDTTLDNKHICSCCASCGPNAKGLVCPPPHRPKTRFF*
spada_crp0860_chrU_100M_1	CRP0860	chrU	100047920	100048377	+	5.3e-20	0.864	767	32.8	MKLGSILLMVGALSVLFTLTYGSGVDYCLKEIVVDGSCKDHWPHGRDCTDEFINGVGSWTMAKDCQCQQLSSNKRRCQCCINCPDKANVLSDAFHVNVTHDRCSK*
spada_crp0940_chr2_11M_1	CRP0940	chr2	11098785	11099238	+	0.026	0.795	594	-65.9	MAMIELKKVLVIMFMIIIMLVVVQLCDTTQSKIVDESCAIERFACRAECLITCAGFDNCLEGCFEHCLMCSRNAYADIDCLIHVDDLQQY*
spada_crp0940_chr3_07M_1	CRP0940	chr3	7175179	7175565	+	1.6e-06	0.663	536	-52.3	MKTTTTHSALSFTLLIALLIISSDMCMDYVEGRMNSEIVSSLIHTNDNGNCSSCKSDSDCINCILPDCNRAPGGVTTCFQHECVCQVFPPKQY*
spada_crp0940_chr3_17M_1	CRP0940	chr3	17838187	17838611	-	0.021	0.651	567	-88.5	MDTTRLMHLQLALLVVSSIIVSDIFIEIVAGRINAEILDQKPKFKPTQNCPYCKRNEDCPHCCDSFKPPLYGVPVCRDFPPFRSHCVCDIHSTVPNNISSLTPTIAN*
spada_crp0940_chr8_25M_1	CRP0940	chr8	25794600	25794992	+	9.2e-06	0.892	493	-88.7	MRNQNIVSLVILTLFVMWLCANGRTVIEHKVYDSAQQKIVITQCIKKECNKNCIEHGQYGCCEHENCICYEPTPHWHCPNKPRYNFMYKKFL*
spada_crp0960_chrU_133M_1	CRP0960	chrU	133537809	133538420	-	0.77	0.928	343	-182.5	MSLTILALLLLISMNLVNGQNNDNSSDECPFRLSCSHNKNQIIEFPADPVPVKLLVTDIDCQSQQLYLSHPQNCLSSIFVTHNFSLFYPFSLASLFNRPSSVNNVTFFNCSSVGQHLRSWEQTKPGAQDMLSCPIYVADLSESVIELDLLRCTRMFDKVLPIDLSFRNNYLKLNWSEQTFHSQCLQPQIKSKHTSIIAATTGE*
spada_crp0980_chr2_26M_1	CRP0980	chr2	26926423	26926506	+	0.23	0.662	0	-60.8	MASKFIFSSVFLLVLFCLLFIKETSAG*
spada_crp0980_chr7_34M_1	CRP0980	chr7	34599208	34599717	-	0.0078	0.871	434	-124.4	MANSLPFLLIIFMLVFSANTKATSLVAKDQVPCTMCAECENPCQPLPPPPPKVLECPPPPSPSPPPPTPPPSPPLPPAIVECPPPPPAPKSPCPNNCESPPMTPYPPQNSYFPPGTPFPYYVPPDYYNKNSGETLVPFQAIFFSNPNSHFVYSIIQCLINLLFLCLPYV*
spada_crp0980_chr8_21M_1	CRP0980	chr8	21250500	21250670	-	0.89	0.684	281	-73.6	MMMLLWLFIWVAMLLFQRRRREQKREECRKAANRYCWVFLTKTMNKKEEDMTRVVW*
spada_crp1006_chr4_29M_1	CRP1006	chr4	29376838	29377734	-	0.76	0.907	265	-85.8	MKNSTLVVTTLFAILLFLHSSLALKQGQICLADKNCNSGLHCETCVANGNVRPRCTRIQPTNPTSKVKGLPFNRYSWLTTHNSFALLGQKSATGSVILAPTNQQDTITAQLNVLSPLGLV*
spada_crp1008_chr4_16M_1	CRP1008	chr4	16368728	16368871	+	0.54	0.548	343	-35.9	MDNQVTFFCILTTTLIVFSFSSIAESDRLERMGFLVQFVKSIIKGRY*
spada_crp1008_chr7_12M_1	CRP1008	chr7	12421771	12423443	-	0.56	0.67	375	-65.9	MSNIFFFLLFGVCFSFQSFRSRDHKAIDLRVIFLIYKAIKQLYQELIVNELEENGILGKNLHSARADIHRSPQRIASLASRVNNFIARFASRTTCHGEQVPERS*
spada_crp1008_chr7_12M_2	CRP1008	chr7	12531140	12532812	+	0.56	0.67	375	-65.9	MSNIFFFLLFGVCFSFQSFRSRDHKAIDLRVIFLIYKAIKQLYQELIVNELEENGILGKNLHSARADIHRSPQRIASLASRVNNFIARFASRTTCHGEQVPERS*
spada_crp1020_chrT_02M_1	CRP1020	chrT	2773331	2773603	+	3e-51	0.729	824	271.8	MAAKNSEMKFAIFFVVLLTTTLVNMQVMALRDMPPQETLLKMKLFSSNVLGTCNDYCNTNADCFGITLCPWCKLKKSSSGFTYSECSLLP*
spada_crp1040_chr6_08M_1	CRP1040	chr6	8376802	8377131	+	3.2e-06	0.66	557	-29.5	MDTARKYSLIMTFLLAFFIITSDMHTKTQARGVTVENIRCKSDRDCVGRMTCNPDRDVKCIGKQCECIAIHSTNFYK*
spada_crp1060_chr8_12M_1	CRP1060	chr8	12098165	12098485	-	0.8	0.846	447	-41.8	MLRFSSQSAPLFLLLSFIIVCKIAICHANASCNQKDKQILLCFKHGLTDSLDMLSTWSNKEDCCEWRGVQCNINGRVTNLNLPCFIDDFIIGINKNKTHHYKKTAF*
spada_crp1100_chr3_10M_1	CRP1100	chr3	10798427	10798819	-	0.00098	0.757	482	-75	MGTASTKISALVIVYLLAFLIFASDMFMKSEGKEIDAECDITSDCHDCAKGFHKLCSFGHCYCITGPPAKPEQNILDVKDGGI*
spada_crp1120_chr2_11M_1	CRP1120	chr2	11924694	11924894	-	0.074	0.524	337	-64.2	MFNTTMYFLFLVDMYMESEAWILYCKIDKDCHKPQIIKELDCPTQQPPVCFNNECACDPNPPKQIV*
spada_crp1120_chr3_10M_1	CRP1120	chr3	10706991	10709137	+	0.063	0.849	389.241	-131.3	MNTTRNFAITMIFLLAFFMLTSDTCLALDRKRPIGKKFPCKADKDCGCGNGERPECLGGQCCDILVAYIIVVKTCRLRTLDRHMCMKLEGKGVEGTHPCKYDSDCQPGCPPNTHGCCIHGRCWCFNSPIFADKIPGLIPQGNCFIR*
spada_crp1120_chr3_10M_2	CRP1120	chr3	10776268	10776642	-	0.0058	0.695	382	-75	MDTTKICALITIYLLAFTIFASDMSVKSEGKGFCNKDADCDPCPSPGQHRKCDIHRCFCIGGPYKISTLRSPIAN*
spada_crp1120_chr5_12M_1	CRP1120	chr5	12130316	12130664	-	0.00016	0.819	425	-61.6	MAKISTLIFLLLLFICITGKSTSVEARTPVKCSENIDCKPFCNQAFLSCCAFGQCICEACPPPLNHVPIIQSNYRSK*
spada_crp1120_chr6_20M_1	CRP1120	chr6	20239389	20239786	+	6.6e-05	0.734	440	-81.7	METSRNSSLLVTFLLAFLIIASDICMESQAKSVTDEIVVCSSTKDCRDKNYPCPSPLVLDCVANVCTCIHLQPTFTNEIHAPKPSVTN*
spada_crp1120_chrU_103M_1	CRP1120	chrU	103476402	103476773	-	0.0078	0.725	424	-70.8	METTKISSLPMACLLVLLIIASEMCMESQAGREYCNKDSDCHREKNPDCNLYIACVAHECQCVHLQSALTEEIPIRAPLFKH*
spada_crp1120_chrU_108M_1	CRP1120	chrU	108659432	108659787	+	0.0013	0.72	367	-78.3	METAKISSVTMAFLLAFLIIASDMCMESQARREYCNKDSDCHKEKIPECHMYIACVAHECQCVHLQPAFTEEIPIRAPSIKH*
spada_crp1130_chrU_081M_1	CRP1130	chrU	81464065	81464373	+	2.1e-13	0.79	753	28.5	MAKIVNYVYSMIIFLFLFLVATKAERKPFITFKIFFPNLYTLYYPILVAALILISFFITRVYQCIADSDCQPWMCSLGMKPKCISVLRMCKCHGWQKYNVLT*
spada_crp1130_chrU_099M_1	CRP1130	chrU	99576844	99577157	-	1.1e-18	0.67	859	117.8	MVEIVKYVYVIIIFLSLFLVATNIYFVHDILSYFGYIILIYYFITGKFQKCCKDSDCLDLLYCRTPLKPKCIHERMCKCKAVFTSNDYVLT*
spada_crp1130_chrU_167M_1	CRP1130	chrU	167132524	167132826	+	6.7e-10	0.663	686	12.8	MTRIVKFIFISIFLVAMSNPNFNPGDPFLDVLNFLNYFIHNIFSHLNNTLSFSFFITTGRKCKQNSDCSKEICVFPWKPTCVEPYFLMILIKRYNYCTCT*
spada_crp1140_chr5_20M_1	CRP1140	chr5	20002211	20002327	+	0.24	0.476	323	-24.9	MSLFLFSVLFSFRCISDSEHHIRSIPNQLLKCYQKKNF*
spada_crp1140_chr6_21M_1	CRP1140	chr6	21587461	21587766	-	0.00044	0.888	435	20.4	MPEMIQFDYLMILFIFLIFVVTNIMAWRPDCKENNDCPTFYCATWINTCIKFKCYCIRPWG*
spada_crp1140_chrU_162M_1	CRP1140	chrU	162640149	162640319	+	4.1e-08	0.497	412	7.7	MALNKMALFLFYYIGIRRLNCNSDDGCPNNYCTPPHFGKCVSKQCVCMKLAWYTKP*
spada_crp1150_chrT_01M_1	CRP1150	chrT	1807303	1807479	+	3.3e-08	0.904	439	29	MAKIITIIQIFTIIMLFIFVIVTDASYPCKIHRDCTTITCSYPLVPRCLIQKCYCGFN*
spada_crp1150_chrU_086M_1	CRP1150	chrU	86554305	86554454	-	1.4e-12	0.597	350	17.6	MFNSTFFSLFYIIGITICTGERDCRSYHCIPHEFPRCIRGMCRCKYSGN*
spada_crp1160_chr1_15M_1	CRP1160	chr1	15189582	15189853	-	7.5e-21	0.724	533	58.2	MSQISYFLKALLIFFSLFLVEINGEVKPCTYNIDCPLSMCPSPEIPKCVNSICECK*
spada_crp1160_chr3_01M_1	CRP1160	chr3	1550330	1550611	+	1.4e-12	0.916	524	16.9	MTKIIKFVHVMVLFILLFFVVTNVNGKWPSCKEAIDCGENFCISRFRVKCWRFKCFCIL*
spada_crp1160_chr3_05M_1	CRP1160	chr3	5595899	5596187	-	7e-07	0.807	462	19.5	MAESFKFICVIIIFLCSFIAAKNKCFRDDDCAKNMCPSYLVVKCVNGIYKCVRP*
spada_crp1160_chr3_05M_2	CRP1160	chr3	5602925	5603246	-	7.1e-20	0.743	565	40.6	MTEILKFVCVMIIFLSSFIVSQNIDSGGNRRCFRDSDCPKNMCPSYLVVKCLRSNCKCVRPGLQVRLNPN*
spada_crp1160_chr3_05M_3	CRP1160	chr3	5613999	5614318	-	6.5e-23	0.552	554	52.6	MTEILKFVCVMIIFISSFIVSKRGGKDKCFRDSDCPKHMCPSSLVAKCINRLCRCRRPELQVQLNP*
spada_crp1160_chr3_05M_4	CRP1160	chr3	5635515	5635826	+	2.2e-19	0.803	573	38.3	MAEILKFICFMIIFLSSFIVSESLNGHGRNRCFRDSDCPKVMCPSYLVTKCFKKHCRCRKPGLQVQLNPK*
spada_crp1160_chr3_05M_5	CRP1160	chr3	5642395	5642718	+	1.2e-22	0.79	581	49.7	MAEILKFVCFMIIFLSSFIVSESLNGHGKDRCFKDSDCPKYMCPSSLVAKCIKKLCSCRKPGLQIQLNPK*
spada_crp1160_chr3_11M_1	CRP1160	chr3	11031951	11032335	-	6.4e-16	0.662	585	13.2	MGITRISSLTTIFLLTFLIFAPDMYVISIHCRTNADCPRNMCKIGLPECDQTRKECWCFLPPSVDNNNIPNVIPQVTN*
spada_crp1160_chr3_19M_1	CRP1160	chr3	19205448	19205741	+	1.6e-21	0.821	566	49.7	MAEFVKFVYVMIIFIFLCLVVENIDGFRCLRNLDCPDSMCSSAYTPRCRHRTCVCLNNDEIKIL*
spada_crp1160_chr3_20M_1	CRP1160	chr3	20525037	20525340	-	1.4e-09	0.702	479	1.3	MGEIAKFVVYVIIFIVYLFFVSTNIVARRLAVPKLLCRIDYDCIAVKCPTILLVPKCINNRCTCIEI*
spada_crp1160_chr4_03M_1	CRP1160	chr4	3842691	3842965	-	2.1e-17	0.861	570	49.1	MVKIIKYVNLLILFISIFLVVTDVSAHKRCRVDFDCRMRMCVYPTVSVCIDRLCRCRRPPNM*
spada_crp1160_chr4_03M_2	CRP1160	chr4	3854689	3854983	-	1.8e-14	0.886	569	30.3	MGKIIKFVNLSILFIFMFLVVVDVNAERTCKEDFDCRMRYCVYPTIPLCDVKHCRCRRPPNL*
spada_crp1160_chr4_22M_1	CRP1160	chr4	22829340	22829638	+	8.9e-10	0.732	529	14.1	MAEILKFVYIIIIFLFITEIKGDKFVFDKNGADRCRSILDCPQDKCFPLLTLVCVNFACDCLHV*
spada_crp1160_chr5_20M_1	CRP1160	chr5	20736990	20737415	+	1.8e-23	0.852	564	72.8	MAQILKLVYAFTIFLFIFLVVTNGQECKDDGDCPTNMCLPSLVSKCINFICECTHSMSTD*
spada_crp1160_chr5_20M_2	CRP1160	chr5	20744125	20744550	+	1.8e-23	0.852	564	72.8	MAQILKLVYAFTIFLFIFLVVTNGQECKDDGDCPTNMCLPSLVSKCINFICECTHSMSTD*
spada_crp1160_chr5_20M_3	CRP1160	chr5	20762707	20763132	+	1.4e-20	0.85	549	59.8	MAQILKLVYAFTIFLFIFLVVTNGQECKDDGDCPTNMYLPSLVSKCINFICECTHSISTD*
spada_crp1160_chr5_20M_4	CRP1160	chr5	20774218	20774484	+	5e-19	0.579	504	51.6	MAIISKIIYPLTIFISLLLIETIRRLQCKHDSDCQKDMCRSPEIAKCVYFVCECV*
spada_crp1160_chr5_22M_1	CRP1160	chr5	22812059	22812333	+	6.6e-17	0.921	530	47.7	MTNYIVIFFLALFLIVIDVSAILECIFDIDCPTKKCAPPLVAKCDMYECYCRCPPNN*
spada_crp1160_chr5_23M_1	CRP1160	chr5	23528893	23529228	-	4.4e-21	0.861	541	46.2	MPKIMEFVYVMIIFLSIFVVITNVNAHIECKNDFDCPKNMCLAPRVAWCVNNKCECVLTYGPKYSTMKEKLLQKEKI*
spada_crp1160_chr5_24M_1	CRP1160	chr5	24603091	24603394	+	4.9e-22	0.902	592	54.7	MTSFLKFVYIMVLFLSLFLIATDVKAFLKCDSDLDCPPKMCYSHLSFVPLCVDNHCDCIQWKFKNNIPKAFP*
spada_crp1160_chr5_24M_2	CRP1160	chr5	24614262	24614555	+	1.1e-21	0.79	593	58.7	MTGVLKFVYTMVFFLSLFLIAIDIKAFLRCDFDLDCPPKMCYSHLYFVPMCVDNHCDCTQWKDIIPTIP*
spada_crp1160_chr5_31M_1	CRP1160	chr5	31385766	31386066	+	1.6e-13	0.873	533	16.1	MAEIIKFICLTILFLSLFLVAAEEDIGGHLECVEDEDCMEESCPIFSVHKCKNSGCECDEMFR*
spada_crp1160_chr6_05M_1	CRP1160	chr6	5848046	5848306	-	1.2e-21	0.909	531	61.3	MAHIFNYVYALLVFLSLFLMVTNGIHIGCDKDRDCPKQMCHLNQTPKCLKNICKCV*
spada_crp1160_chr6_05M_2	CRP1160	chr6	5855126	5855290	-	2e-09	0.624	429	17.1	MLDIILFFIPLTTFLYCYFPLTVHILCKHDRNCPKNMCLLTQIPKCFKNVCKCV*
spada_crp1160_chr6_05M_3	CRP1160	chr6	5895802	5896067	+	7.1e-16	0.854	527	30.3	MAKIFNYVYALIMFLSLFLMGTSGMKYGCKHTGHCPRKMCGAKTTKCRNNKCQCVQL*
spada_crp1160_chr6_05M_4	CRP1160	chr6	5901491	5901750	+	1.9e-15	0.857	520	29.9	MAKIFNYVYALIMFLSLFLMGTSGMKNGCKHTGHCPRKMCGAKTTKCRNNKCQCV*
spada_crp1160_chr7_15M_1	CRP1160	chr7	15275052	15275189	-	0.0053	0.806	231	-37.9	MDETLKFVYILILFVSLCLVVADGVKNINSYYSHSHFVAYLIHKL*
spada_crp1160_chr7_17M_1	CRP1160	chr7	17614521	17614694	-	1.9e-22	0.767	540	62.1	MNTIPKFVYITILFISLLLVVTGAVRKPECRQNSDCPPYFCIKPTVPKCIKFKCLCK*
spada_crp1160_chr7_18M_1	CRP1160	chr7	18633331	18633549	+	3.1e-17	0.895	594	56.6	MATILNFVFVIILFISLLLVVTKGYREPFSSFTEGPTCKEDIDCPSISCVNPQVPKCIMFECHCKYIPTTLK*
spada_crp1160_chr7_18M_2	CRP1160	chr7	18636584	18636799	+	2.9e-16	0.824	599	50	MATILMYVYITILFISILTVLTEGLYEPLYNFRRDPDCRRNIDCPSYLCVAPKVPRCIMFECHCKDIPSDH*
spada_crp1160_chr7_18M_3	CRP1160	chr7	18670864	18671037	+	1.5e-21	0.823	540	58	MTTSLKFVYVAILFLSLLLVVMGGIRKKECRQDSDCPSYFCEKLTIAKCIHSTCLCK*
spada_crp1160_chrU_005M_1	CRP1160	chrU	5568974	5569254	+	3.7e-17	0.795	458	44.7	MSQIFKFSLIIFFSLLLVVTNGYWKCTLDNDCPKNMCLLPQIAQCVKFNCECKFYFYVQ*
spada_crp1160_chrU_125M_1	CRP1160	chrU	125037427	125037674	+	1.5e-13	0.729	462	38.7	MVLFFSLLIVVINIDAYRSCKTDDDCPDYLCTSPKIGKCMDNDCYCI*
spada_crp1160_chrU_142M_1	CRP1160	chrU	142136000	142136314	+	2.3e-22	0.649	560	46.5	MFKVLNIVYAMIIFLSISFSITNSFKMFCRYDEDCPPRMCRLPQVPQCNEFICDCGMPVYKPYQNKYIKK*
spada_crp1160_chrU_159M_1	CRP1160	chrU	159952790	159953069	+	4e-12	0.884	504	26.6	MAKTLMFIYIVILLTCVLAVIDINAFSFPCKTNSDCPSYLCHYPKNPECVERECICW*
spada_crp1170_chr3_10M_1	CRP1170	chr3	10899364	10899667	-	9.5e-25	0.891	560	105	MAKIFKFVYVMIIIISLLLVAMNAQGYCLVDADCVTLVCNFDEKRKCLRSTCVCRKFRFTGFYYEQLH*
spada_crp1170_chr3_10M_2	CRP1170	chr3	10911399	10911705	-	3.8e-28	0.845	555	127	MAKIIKFVYVMIIIISFFLVATNAKDDCLVDADCVTLVCEFDERPQCVINTCRCRPLRFSGFYYEQLH*
spada_crp1170_chr3_10M_3	CRP1170	chr3	10919972	10920257	-	1.6e-26	0.729	566	124	MPKIVKFIYVMIIIISLFLVATNDEEDCFVDADCVNLILCDFDEKPKCIINICQCFPWTVIH*
spada_crp1170_chr3_18M_1	CRP1170	chr3	18822747	18822854	+	1.1e-05	0.599	257	-4	MVEIVKFTYVMIILISLFLFSTNVDGKPIFIHFQI*
spada_crp1170_chr3_19M_1	CRP1170	chr3	19892259	19892715	+	0.017	0.709	368	12.9	MSKLVKFIYVVIMLVTLFLVAKEVDSGVLCNGDVDCPQTILLLHL*
spada_crp1170_chr4_03M_1	CRP1170	chr4	3837267	3837536	-	9.7e-11	0.844	541	46.4	MAKIIKFINLSILFIFMFLVVTDVSATTKCKNNFECRFLICMNPLVPKCKVPYCRCM*
spada_crp1170_chr7_16M_1	CRP1170	chr7	16993893	16994084	+	1.4e-16	0.839	516	60.1	MGTIHKFLYAMILFIHITLVVSGNFFEFFHKCTQDSDCPSLLCRNKSELPKCIAGFMCRCPNV*
spada_crp1170_chr8_13M_1	CRP1170	chr8	13219238	13219551	+	6.4e-06	0.706	480.875	43.7	MAKIVKYVYVIIIFLSLFLVATLFFYFLLNILSYFGYIILIYFFIIGYYYKCFKDSDCVKLLCRIPLRPKCMYRHICKCKVVLTQNNYVLT*
spada_crp1170_chrT_01M_1	CRP1170	chrT	1422914	1423108	+	3.6e-20	0.784	549	102.6	MAEVIKFVNVIIIFISLFPFAMTVDANMVICTQDFDCQTKICPFDLQPKCTILFEFLLSLCGCV*
spada_crp1170_chrU_099M_1	CRP1170	chrU	99721441	99721709	-	0.034	0.845	502	23	MAQFIKFVSVIILLISLFFVVVNGGFARYCTNDSECESYCFDPIYAMCLINKCICDYT*
spada_crp1170_chrU_109M_1	CRP1170	chrU	109851172	109851404	-	7.4e-05	0.617	291	-26.7	MQMGKYMAQILKFVYVIIIFLSSFSVAMNNNGYYECTTDQCRA*
spada_crp1180_chr1_00M_1	CRP1180	chr1	842188	842364	+	0.17	0.886	0	-2	MEIALKMFFKFFMLVVVIASAMVGNVKALPPCCRTEPIECQPITCPRPPCCHLPAKYI*
spada_crp1180_chr2_25M_1	CRP1180	chr2	25321409	25321682	-	1.3e-27	0.818	551	132	MARVISLFYALIIFLFLFLVATNGDLSPCLRSGDCSKDECPSHLVPKCIGLTCYCI*
spada_crp1180_chr7_07M_1	CRP1180	chr7	7599317	7599606	+	3.8e-28	0.745	626	151.2	MVQIGCFFYALIILLSPFLVATHQSIDDVIPCVLNTDCPRDMCPIHLFPKCINLLCRCSYWEDN*
spada_crp1180_chr7_07M_2	CRP1180	chr7	7605729	7606764	+	4.3e-34	0.839	641	193.2	MARILYFFFAFLIFVSLFMVATNESIPEVLPCLFSNECPPDLCPIDLFPKCINLSCQCSAEFYNID*
spada_crp1180_chr7_07M_3	CRP1180	chr7	7620821	7621625	+	3.5e-36	0.802	643	213.2	MARILCFFYGLLIFVSLFMVATNQSIPDVLPCLFSNECPPDLCPTDLFAKCINLTCQCTAEYDLD*
spada_crp1180_chr7_07M_4	CRP1180	chr7	7625219	7625508	+	3.3e-35	0.738	644	210	MARILYFFYTLLIFVSLFMIAINGSLPDAPPCLFTPECPPDMCPTDLTLKCINLTCQCTSEYDID*
spada_crp1180_chr7_07M_5	CRP1180	chr7	7643843	7644150	+	2.8e-35	0.798	644	205	MARILSFFYALLIFVSLFLVTTNGSLPDAPPCLFTPECPPDMCPTDLTLKCINLSCQCTIEYDIDPDVVPS*
spada_crp1180_chr7_07M_6	CRP1180	chr7	7675552	7675859	+	2.8e-35	0.798	644	205	MARILSFFYALLIFVSLFLVTTNGSLPDAPPCLFTPECPPDMCPTDLTLKCINLSCQCTIEYDIDPDVVPS*
spada_crp1180_chrU_066M_1	CRP1180	chrU	66212738	66213045	-	5.5e-19	0.798	644	205	MARILSFFYALLIFVSLFLVTTNGSLPDAPPCLFTPECPPDMCPTDLTLKCINLSCQCTIEYDIDPDVVPS*
spada_crp1190_chr0_05M_1	CRP1190	chr0	5980260	5980560	-	3.2e-19	0.515	564	51.5	MAEIVKYVYVIIIFPSLILFATNIEAIIRCFHDADCVHKICHPPQIRKCVSKICKCRLMITQKDYVLT*
spada_crp1190_chr0_22M_1	CRP1190	chr0	22935917	22936176	+	3.3e-13	0.798	527	39.8	MGEITKFVYVMIIYLFMFTMATSKVTVCDSNHDCRSYFCGPHKFSMCVRKFCQCI*
spada_crp1190_chr0_24M_1	CRP1190	chr0	24163454	24163736	+	1.7e-21	0.9	559	54.2	MVKIAKFLYVLIISLSLFLFAITVDGAYVTRFWCYRDLDCRKDMCKPPFNPRCHNHICICRLWGL*
spada_crp1190_chr1_11M_1	CRP1190	chr1	11827623	11827924	-	1.2e-20	0.656	564	58	MAEIVKYVYVIIIFLSTILVATNIEGTMSCFHDADCVHKRCQLPQIPKCVGKKCRCRGQYQANPMG*
spada_crp1190_chr1_13M_1	CRP1190	chr1	13810830	13811108	-	1.5e-16	0.866	564	53.2	MAKIIKIVYVMIVFFFIFLSVTNSSAFSGCMNDSDCPDLFCLPPLDMKCHELVCKCR*
spada_crp1190_chr2_16M_1	CRP1190	chr2	16719235	16719492	+	1.6e-20	0.754	562	62.5	MEDIVKFVYVIIIFLSIFIIATNMEAKTICIGDSDCRNERCMPGIKPVCSEGWCDCIGFIP*
spada_crp1190_chr2_17M_1	CRP1190	chr2	17347138	17347405	-	5.7e-19	0.716	538	61	MVEILKCFYVMITFLFLFFILTDELLVCESDEECPKSTCLPPQIPKCLRMICECV*
spada_crp1190_chr2_17M_2	CRP1190	chr2	17532703	17532974	-	3.6e-20	0.54	559	70.4	MTNIIKFVKVMIYFLSIFLISTYFKVKLSCFEDSDCPYDMCYAGFQPKCVNGWCDC*
spada_crp1190_chr2_17M_3	CRP1190	chr2	17568163	17568434	+	3.6e-20	0.54	559	70.4	MTNIIKFVKVMIYFLSIFLISTYFKVKLSCFEDSDCPYDMCYAGFQPKCVNGWCDC*
spada_crp1190_chr2_19M_1	CRP1190	chr2	19212285	19212497	+	1.6e-13	0.85	584	40.5	MAYISRIFYVLIIFLSLFFVVINGVKSLLLIKVRSFIPCQRSDDCPRNLCVDQIIPTCVWAKCKCKNYND*
spada_crp1190_chr2_19M_2	CRP1190	chr2	19298349	19298622	+	4.1e-16	0.872	550	44.4	MTEVLKLVYIMIIFLYIFLVVADTDPFAFCIKDSNCGQDLCTSPNEVPECRLLKCQCIKS*
spada_crp1190_chr2_19M_3	CRP1190	chr2	19813398	19813675	-	7.7e-13	0.834	515	19.2	MAEIHNFISIMIFCLLIFIIGIKGEFYCLSIKDCPQNLCVGSPLPLQCLKFICRCESI*
spada_crp1190_chr2_20M_1	CRP1190	chr2	20045071	20045390	+	8.3e-18	0.928	518	59	MAQMHLFVYIFIIILSLFIAVTNALIFCFEDINCPFDKCFPQLPKCINSFCECV*
spada_crp1190_chr2_21M_1	CRP1190	chr2	21451546	21451725	-	0.043	0.844	219	-48	MAKIIKIVYSLIILLSLILIVSSESKSFFSHMYMSMFLLYHILHSFLNINKFYFLDSFN*
spada_crp1190_chr2_21M_2	CRP1190	chr2	21472247	21472527	-	4.2e-14	0.932	503	36.9	MVKILKFIHIMIIFLIFIIVTNGASNPCVSTRDCTTHTCNPPLVARCINLRCYCGYK*
spada_crp1190_chr3_05M_1	CRP1190	chr3	5591146	5591479	+	3.7e-19	0.751	550	41.9	MTEILKFVCIMIIFLSSFIVSQNIDGNTGGNRKCFRDSDCPKFMCPSYLAVKCIGRLCRCGRPELQVELNPK*
spada_crp1190_chr3_08M_1	CRP1190	chr3	8510099	8511281	-	2.5e-17	0.545	580	-6.4	MTTIVNFVCGMIIFLSEFMVATNFKRKQIPFYFFIREFYPCFIDGNCPRNMCKVYQIPKCVGGLCRCIPLRQVRWKLRLQNSLSPKQKFDDFDKNGIRQGCIFDNTRFKFSEEARLNVHTRGKDAKDVERI*
spada_crp1190_chr3_08M_2	CRP1190	chr3	8529373	8529612	-	1e-11	0.672	579	23.2	MSTIVNYVCSMMIICLFQFTVATNFERKQISFSFFMKEYWPCVTDDDCPSDLCKKVDQIPKCVGGLCKCFPIRFGQWER*
spada_crp1190_chr3_09M_1	CRP1190	chr3	9063962	9064231	-	2.1e-11	0.899	522	27.7	MAEILKILYVFIIFLSLILAVISQHPFTPCETNADCKCRNHKRPDCLWHKCYCY*
spada_crp1190_chr3_10M_1	CRP1190	chr3	10483491	10483758	+	1.2e-25	0.579	558	85.9	MDKVYKFVYVMIIFFSQIIVATNAQKIRRCFNDAHCPPDMCTPGVIPKCKFTICKC*
spada_crp1190_chr3_10M_2	CRP1190	chr3	10486661	10486901	+	8.3e-19	0.813	463	35.8	MDEVFKFVYVMIIFLFLILDVATYAEKIRTCFNDAHCPPDMCTLGVIPK*
spada_crp1190_chr3_10M_3	CRP1190	chr3	10567708	10567973	+	3.5e-20	0.569	530	56.4	MDEVFKFVYVMIIFPFLILDVATNAEKIRRCFNDAHCPPDMCTLGVIPKCSRFTICIC*
spada_crp1190_chr3_10M_4	CRP1190	chr3	10889381	10889671	-	8.5e-17	0.718	561	35.1	MIKVVKFIYVMIIILSLFQLSINAREKVNCLDDADCLEVSCLNGSNAECVGNSCVCVFVFYRENFDEQFRR*
spada_crp1190_chr3_10M_5	CRP1190	chr3	10894409	10894876	-	1.1e-19	0.761	565	43.1	MTKIVKFIYVMIIILSLFQLSKNAKEEVNCLDDADCLEVLCVFGSKAECVVNICICVPPRFGKFDEHFR*
spada_crp1190_chr3_16M_1	CRP1190	chr3	16367309	16367636	+	4.2e-10	0.805	530	15	MAQLHKLIYALTIFLSLFIVGAVRIPRPLIDPLNCHIDIHCIYKECRRPFKPSCLNFKCDCGKE*
spada_crp1190_chr3_19M_1	CRP1190	chr3	19893852	19894119	+	1.1e-17	0.556	524	34.3	MEENRAKTFKFVYGMVIFLYLYHVAKRVEAAIPCITDANCPCVFPLKPRCNFGYCICEEMIP*
spada_crp1190_chr3_19M_2	CRP1190	chr3	19917265	19917578	-	3e-06	0.844	572	30.7	MAEIIKYVYGMIIFIFLFLVSTNVHAGIRCVFPSDCPRTMRCLSEFHLTCKKKQCKCVKMFDPINFVTA*
spada_crp1190_chr3_21M_1	CRP1190	chr3	21969403	21969709	+	1e-15	0.837	565	44.8	MAEIVKFIYVMIIFLYLFLVSTNIEARQGCKIDYDCIKVVCKDGHAARCIMRRCECVEILNPIDLGST*
spada_crp1190_chr3_28M_1	CRP1190	chr3	28023727	28024009	+	6.5e-13	0.685	547	38.5	MAKIVKFVYVTIIFLYMFHVSTNIEADNYKCQTNYDCLRMWCPIGISPRCIKHRCKCIETLVQ*
spada_crp1190_chr4_03M_1	CRP1190	chr4	3834356	3834629	-	6.7e-14	0.863	565	44.3	MAKTIKFVNLLILFIFTFLVVADASATTRCVRNSDCRHHICMYPLVPRCKYPLCRCV*
spada_crp1190_chr4_18M_1	CRP1190	chr4	18477217	18477522	+	0.031	0.869	485	-28.6	MQRMEHMTKIQFCVYVLIIFLSLFLVVTCGKVYECYNYIDCPVGCRACYMRCIDGQCIPFIKKLILFHLYVIVE*
spada_crp1190_chr4_18M_2	CRP1190	chr4	18602379	18602686	+	0.03	0.869	485	-28.6	MQRMEHMTKIQFCVYVLIIFLSLFLVVTCGKVYECYNYIDCPVGCRACYMRCIDGQCIPFIKKLILFHLYVIVE*
spada_crp1190_chr4_20M_1	CRP1190	chr4	20459840	20460119	-	3.8e-05	0.925	488	46.4	MTKVLNLVYVMIIFIFLIFCSYVLCFYDSDCPQDKCKNPDDVPRCIFPVCHCIKS*
spada_crp1190_chr5_04M_1	CRP1190	chr5	4390743	4391022	+	6.6e-14	0.902	542	32.2	MTKFFKFVYTMFILISLFLVVTNANANNCTDTSDCSSNHCSYEGVSLCMNGQCICIYE*
spada_crp1190_chr5_04M_2	CRP1190	chr5	4399188	4399468	+	1.7e-13	0.901	543	29.6	MTKFFKFVYTMFILISLFLVVTNANAHNCTDISDCSSNHCSYEGVSLCMNGQCICIYE*
spada_crp1190_chr5_18M_1	CRP1190	chr5	18991477	18991755	+	3.1e-14	0.812	544	31.3	MVEILKFSHALIIFLFLSALVTNANIFFCSTDEDCTWNLCRQPWVQKCRLHMCSCEKN*
spada_crp1190_chr5_31M_1	CRP1190	chr5	31393324	31393652	+	6.4e-12	0.934	522.28	16.5	MAEIIKFVYVMILFLFLFLVAAEDIGGNCECIRDEDCFKQKRDEDCHKEYCMIFYVHKCENYKCVCAGMFN*
spada_crp1190_chr6_21M_1	CRP1190	chr6	21534819	21535099	-	5.2e-12	0.754	525	24.5	MKEILKFFYTMILFVSLFIVVINVGGKCISHMHCIYLSCGFPQLTYCLQNQCYCLNM*
spada_crp1190_chr6_22M_1	CRP1190	chr6	22531631	22531931	+	3.2e-19	0.515	564	51.5	MAEIVKYVYVIIIFPSLILFATNIEAIIRCFHDADCVHKICHPPQIRKCVSKICKCRLMITQKDYVLT*
spada_crp1190_chr7_09M_1	CRP1190	chr7	9277212	9277513	+	5.2e-17	0.781	550.667	40.8	MTVIVKFVCVMIIFLSLCVFSMHIETVTTCIYDSDCPEDMCYPPKKSFCSTFEILSIERKVGVCECI*
spada_crp1190_chr7_11M_1	CRP1190	chr7	11799796	11800098	-	6.6e-23	0.892	511	68	MVKILKFIYVMIIFLSLFLVATNVNAINKCSQDSHCPKDMCKKPSKPRCVVSPKLPLSSKSGVCTCV*
spada_crp1190_chr7_32M_1	CRP1190	chr7	32651440	32651700	+	6e-11	0.837	534	32.3	MVKILKFADALIIFLSLIVLVTSNDRVFCLTSKDCRCHKCFAREVPKCFLFMCVCYRI*
spada_crp1190_chr7_32M_2	CRP1190	chr7	32652971	32653256	+	1.4e-16	0.853	538	37.2	MAEISKFFYAFIIFISLILDVTNAGPIFCYNDDDCPHICSHPRVQKCRMFLCHCEEVEEKDEK*
spada_crp1190_chr7_32M_3	CRP1190	chr7	32656030	32656332	+	2.8e-20	0.91	544	42.3	MAEIFKFFYALIIFISLILSVANADPMYCFNDDDCRELKCSHPRVRKCRMFLCRCEEVDKEDEK*
spada_crp1190_chr7_32M_4	CRP1190	chr7	32971327	32973783	+	1.3e-15	0.547	519	48.9	MTPITKNIFDMIIFISPLIVTMSMRVLCGRDDTCPGFMCGAGSIIPKCVGRYCEC*
spada_crp1190_chr7_32M_5	CRP1190	chr7	32978395	32978668	+	5.9e-16	0.871	465	36.8	MIPPRANVYAMIIFLFIFFVAMLVKVSHSHCVIDAHCPRNMCGFHFPPRCVEGDCVC*
spada_crp1190_chr8_09M_1	CRP1190	chr8	9103778	9104091	-	9.1e-12	0.795	526	42.3	MGEIMKFVYVMIIYLFMFNVATGKLTSCDSSKDCRSFLCYSPKFPVCKRGICECI*
spada_crp1190_chr8_09M_2	CRP1190	chr8	9335672	9335942	+	3.6e-13	0.787	530	36.4	MSEIIKFVYAMFIFIFMFTVATETDALCDSNRDCRGYHCNWPKFPICVRMICECI*
spada_crp1190_chr8_09M_3	CRP1190	chr8	9372419	9372706	+	2.2e-05	0.818	530	46	MGDIIKVVFAMIIYLYMLTIVTNAVTICDSDQDCRRYRCDPPEYPRCLGILCKCVYVSG*
spada_crp1190_chr8_09M_4	CRP1190	chr8	9497127	9497414	+	3.9e-15	0.818	530	46	MGDIIKVVFAMIIYLYMLTIVTNAVTICDSDQDCRRYRCDPPEYPRCLGILCKCVYVSG*
spada_crp1190_chr8_10M_1	CRP1190	chr8	10000872	10001160	+	4e-10	0.854	518	27.8	MDEIIKFLFVMVIYLLMFTIVIDATSFCDSVKDCREPAFFCEPPKIARCVMLFCRCD*
spada_crp1190_chr8_12M_1	CRP1190	chr8	12988612	12988929	-	1.8e-09	0.687	488	-2.8	MQRGKNIAQIVKFFYVIVISLFLILVAMNGGYLFECTTDYDCRDVWYCSDTQVAKCYVRSRFLSKGKCLCVK*
spada_crp1190_chr8_16M_1	CRP1190	chr8	16583965	16584256	-	1.7e-06	0.657	525	32.3	MENNKTEIIKFVYAMIIFIFVFFDVSDVIAGESWFCFQDMTCPHNLCFPSKAVCISSQCICI*
spada_crp1190_chr8_17M_1	CRP1190	chr8	17962838	17963124	+	7.2e-22	0.879	539	60.4	MTIIIKFVYIMILLFFPFLVVSQIFPKWCLYDKDCPQNMCRPGRIPKCIFGHCNCVKQRS*
spada_crp1190_chr8_21M_1	CRP1190	chr8	21466962	21467239	+	7.4e-20	0.646	536	59.2	MVELVKFVYVMITLLSIVVVAKNSQGNKENICFKDADCPQDICSYPFKPKCNIYGYCSC*
spada_crp1190_chrT_00M_1	CRP1190	chrT	971789	971998	+	1.3e-21	0.854	556	67.7	MAKIVNFIYSMIIFLSLFLVETNAQCIYPACFKDHMCRQLKCSPGRTPKCVNYQCRCSPQALGSYHLLT*
spada_crp1190_chrU_008M_1	CRP1190	chrU	8575667	8575939	-	7e-17	0.934	543	42.1	MTKILNFVYAMIIILSLFLLVTNIRALNCTTASQCVNNRCYLHGKPSCLNGQCACV*
spada_crp1190_chrU_011M_1	CRP1190	chrU	11618932	11619227	+	2.2e-11	0.852	555	33.2	MYEILKYVYVMLIMIFIFLVACNAEAGEREEITPCNTDFNCPSSLCTFPLKLLKPICTNHQCICQHI*
spada_crp1190_chrU_014M_1	CRP1190	chrU	14246634	14246928	+	0.00072	0.759	486	5.4	MTKIQFCVYVLIIFLSLFLVVTNVKIAECVSYTDCQGGCPACYMRCIDGQCEPFIIKFI*
spada_crp1190_chrU_014M_2	CRP1190	chrU	14611655	14612105	-	2.3e-18	0.801	467	22.7	MQMTENIVEAFKSVYVMIIFLSLFLLSTNIDAAECYQDSDCPEDMCSYLAKPTCIFTEYFPIFWMAVCGCD*
spada_crp1190_chrU_015M_1	CRP1190	chrU	15951709	15951983	-	3.1e-16	0.92	526	52.7	MAQILMFIYVLIIFLSLFLVVTNARPCNNVDDCRKHMCTPYGQLVRCINSTCECVLD*
spada_crp1190_chrU_017M_1	CRP1190	chrU	17169747	17169836	-	1.2e-06	0.574	240	-8.9	MVEIVKFVYVMIIFLYLFLVSINLDDNPL*
spada_crp1190_chrU_017M_2	CRP1190	chrU	17543089	17543357	+	2e-16	0.757	541	47.4	MAQIPRYFYAFIIFLYLFHVATTNRFLYRIGCDTSNDCPSYMCPPPLSPRCTKFYCKCI*
spada_crp1190_chrU_019M_1	CRP1190	chrU	19533065	19533148	+	0.18	0.547	210	-25.2	MVEIPKFVHAFIIFFSLIVLVTPPLRL*
spada_crp1190_chrU_064M_1	CRP1190	chrU	64125527	64125795	+	1.3e-14	0.747	557	49.8	MVQISSLFYVLIIFRFIFLVTTNSAVSILCKRNSHCPKYMCSPPLHQECIRNMCMCL*
spada_crp1190_chrU_086M_1	CRP1190	chrU	86879586	86879684	+	0.00046	0.545	258	-25.8	MVEIVKFVCIINIFIFLFLVATNVEGKPFLPF*
spada_crp1190_chrU_087M_1	CRP1190	chrU	87623223	87623321	+	3.3e-07	0.467	260	-9.4	MTEIVKYVYVIIIFLSLFLVATNIKGKPFYHF*
spada_crp1190_chrU_095M_1	CRP1190	chrU	95405028	95405336	-	1.3e-13	0.852	495	46.5	MAQIVKLVYVMIIFISLFFVAINVDAIPFRVCFHNRDCPRNMCLPSIPYCRFREKNVRFGSPLGLCSCD*
spada_crp1190_chrU_102M_1	CRP1190	chrU	102699623	102699784	-	7.5e-05	0.821	251	-23.3	MAKILKYVHVMFIFLSLFLVVTDASKSTLNFSSLSYTKSFIHFLTFLYSYFAS*
spada_crp1190_chrU_108M_1	CRP1190	chrU	108275263	108275649	-	6.9e-15	0.878	532	7	MARIFNLIYVMVLFLSLFIILTNGDVKCDTDDDCRDYLCARPTVGKCIYDYCHCIVMITIDEKLSHQSGINKVVRENGHVSIDPTIKEIKLRENIL*
spada_crp1190_chrU_108M_2	CRP1190	chrU	108681951	108682359	+	0.022	0.785	521	15.3	MSRFFKPLYVMIVFISLFFVVRDVKAGLAHFCNEYNPCPEHLCMPDMKVVCTAEELCLCIKLI*
spada_crp1190_chrU_109M_1	CRP1190	chrU	109757319	109757584	-	0.23	0.692	483	-7.7	MAEFIKFVSVIIISISLCFVIVNGGFERCCTYNSECGPYCSDPIYGMCWVNNVDAYS*
spada_crp1190_chrU_112M_1	CRP1190	chrU	112270476	112270718	+	2e-09	0.647	405	19.8	MIVFLSIFHVVNSYVVMCEKDSDCVDSFCVPPNVPKCRVVCKCLPK*
spada_crp1190_chrU_120M_1	CRP1190	chrU	120557939	120558211	-	7.8e-12	0.893	564	35	MTTFFKSVYTMIILLLLFLFVTNASKSANCTSTVNCVHTPCMSPTLPLCVQDECVCV*
spada_crp1190_chrU_121M_1	CRP1190	chrU	121927644	121927942	-	2e-18	0.838	544	41.6	MNPNIRLFYALIIFLSLLLILTDGGLINGGSVPCLTSFGCPRSTCYPPSTPNCIRRICECI*
spada_crp1190_chrU_140M_1	CRP1190	chrU	140456423	140456728	-	4.2e-13	0.911	516.4	18.2	MAQFSKLFYVIIIFLSLFLVAMSADHQFECTTDHDCREVECFLDTLVAKCFVSFVLGRFLSKGICSCV*
spada_crp1190_chrU_141M_1	CRP1190	chrU	141061660	141061740	-	0.015	0.628	225	-21.5	MGKHIKIVYTLIIFVSLILVLTSLHK*
spada_crp1190_chrU_143M_1	CRP1190	chrU	143454044	143454346	-	4.3e-15	0.893	523	37.9	MAEIFKFIYVSIVFLFLFLGVTNVEASSRCKSDADCDCPPPFKPKCRFRSCTCSNLKVWKGPELSFI*
spada_crp1190_chrU_147M_1	CRP1190	chrU	147442945	147443028	-	0.0026	0.606	227	-18.5	MKEILKFFYSMILFVSLFIYCCNQCLW*
spada_crp1190_chrU_155M_1	CRP1190	chrU	155128570	155128806	-	3.7e-16	0.569	512	61	MNLLTKNVFDMIIFLSPLIVTMSMKVLCGRDGTCPRFMCGPGIIPKCVGRYCEC*
spada_crp1200_chr3_02M_1	CRP1200	chr3	2440596	2440897	-	6.5e-31	0.841	596	131.3	MAKIVNFVYSMIVFLFLFLVATKAARGYLCVTDSHCPPHMCPPGMEPRCVRRMCKCLPIGWRKYFVP*
spada_crp1200_chr3_08M_1	CRP1200	chr3	8921804	8922091	+	1.4e-29	0.722	596	116.6	MAKIVNFVYSMIIFVSLFLVATKGGSKPFLTRPYPCNTGSDCPQNMCPPGYKPGCEDGYCNHCYKRW*
spada_crp1200_chr3_18M_1	CRP1200	chr3	18823578	18824417	+	2.5e-06	0.492	327	8	MPCYIFFFHFIPALRLRCVHVSKCPKMYCNRGFELGCVQKYCKCVRIT*
spada_crp1200_chr3_19M_1	CRP1200	chr3	19889286	19889591	+	3.9e-12	0.713	573	41.8	MAKLVKFVYVIIVFYTLFLVGTEIVSGHACTVNADCEQSMCDPFCVGGYHFTPICVIGWCVCVGNRVAPVL*
spada_crp1200_chr3_19M_2	CRP1200	chr3	19920959	19921269	-	5.7e-24	0.871	599	78.7	MAKIVKFIYVMIILIFLFLVSTNIDAIRNKCFRPSDCPPSMYCDAGFQIGCVRKICTCLRILAPIDFVPT*
spada_crp1200_chr5_19M_1	CRP1200	chr5	19301661	19301816	+	0.15	0.804	156	-38.2	MYVTMIILLFLFDVAAMGEPFYWPSLCSELQKEGTVNPGNYACEEFKRFCT*
spada_crp1200_chrU_019M_1	CRP1200	chrU	19765268	19765559	-	6.1e-26	0.81	575.5	114.3	MAKIANFVYSMIIFLSLFLVATKAEFTLFILSFFVTRYYPCNTDSDCPQNMCSPDMEPRCWTGYCSSCYIRWGK*
spada_crp1200_chrU_094M_1	CRP1200	chrU	94671955	94672262	-	5e-15	0.802	514	37.1	MAEIVKFVYVMIILFYVFLVSMNIDAFDGHGGPPCTKVSDCPPNLVCKPGYKLGCSANYQCICYMKMSF*
spada_crp1200_chrU_098M_1	CRP1200	chrU	98889839	98890269	-	6e-07	0.878	536	49.7	MAIIKFIYTMFLFILLFVVPTKVDGGFGKCVRDADCVDEVCSPGCNKRCVGFECQCPL*
spada_crp1200_chrU_148M_1	CRP1200	chrU	148948885	148949194	-	1.8e-28	0.812	597	111.9	MAKIVYFVYSMIIFLSLFLVTTKAAERIYRCLDHSHCPTFMCSPGLKPKCMNPKVCKCVPVQSRKYYALT*
spada_crp1200_chrU_164M_1	CRP1200	chrU	164733202	164733504	-	7.1e-22	0.764	604	98.7	MTKVVNFIYSMIIFLFLFPVATKTQFLPNYYEFYHCYNHSDCQGSMCPTGSKPKCVDQVCECILIRM*
spada_crp1200_chrU_167M_1	CRP1200	chrU	167359101	167359416	-	2.6e-34	0.728	612	144.8	MAKIVNFLYSMIIFLSLFLVATKSEPGGHRCSTDSFCPPNMCPPGMTPKCVRFRCKCVPIGWKNLSHVLA*
spada_crp1210_chr1_02M_1	CRP1210	chr1	2285765	2285968	-	0.00051	0.626	257	-12.7	MVKTLKFMNVIIFFLSLFLFAHNIFLVAQNFDGKG*
spada_crp1210_chr4_12M_1	CRP1210	chr4	12150205	12150514	+	4.8e-20	0.929	512	77.7	MAKVLKLVNVMIIFLALVLVAMNVNADVINCTQDSDCQSIGCLSHLKPKCTMLGFFFNAFVGICECDQVM*
spada_crp1210_chr4_16M_1	CRP1210	chr4	16839210	16839526	+	1.4e-13	0.896	569.4	124.3	MVKVFKFTYLMIIFFSLFLVAMNVDAVIECNQHSDCPKDMCQFHLKPNCILMKVRLSNFFPNFYDGICGCD*
spada_crp1210_chr4_20M_1	CRP1210	chr4	20272875	20273192	+	1e-19	0.843	493.5	91.3	MIKDVKFVYVMIIFLSLFLVAMSIDDSHCPHDICPFHLKPKCIFTKVVGQKFFSFSLDGKCGCM*
spada_crp1210_chr5_28M_1	CRP1210	chr5	28420884	28420991	+	0.99	0.625	325	-14.4	MNLVHILYIFVMLLVFGLNVSTTLCCKLDSRCGKE*
spada_crp1210_chr5_28M_2	CRP1210	chr5	28481786	28482136	+	1.4e-21	0.754	572	100.8	MTIIIKFVNVLIIFLSLFHVAKNDDNKLLLSFIEEGFLCFKDSDCPYNMCPSPLKEMCYFIKCVCGVYGPIRERRLYQSHNPMIQ*
spada_crp1210_chr5_28M_3	CRP1210	chr5	28493663	28493929	+	2.6e-25	0.854	559	121.7	MAGIIKFVHVLIIFLSLFHVVKNDDGSFCFKDSDCPDEMCPSPLKEMCYFLQCKCGVDTIA*
spada_crp1210_chr5_28M_4	CRP1210	chr5	28501861	28502149	+	4.2e-19	0.846	516	81.3	MAKIIKFVYVLAIFFSLFLVAKNVNGWTCVEDSDCPANICQPPMQRMCFYGECACVRSKFCT*
spada_crp1210_chr6_21M_1	CRP1210	chr6	21610496	21610758	-	1.2e-07	0.828	345	10.8	MVEILKFVYIILLFISLFLVVINVDGKHDYHMYFQRIPCPEDQNLYCSQIECWCK*
spada_crp1210_chr7_11M_1	CRP1210	chr7	11758776	11759084	-	2.4e-26	0.822	561	113.9	MAEIVKFVYVMIIFLSLFLVSIHINALNECTQDYDCPIEMCPFPFQPKCIMLKNLSIFSNSGICSCT*
spada_crp1210_chr7_14M_1	CRP1210	chr7	14470718	14471048	-	4.5e-10	0.812	461	32	MIKIVKFDYAIIIFISLLVVAMDVDAGPIRICSSDDDCIGYWCPLSIQPRSTKPICRLVESISKRSRTPVGLCTCI*
spada_crp1210_chrT_00M_1	CRP1210	chrT	723925	724035	+	9e-08	0.521	317	13.3	MVEIVKFVYVMIIFISLFFGAMNVDGMSFCILHMFF*
spada_crp1210_chrT_00M_2	CRP1210	chrT	897407	897607	+	8.4e-15	0.687	472	62.9	MVEIVKFVYVIIIFISLFLGANVEGRIKCKEDSGCQNELCEFPLIPVCLKPYFLFLSTKDGFCHCN*
spada_crp1210_chrT_01M_1	CRP1210	chrT	1709960	1710163	+	2.5e-21	0.867	530	98.7	MVEVTKLVNVMLIFLTLFVVALSNDTEYTDCLQHSDCQAYACELPFKPDCLMVEYAPQFFRLACGCV*
spada_crp1210_chrT_02M_1	CRP1210	chrT	2722990	2723193	+	1.5e-16	0.787	495	58.4	MTQIVKFVYIIIIFLSLFHAARNDDYHLKCTTDYDCREGFCPEGLAPKCFVSFALARFLSEGRCLCI*
spada_crp1210_chrU_012M_1	CRP1210	chrU	12082520	12082808	+	2.9e-19	0.846	516	81.3	MAKIIKFVYVLAIFFSLFLVAKNVNGWTCVEDSDCPANICQPPMQRMCFYGECACVRSKFCT*
spada_crp1210_chrU_014M_1	CRP1210	chrU	14134134	14134464	-	4e-24	0.881	529	87.6	MVAVTKLINVMLIFLTLFLGALSIFPEHNECRTSFDCRKYFCQLPLRPTCNYVEIFRHYYDTTCGCA*
spada_crp1210_chrU_016M_1	CRP1210	chrU	16386537	16386817	-	5.1e-14	0.816	573	79.8	MVEIVKFIYGLIIILFIYLIGMNVDAVTYCTQNYDCPDDMCPFPDISWCNKHNICACA*
spada_crp1210_chrU_059M_1	CRP1210	chrU	59520661	59520891	+	2.9e-16	0.846	547	87.8	MVEVTKLVNVMLIFLTLFVVALSDDSKPFSSLFKSPLVYCLQHSDCQAYECELPFKPDCLMVEYSPQFVALRCGCV*
spada_crp1210_chrU_059M_2	CRP1210	chrU	59889018	59889327	+	1.2e-06	0.929	512	77.7	MAKVLKLVNVMIIFLALVLVAMNVNADVINCTQDSDCQSIGCLSHLKPKCTMLGFFFNAFVGICECDQVM*
spada_crp1210_chrU_094M_1	CRP1210	chrU	94659547	94659930	-	4.4e-08	0.823	489.696	-12.2	MVQTVKFVCVIIIFISLFLAAMIVEGRVKYKEDYGGQNKWNEFPLKPHIRTYRIKCKDDSGCEGNNLCEGRWIPKCLKPYFLFLTTKEGFCACV*
spada_crp1210_chrU_096M_1	CRP1210	chrU	96104258	96104460	+	0.1	0.626	257	-12.7	MVKTLKFMNVIIFFLSLFLFAHNIFLVAQNFDGKG*
spada_crp1210_chrU_103M_1	CRP1210	chrU	103339609	103339692	+	6.7e-06	0.507	243	4.3	MVQIVKYFYVILIFLSLFVVAMNGDCK*
spada_crp1210_chrU_108M_1	CRP1210	chrU	108404410	108404707	-	1e-22	0.85	526	84.9	MVEVTKLVNIMLIFLTLFVVALSIDKEYTVCSLHSDCKAYVCQLPLKPECILLEYVPHFYRLTCSCV*
spada_crp1210_chrU_118M_1	CRP1210	chrU	118346894	118347205	-	1.1e-23	0.88	523	101.7	MQRLENTTEVVMLIYVMIIFLCLLLVTMNVNAVIKCFQDSDCPKYMCMFPLKPKCVYILVFPPPWTAQCICD*
spada_crp1210_chrU_148M_1	CRP1210	chrU	148079298	148079789	+	0.17	0.518	246	-136	MLPSITIYSPQSQVMLFFFSLYLVAIGQGGHKPCVQAFGADQFDEKHPKEHRARSSFFNWWYFTMVAGASATLLILSYIQDNYSWVLGFGIPCVVMIIALIVFLLGTMTYRFNIKDNDNCPFLRIGRVFVAAVRNWRNTLSTTDIEEEHDGLRRRHQSSEQFK*
spada_crp1220_chr2_18M_1	CRP1220	chr2	18235800	18236119	+	1.1e-13	0.748	492	51.6	MSKNILFNCAIILFLSLFLVTYFERFGPCSSDSDCPSFLCDHDGVMKCFSNGCSCVDPSD*
spada_crp1220_chr4_05M_1	CRP1220	chr4	5742950	5743230	+	2.6e-15	0.797	544	72.7	MARILMFIYAMVLFVFLVVIKVGASRNCELDSDCPNYLCYPPKVGKCYFHNCYCN*
spada_crp1220_chr5_28M_1	CRP1220	chr5	28770160	28770345	+	1.8e-08	0.665	482	44.7	MATILKFVYVIMLFIYSLFVIESFGHRFLIYNNCKNDTECPNDCGPHEQAKCILYACYCVE*
spada_crp1220_chr7_18M_1	CRP1220	chr7	18607916	18608110	+	4.6e-21	0.805	544	91.7	MATILKFVYLIILLIYPLLVVTEESHYMKFSICKDDTDCPTLFCVLPNVPKCIGSKCHCKLMVN*
spada_crp1220_chr7_18M_2	CRP1220	chr7	18645870	18646043	+	1e-20	0.831	531	94.3	MTTSLKFVYVAILFLSLLLVVMGGIRRFECRQDSDCPSYFCEKLTVPKCFWSKCYCK*
spada_crp1220_chrU_114M_1	CRP1220	chrU	114414104	114414425	-	3.6e-15	0.686	528	69.7	MARILKNVYTIIHFLIINFLLLFHVLNVRRQTEPPGPLIPCEFDYDCPLIDCIRTSDSRCINGNCHCRE*
spada_crp1220_chrU_123M_1	CRP1220	chrU	123761542	123761812	+	2.3e-22	0.868	538	118.3	MTLLLKFLYALIIFISLLFVVTNGAQFLCSDDSDCPRDLCVRNSLTLRCVNYICQCR*
spada_crp1230_chr2_17M_1	CRP1230	chr2	17071552	17072032	+	2.3e-23	0.811	545	74.2	MAKLMKFVYFMILFLSLYLVATTHDCHNDLDCGDKIKCVPPRIALCINYKCYCILENDAVIPWST*
spada_crp1230_chr2_19M_1	CRP1230	chr2	19931579	19931990	-	8.3e-18	0.936	535	3.5	MKYVYAMILFISLFLIAMNVHALYVCRSVSDCPENFCVPPLTIQCINYTCICDDPPYGEPEYDNNDDFVTLNREKAKIKNEEMMMRERDMMIEIETYSVADDLDPHL*
spada_crp1230_chr4_08M_1	CRP1230	chr4	8707742	8708567	-	0.92	0.475	340	-48.2	MAKLETSSNLVFFICFVVSSIYHCNKKTHIVTKIKCKHTQMKNILRPQTTMILGCGLKCFIAIQTLSVTG*
spada_crp1230_chr5_16M_1	CRP1230	chr5	16090001	16090596	+	0.00068	0.714	453	-5	MTKLQKLVYATILLHSLFLIVIDTTNGLKCGPLEILRCTLKGCYCEGLGEVLDCIPPDIMKCTSNGCNCYSEGWSRL*
spada_crp1230_chr5_22M_1	CRP1230	chr5	22612583	22614234	-	9.7e-18	0.875	526	15.3	MKFIYIMILFLSLFLVQFLTCKGLTVPCENPTTCPEDFCTPPMITRCINFICLCDGPEYAEPEYDGPEPEYDHKEVFIRV*
spada_crp1230_chr5_22M_2	CRP1230	chr5	22797744	22798099	-	2e-22	0.87	549	58.5	MAKLLTFVYVMIYFLSLFLVTKGAHVECHNDSACEKTVKCMLPRIPRCIKYQCLCGYSDDPGNRWSTRPKRIQKGSTERKGFLY*
spada_crp1230_chr5_22M_3	CRP1230	chr5	22817669	22818019	+	4.8e-22	0.84	565	62.5	MAKLVTFVYVMIYFLSLFLVTKGAYYECSNDSACQATTKCVLPRVPRCIKYKCLCGNSNGSGNRWSTRPNRIQKGSTESNYF*
spada_crp1230_chr5_23M_1	CRP1230	chr5	23082379	23082808	+	8.2e-21	0.79	564	57.9	MAKLMMFFYVMIYFFVLVACQKRRRSTECRNDSDCEKMVKCVLPRIARCIKYRCQCRNFLESFE*
spada_crp1230_chr5_24M_1	CRP1230	chr5	24667501	24667826	-	9.7e-14	0.933	530	15.9	MKKYTYVMTLILFLFLIAMNVNALYVCRKVAECPENFCVPPLITKCVNYTCICDDPAYGEPIYDFVSVRTEKQKIKIKR*
spada_crp1230_chr5_25M_1	CRP1230	chr5	25793966	25794473	+	1.1e-19	0.859	568	46.1	MPSFLKFVYAIILFVSLFLAATNVNATYDAYDECQTEFDCPKNIDCVYPKSMKCIDKKCICVGARMIIPRVL*
spada_crp1230_chr5_26M_1	CRP1230	chr5	26897769	26898039	-	2.8e-16	0.698	577	32.5	MTEILKLFYAMILFASLFLVAMEIGESFGCTEHRHCEIAMCKFPFIVRCSMNECNCERVHYLI*
spada_crp1230_chr5_28M_1	CRP1230	chr5	28463585	28463872	+	5.4e-12	0.91	517	24.5	MFEILKFVYVMIFFISLFCFLNGVIAGDYYSCHYDKQCDEDCPFPFKGYCVEQHCLCKRWLQ*
spada_crp1230_chr6_08M_1	CRP1230	chr6	8907802	8908099	-	9.9e-29	0.629	614	117.7	MANVTKFVYIAIYFLSLFFIAKNDATATFCHDDSHCVTKIKCVLPRTPQCRNEACGCYHSNKFR*
spada_crp1230_chr6_22M_1	CRP1230	chr6	22558066	22558363	+	9.9e-29	0.629	614	117.7	MANVTKFVYIAIYFLSLFFIAKNDATATFCHDDSHCVTKIKCVLPRTPQCRNEACGCYHSNKFR*
spada_crp1230_chr6_22M_2	CRP1230	chr6	22562346	22562621	+	3.4e-26	0.682	569	95	MAKVTKFVYITIHFLSLFFIAMNIVAIPECHADSHRVAKIDYVLSLKPQCRNYTCVC*
spada_crp1230_chr6_22M_3	CRP1230	chr6	22574818	22575114	+	6.9e-30	0.791	614	119.6	MAKVTKFGYIIIHFLSLFFLAMNVAGGRECHANSHCVGKITCVLPQKPECWNYACVCYDSNKYR*
spada_crp1230_chr6_22M_4	CRP1230	chr6	22582033	22582330	+	9.9e-29	0.629	614	117.7	MANVTKFVYIAIYFLSLFFIAKNDATATFCHDDSHCVTKIKCVLPRTPQCRNEACGCYHSNKFR*
spada_crp1230_chr6_22M_5	CRP1230	chr6	22625247	22625550	+	2.2e-29	0.81	585	116.3	MANITKFVYIAILFLSLFFIGMNDAAILECREDSHCVTKIKCVLPRKPECRNNACTCYKGGFSFHH*
spada_crp1230_chr6_22M_6	CRP1230	chr6	22629794	22630092	+	2.1e-27	0.905	614	113.8	MAKVSNFVCIMILFLALFFITMNDAARFECREDSHCVTRIKCVLPRKPECRNYACGCYDSNKYR*
spada_crp1230_chr7_01M_1	CRP1230	chr7	1928579	1928869	-	9.3e-09	0.797	433	42	MAQIYMFVYVLIIFLSLFLVIINCMCIYPLRAKCINFNCECDYVKK*
spada_crp1230_chr7_05M_1	CRP1230	chr7	5620834	5621175	+	2.2e-18	0.725	549	23	MTKILMLFYAMIVFHSIFLVASYTDECSTDADCEYILCLFPIIKRCIHNHCKCVPMGSIEPMSTIPNGVHKFHIINN*
spada_crp1230_chr7_09M_1	CRP1230	chr7	9086020	9086323	-	5.4e-17	0.825	518	42.4	MAEIGKYIYVIIIFISLFFITMSVEGWRCKKTDDCIKIEFCKFPKIARCTKPKFLFLEFGTGFCTCDD*
spada_crp1230_chrT_01M_1	CRP1230	chrT	1099527	1099760	-	5.5e-19	0.527	449	27.8	MIYFLSLFLVTKGAHVECHNDSACEKTVKCMLPRIPRCIKYQCLCGYSDDPGNRWSTRPKRIQKGSTEGRLLSLGKY*
spada_crp1230_chrT_01M_2	CRP1230	chrT	1818336	1818593	+	1.6e-22	0.854	607	59.5	MAKLMKLFYVMIHFISLLLITRNVRAYDDCYNHAECTNKIKCVPPRIAQCVRFKCDCIRLNNGPKTPWSARPKRVHISPTRKNDF*
spada_crp1230_chrU_014M_1	CRP1230	chrU	14848336	14848631	+	3.2e-29	0.584	612	122	MVKVIKFVYITIYFLSLFFIAMNDAAIHECRAHSHCVARINCVLPRKPQCRNYACGCYDSNKYR*
spada_crp1230_chrU_105M_1	CRP1230	chrU	105303326	105303612	-	4e-17	0.839	573	53	MAKTTKLIYVMILFLSLFLVAKNVTAQIRCNDAFECRRSAICNFPNKWKCNDHKCECV*
spada_crp1230_chrU_124M_1	CRP1230	chrU	124466822	124467130	-	4.8e-16	0.825	509	39.7	MAEIGKYIYVIIIFISLFFITTSVEGWRCKTKYDCIKIRFCKFPTIARCTKPDFLFLEYDRGFCTCDD*
spada_crp1230_chrU_168M_1	CRP1230	chrU	168145965	168146262	-	2.9e-25	0.833	608	107.2	MAKVTNLFYITILFLSLFFIAMNDAARYECREDSHCVTKVKCGLPRTPKCRNYICFCHNPNKYI*
spada_crp1240_chr3_13M_1	CRP1240	chr3	13254142	13254440	-	1.2e-24	0.842	537	108.9	MTTIFKFAYIMIICVFLLNIAAQEIENGIHPCKKNEDCNHMCVMPGLPWCHENNLCFCYENAYGNTR*
spada_crp1240_chr4_07M_1	CRP1240	chr4	7000162	7000460	+	8.8e-25	0.842	537	108.9	MTTIFKFAYIMIICVFLLNIAAQEIENGIHPCKKNEDCNHMCVMPGLPWCHENNLCFCYENAYGNTR*
spada_crp1240_chr4_07M_2	CRP1240	chr4	7085290	7085588	-	3.6e-09	0.842	537	108.9	MTTIFKFAYIMIICVFLLNIAAQEIENGIHPCKKNEDCNHMCVMPGLPWCHENNLCFCYENAYGNTR*
spada_crp1240_chr6_00M_01	CRP1240	chr6	721171	721451	-	1.6e-20	0.793	542	113.6	MTTILKFAYIMITCLFLLHIAAQEVLQYELFDCNEDRDCDNVICVAGGIPKCITPFCFCF*
spada_crp1240_chr6_00M_02	CRP1240	chr6	726756	727041	-	8.7e-22	0.795	542	103.8	MTTFLKVAYIMIICVFVLHLAAQVDSQKRLHGCKEDRDCDNICSVHAVTKCIGNMCRCLANVK*
spada_crp1240_chr6_00M_03	CRP1240	chr6	736951	737257	-	1.3e-22	0.901	499	78.6	MTTILKFAYIMIICLFLFLLHVAAQKDLKVFTCQRDEDCKVACATYGGDPWCFRNVCFCKHYNEGGTLHAELH*
spada_crp1240_chr6_00M_04	CRP1240	chr6	745273	749132	-	2.4e-10	0.651	493	95.4	MTTILKFANYIMILCLFFPASYYELYDCTEDGDCDNICVSPGVLKCSTPFCFCF*
spada_crp1240_chr6_00M_05	CRP1240	chr6	776988	777274	-	6.8e-14	0.735	498	63.2	MRINRTPAIFKFVYTIIIYLFLLRVVAKDLPFNICEKDEDCLEFCAHDKVAKCMLNICFCF*
spada_crp1240_chr6_00M_06	CRP1240	chr6	781167	781451	-	4e-24	0.803	534	131.9	MTTILKFPYIMVICLLLLHVAAYEDFEKEIFDCKKDGDCDHMCVTPGIPKCTGYVCFCFENL*
spada_crp1240_chr6_00M_07	CRP1240	chr6	792441	792686	+	6.3e-11	0.715	456	67	MDAILKFVYTLILYLFLLYVVPFHRCEKDEDCAHAQMAQCVLTNCICY*
spada_crp1240_chr6_00M_08	CRP1240	chr6	798445	798704	+	1e-13	0.741	464	48.3	MTAILKFVYTIIIYLFLLHVVAKDLPFNICEKDEDRLEFCAHDEVAKCLLNI*
spada_crp1240_chr6_00M_09	CRP1240	chr6	804795	805075	-	8.6e-08	0.793	542	113.6	MTTILKFAYIMITCLFLLHIAAQEVLQYELFDCNEDRDCDNVICVAGGIPKCITPFCFCF*
spada_crp1240_chr6_00M_10	CRP1240	chr6	810239	810394	-	1.4e-11	0.906	231	1.8	MTTILKFAYVMIICLFLLQVAAQEVLGTFFYPLKFYSLFYTQSFIFFFFVK*
spada_crp1240_chr6_00M_11	CRP1240	chr6	814345	814630	-	8.7e-22	0.795	542	103.8	MTTFLKVAYIMIICVFVLHLAAQVDSQKRLHGCKEDRDCDNICSVHAVTKCIGNMCRCLANVK*
spada_crp1240_chr6_00M_12	CRP1240	chr6	824541	824847	-	1.3e-22	0.901	499	78.6	MTTILKFAYIMIICLFLFLLHVAAQKDLKVFTCQRDEDCKVACATYGGDPWCFRNVCFCKHYNEGGTLHAELH*
spada_crp1240_chr6_00M_13	CRP1240	chr6	902424	902710	+	1.3e-12	0.764	529	87.8	MDAVLKFVYTMILYLFLLHVIAEDFPFHKCEKDEDCLEICADDQMAMCILNVCFCY*
spada_crp1240_chr6_04M_1	CRP1240	chr6	4655140	4655304	-	2.1e-28	0.935	515	133	MAVILKFVYIMIIFLFLLYVVNGTRCNRDEDCPFICTGPQIPKCVSHICFCLSS*
spada_crp1240_chr7_18M_1	CRP1240	chr7	18807281	18807582	+	2.1e-17	0.801	531.095	94	MASILKFVYIMIIYLSVLLVVIEGYPFQECKVDADCPTVCTLPGCPDICSFPDVPTCIDNNCFCT*
spada_crp1240_chr7_18M_2	CRP1240	chr7	18812825	18813119	+	1.3e-13	0.852	518.095	62.8	MAILLKFVYIMIIYLFVVLVVVEGYSVYGCNDDTDCPPSCTTRGCPDSCAYPHVLRCIGKNCVCT*
spada_crp1240_chr7_18M_3	CRP1240	chr7	18820741	18821024	+	1.1e-19	0.874	506.905	102.6	MAAILKFVYIMIIYLFVLLVAVKAFEECKEDADCHPVCSVPGCSNICTLPDVPTCIDNNCFCI*
spada_crp1240_chrT_04M_1	CRP1240	chrT	4478268	4478348	+	0.14	0.481	232	-8.2	MAAILKISYVLLILVSLIIVATSHSK*
spada_crp1240_chrU_016M_1	CRP1240	chrU	16486301	16486604	+	1.3e-20	0.842	531	109.8	MTAILKVAYIIMIICLFLLHDAASDDYLKYIYRCQNDGDCDQICATHGISKCVATMCFCNLNL*
spada_crp1240_chrU_059M_1	CRP1240	chrU	59677158	59677438	-	1.6e-20	0.793	542	113.6	MTTILKFAYIMITCLFLLHIAAQEVLQYELFDCNEDRDCDNVICVAGGIPKCITPFCFCF*
spada_crp1240_chrU_082M_1	CRP1240	chrU	82185099	82185405	+	1.3e-22	0.901	499	78.6	MTTILKFAYIMIICLFLFLLHVAAQKDLKVFTCQRDEDCKVACATYGGDPWCFRNVCFCKHYNEGGTLHAELH*
spada_crp1240_chrU_090M_1	CRP1240	chrU	90935909	90936177	+	6.9e-17	0.805	499	74.2	MAAIMFVYITMLYLFLLHIVAEVIHECNRDRDCHISCVPPELPKCIAHMCFCFNS*
spada_crp1240_chrU_108M_1	CRP1240	chrU	108650435	108650873	+	1.1e-11	0.914	545	139.9	MTTILKFAYVMIICLFLLQVAAQEVLEKEIFRCQTDGECDHMCVTPGIPKCVANMCFCFDNL*
spada_crp1250_chr0_09M_1	CRP1250	chr0	9238835	9239106	+	8.2e-15	0.698	534	54.5	MAGIPCYFYGSIIFLSLFLLAAFFEKGYMIPCATSDDCLKNMCRPPLTPRCIEHNCKCK*
spada_crp1250_chr0_21M_1	CRP1250	chr0	21565057	21565958	-	9.8e-11	0.708	534	51.3	MDQIPYLFYAFIIFLYVFFFSTESGYIPCVDQDDCPEQARIQYMCELPKRLWCYLHACECINSIFHVSV*
spada_crp1250_chr1_13M_1	CRP1250	chr1	13131323	13131789	-	1.5e-21	0.88	536	75.2	MAEFLHMTYVMIIFIFLFLSLIDAEVHRCIEYTDCPEDMCHLPLVVVCHDHICKCLRLP*
spada_crp1250_chr2_08M_1	CRP1250	chr2	8026726	8026960	+	0.34	0.489	289	-14.7	MLQTINIIYISLFCTFFSIMSSIKNCNTKYDCTEAVQ*
spada_crp1250_chr2_21M_1	CRP1250	chr2	21460147	21460733	-	1.1e-22	0.797	535	83.2	MGGIIKIVYAFVIFISLILIVTSNVHSLLPCGTDDDCANDPCIHPEYPHCHMEQCHCV*
spada_crp1250_chr4_34M_1	CRP1250	chr4	34705778	34706045	-	5.7e-22	0.871	540	78.2	MAGNLKIVYALMILVSLILVVTSHSFLPCVTKDDCAYDECISPRKPTCYLETCHCL*
spada_crp1250_chr5_24M_1	CRP1250	chr5	24801994	24802272	+	3e-22	0.817	537	85.9	MGEIIKFVYSRIIFLSLFLLATDTQALIECYTYFDCPKDMCIFPSIVVCVRNQCDCVEMF*
spada_crp1250_chr5_28M_1	CRP1250	chr5	28061219	28061516	-	3.6e-20	0.862	547	67.1	MVNILKFIYVIIFFILMFFVLIDVDGHVLVECIENNDCEKGMCKFPFIVRCLMDQCKCVRIHNLI*
spada_crp1250_chr7_02M_1	CRP1250	chr7	2243720	2244534	-	0.26	0.791	0	-73.4	MGFFFFFIYLFFTPFYCCYGCCWLCCFVAKVALPIPPIPTLLLVLWSTHE*
spada_crp1250_chr7_13M_1	CRP1250	chr7	13091450	13091726	-	8.8e-15	0.857	531	47	MAQLLKFVYAIIFLFSLCLAATKEKFHSCVNANDCPYDFCSPPKYAKCVYNSCYCEDQGRL*
spada_crp1250_chr7_33M_1	CRP1250	chr7	33188133	33188432	+	0.67	0.762	177	-83.3	MLDLGFRVYGLCFFSLFVLTQAVVKCIIKQQECKGEEQHFLGHLGVVLYEYLGEEYPEVLGIKMTPPIKE*
spada_crp1250_chr8_21M_1	CRP1250	chr8	21575675	21575797	-	0.49	0.636	276	-33.4	MVCVFFFFVLTQAVVKCIIKQQECKGEEQYFFGSSWCCLV*
spada_crp1250_chrT_01M_1	CRP1250	chrT	1656504	1656692	+	1.1e-12	0.879	534	43	MAAILKISYVLLILVSLIIVATSHSFLPCQTKDDRVFDDCKFPKNPVCYLEACHCWFAPLRN*
spada_crp1250_chrU_063M_1	CRP1250	chrU	63522083	63522353	-	0.00012	0.571	531	58	MAEIQKIVYAFIIMISVILGQHSLIPCKTNMDCAKDVCLNYKFPTCVGKKCYCLSA*
spada_crp1250_chrU_131M_1	CRP1250	chrU	131925693	131925854	-	7.9e-15	0.604	497	44.6	MLYKIFHHILIKFILFLLDIPNIIPCKTRVDCPVDMCELSQIVWCIDGSCKCL*
spada_crp1260_chr1_12M_1	CRP1260	chr1	12054068	12054361	+	5.3e-34	0.684	621	212.3	MTHIFKFVYALIIFLSIYVAVNDCIRIHCKDDFDCIENRLQVGCRLQREKPRCVNLVCRCLRR*
spada_crp1260_chr1_12M_2	CRP1260	chr1	12182816	12183109	-	5.3e-34	0.684	621	212.3	MTHIFKFVYALIIFLSIYVAVNDCIRIHCKDDFDCIENRLQVGCRLQREKPRCVNLVCRCLRR*
spada_crp1260_chr1_12M_3	CRP1260	chr1	12305620	12305916	-	3.2e-34	0.762	616	225	MNHISKFVYALIIFLSIYLVVLDGLPISCKDHFECRRKINILRCIYRQEKPMCINSICTCVKLL*
spada_crp1260_chr1_12M_4	CRP1260	chr1	12325583	12325874	-	9.5e-35	0.737	623	224.8	MNHISKFVYALIIFLSVYLVVLDGRPVSCKDHYDCRRKVKIVGCIFPQEKPMCINSMCTCIREIVP*
spada_crp1260_chr1_12M_5	CRP1260	chr1	12347491	12347791	-	4.5e-35	0.779	616	215.8	MTHISKFVFALIIFLSIYVGVNDCKRIPCKDNNDCNNNWQLLACRFEREVPRCINSICKCMPM*
spada_crp1260_chr1_12M_6	CRP1260	chr1	12360259	12360549	-	4.2e-34	0.631	607	218.8	MTYISKVVYALIIFLSIYVGVNDCMLVTCEDHFDCRQNVQQVGCSFREIPQCINSICKCMKG*
spada_crp1260_chr3_07M_1	CRP1260	chr3	7155853	7156149	+	5.4e-31	0.811	616	199.2	MTHISMFVYSLIIFLSIYLVVTDGIILCKDHFDCYENIRKLRCDFDTEKPFCISLNVCQCIKQ*
spada_crp1270_chr2_18M_1	CRP1270	chr2	18086155	18086471	+	1.9e-27	0.834	503	139.8	MGQIEKFVYSLIIILSLALVVTCNGIPICQTYMDCPSDMCTRPKHAYCVSYKCYCV*
spada_crp1270_chr2_18M_2	CRP1270	chr2	18393259	18393387	-	0.72	0.756	333	-1.5	MSHLVLKLALLLLVASANDERSFSTRNVMDSQMCNHMEDIYC*
spada_crp1270_chr2_22M_1	CRP1270	chr2	22852637	22852932	-	0.00051	0.852	494	32.8	MYEILKYVYVMLIMIFIFLVACNAEAGEREEITPCNTDFNCPSSLCTFPLKLLKPICTNHQCICQHI*
spada_crp1270_chr2_22M_2	CRP1270	chr2	22888366	22888661	-	2.6e-06	0.852	494	32.8	MYEILKYVYVMLIMIFIFLVACNAEAGEREEITPCNTDFNCPSSLCTFPLKLLKPICTNHQCICQHI*
spada_crp1270_chr2_34M_1	CRP1270	chr2	34143414	34143715	+	3.1e-22	0.836	603	126.5	MGQIQKFISSLIIIISLVLVVTCNCIPMIHPLLYKKRVVPNCQTIVDCPDNMCTHPKEVYCIGYRCYCLK*
spada_crp1270_chr5_25M_1	CRP1270	chr5	25747564	25747929	+	1.9e-26	0.793	527	108	MDEILKFVYALIIFVSLFLAANNVDANITNCQSTFDCPRDMCSHIRDVICIFKKCKCAGGRYMPQVP*
spada_crp1270_chr5_28M_1	CRP1270	chr5	28266936	28267303	+	6.9e-28	0.75	527	112.8	MDEILKFVYTLIIFFSLFFAANNVDANIMNCQSTFDCPRDMCSHIRDVICIFKKCKCAGGRYMPQVP*
spada_crp1270_chrU_125M_1	CRP1270	chrU	125690695	125690969	-	3.8e-07	0.839	510	110	MKFVYVMILFLSLFIVSTNGYEKISCQNDFDCPESMCEFGMIRRCISYKCQCHEAY*
spada_crp1270_chrU_167M_1	CRP1270	chrU	167738222	167738539	+	6.9e-07	0.819	509	56.2	MGETLKFVYTMSIFLSLFLVVTSIEFYLKKSCSSDFDCPRTMCIKLSLARCFNDFCHCY*
spada_crp1280_chr2_17M_1	CRP1280	chr2	17782198	17782491	-	1.6e-20	0.892	503	43	MDAILKFIYAMFLFLFLFVTTRNVEALFECNRDFVCGNDDECVYPYAVQCIHRYCKCLKSRN*
spada_crp1280_chr3_10M_1	CRP1280	chr3	10783085	10783458	-	0.00093	0.697	413	-33.1	MDTTKICALITIYLLAFTIFASDMSVKSEGKGFCNKDADCDPCPSPGQHRKCDIHRCLCIGGPYTISTLRSPIAN*
spada_crp1280_chr7_18M_1	CRP1280	chr7	18758030	18758323	-	1.8e-20	0.743	504	35.4	MIEIIKFVYIMIFFISIFFVVSESLFIPECNRTEDCPNVCLYPKVSLCIWWYCTCVTVK*
spada_crp1280_chr7_18M_2	CRP1280	chr7	18840431	18840724	+	1.8e-20	0.743	504	35.4	MIEIIKFVYIMIFFISIFFVVSESLFIPECNRTEDCPNVCLYPKVSLCIWWYCTCVTVK*
spada_crp1280_chr8_04M_1	CRP1280	chr8	4947872	4948501	+	0.41	0.847	229	-199.6	MKIIHIVFLFSFLSFTTSQASVNDFCVADLKAPDTPSGYHCKPLANITSDDFVFHGFKAGNTNNSFNAALTSAFVTDFPGLNGLGISAARLDIAENGSIPMHTHPGATELLIIVQGEITAGFLTPTAVYSKTLKPGDLMVFPQGMLHFQINTGKGKATAFLTFSSANPGAQLLDLLLFSNNLPSQLVAQTTFLDLAQVQKLKARFGGRG*
spada_crp1280_chr8_04M_2	CRP1280	chr8	4959833	4960462	+	0.33	0.904	230	-204	MKIIHIVFLFFFLSFTTSQASVNDFCVADLKAPDTPSGYQCKPLANITSDDFVFHGFVAGNTNNSFNAALTSAFVTEFPGLNGLGISAARLDIAENGSIPMHTHPGATELLIIVQGEITAGFLTPTSVYSKTLKPGDLMVFPQGMLHFQINTGKGKATAFLTFSSANPGAQLLDLLLFSNNLPSELVAQTTFLDLAQVQKLKARFGGRG*
spada_crp1280_chrU_083M_1	CRP1280	chrU	83880695	83880988	-	1.6e-20	0.892	503	43	MDAILKFIYAMFLFLFLFVTTRNVEALFECNRDFVCGNDDECVYPYAVQCIHRYCKCLKSRN*
spada_crp1280_chrU_170M_1	CRP1280	chrU	170684639	170684896	+	1.1e-20	0.902	508	71.6	MKFVHAMILFLFLFAINVTAFRDPCNFDFDCRNSNCTAPYVATCMYEHCYC*
spada_crp1290_chr6_11M_1	CRP1290	chr6	11517639	11517958	-	5e-32	0.78	652	163.6	MDKIAKFLYVMLILISPFIVAMSNGTICDGDHDCSRNVCSHPQQVWCIFITRVVPRLRRMGLCSCSSKLAP*
spada_crp1290_chr7_09M_1	CRP1290	chr7	9560108	9560433	+	9.8e-38	0.729	733	264.6	MAKIVKFVYFVIIFASPFVVANHEISGWITELPFGMCTSILDCPMDSCTHPQQPWCELHGVPILYHGSEIGLCICI*
spada_crp1290_chr7_09M_2	CRP1290	chr7	9619146	9619473	+	1.2e-28	0.747	732	254.4	MGKIVKFVYFMIIFISPFVVANHAISGLLPKLPFGCCTSNLDCPRHMCTHPQQPWCIFYGNRIMYRGSRLGICKCS*
spada_crp1290_chr7_12M_1	CRP1290	chr7	12191068	12191395	-	2.2e-34	0.687	729	210.4	MTKIIKFVYFMTIFISPFVVASLHEISGYVLGLPAGYCTSNHHCPVYNCTHPKQPWCKLVRLQLLFHGSLIGLCDCI*
spada_crp1290_chr7_38M_1	CRP1290	chr7	38544155	38544613	+	0.83	0.855	527	-90.6	MLISLCSKIIIKFTLFIFLLVIYGVISTPPEDPIKCSSNNTNCTITNSNGAFPDQSICKASEVVYPTSEVELISIVALASENNRKMKVATRFSHSIPKLTCPDDDTQNGLLVSTKFLNNVLKIDVDAMTISVESGVTLRQIISEAAICSDRQ*
spada_crp1290_chrU_108M_1	CRP1290	chrU	108282741	108283062	+	1e-08	0.587	653	141.8	MAKIVKFFYFMIIFISPFVVKTKEDISIWHQKLPGGLCSSNNECPTYGCPQQAVCNFFYPAVLHQGSRIGFCGCF*
spada_crp1300_chr0_09M_1	CRP1300	chr0	9280416	9280517	+	0.75	0.64	283	-35.9	MKKTKIIRFYFLAFILFSMFLFFMNDYDCILCF*
spada_crp1300_chr1_13M_1	CRP1300	chr1	13809774	13810100	-	2.3e-17	0.866	508	-4.2	MTEIVKFIYLMIIFLSLFIVAMNVDGFTFSILCQVNSDCLGEICLPPKTHWCNKILLEIYISCHLVTMLEPNNLYLLPFLISWTRNNLYIILGLSLFSRTNSLVLSWR*
spada_crp1300_chr2_12M_1	CRP1300	chr2	12627890	12628187	-	6.1e-08	0.83	523	47.5	MSEIFKSFYIMIIFISLIFFFSYALYCNDEIECNPENCPLPLTVICTGDNMCMCLEPFQFFEQP*
spada_crp1300_chr2_12M_2	CRP1300	chr2	12632686	12632982	-	5.1e-09	0.694	579	46.9	MSYILKSLYDMIFFYFIIIFVVENVSATYGFYCDDDVPCNPHLCLPPLQVICGGDFLCFCIYQ*
spada_crp1300_chr2_12M_3	CRP1300	chr2	12707231	12707741	-	1.7e-17	0.456	481	15.6	MSILKVFLYYDHLYFSIFFFVGNVSATYALYCNDEIECNPENCPLPLTVICTGDNMCMCLEPFQFFEQP*
spada_crp1300_chr2_12M_4	CRP1300	chr2	12712024	12712318	-	9.1e-22	0.803	587	55.6	MSYILKSLYDMIFFISLLFFVVENVSATYGFYCDDDVPCNPHLCLPPLQVICGGDFLCFCIYQ*
spada_crp1300_chr3_01M_1	CRP1300	chr3	1547019	1547306	+	1.1e-14	0.919	584	38.4	MTKIIKFVHVMILFILLFFVVTNVNGKWPSCKEAIDCGINFCIRPFKAKCMMFTCFCVQNP*
spada_crp1300_chr4_04M_1	CRP1300	chr4	4561835	4561909	-	0.062	0.473	213	-25.1	MTQISNCFYTLFILLSLFIVAARG*
spada_crp1300_chr4_30M_1	CRP1300	chr4	30805471	30805746	-	1.2e-09	0.583	407	29.5	MIKFLKFFYATIILISIFFVDNVCYSLCLPPFVGICTDYQCICLIR*
spada_crp1300_chr4_30M_2	CRP1300	chr4	30806381	30806688	-	1.2e-08	0.814	529	4.6	MSKFLKFIYVIIILSFLFYVERGVSSASPFYCVDDDYFCFGLCLPPMIDHCTLRGQCICITISTEVES*
spada_crp1300_chr4_30M_3	CRP1300	chr4	30862881	30863015	-	0.0027	0.548	387	-4.4	MLILITSLLYITASPKYCMHGDDCNILCPNPLMGICTDYQCICI*
spada_crp1300_chr6_10M_1	CRP1300	chr6	10449604	10449889	+	8e-05	0.696	578	12.9	MKEILKFFYSMILFVSLFIYCCNQCLCNISVFLFLIAGKCISHMHCIYLSCGFPQLTYCLQNECYCLNM*
spada_crp1300_chr8_17M_1	CRP1300	chr8	17893076	17893360	+	3.6e-22	0.796	561	52.8	MTKAIKFVYIMILFLPPILVGAGEIPYHQCKFDMECMLMKCVPGKVNVCSLGRCYCVNS*
spada_crp1300_chr8_19M_1	CRP1300	chr8	19389738	19390005	+	0.0065	0.898	537	34	MIKFLKFVYGMIILISLFFAVRDVSAAPPVYCIEDEDCYDLCTSPLVEICTNYQCICLKRF*
spada_crp1300_chr8_19M_2	CRP1300	chr8	19444035	19444169	+	0.0027	0.548	387	-4.4	MLILITSLLYITASPKYCMHGDDCNILCPNPLMGICTDYQCICI*
spada_crp1300_chr8_19M_3	CRP1300	chr8	19448760	19449035	-	0.0023	0.583	407	29.5	MIKFLKFFYATIILISIFFVDNVCYSLCLPPFVGICTDYQCICLIR*
spada_crp1300_chr8_19M_4	CRP1300	chr8	19449670	19449977	-	1.2e-08	0.814	529	4.6	MSKFLKFIYVIIILSFLFYVERGVSSASPFYCVDDDYFCFGLCLPPMIDHCTLRGQCICITISTEVES*
spada_crp1300_chrT_00M_1	CRP1300	chrT	741936	742142	+	2.6e-15	0.894	544	40.6	MTEIVKFVNLMIILLSVFIVAMNVDAFEICGSNSDCLWEKCLPPNKHWCNMIETIMFEGFAMGKCECI*
spada_crp1300_chrT_07M_1	CRP1300	chrT	7723538	7723714	+	3.2e-20	0.808	540	46.8	MTQISISFYALIIFFSLFLVVTNGRNKTCNYSSECLFHNCPLGWVMKCFTYFCACSRL*
spada_crp1300_chrU_088M_1	CRP1300	chrU	88833197	88833506	-	2.8e-19	0.899	511	58.1	MTEIIKFVNVMIILLSVFIIAMNVNASPVLCQRNYECYEQICLPPKKHWCNILELVRINGFYLGLCACI*
spada_crp1300_chrU_104M_1	CRP1300	chrU	104568144	104568455	-	5.9e-16	0.894	489	43.2	MSEIVKFIYLMIIFLSLFIVAMNANAFSICQNNSDCKDQEICLPPKKHWCNKIVPVMIEETMVGNCECI*
spada_crp1310_chr0_03M_1	CRP1310	chr0	3081265	3081578	+	9.2e-35	0.876	622	243.2	MDQISKSFYALMIFLSLILVVTSNDIKCTVAGDCPDFFRCPPNTFVRCISNICICRLVYLNTFLEVIIDKVFVF*
spada_crp1310_chrU_032M_1	CRP1310	chrU	32578393	32578545	+	0.62	0.51	266	-36.4	MLLDLIIVIIFDEETVICCYSGNFLILEFGCAPNTFNKCDALFVKFFNSH*
spada_crp1310_chrU_039M_1	CRP1310	chrU	39818585	39819286	+	0.81	0.776	297	-198.2	MVTRSNILVVMVLILVCNCNTVICHVNGCSGRDFRCGPHGPPIRFPFRFKDREEKYGCSYPGFELTCSDTRKTLIELPTHSGPIQLEVKRIFYDDQELWISDPENCLPKQLLKLLHSQISPFQLFARSDSNNSYTFMDCSSLTCPVYFADSGTRFLDSGLDPILCTKTLDIIFSSLSLQYKNILVMTWSKPNCSRCEVEDKMCKLKNNGTEDEIECFDRHHKPTKKIILYATG*
spada_crp1310_chrU_092M_1	CRP1310	chrU	92245652	92245965	+	4.5e-36	0.914	620	229	MTQISKSFYALIIFLSLILVVTSKDITCTVAGDCPNFFVCPPNNFVRCIRNLCKCRFVYLNTFLKVYTDKDFIF*
spada_crp1320_chr3_21M_1	CRP1320	chr3	21959115	21959366	+	9.6e-22	0.671	575.636	132.8	MAEIVKFVYLMIIFLSTFLVSTKILEKHKCVTDGVEILEKGKCFTDWECVRNSWLCPVDLVVRCIKETCKCIKILEPINVVPT*
spada_crp1320_chr3_21M_2	CRP1320	chr3	21966550	21966783	+	1.1e-12	0.704	455.889	69.6	MAKIVKFIYLMIIFLSPFLVSTKILEKHTNKCAATVGLDIYEKDKCVTDFDCVKNLWLCPIDQFVRCIDETCKCILF*
spada_crp1320_chr3_22M_1	CRP1320	chr3	22681491	22681773	-	3.6e-31	0.517	586	190.8	MIIFFKLFLVATNNDDDSCYNDYHCINKSWLCPSGLVVRCITRQCKCITILNPIDFVST*
spada_crp1320_chr3_22M_2	CRP1320	chr3	22687536	22687818	-	2e-31	0.539	586	191.6	MVIFLKLFLVATNNDDDSCNYDYHCIYKSWLCPFGLVVRCITHHCKCIKILNPINFFST*
spada_crp1320_chr6_20M_1	CRP1320	chr6	20237198	20237525	-	0.00049	0.881	347	16.2	METLRNSSLLVSFLLAFLIITSEASQATRMTEKLDSSCNTAEDCTIQNRHCPPGLIVICASHHCTCIH*
spada_crp1320_chrU_045M_1	CRP1320	chrU	45312672	45312951	+	9.2e-30	0.551	567	130.4	MIIFVSPFLFSMNLDAENICDGDYDCNPNEWWCPPNYVLKCINYQCSCIGFTPAIYALD*
spada_crp1400_chr1_17M_1	CRP1400	chr1	17954528	17954837	+	2.6e-18	0.907	469	66.5	MTQIVILFYVLIIFLILFPVETIRTQISCVSDDDCPKVPYPLYIKCEDNFCDIWASPY*
spada_crp1400_chr3_20M_1	CRP1400	chr3	20684364	20684619	-	1.5e-21	0.671	460	84.8	MFVYALITCLSLFLVEMGHLSIHCVSVDDCPKVEKPITMKCINNYCKYFVDHKL*
spada_crp1400_chr4_18M_1	CRP1400	chr4	18405652	18405903	+	9.3e-16	0.646	431	69.8	MFVYTLIIFLFPSHVITNKIAIYCVSDDDCLKTFTPLDLKCVDNVCEFNL*
spada_crp1400_chr5_25M_1	CRP1400	chr5	25621948	25622215	+	5.5e-22	0.702	471	91.8	MFVYALINFLSLFLVETAITNIRCVSDDDCPKVIKPLVMKCIGNYCYFFMIYEGP*
spada_crp1400_chr5_31M_1	CRP1400	chr5	31581515	31581810	-	9.8e-07	0.561	386.667	-15.2	MTEIINFVYVTILFLSLSYMIFYHVLITLFCYLFFITIQFLPSPCETDDDCQEEIGVRKICIREVCRYFAKIH*
spada_crp1400_chr6_06M_1	CRP1400	chr6	6221264	6221735	+	1.2e-18	0.777	467	70.2	MTQFLFFIFVLMIFLSPFLVEMEKTHVRCITADDCPKVERPLKMKCIGNYCHYFLNNF*
spada_crp1400_chr6_12M_1	CRP1400	chr6	12505849	12506113	+	7.5e-20	0.811	474	89.7	MFVYVLIIFLSLFLIEASIKTKIACVTDNDCPRAIKPVVMWCINNYCHYYLYGYQ*
spada_crp1400_chrU_066M_1	CRP1400	chrU	66913062	66913253	+	0.039	0.561	358	-14.7	MCNPFSHFSNICLFSFFIADFGPCNTHEDCQKYEYTYSCVMECVESVCDCWSNEIVDFIFPRN*
spada_crp1400_chrU_143M_1	CRP1400	chrU	143117873	143118563	-	0.88	0.872	401	-170	MATTTTIFTALIFLFSLSFTTTVRSDSDNDCVYTVYVRTGSILKGGTDSKIGVKLYDKYGYYIYIKNLESWGGLMGSGFNYFERGNLDIFSGRGPCLEGPVCAVNVTSDGDGPHHGWYCNYVEVTSTGPHVSCSQEQFTVEQWLATDTSPYQLWSVRNLCHYKLDQARPKTGAPVHHRKIGSEFSILDAPIVREI*
spada_crp1410_chr1_18M_1	CRP1410	chr1	18918692	18918971	-	2.3e-20	0.582	524	58.8	MSATIKFIYAMSLILFIGMEFHLQFCETDEDCRRRGSNQYWVYKCINHGCEYVQR*
spada_crp1410_chr1_19M_1	CRP1410	chr1	19169505	19169787	+	8e-20	0.454	533	65.8	MSAIIKFIYAMSLILFIANEHYRELICKTDDNCPRRGTNKYFIHKCIDYRCQWIPR*
spada_crp1410_chr2_01M_1	CRP1410	chr2	1792635	1792982	-	8.1e-27	0.82	586	95.9	MVEILKFFYAMNIFIFLIILSAKVRGAHIKCETDDDCPKSLNNLLAIKCIDHVCKFVSNLSQFEDLF*
spada_crp1410_chr4_22M_1	CRP1410	chr4	22203668	22203950	+	2.7e-21	0.806	554	38	MNTILKFIFVVFLFLSIFLSAGNSKSYGPCTTLQDCETHNWFEVCSCIDFECKCWSLL*
spada_crp1410_chr5_17M_1	CRP1410	chr5	17345534	17346038	-	0.00049	0.665	369	-47	MDARKTSTAKFAILLIFVIFASDMCKKSAARGPIVTFWCQTNDACEHRFPNHGYKCINHLCQPPKISHNDLQFIST*
spada_crp1410_chr5_25M_1	CRP1410	chr5	25185081	25185376	-	2.1e-25	0.885	585	91.8	MDEILKFVFCMIIFLSLFLIATKVGGEHNECETDADCPKHTTIFFVMKCIDHICRCMKTSI*
spada_crp1410_chr5_25M_2	CRP1410	chr5	25242227	25242522	-	7.4e-24	0.885	585	91.8	MDEILKFVFCMIIFLSLFLIATKVGGEHNECETDADCPKHTTIFFVMKCIDHICRCMKTSI*
spada_crp1410_chr5_29M_1	CRP1410	chr5	29721465	29721764	-	6e-18	0.777	569	52.3	MVQILKFVCVRILFISLFLIATKFGVASDECQIDADCPKSGNLFYIYKCINHKCELVAAHLRFY*
spada_crp1410_chr5_29M_2	CRP1410	chr5	29736483	29736781	-	7.4e-18	0.718	543	47.7	MVQILKFVYAMILFISIVFLIRTQLSDIYEECETDDYCPKYRDLLYVFKCIDKRCELVEAHA*
spada_crp1410_chr5_40M_1	CRP1410	chr5	40741042	40741395	+	6.4e-30	0.758	584	138.4	MVEILKNFYAMNLFIFLIILAVKIRGAHFPCVTDDDCPKPVNKLRVIKCIDHICQYARNLPDFASEISESTKMPCKGE*
spada_crp1410_chr5_40M_2	CRP1410	chr5	40745696	40746959	+	1.3e-27	0.573	591	115.6	MAEILKDFYAMNLFIFLIILPAKIRGEVFQRVTDDGCPKPVNHLRVVKCIEHICEYGYNYRPDFASQIPESTKMPRKRE*
spada_crp1410_chr5_40M_3	CRP1410	chr5	40752456	40752813	+	1.6e-27	0.737	585	132	MAEILKCFYTMNLFIFLIILPAKIRGEHIQCVIDDDCPKSLNKLLIIKCINHVCQYVGNLPDFASQIPKSTKMPYKGE*
spada_crp1410_chr7_08M_1	CRP1410	chr7	8449968	8450241	-	3.2e-11	0.72	497	8.8	MGEMFKFIYTFILFVHLFLVVIFEDIGHIKYCGIVDDCYKSKKPLFKIWKCVENVCVLWYK*
spada_crp1410_chrU_109M_1	CRP1410	chrU	109473268	109473558	+	1e-13	0.911	526	27.8	MAAIIKFIYTMFLFIFLFVVPTKVDALAGCITDADCVIKKCSSSCRIKCIDFRCLCPTGF*
spada_crp1410_chrU_142M_1	CRP1410	chrU	142869309	142869781	+	0.0002	0.871	538.968	-21.8	MAIIKFIYTMFLFIFLFVIPTKVDGRITHETLRNMPLPGSKPIPILRGECISDAECKHPECDNCRGICLNSRCVCMMRLGWTYTTPQN*
spada_crp1410_chrU_168M_1	CRP1410	chrU	168853585	168853880	+	2.1e-25	0.885	585	91.8	MDEILKFVFCMIIFLSLFLIATKVGGEHNECETDADCPKHTTIFFVMKCIDHICRCMKTSI*
spada_crp1420_chr1_18M_1	CRP1420	chr1	18834215	18834539	-	1.8e-23	0.862	523	87.6	MAKTLKFVYAMILFIYIFLVIKNTEAYPPCETVADCPESYFRIYRCENNFCRYREAVRRLRPPLRKK*
spada_crp1420_chr2_17M_1	CRP1420	chr2	17788400	17788699	-	6.4e-08	0.688	442	6.5	MTAILKKFINAVFLFIVLFLATTNVEDFVGGSNDECVYPDVFQCINNICKCVSHHRT*
spada_crp1420_chr4_17M_1	CRP1420	chr4	17484838	17485118	+	1.4e-11	0.795	507	40.6	MAKILMFVYALIIFISLVITGRSTINVMCYYDHDCPFVLDHIAECKGGVCEYTAFFYE*
spada_crp1420_chr5_22M_1	CRP1420	chr5	22670319	22670632	-	1.9e-20	0.906	548	76.2	MFNTLTFAFVIILLVTLFLVPKNVDAFVKCETTDDCPKSDYIRQYECVNNWCRLARLHEFQPKKSTLTS*
spada_crp1420_chr5_24M_1	CRP1420	chr5	24097731	24098017	-	8.6e-24	0.75	549	105.3	MTKTYKFVYAMILFLYIFQIARNVDANFECKSTNDCPKSVLRVWRCINNYCRPVRMKKIHNTM*
spada_crp1420_chr5_24M_2	CRP1420	chr5	24889337	24889721	+	2e-20	0.878	540	63	MTTTLKFVYAIILFISLFLHALNAAENIECEVDADCPKSQVNSFVIKCIKNLCLYTKIHILYDTISKSESTLPQKKKKSNSTLTYFKEE*
spada_crp1420_chr5_25M_1	CRP1420	chr5	25180438	25180712	+	9.7e-08	0.87	512	69	MTKILKCVYAMILFLPLFVVAMEVGRRANVECESDKDCQEHWSEFFIIQCIDNICVPSERPL*
spada_crp1420_chr5_25M_2	CRP1420	chr5	25237586	25237860	+	3e-19	0.87	512	69	MTKILKCVYAMILFLPLFVVAMEVGRRANVECESDKDCQEHWSEFFIIQCIDNICVPSERPL*
spada_crp1420_chr5_25M_3	CRP1420	chr5	25598959	25599276	+	6.5e-23	0.857	546	96.8	MAKTFEFVYAMIIFILLFLVENNFAAYIIECQTDDDCPKSQLEMFAWKCVKNGCHLFGMYEDDDDP*
spada_crp1420_chr5_25M_4	CRP1420	chr5	25604930	25605221	+	1.7e-20	0.841	534	98.2	MAKIFEFVYAMIIFILLFLVEKNVVAYLKFECKTDDDCQKSLLKTYVWKCVKNECYFFAKK*
spada_crp1420_chr5_25M_5	CRP1420	chr5	25639151	25639449	+	2.8e-22	0.908	546	100.8	MAKTLNFMFALILFISLFLVSKNVAIDIFVCQTDADCPKSELSMYTWKCIDNECNLFKVMQQMV*
spada_crp1420_chr5_29M_1	CRP1420	chr5	29740740	29741054	-	8.7e-16	0.732	552	78.2	MAEILKFVFGIIIFLPIFLVAMDIVDKIDECESNVDCPKSYIINWDKNYVHKCINNRCEWIKIIRRR*
spada_crp1420_chr5_30M_1	CRP1420	chr5	30305323	30305820	+	4e-18	0.738	575	85.5	MFEIFKFVYVVVIFLSLYILSIEVGGALIECEIDLDCPKSYIKLWDRNYAHRCVNNICEWVKKPRIY*
spada_crp1420_chr5_30M_2	CRP1420	chr5	30336949	30337368	+	2.7e-07	0.775	523	82.3	MFEIFKFVYVVVIFLSLYILLIECEIDLDCPKSYIKLWDKNYAHRCVNNICEWVKKPRIY*
spada_crp1420_chrT_11M_1	CRP1420	chrT	11087454	11087633	+	2e-21	0.891	556	104.4	MVKTLKFVYYMILFLSLFLFIKNVDGAFVKCETDDDCPKYNGFRKYECVNNWCRLTGLH*
spada_crp1420_chrU_076M_1	CRP1420	chrU	76194966	76195287	+	1.2e-21	0.861	545	76.7	MAKTLKVMYTMVLFFSLFLVAKNVDAYVWCETVEDCFKSQYFIFDCINNQCINVGKNPKEPRYPGIPRDQ*
spada_crp1420_chrU_100M_1	CRP1420	chrU	100292166	100292461	+	1.4e-23	0.749	537	104.5	MDKTIKFVYAMILFISMFLAARNVDAYLKCKTVHDCPKSQVVYRCVGNYCRAVKIRRWNLG*
spada_crp1420_chrU_125M_1	CRP1420	chrU	125507887	125508178	-	1e-20	0.732	560	84.9	MVKTFKFIYSIIIFLSPFLVVMNVDGELIKCTMDADCPTSLNRKWLCINNICRKMCVTNV*
spada_crp1420_chrU_126M_1	CRP1420	chrU	126148502	126148813	+	9.1e-12	0.863	560	44.7	MAKTLKIFYAMLLFLFRLLIVKEVSGKRNLPECSTDDHCKQVSSKFYRHICHNNRCKIVMFMPPNV*
spada_crp1430_chr1_02M_1	CRP1430	chr1	2339565	2339893	-	1.6e-16	0.634	509	12.6	MAKTLKFVYIILFMYIFHVSKNVEAFIDCETVADCPTHWAYIYVCEKNKCRYHFKSGRVRPDHQKNRHNRV*
spada_crp1430_chr1_17M_1	CRP1430	chr1	17952129	17952407	+	4.2e-19	0.83	497	37.5	MTQILLFVYFFIIFLSLSFVVTSYRTRIPCVSDYDCPKASYPLFIKCIYNFCEIWGSP*
spada_crp1430_chr3_09M_1	CRP1430	chr3	9554145	9554450	-	3e-14	0.796	539	22.9	MAQILILFYVMTIFIYLFLVSTNVDAGIRCRNVYDCPKATYCRAGSHRVQCIKHQCKCVRIFESIDPA*
spada_crp1430_chr3_09M_2	CRP1430	chr3	9559919	9560224	-	2.1e-15	0.826	546	26.7	MAQIFKFFYVMTIFIYLFLVSTTVDAGMRCNHVSDCPKDTFCWLDSHMQCIKHQCKCVRIFEPIDPA*
spada_crp1430_chr3_09M_3	CRP1430	chr3	9563053	9563354	-	2.9e-16	0.892	536	26.4	MAQIFKFVYVMIIFIYLFLVLTNVDAGIRCHDVSECPKGLYCNVGSHMECVKHQCKCIKNFEPIDLA*
spada_crp1430_chr3_19M_1	CRP1430	chr3	19884020	19884323	+	1.1e-12	0.807	457	21.9	MAKLVKLVYVIIVFYTLFLVATEIVSGIPCNDDVDCPQTLCEQLIADFKYMIDFKSECVSRMCACTGSPV*
spada_crp1430_chr3_23M_1	CRP1430	chr3	23167646	23167768	-	0.85	0.462	380	-25.3	MANSFALNYRWCFVLKLFIANHNVLKLCITNHNCIRMFAP*
spada_crp1430_chr4_10M_1	CRP1430	chr4	10486377	10486656	-	3.5e-15	0.9	546	41.6	MVHILMFVYALIFSNFIFLVEANMVVLGCVSDDDCPKVPLPRFLKCIANLCCLVRKKDL*
spada_crp1430_chr4_11M_1	CRP1430	chr4	11045578	11045898	-	1.1e-15	0.654	500	26.7	MFIIHKITKKKKKKKKRTQIIMFLYALITFLFLFLVETSTTNTKTTIPCKFDNDCPEISYPLILMCIDDFCEYLLA*
spada_crp1430_chr4_17M_1	CRP1430	chr4	17118589	17118857	+	4e-16	0.712	514	41.4	MGQILIFVFALINFLSPILVEMTTTTIPCTSIDDCPKMPLVVKCIDNFCNYFEIK*
spada_crp1430_chr4_17M_2	CRP1430	chr4	17510805	17511106	-	1.4e-16	0.703	526	14	MAHIIMFVYALIYALIIFSSLFVRDGIPCLSDDECPEMSHYSFKCNNKICEYDLGEMSDDDYYLEMSRE*
spada_crp1430_chr4_18M_01	CRP1430	chr4	18359980	18360241	-	3.3e-19	0.767	523	62.2	MAQILMFIYDLIIFLSIFIIVTNGGLIPCVSDADCPEELALVMKCINKLCELVME*
spada_crp1430_chr4_18M_02	CRP1430	chr4	18432418	18432682	+	1.9e-13	0.85	535	24.4	MANNHMLIYAMIICLFPYLVVTFKTAITCDCNEDCLNFFTPLDNLKCIDNVCEVFM*
spada_crp1430_chr4_18M_03	CRP1430	chr4	18441066	18441598	-	8.3e-15	0.622	518	31.9	MAQILISVHALSVFIFPFLVVIIRAPIPCKFHADCPIMLSIVVECINNVCEFIYI*
spada_crp1430_chr4_18M_04	CRP1430	chr4	18495386	18495689	+	0.00035	0.746	519	12	MEHTTKIQFCVYVLIIFLSLFLVVTNVKIAECVSYTDCQGGCPACYMRCIDGQCEPFIIKFI*
spada_crp1430_chr4_18M_05	CRP1430	chr4	18557587	18557851	+	2.6e-05	0.85	535	24.4	MANNHMLIYAMIICLFPYLVVTFKTAITCDCNEDCLNFFTPLDNLKCIDNVCEVFM*
spada_crp1430_chr4_18M_06	CRP1430	chr4	18566235	18566767	-	8.3e-15	0.622	518	31.9	MAQILISVHALSVFIFPFLVVIIRAPIPCKFHADCPIMLSIVVECINNVCEFIYI*
spada_crp1430_chr4_18M_07	CRP1430	chr4	18736839	18737111	-	1.1e-21	0.728	540	59.9	MAKVYMFVYALIIFVSPFLLATFRTRLPCEKDDDCPEAFLPPVMKCVNRFCQYEILE*
spada_crp1430_chr4_18M_08	CRP1430	chr4	18754107	18754384	+	5.9e-10	0.828	536	44.8	MTQILLFVHVLISFLSLLLIVTNSVEIPETPCESDAECPYYSPSLYARCIDGFCTLFLS*
spada_crp1430_chr4_18M_09	CRP1430	chr4	18760379	18760678	+	1e-19	0.743	540	38.6	MNQIPMFGYTLIIFFSLFPVITNGDRIPCVTNGDCPVMRLPLYMRCITYSCELFFDGPNLCAVERI*
spada_crp1430_chr4_18M_10	CRP1430	chr4	18766597	18766872	-	1e-22	0.821	543	61	MARISLFVYALIIFFSLFFVLTNGELEIRCVSDADCPLFPLPLHNRCIDDVCHLFTS*
spada_crp1430_chr5_10M_1	CRP1430	chr5	10446510	10446818	+	2.6e-15	0.818	523	26.7	MAATFKLVYVMILLISLYHVAGNFEDISIECMFSIDCPQIKSNIFRFKCIEDRCKIEFIYQRKKYEI*
spada_crp1430_chr5_16M_1	CRP1430	chr5	16082133	16082401	-	0.00071	0.725	426	-17.4	MTKFLKLVYASIFLLYLILGLRDGASQTHECISSRVMRCTENGCRCEGANGS*
spada_crp1430_chr5_16M_2	CRP1430	chr5	16094003	16094248	-	0.064	0.858	231	-26.5	MTKFLKLIYATIYLLFLFLVATHCTAKVLKCTPPEVVKCTCLCGKRTLY*
spada_crp1430_chr5_20M_1	CRP1430	chr5	20474351	20474803	-	1.5e-17	0.905	491	34	MAHLKFVYVMILFLFLFLITKNIEAYKCNIDVDCPITPSPKFKWKCINKRCLYIRFDEIWTSDPRE*
spada_crp1430_chr5_22M_1	CRP1430	chr5	22099501	22102967	+	5.3e-14	0.663	526	32.7	MVKTLKLVNYMIFFLSIFLVVKNVDVFDGCRIDADCPISGLQLLKWMCINNECEFNHVRPRYV*
spada_crp1430_chr5_22M_2	CRP1430	chr5	22260636	22260938	-	3e-15	0.885	530	10.1	MSNTLMFVITFIVLVTLFLGPKNVYAFQPCVTTADCMKTLKTDENIWYECINDFCIPFPIPKGRK*
spada_crp1430_chr5_23M_1	CRP1430	chr5	23898511	23898799	-	6.2e-15	0.691	516	37.1	MDKTLKFIYAMFSCLYLFMVTKEVYAKSICKVDDDCPQRFVMYPLMFMCIKNICRLVNE*
spada_crp1430_chr5_23M_2	CRP1430	chr5	23906833	23907128	-	1.6e-18	0.92	510	48.9	MTKIIKFVYALVLFLSLFIVSQAAQNDWMKCKTDDECPKVSNPPLYFKCIDRGCRIVIKMRF*
spada_crp1430_chr5_23M_3	CRP1430	chr5	23912042	23912364	-	2.1e-17	0.917	520	34.7	MIKILTFLYALVLFLSLFIFSIAAQNLMKCNTDDECPKFDDKFPLSFKCINDGCRMVINDKYKHKTVQKLL*
spada_crp1430_chr5_24M_1	CRP1430	chr5	24055209	24055509	+	4.4e-21	0.877	520	42.7	MAKTIKFVYTMILFLSLFIVAKEVHAYPGCETDAECPKIYELYPLIYKCENKFCILSQVLPYIV*
spada_crp1430_chr5_24M_2	CRP1430	chr5	24083410	24083713	-	2.6e-19	0.873	521	40.1	MAKIFNFVYVMILFLSLHIFLKEVDAQRTCKTDADCPKIPSLYPTIYKCLDGICRFSEAKLLIL*
spada_crp1430_chr5_24M_3	CRP1430	chr5	24713020	24713316	+	1.6e-16	0.804	524	35.2	MAIILKFVYTIILFIYLFLFENSVDGYIKCKTVVDCPYLISRTLVIMCINKQCVAHYIH*
spada_crp1430_chr5_24M_4	CRP1430	chr5	24868704	24869010	+	1.5e-20	0.701	536	44.5	MYKIIKFVYAMIILNSLFLFAMNVAEYITCETDADCPKSPLTGFGWKCIKRRCVYFDIEPYKYQT*
spada_crp1430_chr5_24M_5	CRP1430	chr5	24884183	24884511	+	5.5e-17	0.784	521	24.9	MAKTCKLVFALILFVSLYLVSMSAELGGPCRSDEECPQLSLRFFAIKCRENVCIYVDLDPYKPRAEKNQFLH*
spada_crp1430_chr5_25M_1	CRP1430	chr5	25171722	25172031	+	8.3e-06	0.566	512	30.9	MDKTLKYMYTLISFISLFFIAKNDAVYIKCKTDADCPKSESTIFAMKCNNYRCIYDYIHKRNSYAT*
spada_crp1430_chr5_25M_2	CRP1430	chr5	25228875	25229183	+	1.3e-17	0.566	512	30.9	MDKTLKYMYTLISFISLFFIAKNDAVYIKCKTDADCPKSESTIFAMKCNNYRCIYDYIHKRNSYAT*
spada_crp1430_chr5_26M_1	CRP1430	chr5	26279125	26279423	-	3.4e-19	0.895	527	36.5	MATILKIVYAMILFISLFLVAMNVDAYVECETDADCQPNMCKWPFIVQCYKNVCICVHHTNPYL*
spada_crp1430_chr5_27M_1	CRP1430	chr5	27218037	27218354	-	1.1e-14	0.758	508	14.7	MTIKTLKFVYVIILFFSLFLVAKNEPEPKFIECVTDADCLNSQSKMYALICEKNRCIYEFLKSMHYNLS*
spada_crp1430_chr5_28M_1	CRP1430	chr5	28840339	28840632	-	6e-18	0.855	521	41	MSKILKFIYATLVLYLFLVVTKASDDECKIDGDCPISWQKFHTYKCINQKCKWVLRFHEY*
spada_crp1430_chr5_29M_1	CRP1430	chr5	29580619	29580915	+	1.8e-14	0.784	518	31.5	MTEILKFVYVMFLFISMFIVTTEVGGECINDIDCPQTGNLFYVFICKNRICELINKYPQNL*
spada_crp1430_chr5_31M_1	CRP1430	chr5	31485672	31485960	-	2.4e-20	0.864	516	46.8	MAEIIKFVYTMILLLSLFLVTTKVGAYIACQSEIDCPPNYSFLFAIRCIKQKCVTVGRYL*
spada_crp1430_chr5_31M_2	CRP1430	chr5	31574145	31574432	-	3.2e-14	0.764	526	25.2	MAEIINFVYVTILFLFFFHVATISESHECDIAADCPPHMYLYKATCVSRLCIYGLRWH*
spada_crp1430_chr5_31M_3	CRP1430	chr5	31611109	31611415	-	0.00054	0.856	517	26.1	MTKIIKFVYVMSTFLSLFLVATVSAHNPCKTVVDCPPPHPYGFVVAVKCVRRLCIYNVHLHT*
spada_crp1430_chr6_08M_1	CRP1430	chr6	8747617	8747814	+	5e-12	0.722	569	38.9	MAKTLKFLCGLVLFVYLFFIKKDVAGNTFLMADNIECDTDAGCPKMVHHIFYKCIDNKCKQFRRS*
spada_crp1430_chr6_19M_1	CRP1430	chr6	19477105	19477404	+	9.3e-06	0.816	415.833	13.6	MVKTFNFVCTMVLLFFLFLTAKKVYVTIFCYLFFVTAYHLCKTRFDCPRTYLLFFPRMWKCINRRCRYVYFFE*
spada_crp1430_chr7_04M_1	CRP1430	chr7	4117069	4117340	-	2.9e-19	0.641	531	46.5	MVKIIKFVYFMTLFLSMLLVTTKEDGSVECIANIDCPQIFMLPFVMRCINFRCQIVNSEDT*
spada_crp1430_chr7_04M_2	CRP1430	chr7	4126912	4127204	-	3.8e-18	0.875	516	30.9	MTKIVVFIYVVILLLTIFHVSAKKKRYIECETHEDCSQVFMPPFVMRCVIHECKIFNGEHLRY*
spada_crp1430_chr7_04M_3	CRP1430	chr7	4128138	4128464	-	7.1e-20	0.792	533	33.3	MAKIMKFVYNMIPFLSIFIITLQVNGVVVCEIDADCPQICMPPYEVRCVNHRCGWVNTDDSLFLTQEFTRSKQYIIS*
spada_crp1430_chr7_10M_1	CRP1430	chr7	10815274	10815555	-	1.5e-21	0.871	552	53.1	MAQILMFFYSLIIFFFLFLVETKRTNIPCFSDDDCPKTSPPLVLKCDDYFCRYFREKNLI*
spada_crp1430_chr7_13M_1	CRP1430	chr7	13066930	13067142	-	3.4e-09	0.642	260	-6	MAKTLKFVYVIVLFLSLFLVAKNIDGVTLFYSVL*
spada_crp1430_chr7_23M_1	CRP1430	chr7	23225818	23226097	-	2.9e-21	0.815	530	61.1	MAQMLMFVYTLIIFLSLFLVITNSVRIPCVTVADCPPTILPVFYECIDKFCMLHIE*
spada_crp1430_chr7_25M_1	CRP1430	chr7	25329750	25330044	+	6.7e-18	0.656	507	51.4	MPQILMFVYTFIIFFSPFFVVTNGTTSCITDDDCPKAVSFLVFKCIDNICVRVEIL*
spada_crp1430_chr8_07M_1	CRP1430	chr8	7725675	7725929	+	2.3e-14	0.902	499	27.1	MTKTFKFVIATILFLTLFFIVKNVDAQVKCKTVKDCPIRRNRKYYCLFGICKYDVM*
spada_crp1430_chr8_17M_1	CRP1430	chr8	17934774	17935052	+	2.2e-05	0.772	512	28.4	MDESLKFVYTMILFLSLFFVAMNVKSLDCHSDHECYNQLSCIIEEICLDGSCHCPPIL*
spada_crp1430_chr8_21M_1	CRP1430	chr8	21618067	21618458	+	0.54	0.532	280	-64.9	MLMLATLATPSELVLVCFVAFPGLGSQASHRILCPSVLFFFLLLLHFLIYIPCPINKDCNYQVVMLI*
spada_crp1430_chrU_015M_1	CRP1430	chrU	15948186	15948453	-	9.3e-05	0.883	513	17.3	MTKILKFFYAMIILLSLFLAAIDADVVNCTSVLQCFTTYCYLHGTMLCLNGQCLCV*
spada_crp1430_chrU_019M_1	CRP1430	chrU	19536018	19536316	-	7.1e-15	0.794	564	28.8	MAHILMFVYALIIFLSPFLIGRKGGPPGGRTYIPCISDDDCIVAQPPYVLLCVNNFCTYFRDDDLPQR*
spada_crp1430_chrU_019M_2	CRP1430	chrU	19841745	19842040	-	1.5e-21	0.743	543	45.3	MAKTLQFVYYMILCISLFLVAKNINAIHCNDVNDCPPDISNPFVRCESNRCIYSRLEPPFGC*
spada_crp1430_chrU_053M_1	CRP1430	chrU	53557394	53557687	+	1.4e-10	0.807	523	21.5	MAQIQKFVYTLIMFLSLFVMVTNGMVSTNAYIHRCIHQDDCPKYMCEISVLPECINGFCTCV*
spada_crp1430_chrU_070M_1	CRP1430	chrU	70152534	70152815	+	9.3e-20	0.9	500	42.8	MAHILKFVYATILVLFLFFVATKVDGAVHKECKTDVDCRQIWFVTKCINHECQPIL*
spada_crp1430_chrU_095M_1	CRP1430	chrU	95628747	95629028	+	1.4e-12	0.761	508	27.6	MAQNLVFFYALTIFLSQLLVAASSLCISDEDCPEALPLMFVKCVCGACEYYTQIQDEK*
spada_crp1430_chrU_099M_1	CRP1430	chrU	99819969	99820263	-	3.8e-14	0.804	526	32.7	MAEILKFVYTMILFVSIFIIVVNVGGKCVSDAECSGQYMCPTLTVIKCIKDECVCIHYDHDKQ*
spada_crp1430_chrU_101M_1	CRP1430	chrU	101522334	101522447	+	9.7e-07	0.59	211	-30.6	MAKTLKFFYTIILFLSLFLVLQRKLTVSHIFTLFNLA*
spada_crp1430_chrU_107M_1	CRP1430	chrU	107689711	107689990	+	3.5e-15	0.9	546	41.6	MVHILMFVYALIFSNFIFLVEANMVVLGCVSDDDCPKVPLPRFLKCIANLCCLVRKKDL*
spada_crp1430_chrU_111M_1	CRP1430	chrU	111584215	111584499	+	2.4e-21	0.758	516	43.3	MVQILSFVHALILFLSLFLVAKVRTPCVSDDDCLEAFLPPIWKCVHNFCEFNIRNIFN*
spada_crp1430_chrU_116M_1	CRP1430	chrU	116810032	116810312	+	1.9e-05	0.906	386	16.2	MAKILKFVYATILIIFLFVIATEVNAFRNPCKSDSDCTKLKLKCDRHTILTCFWRHCYCIF*
spada_crp1430_chrU_123M_1	CRP1430	chrU	123381155	123381373	-	7.4e-06	0.793	366	20.3	MDGILKFVYAVILFLSLFLVVTNVESLDCHSDYNCKEQLRAS*
spada_crp1430_chrU_143M_1	CRP1430	chrU	143337188	143337451	-	4.8e-14	0.761	505	38	MTQIPKCVYLFFIFLSLFHVVTNGALPCAIDVDCPDAVFFIVFKCINNICIRIETF*
spada_crp1430_chrU_152M_1	CRP1430	chrU	152917458	152917727	+	2.8e-19	0.767	533	56.7	MTQILKFIYTLIIFLSLFLVETNSAPKPCVTVKDCPKTVFPIGYKCIKNLCILVI*
spada_crp1430_chrU_159M_1	CRP1430	chrU	159039857	159040114	+	7.8e-07	0.926	515	48.6	MAQIHIFLHAFILFLSLFFVVTNAIPCITLDDCPGKIFNLLFRCINNICVLVK*
spada_crp1430_chrU_168M_1	CRP1430	chrU	168584921	168585183	+	0.037	0.644	437	11.9	MAEILKFVYNAILFVSLYLLVIYGDRECDTDTECQKKFPGVNAHHLWCDNGNCVSYPK*
spada_crp1430_chrU_169M_1	CRP1430	chrU	169283767	169284068	+	0.3	0.925	489	-3.8	MTKMLKLVYFMILFVFIFFLVRVVNSDFLYPCLEDFKHLCQRNCPDDMIGVCSNLHCHCMKVNVN*
spada_crp1440_chr1_02M_1	CRP1440	chr1	2261344	2262670	-	2.9e-13	0.678	457.385	45.9	MIFFLSLILVAHNCFLVAQNSDAYVPCITVADCPPNTWFKIYRCEKGICRYHKLWIV*
spada_crp1440_chr1_02M_2	CRP1440	chr1	2290896	2292345	-	1.2e-12	0.756	460.333	54.6	MVKTLKFVNVIIFFLSLFLSAHNFFLVAQNIDAIIKCETVADCPPDTEHKKYRCVKTYVYIVGFFEYWT*
spada_crp1440_chr1_19M_1	CRP1440	chr1	19056002	19056193	+	0.63	0.873	176.429	-37.6	MKVTPKSCILFIFLFLILKNVSSLYYTSEKMGTQVSVFLLFFIALTFKNYERCFFVKFLVQKF*
spada_crp1440_chr2_01M_1	CRP1440	chr2	1436348	1436614	+	0.61	0.917	313	-49.5	MARFVFLSLLFLFLFLIDGSKSQLHVGFYSNTCPQVESTVHDVVREAVLFDRTKAAVLLRLHFHDCFVEVFLSIYMSRVLICFGSNIL*
spada_crp1440_chr2_19M_1	CRP1440	chr2	19280188	19280447	+	2.3e-05	0.706	468	13.7	MTAIFKFVYAMTFFISLFLALVHVDVLYFIIAFGGLCVTDAACPQLFCSPKTAKCIFFDCHCV*
spada_crp1440_chr3_03M_1	CRP1440	chr3	3395966	3396567	-	4.6e-21	0.805	563	91.5	MAKTLKFVYVIVLFLSLFLAAKNIDGRVSYNSFIALPVCQTAADCPEGTRGRTYKCINNKCRYPKLLKPIQ*
spada_crp1440_chr3_04M_1	CRP1440	chr3	4117510	4117800	-	3.4e-27	0.89	538	125.7	MAISYKFVYAIIFFIFLFLVANNVEGYIVCITDNDCPENTEVRQYECIEGRCRLSRVLNP*
spada_crp1440_chr3_04M_2	CRP1440	chr3	4171017	4171294	-	7.1e-20	0.919	518	114.3	MTHMFVYAIILFIFLFFLANNVKGYVVCITNNDCPPRTRLILYKCRNRKCVSYSII*
spada_crp1440_chr3_04M_3	CRP1440	chr3	4183849	4184133	-	9.2e-29	0.894	557	139.1	MAHKLVYTIILFIFLFLVANNVEGDIVCITDNDCPPNTLVQGYRCIDGKCESVFLSYR*
spada_crp1440_chr3_04M_4	CRP1440	chr3	4189733	4190071	-	7.7e-29	0.894	555	132.3	MTHKLVYAIILFIFLFLVANNVEGYILCKTVNDCPPNTRNLRYRCIDGKCKSHRVLYEWDESHTQDITITPCIEE*
spada_crp1440_chr3_04M_5	CRP1440	chr3	4220111	4220407	-	7.4e-28	0.718	557	132.2	MAHKLVYAITLFIFLFLIANNIEDDIFCITDNDCPPNTLVQRYRCINGKCNLSFVSYG*
spada_crp1440_chr3_04M_6	CRP1440	chr3	4289037	4289321	-	2.8e-28	0.895	558	143.6	MAHKFVYAIILFIFLFLVAKNVKGYVVCRTVDDCPPDTRDLRYRCLNGKCKSYRLSYG*
spada_crp1440_chr3_04M_7	CRP1440	chr3	4297172	4297458	-	5.2e-26	0.84	542	124.4	MANTHKLVSMILFIFLFLASNNVEGYVNCETDADCPPSTRVKRFKCVKGECRWTRMSYA*
spada_crp1440_chr3_04M_8	CRP1440	chr3	4302495	4302781	-	2.1e-27	0.869	542	130.3	MANTHKLVSMILFIFLFLVANNVEGYVNCETDADCPPSTRVKRFKCVKGECRWTRMSYA*
spada_crp1440_chr5_10M_1	CRP1440	chr5	10442000	10442326	+	2e-14	0.715	500	45.4	MTKTLGIVYAIILFISLFLVLQNTEFEDYYYIECQRDFDCPQLNSEIFAFKCIEKLCKLEFIYQQAPFLLGQV*
spada_crp1440_chr5_22M_1	CRP1440	chr5	22868806	22869104	+	7.9e-20	0.891	487	50.6	MSQILTFVYAMILFISIFLVAAEVDWIYHLCDTDTDCPEHWSKFFIYKCVNHVCDSISKVTTDSKEYKNFP*
spada_crp1440_chr5_23M_1	CRP1440	chr5	23239932	23240237	-	3.2e-18	0.834	500	74.6	MTKTLKFVYSIILFITLFLVAKNVDALKKCITFEDCPISKTRVYKCLHGECRYTIPYIPKVPKVK*
spada_crp1440_chr5_24M_1	CRP1440	chr5	24622089	24622360	+	5e-20	0.714	503	80.3	MVKTLKFVYDMILFIFLYLVAKNVAESIECRTVADCPKLISSKFVIKCIEKRCVAQFFD*
spada_crp1440_chr5_25M_1	CRP1440	chr5	25632404	25632702	+	3.2e-19	0.859	511	69.3	MAKTLNFVCAMILFISLFLVSKNVALYIIECKTDADCPISKLNMYNWRCIKSSCHLYKVIQFMV*
spada_crp1440_chr5_28M_1	CRP1440	chr5	28163573	28164215	+	1e-21	0.854	499	72.9	MAKMLKFFFAIILLLSLFLVATEVGGAYIECEVDDDCPKPMKNSHPDTYYKCVKHRCQWAWK*
spada_crp1440_chr5_29M_1	CRP1440	chr5	29656846	29657192	-	3e-21	0.839	509	67.3	MVEILEFVYAMILFLPLFLVITEVDGDIYCETDADCPQITDWFYVVKCVDHKCELTKKLRRLYEYQTQKSAETPYI*
spada_crp1440_chr5_29M_2	CRP1440	chr5	29685462	29690161	-	9.6e-13	0.799	502	48.4	MVQILKFVCVMILFISLFLIATKFGVARDKCQIDADCPKSGNLFYIYKLDLVSRCINHKCELVAAHL*
spada_crp1440_chr5_29M_3	CRP1440	chr5	29701368	29701666	-	4e-17	0.719	475	39.6	MIQLLKFVYAMILFISIVFLIRTQLSDIYEECETDDYCPKYRDLLYVFKCIDKRCELVEAHA*
spada_crp1440_chr5_29M_4	CRP1440	chr5	29790051	29790361	+	8e-20	0.756	513	70.6	MNKILKFVYEMILFLSLFHLAREVHAHTDIPCEPDADCPKSLHEYFEMKCIDKKCEWSRKTSLIP*
spada_crp1440_chr5_29M_5	CRP1440	chr5	29798554	29798891	+	2.7e-28	0.883	533	85.9	MIETLKFVYAMILFLSLFLITSEVGGLYIGCETDRDYPPLANKTFYLKCIDKKCEWTVTDSLSTRSGRMQKLSI*
spada_crp1440_chr5_29M_6	CRP1440	chr5	29801209	29801499	+	2.7e-29	0.822	527	109.3	MTETLKFFYAMILFLSLFLITTNVGGSYYGCETDADCPRSMNKDFYLKCVDKKCEWTAKI*
spada_crp1440_chr5_29M_7	CRP1440	chr5	29805024	29805350	+	4.6e-29	0.658	529	99.4	MTETLKFVVTKKKTLKFVYAMILFLSFFLIASEVGGSHFGCETDADCPRSTDKNFFLRCINKKCEWAAKRH*
spada_crp1440_chr5_29M_8	CRP1440	chr5	29808919	29809215	+	5.4e-24	0.586	515	81.9	MVEIHKFVFAMIQFISLFLITIEVGRLRYGCETDADCPRYTHNNFSLKCINKKCEWSAKLH*
spada_crp1440_chr5_30M_1	CRP1440	chr5	30292111	30292532	+	5.5e-25	0.903	539	98.4	MSGVLKFVYAIILFLFLFLVAREVGGLETIECETDGDCPRSMIKMWNKNYRHKCIDGKCEWIKKLP*
spada_crp1440_chr6_08M_1	CRP1440	chr6	8736055	8736264	+	4e-15	0.8	560	71.9	MAKTLKFVYGLVLFLYLFLIEKGVDGKTFLMAEYIKCDTDADCPIVIHHSFYKCIDNLCKRFRRQKHLV*
spada_crp1440_chr6_08M_2	CRP1440	chr6	8742590	8742766	+	5.2e-18	0.764	512	77.6	MAKIFKFIYGLVIFLYLFLIQKEVAGYIQCDFDADCPEMFRHIFYLCIDKLCRQFVTL*
spada_crp1440_chr7_02M_1	CRP1440	chr7	2572935	2573228	+	1.3e-27	0.901	546	114.6	MPKSLKFVYTMILFIFLFLITKNVDALHDCEYDDDCPKSTSKRTYRCINKKCRSYFTRVEK*
spada_crp1440_chr7_05M_1	CRP1440	chr7	5347839	5348128	+	1.2e-19	0.806	515	94.5	MAKTLKFVYVMILFTSLFLFAKNVVGYINCKTDDDCPKLESRMVVLKCTNSRCAAVILH*
spada_crp1440_chr7_13M_1	CRP1440	chr7	13901581	13901802	+	0.96	0.72	381	-29.7	MVFLLHILFLISFFFSSENNILQHADCESSAETARKRDYNKAQCIEKRFDIHQLKYSLLVILRNKNNIFFFQK*
spada_crp1440_chrT_11M_1	CRP1440	chrT	11683237	11683401	+	0.0097	0.78	211	-34.5	MVKIFMFVYTMILFSFLFLVVANLEGELILNFVFILYTISHPFLLILLFSSFPL*
spada_crp1440_chrU_029M_1	CRP1440	chrU	29144440	29144589	-	0.0051	0.851	221	-20.2	MAIIKFIYTMFLFIFLFAVTTKVDGKQIFYPFFVLFYVVVYTQFFFFLL*
spada_crp1450_chr1_25M_1	CRP1450	chr1	25894607	25894876	+	7.8e-19	0.919	478	80.2	MFIYVLIIFLYLFYVEAAMFELTKSTIRCVTDADCPNVVKPLKPKCVDGFCEYT*
spada_crp1450_chr4_17M_1	CRP1450	chr4	17492676	17492962	+	4.4e-07	0.613	417	0.1	MNHILMFVYAFIIVISQIYRDGIPCVFDYNCPEISYYPVRCNVNNICEYNLNVDLVEEIE*
spada_crp1450_chr4_17M_2	CRP1450	chr4	17555451	17555751	+	2.5e-21	0.891	456	49.2	MFVSALIIYIFLFLVITSSANIPCNSDSDCPWKIYYTYRCNDGFCVYKSIDPSTIPQYMTDLIFPR*
spada_crp1450_chr4_18M_1	CRP1450	chr4	18620550	18620853	+	2.1e-06	0.826	473	18.4	MEHTTKIQFCVYVLIIFLSLFLVVTNGDKPLKIAECVSYTDCQGGCPACYMRCIDGQCEPFIIKFI*
spada_crp1450_chr4_18M_2	CRP1450	chr4	18718080	18718337	+	0.00066	0.582	447.667	-33.2	MFVHDLIICIYLFIVITTRSMSHFTPFFNFPNLFYRIFYHLLVTFFIFFYNAETDIRCRFYYDCPRLEYHFCECIEDFCAYIRLN*
spada_crp1450_chr4_18M_3	CRP1450	chr4	18722555	18722872	+	3.6e-18	0.837	468	52.8	MFVYDLILFISLILVVTGIKADTSCHSFDDCPWVAHHYRECIEGLCAYRILY*
spada_crp1450_chr4_18M_4	CRP1450	chr4	18739889	18740152	+	5.2e-22	0.784	474	67.4	MAQILLFAYVFIISISLFLVVTNGVKIPCVKDTDCPTLPCPLYSKCVDGFCKMLSI*
spada_crp1450_chr4_19M_1	CRP1450	chr4	19938005	19938262	+	3.7e-08	0.592	418	39.1	MFTYVLIIFLFSFRSKFSCKTIFNCPALVYHQHASCLDGFCWYEEKFEDE*
spada_crp1450_chr6_08M_1	CRP1450	chr6	8360630	8360920	+	2.1e-14	0.939	402	28.2	MAQLIIFVYALIIFLYLLFVEAQITKLPCVTVDDCPKVEKPIPMVAKCFGKSFSRHCHYFYF*
spada_crp1450_chr6_11M_1	CRP1450	chr6	11279616	11279876	+	3e-21	0.88	490	80.9	MFVYFLIIFLSLFLVESIKIFTEHRCRTDADCPARELPEYLKCQGGMCRLLIKKD*
spada_crp1450_chr6_11M_2	CRP1450	chr6	11845999	11846307	+	7e-19	0.787	465.316	77	MAQFLLFIYSLIIFLSLFLGEAWFKRTETGEIIWVVRCVTDTDCPKMGEPQYFKCLNGVCLEHIRELP*
spada_crp1450_chr6_12M_1	CRP1450	chr6	12518273	12518549	+	6.8e-20	0.919	469	52.5	MAQSLIFVYALIIFLFLFRVEAEHLKIRCVTDDDCPKVEKPLYMYCGNHWCAYKLHFV*
spada_crp1450_chr6_13M_1	CRP1450	chr6	13147074	13147359	+	3.6e-18	0.893	473	50.6	MTQFIFFIYVLMIFLSLFLVESEKLDIRCATVDDCPKVTKPVVMMCTGKFCHYFFVRKQIL*
spada_crp1450_chr6_16M_1	CRP1450	chr6	16418488	16418758	-	8.5e-18	0.831	477	63	MAQLIIFVYALMVFLSIFLVESYKTKTPCKSLNDCPKAIKPIFVKCLGNICQYSIGRI*
spada_crp1450_chrT_01M_1	CRP1450	chrT	1479800	1479970	+	2.3e-19	0.843	469	74.9	MAQIIPFLGALIIFLSLFLVESKQTNIPCKSAEDCPKPIYPRYVLCSYGFCRIFFP*
spada_crp1450_chrU_013M_1	CRP1450	chrU	13459787	13460028	-	3.2e-25	0.772	490	97.4	MFVGALIIFLSLFLVETKKTDIPCDSRNDCPQQILPRYVLCVNGLCRIYFP*
spada_crp1450_chrU_018M_1	CRP1450	chrU	18945077	18945327	+	2.2e-17	0.79	469	59.2	MARILVFVFSFIVLLSQFLVVINGSIPCETTADCPVAVPPEYYKCMYKVCVLIR*
spada_crp1450_chrU_040M_1	CRP1450	chrU	40367414	40367684	+	1.4e-12	0.818	438	30.9	MVHLSRSIYSWVIFMYLFLVVTSKTPFICVSDKECPTASYPLVCKCIDNFCHVLIAE*
spada_crp1450_chrU_068M_1	CRP1450	chrU	68682218	68682485	+	7.5e-24	0.735	483	85.8	MFVSVLIIFLSLFLADTKQTNIPCENKRDCPQPLYPKFVTCFEGLCRMHYPLKKF*
spada_crp1450_chrU_069M_1	CRP1450	chrU	69317277	69317444	+	0.75	0.665	155	-11.9	MLIYWLLLLELGDGLHTQDNIRKCPMPLHRPCESTSSKQPLHQMCVKGFCSQYER*
spada_crp1450_chrU_076M_1	CRP1450	chrU	76223795	76224083	-	1.5e-20	0.908	489	66.6	MAQFLLFVYFIIIIVSLFLVEAREPTKIPCVSDSDCHKVKKPLLLTCIDGICQYTLEATPFD*
spada_crp1450_chrU_113M_1	CRP1450	chrU	113467146	113467911	+	0.002	0.458	290.25	-20.8	MDRNRIKFKKLTLGFMSEYLQRFIYFLIIFLSLFLGEAAFERTETMLTTYAIPCVSNGDCPTRLNLIIQSVLMVFVGYIFVICINCTIEIRGHHNISTFILYLKI*
spada_crp1450_chrU_150M_1	CRP1450	chrU	150547896	150548204	+	9.4e-20	0.798	503	82.2	MAQFLLFVYSLIIFLSLFFGEAAFERTETRMLTIPCTSDANCPKVISPCHTKCFDGFCGWYIEGSYEGP*
spada_crp1460_chrT_01M_1	CRP1460	chrT	1835414	1835554	+	1.3e-23	0.486	452	131.4	MFVYAFIIFLSIHFPPRIKCNTEADCPQRFDNIVECLFGICHFYIK*
spada_crp1460_chrT_02M_1	CRP1460	chrT	2226431	2226595	-	2.2e-28	0.707	482	164.6	MFVYAFIIFLSIPLPPARSDFPCKTKDDCAQQIDYIAECIIGFCRYFTPFEHPF*
spada_crp1460_chrU_148M_1	CRP1460	chrU	148482143	148482259	+	0.001	0.537	166	6.6	MFVYAFIIFLSIPLPPSMLFFISLFIFQVFLYTILTRE*
spada_crp1460_chrU_149M_1	CRP1460	chrU	149170244	149170511	-	8.6e-16	0.764	476	134.2	MFVYAFIIFLSIHLPTVRSDIPCKTKADCTQHRKYFAECIFGFCRHFKHLEHPF*
spada_crp1470_chr0_21M_1	CRP1470	chr0	21029744	21029815	-	0.14	0.592	158	-15.7	MQRRTNMAQILFYVCAFIILFSH*
spada_crp1470_chr2_16M_1	CRP1470	chr2	16200109	16200405	-	2e-12	0.716	560	81.3	MAQILFYVYALIILFSPSLVVPLKVIIPSSTCDSDYDCLRYEEALNVITCCNNGLCVMFCPDFD*
spada_crp1470_chr2_21M_1	CRP1470	chr2	21052674	21052985	+	1.2e-25	0.82	637	111.7	MAQFLLFIYSLIIFLSLFFGEAAYERTEPIMHNGEPINLIPCVTVADCPRMDEPLHMTCLVGACWPCIRSLY*
spada_crp1470_chr2_21M_2	CRP1470	chr2	21065350	21065696	+	4.3e-26	0.82	639	111.3	MAQLLLFIYSLIIFLSLFFGEAALERTETTMHNVQPSHFIPCFTAADCPMIDEPHYIECVTGFCWALMRNLH*
spada_crp1470_chr4_09M_1	CRP1470	chr4	9453969	9454249	-	5.7e-27	0.807	498	131.8	MAKIIFYVYALIILFSPFLAARLVFVNREKPCVTDADCHRYRHESAINVVVMFGTELEL*
spada_crp1470_chr4_09M_2	CRP1470	chr4	9469147	9469458	-	1.9e-32	0.848	622	182.2	MAQILFYVYALLILFTPFLVARIMVVNPNNPCVTDADCQRYRHKLATRMICNQGFCLMDFTHDPYAPSLP*
spada_crp1470_chr4_09M_3	CRP1470	chr4	9497204	9497510	+	8e-32	0.794	626	185	MAQIIFYVYALIILFSPFLAARLVFVNPEKPCVTDADCDRYRHESAIYSDMFCKDGYCFIDYHHDPYP*
spada_crp1470_chr4_09M_4	CRP1470	chr4	9504434	9504745	-	1.2e-32	0.829	622	189.8	MAQILFYVYALLILFSPFLVARIMVVNPNNPCVTDADCQRYRHKLATRMVCNIGFCLMDFTHDPYAPSLP*
spada_crp1470_chr4_18M_1	CRP1470	chr4	18377562	18377806	-	0.00098	0.834	296	4.5	MAQILFYVCAFIILFSPLIAQRIVGMSLFTPFFYFNLYYSQNFITLYYCYALR*
spada_crp1470_chr4_18M_2	CRP1470	chr4	18635607	18635887	+	0.0051	0.765	539	31.2	MAQIHLCVYALIIFLSPFLALTNDRIVYHGCYSDDQCPNECPAILMRCIHSLCVEFIKTDPLFI*
spada_crp1470_chr6_05M_1	CRP1470	chr6	5893320	5893535	+	0.61	0.774	176	-21	MAQIFNYVYALLVFLSLLFFFLRKHSSSFLKVAYITESKTKDGRFIVIKILVKFCQFFFLVKLYFWLSFMY*
spada_crp1470_chr7_07M_1	CRP1470	chr7	7596319	7596399	+	0.019	0.617	209	0.5	MVQIRCFFYALIIILSPFLVATHQSE*
spada_crp1470_chrU_107M_1	CRP1470	chrU	107046850	107046987	+	0.0023	0.637	231	-0.8	MAQYLVFLYALIILLSQFIVEKAEISITFLTTFSIFLVFSLTQHF*
spada_crp1470_chrU_120M_1	CRP1470	chrU	120228299	120228612	-	5.8e-15	0.79	550	65.3	MVRFLMFVYSLIIFFSLFFGEAAIERTEPMLTTYLILCVSEADCPKVVKPNYTMCAGGICWQSVQGSNQGP*
spada_crp1470_chrU_149M_1	CRP1470	chrU	149570553	149570837	-	4.8e-19	0.904	511	81	MAQFLIFVYTLIIFISLFLVEASPLQRPCVTVADCPPVKKPLKMWCIRQTCFYGFGKRPDL*
spada_crp1480_chr3_03M_1	CRP1480	chr3	3598414	3598703	-	4.9e-32	0.829	482	188.6	MSMTIKFLYAMTLFLFLFHIEKSSALIDCKTVDDCPSSWTKIYKCIDNKCRYSVVKGLII*
spada_crp1480_chr3_03M_2	CRP1480	chr3	3605384	3605669	-	3.6e-33	0.849	493	206.2	MSKTIMFLYAMTLFLFLLHIEKSSGVLIDCKTVKDCPTSYTKIYRCEDNKCRFSFVIGL*
spada_crp1480_chr3_03M_3	CRP1480	chr3	3614911	3615184	-	1.8e-33	0.843	491	215	MSKTIMFLYAMTLFLFLLHIEKSSGVLIDCKTVKDCPPSYTKIYRCIDNKCRLVL*
spada_crp1480_chr3_03M_4	CRP1480	chr3	3623773	3624064	-	1e-27	0.783	503	153.6	MSKTIKFLYAITLFLFLFLIEKNNGVLIDCKHVRDCPKGIWRSCRYKCIDNKCVFTYWPH*
spada_crp1480_chr7_08M_1	CRP1480	chr7	8481382	8481803	-	0.62	0.827	219	5.6	MFCWCFSLILLCCEYFVLFLLLLHIDQVAGVCLSCKVVSCLSKVFQSIGVLSC*
spada_crp1480_chrT_11M_1	CRP1480	chrT	11102804	11102969	+	8.2e-19	0.729	461	197.2	MFLYAMTLFLFLLHIEKVLIDCKTVKDCPTSYTKIYRCEDNKCRFSFVIGL*
spada_crp1490_chr3_02M_1	CRP1490	chr3	2405990	2406289	+	1.1e-25	0.807	555	103	MVRTLKFVYVIILILSLFLVAKGGGKKIYCENAASCPRLMYPLVYKCLDNKCVKFMMKSRFV*
spada_crp1490_chr3_04M_1	CRP1490	chr3	4257118	4257429	-	4e-26	0.885	551	119.5	MARTLKFVYSMILFLSLFLVANGVDYIKIFCIDVADCPKDLYPLLYKCIYNKCIVFTRIPFPFDWI*
spada_crp1490_chr3_27M_1	CRP1490	chr3	27591912	27592251	+	3.1e-25	0.885	576	100.8	MAGTLNFVYAMILFISLFLVAGGEEIIIIKCQTAKDCPDIYNLFPLVYKCIDNICVDVRLEPPYDMSISPKSVHK*
spada_crp1490_chr3_27M_2	CRP1490	chr3	27635784	27636089	-	3.6e-23	0.892	557	93.8	MARTLQFVYVMILFFSLFLVAKGDDVKIKCVSAIDCMDLFNLLPIVYKCINNICVYEQSSQRLI*
spada_crp1490_chr5_23M_1	CRP1490	chr5	23850408	23850694	-	9.7e-13	0.856	477	46.3	MAKTLKFSYPMILFIFLFLVAYKIEALTKCETDANCPEISFSLFYKCINNGCVLIML*
spada_crp1500_chr3_21M_1	CRP1500	chr3	21013724	21014089	-	7.9e-06	0.876	546	91.6	MTKTLKFILTMILLLSLFLVAESGGKYENIPCESREQCPNTATRRYACLNKLCYCYDNNYPNGWNPFEP*
spada_crp1500_chr3_21M_2	CRP1500	chr3	21023006	21023335	-	2.6e-33	0.918	582	181.4	MTKTLKFIYVMILFLSLFLVAESFFVDIMCKVHEDCPQKSTHKYYCVDDKCFLYYWEGKP*
spada_crp1500_chr3_21M_3	CRP1500	chr3	21028286	21028633	-	2.3e-24	0.909	584	150.6	MTKTLKFICIMILFLSLFLVAESFATGMPCKTDKECPNTSTHKYKCINDDCFCFYIYWPLGNSLV*
spada_crp1500_chr5_10M_1	CRP1500	chr5	10437666	10437954	+	0.0015	0.842	478	46.1	MNKTLKFVYVLILFISLSIVSKSVAQYNIGCKTDDDCQKYYTKMFGMKCFKSWCITGILD*
spada_crp1500_chr6_08M_1	CRP1500	chr6	8668666	8668875	-	1.4e-27	0.608	582	100	MANDLKFIYVIISFLSMFLVTKEVDGAFAGWIKCKVDEDCPNVFTYSYYKCVNELCEIFLREIPKKPYM*
spada_crp1510_chr0_14M_1	CRP1510	chr0	14563787	14564087	+	2.8e-30	0.686	609	102.3	MAQKFMFFYALIIFLSSFYVIINTIDPPHHITNHEIPCKYNHDCPTILDYISICPYHYCEFWRTY*
spada_crp1510_chr3_07M_1	CRP1510	chr3	7106109	7106862	-	8.3e-08	0.894	358	-6.9	MVIILKFIYALIILFFIIFVATTEGVLPYITVSGDPIHCINAYDCPNSTRGTLTHVQVLTKE*
spada_crp1510_chr3_19M_1	CRP1510	chr3	19868380	19868683	+	1.2e-12	0.807	614	67.3	MAKLVKLVYVIIVFYTLFLVATEIVSGIPCNDDVDCPQTLCEQLIADFKYMIDFKSECVSRMCACTGSPV*
spada_crp1510_chr3_19M_2	CRP1510	chr3	19876202	19876505	+	0.0014	0.742	642	53.4	MAKLVKLVYVIIVFYTLFLVATEIVLTLFCSFSFNTAGIPCNDDVDCPQTLCEQLIADFKYMIDFKSECVSRMCACTGSPV*
spada_crp1510_chr4_03M_1	CRP1510	chr4	3357862	3358035	-	2e-10	0.836	534	34.6	MVELLKFVYVMILFLFLFFVTTEACGGKTHYSEIIECKNDADCPIGYKCIDEMCKYG*
spada_crp1510_chr4_15M_1	CRP1510	chr4	15730392	15730700	-	2.2e-26	0.675	609	104.7	MAQIIMFFYALIIFLSPFLVDRRSFPSSFVSPKSYTSEIPCKATRDCPYELYYETKCVDSLCTYW*
spada_crp1510_chr4_15M_2	CRP1510	chr4	15737544	15738735	-	4.6e-10	0.866	581.786	55.3	MTKILMIGYALMIFIFLSIAVSITGILTLHNILSDISGNLARASRKKPVDVIPCIYDHDCPRKLYFLERCVGRVCKYL*
spada_crp1510_chr4_15M_3	CRP1510	chr4	15744010	15744312	-	5.9e-28	0.737	584	96.6	MAQRFMFIYALIIFLSQFFVVINTSDIPNNSNRNSPKEDVFCNSNDDCPTILYYVSKCVYNFCEYW*
spada_crp1510_chr4_15M_4	CRP1510	chr4	15923977	15924285	-	2.2e-26	0.675	609	104.7	MAQIIMFFYALIIFLSPFLVDRRSFPSSFVSPKSYTSEIPCKATRDCPYELYYETKCVDSLCTYW*
spada_crp1510_chr4_15M_5	CRP1510	chr4	15931129	15932320	-	4.7e-22	0.859	588	63.9	MTKILMIGYALMIFIFLSIAVSITGDISGNLARASRKKPVDVIPCIYDHDCPRKLYFLERCVGRVCKYL*
spada_crp1510_chr4_15M_6	CRP1510	chr4	15937595	15937897	-	5.9e-28	0.737	584	96.6	MAQRFMFIYALIIFLSQFFVVINTSDIPNNSNRNSPKEDVFCNSNDDCPTILYYVSKCVYNFCEYW*
spada_crp1510_chrT_10M_1	CRP1510	chrT	10769687	10769899	+	0.38	0.814	261.625	-26.3	MVQYLMFLYAFIIFLSLFVVQKAQIYITFFTIFSIFVFYTXFYHLTLTTFFSFHNAXTFLVLLTMIARXX*
spada_crp1510_chrU_000M_1	CRP1510	chrU	216772	217074	-	5.9e-28	0.737	584	96.6	MAQRFMFIYALIIFLSQFFVVINTSDIPNNSNRNSPKEDVFCNSNDDCPTILYYVSKCVYNFCEYW*
spada_crp1510_chrU_161M_1	CRP1510	chrU	161177559	161177838	+	2e-10	0.781	490	35.4	MAQILMFFSSLIIFLTLFLVETRKTGIRCESKQDCPTMALPDYVTCVEGLCRIYLNTFA*
spada_crp1510_chrU_165M_1	CRP1510	chrU	165004933	165005064	+	0.00097	0.49	311	-10.1	MTQIIMSVYDFIIFVSLFLVVTNPGMSFFTPFSNLSFTQYYVT*
spada_crp1520_chr0_05M_1	CRP1520	chr0	5812182	5812373	-	1.6e-14	0.698	511	73.7	MDKTLKFMIFLLFLSIFLLITIFNSNQNNNPKNNNPWACISDKDCQKVHGVNIRCRKGFCTVI*
spada_crp1520_chr1_10M_1	CRP1520	chr1	10636754	10636942	+	3.2e-25	0.714	572	103.2	MVEIQKLVYVLILFLSIFLEMIVSNCTFIGFQDNPCKTDKDCRKVRGVNLRCRNGHCVMILQ*
spada_crp1520_chr3_04M_1	CRP1520	chr3	4739497	4739685	+	1.2e-25	0.88	558	100	MVEALKLVNVLILFLSIFLSIIVSTSSFPWKLYPCVTDKDCPRKNRHVVKCRKGYCVGVQII*
spada_crp1520_chr4_04M_1	CRP1520	chr4	4760156	4760248	+	3.3e-08	0.579	281	14.4	MVETLKLVYVLILFYSIFLGIIVCNSSLIS*
spada_crp1520_chr4_04M_2	CRP1520	chr4	4767382	4767564	+	2.1e-25	0.517	568	97.3	MVETLKLVYVLNLFYSIFLGIIVCNTSLIKYFDVPWEKDKDCPKPLRFNIRCRKGFCVRI*
spada_crp1520_chr4_04M_3	CRP1520	chr4	4797941	4798123	-	1.2e-27	0.79	569	108.2	MAETMKLVYVIILFLSIFLGITLSNSAFSHFIPGCKTDKDCPKFYGSNVRCRKGKCVQLG*
spada_crp1520_chr4_04M_4	CRP1520	chr4	4806237	4806419	+	2.5e-27	0.667	569	116.4	MVETLKLVYVLIIFYSIFLGIIVCNSSTIMYYDVPCEKDKDCPAPPRFNIRCRKGYCVRI*
spada_crp1520_chr4_04M_5	CRP1520	chr4	4827107	4827289	+	1.3e-25	0.861	555	108.8	MAKTLKMVYVLVLFLFIFLSIIACNSSFITFRDSRCKTDKDCPNIPMATGRCRKGHCVLV*
spada_crp1520_chr4_04M_6	CRP1520	chr4	4840100	4840282	+	8.6e-24	0.517	568	97.3	MVETLKLVYVLNLFYSIFLGIIVCNTSLIKYFDVPWEKDKDCPKPLRFNIRCRKGFCVRI*
spada_crp1520_chr4_04M_7	CRP1520	chr4	4842233	4842325	+	3.3e-08	0.579	281	14.4	MVETLKLVYVLILFYSIFLGIIVCNSSLIS*
spada_crp1520_chr4_04M_8	CRP1520	chr4	4844397	4844591	+	2.5e-23	0.672	549	101.3	MVETLKLVYVLILFYSIFLGIIVCNSSGITYFDVRCEKDKDCPKPPRINIRINIRCRKGFCVQI*
spada_crp1520_chr4_04M_9	CRP1520	chr4	4846641	4846835	+	3e-23	0.672	549	101.3	MVETLKLVYVLILFYSIFLGIIVCNSSGITYFDVRCEKDKDCPKPPRINIRINIRCRKGFCVQI*
spada_crp1520_chr4_07M_1	CRP1520	chr4	7925383	7925565	-	1.6e-26	0.759	564	114.2	MVETPKLVYFIILFLSIFLCITVSNSSFSQIFNSACKTDKDCPKFGRVNVRCRKGNCVPI*
spada_crp1520_chr4_07M_2	CRP1520	chr4	7937282	7937757	-	6.3e-11	0.461	455	74.3	MVETPKLDYVIIFFFLYFFFSDCKTNKDCPKLRRANVRCRKSYCVPI*
spada_crp1520_chr4_07M_3	CRP1520	chr4	7947000	7947182	-	6.6e-24	0.755	573	88.9	MGETPKLVYVIILFLSIFLCTNSSFSQMINFRGCKRDKDCPQFRGVNIRCRSGFCTPIDS*
spada_crp1520_chr4_07M_4	CRP1520	chr4	7951219	7951422	-	9.2e-23	0.672	554	71.3	MQIGRKKKGETPKLVYVIILFLSIFLCTNSSFSQMINFSGCKRDKDCPQFRGVNIRCRSGFCTPIDS*
spada_crp1520_chr4_07M_5	CRP1520	chr4	7986548	7986661	-	8.2e-09	0.642	348	27.5	MVEIPKLVYFIILIFSIFLCTSISIFACKTDKDCSKL*
spada_crp1520_chr4_07M_6	CRP1520	chr4	7987670	7987843	-	5.2e-21	0.598	538	91	MVETLKFVYVILLFLSIFLFNKSPFSQIMFSDCKTDKDCPQFRRANIRCRKGQCVKL*
spada_crp1520_chr4_08M_1	CRP1520	chr4	8033980	8034153	-	1.2e-22	0.57	524	84.2	MVETLKLIYVIHLFLSIFLFTNSPFGQIIFRQCKTDKDCPKLGRANIRCREGYCVRI*
spada_crp1520_chr4_08M_2	CRP1520	chr4	8040561	8040674	-	7.3e-10	0.668	350	41.5	MVEIPKLVYVIILLFSIFLCISISIFSCKTDKDCPKL*
spada_crp1520_chr4_08M_3	CRP1520	chr4	8042542	8042715	-	2.2e-23	0.672	529	90.5	MVETQKLVYVILLFLSIFLFTNSPLSQIIFSECKTDKDCPKYQRANIRCRKGQCVRI*
spada_crp1520_chr4_08M_4	CRP1520	chr4	8061589	8061771	-	4.6e-26	0.818	565	120.5	MVETLKLVYVIILFFSIFLCIAVSNSSFSEIIDSACKTDKDCPKLHKVNVRCRKGKCVAI*
spada_crp1520_chr4_08M_5	CRP1520	chr4	8072472	8072654	-	2.6e-26	0.759	567	111.2	MVQTPKLVYVIVLLLSIFLGMTICNSSFSHFFEGACKSDKDCPKLHRSNVRCRKGQCVQI*
spada_crp1520_chr4_09M_1	CRP1520	chr4	9650788	9650982	-	1.1e-26	0.596	558	107.8	MVETLKYVYVMFLFLSIFQLMVVYDSIYFRKPPPCITDKDCPQMKINNVRCRKGFCIQIHKFTP*
spada_crp1520_chr4_18M_1	CRP1520	chr4	18714395	18714665	+	5.7e-19	0.786	514	59.6	MAQTLMLVYALIIFTSLFLVVISRQTDIPCKSDDACPRVSSHHIECVKGFCTYWKLD*
spada_crp1520_chr5_09M_1	CRP1520	chr5	9207235	9207420	+	7.9e-25	0.788	537	105.4	MAETLKFVYVILFISLFLMIIVSDSFNPLIRQYCVTDKDCPKFKKYNIRCRKGFCVQVNGG*
spada_crp1520_chr5_34M_1	CRP1520	chr5	34921861	34922040	+	1.6e-25	0.79	565	119.9	MAETLKFVYVMILFLSIFLVITISNSNPYIINILCKTDKDCPKVQGANIRCRSGKCVQV*
spada_crp1520_chr6_08M_1	CRP1520	chr6	8130405	8130569	-	1.9e-15	0.483	393	38.4	MLESLCLPIVLEMIVSNCTFAGVQDNPCKTDKDCRKVRGVNLRCRNGHCVMILQ*
spada_crp1520_chr7_01M_1	CRP1520	chr7	1329950	1330139	-	1.4e-09	0.78	513	81.6	MAETLKFVYVLILFISLFLVLLVCDSAFCITDKDCSNGRNYIGRCRKGHCKQSPLR*
spada_crp1520_chr7_01M_2	CRP1520	chr7	1345151	1345339	-	1.2e-28	0.81	556	109.8	MAETLKFVYVLILFISLFLVLIVCDSAFVANTETCITDKDCPNGRNYIGRCRKGHCQQRLVR*
spada_crp1520_chr7_01M_3	CRP1520	chr7	1351209	1351397	-	2.6e-29	0.847	566	119.8	MAETLKFVYVLILFISIFLVVIGCDSIYYPISRPCKTDKDCPNRKNYKGKCRKGFCMSSRLR*
spada_crp1520_chr7_01M_4	CRP1520	chr7	1360749	1360937	-	2.5e-28	0.705	568	122.7	MSETLKFVYVLILFISIFHVVIVCDSIYFPVSRPCITDKDCPNMKHYKAKCRKGFCISSRVR*
spada_crp1520_chr7_01M_5	CRP1520	chr7	1384820	1385029	+	4e-27	0.903	560	104.3	MAKNVKFIYVIILLLFIFLVIIVCDSAFVPNSGPCTTDKDCKQVKGYIARCRKGYCMQSVKRTWSSYSR*
spada_crp1520_chr7_13M_1	CRP1520	chr7	13208196	13208387	-	1.9e-24	0.624	545	96.1	MAKILKFVYVPILYLSILLVLTIYDQVYFNNSPPCVTDKDCPRPQFRKSNVRCRNGYCVNLGN*
spada_crp1520_chr7_13M_2	CRP1520	chr7	13209655	13209840	+	4.6e-27	0.759	567	117.7	MAKTLKFVYVVILFISIFLVLTVYDSKYFQIASPCVNDKDCPRFKNNNVRCRKGFCVNLCN*
spada_crp1520_chr7_13M_3	CRP1520	chr7	13213960	13214151	-	3.1e-20	0.615	546	89.5	MAKILKFVYVPILYLSILLVLTIYDQVYFNYNPPCVSDKDCPSPKSPKSNIRCRQGYCVNLYS*
spada_crp1520_chr7_13M_4	CRP1520	chr7	13215241	13215462	+	3.1e-26	0.773	567	102.7	MAKTLKFVYVVILFISIFLVLTVYDSKYFQIASPCVNDKDCPQFKNNNVRCRRGFCVNSGGATQKCLGCPSLK*
spada_crp1520_chr7_13M_5	CRP1520	chr7	13220507	13220698	-	3.9e-24	0.663	547	95.9	MAKILKFVYVPILYFSILLVLTIYDQAYFNDPRPCVSDKDCPRPKFQKSNVRCRKGYCVNLDG*
spada_crp1520_chr7_16M_1	CRP1520	chr7	16702265	16702519	+	3.9e-16	0.849	470	39.8	MAQFFMFVYILIIFLSSFLIEASTAATPCTSDKDCRLERYNVWCINGYCKYKFTPID*
spada_crp1520_chr7_18M_1	CRP1520	chr7	18066512	18066774	+	4e-10	0.83	510	58.4	MAATRKFIYVLSHFLFLFLVTKITDARVCKSDKDCKDIIIYRYILKCRNGECVKIKI*
spada_crp1520_chr8_20M_1	CRP1520	chr8	20491649	20491834	-	4.5e-27	0.786	568	111.6	MTKTMKFLYVLIIFISIFVVASVYDSIPYVNSGPCVTDKDCPKVSQYNIRCRKGQCARIRV*
spada_crp1520_chrT_02M_1	CRP1520	chrT	2334468	2334641	+	8.3e-17	0.786	514	57.5	MAQTLMLVYALIIFTSLFLVVISRQTDIPCKSDDACPRVSSHHIECVKGFCTYWKLD*
spada_crp1520_chrT_11M_1	CRP1520	chrT	11102488	11102675	+	2.9e-07	0.812	494	88.6	MTETLKFVYILILFIFIFLVLMVCDSCISYKECSIVKNYRARCRKGYCVRRRIR*
spada_crp1520_chrU_019M_1	CRP1520	chrU	19591670	19591858	+	9.5e-24	0.767	563	89.1	MVKTPKLVYVLILFLSICFSITISNSSFGRIVYWNCKTDKDCKQHRGFNFRCRSGNCIPIRR*
spada_crp1520_chrU_019M_2	CRP1520	chrU	19980363	19980542	+	6.7e-22	0.874	549	97.1	MVXTLKFIYVPILLLSIFLAMIVSISSFPLMPIPCRTDKDCPKKMGTVGKCRKGYCAQM*
spada_crp1520_chrU_046M_1	CRP1520	chrU	46843363	46843545	-	6.5e-28	0.835	562	108.6	MAETMKFVYVLILFISIFLVIILCDSAYFPNSRPCKTDKNCAQVKNYISKCLKGLCVQEE*
spada_crp1520_chrU_075M_1	CRP1520	chrU	75837536	75837724	+	3.1e-26	0.866	548	107.2	MVETRKFVYILILLISIFLFIIICDSTYIPITRTCITDKDCPSWKNYTGRCRKGFCILNRDR*
spada_crp1520_chrU_078M_1	CRP1520	chrU	78079662	78079850	+	1.3e-24	0.751	555	92.8	MVKTPKLVYVLILFLSIFFSITVSNSFNSKIVFTDCKTDKDCQNHRGFNFRCRKGNCVAKIR*
spada_crp1520_chrU_078M_2	CRP1520	chrU	78626175	78626357	+	8.2e-24	0.73	545	94.3	MVKTSKFVYVLILFLSIFFSIIVSNSSPGRLSFGDCKIDKDCPKLRGGSFRCRKGKCVLE*
spada_crp1520_chrU_096M_1	CRP1520	chrU	96211211	96211318	+	4e-07	0.604	299	8.8	MFETPKFVYNLILLISIFLFIIICNSTYLPTTRIC*
spada_crp1520_chrU_100M_1	CRP1520	chrU	100498054	100498242	+	6.2e-26	0.616	561	97.2	MAESPKFVYVLILFISIFNAIIVCDFAFLPTSRNCITNKDCRQVRNYIARCRKGQCLQSPVR*
spada_crp1520_chrU_102M_1	CRP1520	chrU	102334472	102334561	-	0.6	0.521	207	-19	MVATLKFVYIVIFLVSLCLVVVDSLKSNS*
spada_crp1520_chrU_103M_1	CRP1520	chrU	103090324	103090521	+	7.4e-20	0.746	567	65	MVGTLKFLRVLISFLTIFLMIIICAFYFIPDSGPCVTDKDCEQEIGYIVKCDTNTGFCVKILQRS*
spada_crp1520_chrU_103M_2	CRP1520	chrU	103298264	103298446	-	1.1e-25	0.8	558	108.9	MAENLKFVYLLILFISIFLVIIVSHSITPWLKKTCVTDKDCPKVAKINIRCRRGQCVQVF*
spada_crp1520_chrU_104M_1	CRP1520	chrU	104068471	104068653	+	6.4e-24	0.708	550	83.9	MVKTPKLVYVLILFLSIIFSIIVSNSFPDKIFIGDCKTDKDCKPKRGVNFRCRKGKCYPR*
spada_crp1520_chrU_108M_1	CRP1520	chrU	108428468	108428656	-	6.5e-26	0.826	564	103.1	MAETLKFVYVLILFISILFVVIVCDSSYIPISHPCTTVKDCPEVKNYKSRCLKGLCISGRLR*
spada_crp1520_chrU_108M_2	CRP1520	chrU	108905722	108905901	-	9.6e-21	0.866	553	93	MDKTLKFVYFVILFLSLFLLITISNSFQYHVVSPCLSDKDCFRTSANNIRCRKGFCVPI*
spada_crp1520_chrU_121M_1	CRP1520	chrU	121694331	121694516	-	4.5e-26	0.695	559	103.7	MVKTPKLVYVLILFLSIFLSMIVSNSSFLGTFISSCKRDKDCPKLYGANFRCRKGTCVPPI*
spada_crp1520_chrU_122M_1	CRP1520	chrU	122267435	122267572	+	3.1e-11	0.633	417	38.7	MVKSSNLVYVLILFLSIFLSIIISNSSFGMIFDRACKTMKDCLKL*
spada_crp1520_chrU_125M_1	CRP1520	chrU	125928616	125928834	+	1.3e-19	0.889	555	75	MAKTPKFVYAMILLLSIFLIKIVSGSNTLLAFRECVYDKDCPVMPRCNMRCRKGVCIPVRRKEYFKMNVSLL*
spada_crp1520_chrU_126M_1	CRP1520	chrU	126747078	126747266	-	4.8e-23	0.667	563	95.5	MDETLKFVYLLIRFLSIFFLIIKSNSFYSHVPNPCITDKDCIRRAGMNIRCRKGYCVNLILR*
spada_crp1520_chrU_132M_1	CRP1520	chrU	132987575	132987757	+	1.3e-26	0.832	563	104.8	MAKTLNYVYVLILFISIFLSITVYGYIPGIVNKPCKTDKDCPKKPPHNIRCRKGQCVEIL*
spada_crp1520_chrU_134M_1	CRP1520	chrU	134384682	134385266	+	0.38	0.856	278	-176.6	MVNSITHSNLSPIFILLLLLLCNHHYSAKAQPPVQPVSPFAPQTTLWDVSSIGVIIGTIIATLILLFLFITLIRGFTNSLRADSSKCESDKGINPQLLKTFPILLYSTIIKHFNESIEDPLQCAVCLGDFNNNDKVRVLPQCNHVFHPPCIDAWLSSHITCPVCRTNLNHQCSCHFSVSIDVQNNGECGSQRIQ*
spada_crp1520_chrU_153M_1	CRP1520	chrU	153869828	153870016	+	1.2e-29	0.781	557	117.5	MAETPKFVYVLIIFISIFLVLIVCDSTYLPSTRSCITDKDCPNVQNYIGRCRKGFCISSWVR*
spada_crp1520_chrU_166M_1	CRP1520	chrU	166204394	166204573	-	3.1e-23	0.893	508	87.1	MVEILKFVYALILFLSIIVSTSSAPLMLKPCITDKDCPKHRGVNGKCRKGYCVGVGRNY*
spada_crp1520_chrU_170M_1	CRP1520	chrU	170928943	170929131	-	2e-25	0.829	545	109.3	MDETMKFVYILILFICIFLVMIVCDSAYLPFSRSCISDKDCPQVKNFSARCRKGYCQFRVVR*
spada_crp1530_chr1_31M_1	CRP1530	chr1	31133948	31134210	-	1.3e-16	0.66	443	20.1	MAGILKFFYIAIIYVSMYLVVIEGKDGCKTNFDCLIKYPDHNEDILQCIGGHCLCLTN*
spada_crp1530_chr3_07M_1	CRP1530	chr3	7447357	7447664	-	1.3e-13	0.893	456	10	MAETFKFVYIVILLVSLCLVVVDGIRTYRECENASDCYSIYWRAPYGTMRCVKGHCKQIKDVKVMKFLYCV*
spada_crp1530_chr3_07M_2	CRP1530	chr3	7973153	7973419	+	6e-12	0.724	429	16.8	MAEIFKVFYTLIIFASLYYVVALVQNECVTDGDCRRLYPHLIPRYPMCNEGTCVCIFE*
spada_crp1530_chr4_10M_1	CRP1530	chr4	10530163	10530395	-	4e-19	0.524	425	42.7	MILFVSLYLLGIYVERECYTYADCRRKYRGANKHLLWCNDGYCEYHTQ*
spada_crp1530_chr4_10M_2	CRP1530	chr4	10536212	10536475	-	1.7e-22	0.785	434	36.4	MAEIFKFVYSVILFVSLYLFVIYAEKECDTDADCRKKFAGANQHLLWCNNGYCECHTH*
spada_crp1530_chr4_20M_1	CRP1530	chr4	20695800	20696135	+	2.9e-15	0.88	410	8.9	MAEILKFVYIVILFISILLVVETEQCVYDADCEKIYPLHRQHLFKCIKAFCVRLGRQSKNYFSIMYKTFIFFVLLCLLLL*
spada_crp1530_chr4_20M_2	CRP1530	chr4	20748412	20748669	+	2.2e-20	0.753	431	37.9	MILFVSLLLIVEAGGNECVTDVDCEKLYPGNKKPLICNIGYCLSLYKGNFFFIYYI*
spada_crp1530_chr4_20M_3	CRP1530	chr4	20839012	20839596	-	3.1e-20	0.865	412	37.4	MAEILKFVYIVILFVSLLLIVVASERECVTDDDCEKLYPTNEYRMMCDSGYCMNLLNGA*
spada_crp1530_chr4_20M_4	CRP1530	chr4	20861988	20863443	-	1.5e-19	0.723	434	38	MILCVSLLLIVEAGGKECVTDVDCEKIYPGNKKPLICSTGYCYSLYEGHTFKMGNSI*
spada_crp1530_chr4_20M_5	CRP1530	chr4	20877535	20877883	-	4.6e-17	0.774	434	-3	MILCVSLLLIEVAGGKECVTDADCDKLYPDIRKPLMCSIGECYSLYKGKFSLSIISKTSFSLMVYNVVTLVICLRLAYISLLLKFL*
spada_crp1530_chr4_20M_6	CRP1530	chr4	20893081	20893428	-	1.2e-17	0.81	430	-2.1	MILCVSLLLIAEASGKECVTDADCENLYPGNKKPMFCNNTGYCMSLYKGKIYLSSKSNNFIFFSCYNVVTLIICLKLTYISPNLKYL*
spada_crp1530_chr7_08M_1	CRP1530	chr7	8179854	8180148	-	5e-08	0.862	405	-8.7	MAETLKIVYIVILLGFLCLVVVDGISVLGYVIDCYTTFMFAPERLYKCVKGYCYEVRERLL*
spada_crp1530_chr7_08M_2	CRP1530	chr7	8262482	8262792	-	4.5e-14	0.898	447	8.6	MAETLKIVYIVILLVSLCLVVVDGISIYVRCASTNECYTTFKFAPLGSMRCVEGYCKHLKDFKVTQFLYCV*
spada_crp1530_chr7_08M_3	CRP1530	chr7	8306885	8307700	-	4.1e-13	0.92	447	6.1	MAETLKIVYIVILLVFLCLVVVDGISIYVRCASTNECYTTFKFAPRGSMRCLEGYCKHLKNFKQYSRQI*
spada_crp1530_chr7_09M_1	CRP1530	chr7	9660665	9660971	-	5.7e-14	0.863	468	25.1	MVEIHNFIYAMILLVFMFIVVVDSWSWGLTTECVTELDCYKKYRLPAEKKMKCIRGSCYRVRE*
spada_crp1530_chr7_11M_1	CRP1530	chr7	11967341	11967706	-	7.2e-19	0.703	443	44.1	MILFVSLFLVVVDGEKECACVADCIYKYPTLRDLVVKCIEGYCKAILYRKVSLTTLKTC*
spada_crp1530_chr7_12M_1	CRP1530	chr7	12066167	12066437	+	3.9e-15	0.823	436	20.4	MAGNLKFVYTIILFVSLNLVVAEIGECDSYQDCYLKYPVLRNQLVRCIDNICKVTLFSQG*
spada_crp1530_chr7_15M_1	CRP1530	chr7	15412080	15412352	+	1.3e-14	0.848	355	-13.9	MDETLKFVYILILFVSLCLVVADGVKNINRECTQTSDCYNYMIRNENIKKCPKNHRQLL*
spada_crp1530_chr7_18M_1	CRP1530	chr7	18298783	18299039	+	4.8e-14	0.645	424	12.7	MADVLKFVYIVFLFVSQFCAEPDDNQKNCVSDSDCYKKFHLPRHFIMKCIKNRCTFV*
spada_crp1530_chr7_18M_2	CRP1530	chr7	18348106	18348385	+	6.6e-17	0.842	416	6.9	MTVILKFVYIAIFFVSLIFGVVSGKKKCASESDCYTMFPVPHFIVMTCIEKKCHITGIYY*
spada_crp1530_chr8_08M_1	CRP1530	chr8	8418256	8418635	-	6.7e-18	0.872	454	22.4	MTGIHKFFHMVIHFVFLFLVVYGSGIAEKECITDDDCNRKYPMHANRGLQCLNGECKSSRIIKSR*
spada_crp1530_chr8_08M_2	CRP1530	chr8	8426831	8427109	-	3.2e-14	0.553	383	19.1	MLIHVFFLFIVRKYGSECISDTDCNVLYPMYINRRLRCIQGICHTTTARRR*
spada_crp1530_chrT_00M_1	CRP1530	chrT	663573	663764	+	2.1e-10	0.889	406	-0.9	MAEIIKFVYILILCVSLLLIGEASGKECVTDADCENLYYGNKWPLICSNIGYCLSSYEEPPHK*
spada_crp1530_chrT_01M_1	CRP1530	chrT	1137641	1137814	+	4.8e-13	0.625	426	22.4	MAEILKFIYNAILFVSLYFIVIYGELVCDTDDDCLKFFPDNPYPMECINSICLSLTD*
spada_crp1530_chrT_01M_2	CRP1530	chrT	1556978	1557133	+	3.1e-16	0.641	431	50	MIFFVSVFLIVVYGEKECISDAVCYEKYPGPFNFIMNCVDGYCKAFPNYYR*
spada_crp1530_chrT_01M_3	CRP1530	chrT	1933897	1934058	+	3.4e-15	0.616	396	32.1	MAEILKFVYIAILFVSLYLVDLGCVTDADCKDKFPGNKYPIKCINGICKSVPN*
spada_crp1530_chrT_02M_1	CRP1530	chrT	2048649	2048810	+	3.4e-15	0.616	396	32.1	MAEILKFVYIAILFVSLYLVDLGCVTDADCKDKFPGNKYPIKCINGICKSVPN*
spada_crp1530_chrT_10M_1	CRP1530	chrT	10557938	10558114	+	1.6e-10	0.829	419	20.5	MVKIIKFLYNTILFVCLFLHVTYGDRECLTKADCKKKYPGPNQHLSKCYYGHCVSYPK*
spada_crp1530_chrU_005M_1	CRP1530	chrU	5132780	5132944	+	2.7e-14	0.607	460	29.6	MILFVSLCLVVVDGESKLEQTCSEDFECYIKNPHVPFGHLRCFEGFCQQLNGPA*
spada_crp1530_chrU_047M_1	CRP1530	chrU	47942871	47943292	-	2.8e-10	0.791	438	7.3	MAEIFKFFYTIVILVSLFFVIANSRGIRPGRECVSDYDCYIKYTILWKYNNVCTKGVCYTLLDAVHP*
spada_crp1530_chrU_050M_1	CRP1530	chrU	50800757	50800924	-	7.4e-13	0.772	411	23.1	MAKSLKFFYILISFVSLYFGVVNSHPCLSDHDCYIQYPKTPFGHMECYKGSCRPI*
spada_crp1530_chrU_095M_1	CRP1530	chrU	95100617	95100880	-	1.6e-20	0.495	424	29	MAEILKFVYNATLFFSLYLVVYNSKLWCDTDADCQEKFPGPSKYPIKCMKGICKCVIN*
spada_crp1530_chrU_100M_1	CRP1530	chrU	100109410	100109674	+	9.1e-18	0.625	426	22.4	MAEILKFIYNAILFVSLYFIVIYGELVCDTDDDCLKFFPDNPYPMECINSICLSLTD*
spada_crp1600_chr0_19M_1	CRP1600	chr0	19235706	19236368	+	1.6e-66	0.722	1371	283.5	MARISNLIFLACIFLFNIINIPFLTNAISSCNGPCNTLNDCDGQLICINGKCNDDPDIGTHICTNPSPSPPSGGGGGTCQSSGTLQCKKKSYPQYRCSPPVSSSTQASLTLNDFSEGGDGGGPSQCDEKYHDNSERVVALSTGWYNGGSRCGKMIRITARNGRSVTAKVVDQCDSVNGCDKEHAGQPPCHNNIVDGSVSVWNALGLNTDDGVVPVTWSMA*
spada_crp1600_chr0_19M_2	CRP1600	chr0	19246270	19247071	+	8.8e-61	0.572	1289	242.4	MAQISNLVFLASIFFFNIINGPFLTDAISSCNGPCRTLNDCAGQLICINGKCNDDPDVGTRICSQPSPSPPPPSGGGVDLPNLCNLQCDGQSYPQYRCSPPYVSSGTQALLTLNDFSAGGDGGGASQCDEIFHSNSERIVALSTGWYSGGSRCGKFIRIRASNGRTVTAKVVDQCDSVNGCDDEHAGQPPCRNNIVDGSAAVWDELRLNKNDGVVPVTWTMA*
spada_crp1600_chr0_19M_3	CRP1600	chr0	19252908	19253567	+	7.6e-62	0.612	1377	253.5	MTLISNLVFLASIFLFNITNLPFLTNAISSCNGGCNDLNDCYGQLICINGKCNDDPDIGTHICSGRKTINPPLAGGNCQSSGNLQCDGQSHPQYQCSPRVSSSTQALLTWNDFSEGGSGGGPSECYGKYQNNNENIVALSTGWYKGGSRCGQMVRITARNGRSVTAKVVDECDSVNGCDEEHAWQPPCRNNIVDGSVAVWNALGLNTDDGVVPVTWSIA*
spada_crp1600_chr4_11M_1	CRP1600	chr4	11336844	11337410	-	4.4e-85	0.81	1598	432.9	MKSFCSKASFCFLVFMIITNLLHSEAQQCRPSGRIKGEKAPSRQCNQENDFDCCVQGKMYTTYKCSPSVSTHTKAFLTLNSFQEGGDGGGPSACDNQYHSDDTPVVALSTGWFNNKSRCLNKIKISANGRSVVAKVVDECDSRAGCDKEHDYQPPCNNNIVDASKAVWKALGVPHDQWGGLDITWSDA*
spada_crp1600_chr4_11M_2	CRP1600	chr4	11338308	11338874	+	6.2e-84	0.883	1592	440.2	MKSFCPKFSFLLLITLILTSFLYSEAQKCRPNGRIRGKKAPSGQCNKENDSDCCVQGKMYTTYECSPSVSTHTKAYLTLNSFQKGGDGGGPSACDNQYHSDDTPVVALSTGWFNDKSRCLNKITISANGRSVVATVVDECDSTMGCDEEHDYQPPCPNNIVDASKAVWKALGVPQDQWGGLDITWSDA*
spada_crp1600_chr7_02M_1	CRP1600	chr7	2996838	2997404	-	2e-85	0.84	1584	433.6	MKSFCSKASFLFLVFLITTNLLYSEAQQCRPSGRIKGEKAPSGQCNQENDSDCCVQGKMYTTYQCSPSASTHTKAYLTLNSFQKGGDGGGPSACDNQYHSDDTPVVALSTGWFNNKSRCLNKITISANGRSVVATVVDECDSTMGCDKEHDYQPPCNNNIVDASKAVWKALDVPHDQWGGLDITWSDA*
spada_crp1600_chr7_02M_2	CRP1600	chr7	2998145	2998711	+	6.3e-85	0.876	1598	439.4	MKSFCPKVSFLLLITLVLTSFVFSEAQKCRPNGRIRGKKAPSGQCNKENDSDCCVQGKMYTTYECSPSVSTHTKAYLTLNSFQKGGDGGGPSACDNQYHSDDTPVVALSTGWFNDKSRCLNKITISANGKSVVATVVDECDSTMGCDEEHDYQPPCPNNIVDASKAVWKALGVPQDQWGGLDITWSDA*
spada_crp1600_chr7_21M_01	CRP1600	chr7	21142636	21143205	+	2.8e-84	0.895	1596	427.5	MKRFCPKASFLLFIITLVLTSSVYSEAQSCRPSGRIEGKNAPPGQCNQENDSDCCVQEKMYTTYECSPAVSTYTKAYLTLNSFQNGGDGGGPSECDNQYHSDDTPVVALSTGWFNHESRCLKNITISANGKSVVAMVVDECDSTKGCDEEHDYQPPCPNNIVDASKAVWEALGVPQDQWGGLDITWSDA*
spada_crp1600_chr7_21M_02	CRP1600	chr7	21244223	21244786	-	8e-85	0.871	1591	438.2	MRFCPKVSFLLVITLILTSCVYSEAQKCRPNGRIRGKKAPSGQCNKENDSDCCVQGKMYTTYECSPSVSAHTKAYLTLNSFQKGGDGGGPSACDNQYHSDDTPVVALSTGWFNDKSRCLNKITISANGKSVVATVVDECDSTMGCDEEHDYQPPCPNNIVDASKAVWKALGVPQDQWGGLDITWSDA*
spada_crp1600_chr7_21M_03	CRP1600	chr7	21252592	21253149	+	2e-78	0.896	1546	369.2	MTCFFSKTFIALLVLFLTNCLYIEAQKCNPNGIVKGKSPSGRCKHEDDLCCVPGKKYQTYKCSPPVSSHTKAYLTLNSFEKGGDGNGPSTCDNKYYSDDTPVVALSTGWFNTKRRCLHNITISGNGQSVVAMVVDECDSSKGCDAEHEYQPPCANNIVDASMAVWKALGVPRNQWGGLDITWSDA*
spada_crp1600_chr7_21M_04	CRP1600	chr7	21254989	21255558	-	2.4e-82	0.892	1589	430.8	MKRFCPKASFILLVITLILTSFVYSEAQNCRPSGRIRGKKAPPGQCNQENDSDCCVQGKMYTTYVCSPSVSTHTKAYLTLNSFEKGGDGGGPSECDKQYHSDDTPVVALSTGWFNRKSRCLNNITISANGKSVVAMVVDECDSRKGCDEQHDYQPPCPNNIVDASKAVWKALNVPKEQWGGLDITWSDA*
spada_crp1600_chr7_21M_05	CRP1600	chr7	21257451	21258017	-	6.7e-86	0.883	1592	440.2	MKSFCPKFSFLLLITLILTSFLYSEAQKCRPNGRIRGKKAPSGQCNKENDSDCCVQGKMYTTYECSPSVSTHTKAYLTLNSFQKGGDGGGPSACDNQYHSDDTPVVALSTGWFNDKSRCLNKITISANGRSVVATVVDECDSTMGCDEEHDYQPPCPNNIVDASKAVWKALGVPQDQWGGLDITWSDA*
spada_crp1600_chr7_21M_06	CRP1600	chr7	21264184	21264753	-	1.4e-81	0.883	1589	427.6	MKILSSKASFLLLIITLILTNCVYSEAQNCRPSGRIRGKKAPPGQCNQENDSDCCVEGKMYTTYVCSPYVSTHTKAYLTLNSFEKGGDGGGPSECDKQYHSDDTPVVALSTGWFNHKSRCLNNITISANGRNVVAMVVDECDSRKGCDEQHDYQPPCTNNIVDASKAVWKALGVPKEQWGGLDITWSDA*
spada_crp1600_chr7_21M_07	CRP1600	chr7	21287880	21288440	+	1.4e-87	0.87	1652	443.4	MKSFCSKASFLFLVFLIIMLHSAAQQCRPSGRIKGEKTPSGQCNQENDSDCCVQGKMYTTYKCSPSVSTHTKAYLTLNSFQEGGDGGGPSACDNQYHSDDTPVVALSTGWFNNKSRCLNKIKISANGRSVVAKVVDECDSRAGCDKEHDYQPPCNNNIVDASKAVWKALGVPHDQWGGLDITWSDA*
spada_crp1600_chr7_21M_08	CRP1600	chr7	21296935	21297504	-	2.4e-82	0.832	1598	432.2	MKRFCPKVSFIFLAITLIFTSFVYSEAQNCRPSGRIRGKKAPPGKCNQENDSDCCVQGKMYTTYVCSPSVSTHTKAYLTLNSFQKGGDGGGPSECDKQYHSDDTPVVALSTGWFNHKSRCLNNITISANGRNVVAMVVDECDSRKGCDEQHDYQPPCPNNIVDASKAVWKALGVPKEQWGGLDITWSDA*
spada_crp1600_chr7_21M_09	CRP1600	chr7	21299405	21300247	+	2.5e-10	0.818	540	-158.4	MKSLYSKASYLLLITLILTSMYSEAQQCRPSDRISGKEAPSAQCNQENDSDCWVQGQMCTTYECSPSVSTYTKAYLTLWLPDPLVGYSVRGSYHLLTSRHVPLRDHASSLIWHKQVPLKVSLFAWRLLRDRLPTKANLVQRRVLDSEASLCVLDCGMSETAQHLFLSCDAFSSFWPLVRNWLGILGVDTNVLMDHFLQFVNLTGGGKAARDFLQLIWLLCVWVLWNERNNRLFNNVVTSIPRLLDKVKYMSLAWLKAKKVVFSFGSDMWCSSPLQCLGIT*
spada_crp1600_chr7_21M_10	CRP1600	chr7	21302019	21302585	+	3.2e-86	0.836	1603	442.9	MQSFCSKASFLFLVFLVITNLLHSEAQQCRPSGRIKGEKAPSGQCNQENDSDCCVQGKMYTTYKCSPSVSTHTKAYLTLNSFEEGGDGGGPSACDNQYHSDDTPVVALSTGWFNNKSRCLNKIKISANGRSVVAKVVDECDSRAGCDKEHDYQPPCNNNIVDASKAVWKALGVPHDQWGGLDITWSDA*
spada_crp1600_chrU_107M_1	CRP1600	chrU	107062935	107063513	-	2e-77	0.85	1587	351.7	MKGVKISLNFIQTIIFLLILVSTLCLSIEASTCKPSGKIKGKKFKSRLCNRADQSECCKPGKSYTTFKCSPQVSHKTKATLTLNSFEKGGDGGAPSECDNKFHSDKTPVVALSTGWFNNNKRCLKKITIFGNGKKVNAMVVDECDSTQGCDAEHDFQPPCSNNIVDASAAVWKALGVPEKDWGEMEVFWSDT*
spada_crp1600_chrU_124M_1	CRP1600	chrU	124533714	124534154	-	7.1e-49	0.752	1045	231.3	MSSSSIQTMIILVILVSTLCSSIEASTRKPNRRRFKPEHRHKAILTLNSFEKGGDGGGPSECDNKFHSDKTLVVALSTVLFNHKKRCLKEITIFGNGKRVNAKVVDECDSSKGCKNNIVDGSAAVWKALGVPKKKRGEMDIFWSDA*
spada_crp1600_chrU_142M_1	CRP1600	chrU	142497919	142498290	+	2.8e-42	0.811	991	200.9	MIFLLILVSTFCLSIEVASGQLNKATLTLNSFEKGGDGGAASECDNKFHSDDTLIVALSTVYFNHKERCFKEITIFGNGRSVNAMVVDECKCGNNIVDGSSAVWKALGVPEKEGEMDIFWGDA*
spada_crp1605_chr0_19M_1	CRP1605	chr0	19222634	19223137	-	3e-53	0.601	1127	363.5	MAHVSNLVFLASIFLFNIINIPFLTNVISSCNGPCKTLNDCAGQLICINGKCNDDPDVGTNICTKPSPPSPSGDKCKSSGTLEYDGESFPQFKCSPPVSSSTQALLTLNDFSEGGDEGAPSQCDEQFHSYSERVVALSTGWYNGGSRCGIMTCWLKYSLIFFGSLAF*
spada_crp1620_chrU_147M_1	CRP1620	chrU	147164992	147165522	-	0.79	0.932	289	-81	MVRFSILVVVFLLFVASSYADHDVDVQSICKQANDPSFCLVLLKSKPNGVGGDLKSLAQYTLNVLHTNTSNTLTLINKLIAQSGSDPKKQNHYKDCLALFGVEYKGVLGYVLDSLKQFKNSKFNQVGVDMVYLRFHVDDCISGDPSDTSLLPKYGNDVRNIADTTLIMTNMLVRRS*
spada_crp1640_chr0_01M_1	CRP1640	chr0	1648966	1649355	+	1.1e-29	0.749	607	133.4	MTYVKLATLAVFMLTQFCLIVQIKNVEAGQCARVGMRCSRALPNPCGDIVTCRCVHLHLVGSTCIDYTGDGL*
spada_crp1640_chr0_01M_2	CRP1640	chr0	1663065	1663553	+	2.2e-30	0.798	601	139.8	MLVTLAIFMLTTFLIVQIKNVEAGQCARVGMRCSRALPNPCGDIVTCRCVHLHLVGSTCIDYTGDGL*
spada_crp1640_chr0_01M_3	CRP1640	chr0	1669203	1669586	+	2e-29	0.729	600	135.7	MTYVKLATLAVFMLTQFCLIVQTKNVEEGQCPFAGRVCSQYESNACGDSEECICVSEWSHYDGGICKSRN*
spada_crp1640_chr0_01M_4	CRP1640	chr0	1720373	1720788	+	3.2e-29	0.774	599	129.9	MTYVKLVTLAVFMLTTFLIVQIKNVEAGQCARVGMRCSRALPNPCGGDIITCRCVRLHLIGSTCVDYTGDGL*
spada_crp1640_chr7_22M_1	CRP1640	chr7	22894047	22894145	-	0.9	0.565	228	-28.3	MCLCLLYVFMLCQFFQVWNMENYADTCARACV*
spada_crp1640_chr8_05M_1	CRP1640	chr8	5612565	5613254	+	1.7e-05	0.851	456	-69.6	MAYLRLAHLVVFLLATFSLIFPMMKAAEDCLGICSPFEMPPCPSSSCRCIPVILIGGNCVDPSSPTITKMVEKHANLCQSHADCTKKGSGSFCARYPNPDIEYGWCFSSSSRAQEVFFEISSNPQFIKDLKMRPDTCRSSFNLLM*
spada_crp1640_chr8_05M_2	CRP1640	chr8	5618124	5618796	+	3.4e-07	0.787	447	-62.9	MAYLRLAHLVVFLLATFSIFPMMKGAEECSGICSPFQMPPCPSSNCRCIPLVLAGGNCVDPSSPTITKMVEKHANLCQSHADCTKKGSGSFCARYPNPDIKYGWCFSSNSKAQEVFFKISSNPRFMEDLKIKPGTCGSFFY*
spada_crp1640_chrU_060M_1	CRP1640	chrU	60553746	60554426	+	2.5e-05	0.842	398	-54.3	MTYAKLATLAVFFLATLIIFPMKKVEADRCAMAVCSDSLKTCGSVYCVCIPNEYRCLPASYKDLVKIPGKNPNYCQSHVECKEKGRGSFCARYPSPNVDYGWCVASISEAEDFFFKLASKSTVTKDFLKMFEIA*
spada_crp1650_chr0_11M_1	CRP1650	chr0	11334580	11335220	-	0.0014	0.926	454	56.7	MTYVRLAPLVVFLFATLLMFLMKKVGADECWGPCSVLQTPPCPLSKCYCIPLFLVVGYCSHASSPTVMKMVEEHPNLCQSHADCTKKGSGSFCARYPNLDIEYGWCFASNSKAQEVFFEIFSNYEFI*
spada_crp1650_chr0_11M_2	CRP1650	chr0	11562418	11562940	-	0.00022	0.773	459	41.3	MAYVRLIPLVVFLLAIFSTFSMKKLVIAADCSGICSPFEMPPCRSSDCRCIPIALIGGFCINPISSIMKMVEEHPNLCQSHVDCTKKKSGSFCARYPNPNIEYGWYFASNSEARDVFFNISSNSELTKDLLKMHSTTYY*
spada_crp1650_chr3_21M_1	CRP1650	chr3	21248609	21249129	+	8.2e-19	0.861	439	5.4	MASVKLAPFAVFLLAAFLMFPMKKVEGVDCTGAYCDDLTGCGDYCFCDVIYFLGNQGVCVPYSAMKKKVEENPNLCQTHTECKKKGSGNFCARHINSDVKYGFCFASFSEAQDAYKMAITSNIKKDFLKIPGTTAY*
spada_crp1650_chr3_21M_2	CRP1650	chr3	21255036	21255556	-	0.15	0.859	429	0.7	MASVKLAPFAVFLLAAFLMFPMKKVEGVDCTGVYCDQFTDCAEECFCEVIYFIGSEGICYPYNTMKKKVEENPNLCQTHTECKKKGSGNFCARHINSDVKYGFCFASFSEAQDAYKMAITSNIKKDFLKIPGTTAY*
spada_crp1650_chr3_21M_3	CRP1650	chr3	21334967	21335572	-	1.3e-19	0.776	448	29.4	MANVKLAPFAVFLLAAFLMFPMKKIEGESCESRGCIFYINDSCPSGCVCDPIDPVTWAGVCVSYSSIKKKVEEHPNYCETHTECTKKGSGNFCARFANSDIKYGWCFASISEAENAFKIASTSEFKNDL*
spada_crp1650_chr4_07M_1	CRP1650	chr4	7888329	7889179	+	9.7e-19	0.807	467	-3.4	MAYAKLPLLVLFLLATFFAVFPMKKVEACESHLCWAWQPDKVCYSGSEREPGCYCHPETFLNGFCRDYISEHDMMKKMEEDPNLCQSHADCKKKGSGSFCARNPNTDIKYGWCFLSGSHAQTAFRNALNSEFENLSLKMPSEVST*
spada_crp1650_chr6_07M_1	CRP1650	chr6	7393503	7394026	-	1.3e-05	0.866	442	-3.4	MAYFKLASLAVFLLATFLMFPTKNVEAQSCSGAVCIRFNTECDAGCYCHTAGTEQTGVCRPNVDGMEMEERHPYLCQSHDECNKKGSGSFCARSPNSDNKNGWCFASFSEAQEYFKFTAKYKFKRDFLKMPITA*
spada_crp1650_chr6_18M_1	CRP1650	chr6	18865904	18866434	-	0.0017	0.844	180	-116.6	MAYAKLAPLVVFLFATFLMFPMENVEAQSCLSACTIFGSKPLCVSSRCRHCCKMPLNSFVGLCERRLSTDSERWKRNILTTSVSLIWIAQKKGIGSFCARYSNFDNEHGWCFASISEAEHIFKIASQYLVGRGGPKEPVGYLGMEIG*
spada_crp1650_chr7_11M_1	CRP1650	chr7	11490786	11491952	-	0.046	0.748	458	50	MASVKLALAVIFLAAFNCQCIPWGILYGNCIYLPTKESIVKVVEEHPNLCQSHVECTKKGSGSFCARYPDSKNHIGWCFTSNAEAERYFEVGSNPAINNFFKNMISNSNEKGFLKMPVEIST*
spada_crp1650_chr8_05M_1	CRP1650	chr8	5621482	5622208	+	7.5e-25	0.816	477	49.1	MAYIRFAHLVVFLLAAFSLVPTKKVGATDCSGACSPFEMPPCRSSDCRCIPIGLVAGYCTYPSSPTVMKMVEEHPNLCQSHADCTKKESGSFCARYPNPDIEHGWCFSSNFEAYDVFFNVSSNRGLIKDFLPMFTLTLDS*
spada_crp1650_chrU_089M_1	CRP1650	chrU	89488404	89488959	-	8.3e-08	0.901	409	0.5	MANAKLAPLAVFLLVTFLMISMKKVEAQSCGGACAVFDSNPKCGSSKCKCVYSIIPFIAGHCDVRSSTDVETDEEHPNLCRSHVECTEKGIGSFCARYLDPDNQFGWCFASYSEAEEYFKIASKYKFTKEFLKLPITA*
spada_crp1650_chrU_091M_1	CRP1650	chrU	91834855	91835268	+	2.7e-18	0.487	436	12.6	MKPYLSCVNVAVFVFRFSVMFPMKKAEALPECDKKECNRWKEHCSKECLCIELFMGIGYCYPIPTAMKKLKEHPNLCQSHMDCINKGSGSFCSYYPNSEIQHGLCFTSKVEAERRYFEFEVLANATAKDMPMVVAAA*
spada_crp1650_chrU_143M_1	CRP1650	chrU	143603292	143604320	-	0.0038	0.665	389	53.3	MSNVKLASFAVLLLAAFCIGNFQRKVEEPKLCWSHDECTKKGSGNYCARFLNYDTPSVPE*
spada_crp1660_chr5_22M_1	CRP1660	chr5	22840939	22841184	+	3.4e-08	0.922	408	77.5	MDKIHKFIYALIFFLALFLVVNARNGCIVDPRCPYQQCRRPLYCRRR*
spada_crp1700_chr3_21M_1	CRP1700	chr3	21853654	21853746	-	0.71	0.479	215	-27.8	MIFVMLILCILSCQLKILSVNSRNIQKKVS*
spada_crp1700_chr4_04M_1	CRP1700	chr4	4812317	4812654	+	0.034	0.632	294	-26	MFSAVSKVTYVIFVMLILCILSCQLKILSVNSHNVQKKFHNLYYLRP*
spada_crp1700_chr5_35M_1	CRP1700	chr5	35382498	35382671	-	0.45	0.884	258	-18.4	MDSKKAILILGLLAIILLISSEVSARDLTEASSNTQKGEIVHFHEHFISILYFFFPR*
spada_crp1700_chr5_35M_2	CRP1700	chr5	35464711	35464887	-	0.31	0.87	308	-21	MDSKKAILILGLLAMVLLISSEVSARDLTETTSDAKKGQLYIIFLYIYIFSRAFSIFF*
spada_crp1700_chr5_35M_3	CRP1700	chr5	35481804	35482034	-	0.42	0.88	302	-47.6	MDSKKAILILGLLAMVLLISSEVSARDLTETSSDAKKGELYIISLSIYIHEHLYILLILFYIIIFNIYHIIIHLTV*
spada_crp1700_chrU_005M_1	CRP1700	chrU	5253419	5253538	+	2.1e-13	0.828	310	43.5	MASKRCSLIWVVLILFMLSFSSKALARNIPDVPKLLEGK*
spada_crp1700_chrU_012M_1	CRP1700	chrU	12413541	12413660	+	2.7e-12	0.647	309	30.5	MSSKRFFLIWGVLFLCVLSFSTKPLARNIPNVSEFYSGK*
spada_crp1700_chrU_035M_1	CRP1700	chrU	35298550	35298657	+	0.087	0.735	269	2.4	MASKNTFLIWVALILCVFSLRAIKLDGASELQPSK*
spada_crp1700_chrU_039M_1	CRP1700	chrU	39683330	39683737	+	2.5e-14	0.82	630	139.9	MASKKCSLIFVVLVFCMLSFSSNILARNIADASELYAFSDEKSMNKRLLLQQKRLPPCKSRRNQEERDNPGCHNY*
spada_crp1700_chrU_076M_1	CRP1700	chrU	76956136	76956747	+	0.21	0.862	660	39.4	MASKIISLIWVSLILCVFSLCAMKLAGASELHSSSYEMVRSRRLLGQEQTGGSRSPCGASLINDQNKQASDQPRCGNYRHQSHP*
spada_crp1700_chrU_102M_1	CRP1700	chrU	102120284	102120415	+	4.1e-13	0.816	328	48	MASKKCLLVFVVLFFCILSFSAKTLARNIVDSSELYACKLTSH*
spada_crp1700_chrU_133M_1	CRP1700	chrU	133839110	133839541	+	6.1e-05	0.771	583	42.5	MASKNCSLLCMVLFLCTMSFSTKTTRNIVGASKMYANEMGKNRKLLASDQRCRRERITVELNQASIVLNNTALFNRTDVEQPLKLNQTHEGKPENDPRCHNYL*
spada_crp1730_chr1_05M_1	CRP1730	chr1	5554748	5555059	+	3.4e-31	0.754	915	112.1	MAKSTASLVLVLLVAAILNGYSAEGAGRGNQLEKDDGHVYESQKLISAEPDPDPDCSGLYNMCLNDPNMCGYYSSVCPLPPLSSKDLQSTAAKNGNPTIEILP*
spada_crp1730_chr2_12M_1	CRP1730	chr2	12365638	12365892	-	0.0075	0.901	291	-40.7	MAKFISASIVLVLLVVTTMINGAYSAEVEVDGPFPPELQKLCDDWFWKCNDDPHSVYCHWYNKRFCSTGPVSCDYPPKPESTLP*
spada_crp1730_chr2_12M_2	CRP1730	chr2	12369201	12369455	-	0.0071	0.853	508	-36.7	MAKYISVSFVSVLLVVTTMINGAYGAEGDDGEPLPPGLQKLCDDWYWKCYDYPNSVYCQWYNKRFCLAAPITCDSSPKPESTLP*
spada_crp1730_chr2_12M_3	CRP1730	chr2	12376470	12376733	-	2.9e-07	0.881	647	-21	MAKFISASFVLVLLVVTTMINGAYSAEREDDLVPLPPGEAEQLCDDWHQLCSDDPVSNSAYCDRYKLFCSIAPNGGDSPPQPESTLP*
spada_crp1730_chr3_42M_1	CRP1730	chr3	42482202	42482485	+	1.4e-08	0.821	653	27.1	MAKTTASFVLVVFVVTLLILNGYSAVEGEGRGNQHEKDEVGGYNSRSHLYECYKLLKLCLRDPSNNCPEYYNLKTIVAKSGNPKAESLP*
spada_crp1730_chr5_02M_1	CRP1730	chr5	2524267	2524542	-	6.1e-30	0.689	838	76.8	MAKTITASLILILLIVATLNDYSVEGAGKEKDVGVDDISKKFGQETDCYILYLKCVVFRILIFCPAYSTFCLHHETTAATTTTTPKAENLP*
spada_crp1730_chr5_40M_1	CRP1730	chr5	40765574	40765867	+	6.3e-33	0.835	879	102.8	MGKAIVSVVLVSLVVAIFLNGYNAEDGGRGNPPKKDDGIYKSQKFGHCIDCMILYKMCLVNPYLWTLHDTFCPSIDHTSNNIASSGKDAPQVVSDIP*
spada_crp1730_chr8_02M_1	CRP1730	chr8	2238556	2238849	+	3.8e-33	0.843	891	101.4	MGKTIASLVLVSLVVAILLNGYNAEDGGRGNQLKKDDAIYKSQKFGQCLDCTILYNICLVNPYLWTLHDKFCSSNDYRSNKIASSGKDAPQVVSDLP*
spada_crp1730_chr8_02M_2	CRP1730	chr8	2762023	2762430	+	1.2e-34	0.751	872	93.1	MAKITASFVLALFVVAILNGYCAEGAETSNQPKKDDDIYKSEKTFGCLFLYKMCLFFQIDCPDYYKLCFPSPPSTPNYPSPNFPSPPSPPNYPTPNFPSPPNFPSPPSPPNYPSPPNYGNPPAEGGDSPTAQILP*
spada_crp1730_chr8_02M_3	CRP1730	chr8	2764567	2764953	+	1.6e-27	0.783	767	61.3	MAKTIASIVLVLLVVAILNGYSAEGTGRGNEPKDDRIYKSQKFFGCSFWGQMCYFFHLYCDEYNKYCATSQPPSSPGSSGGSPNIPNPPPIPTPPSIPNPPSSPNIPNPPSPPNNIDLQYTPAESGKP*
spada_crp1730_chr8_02M_4	CRP1730	chr8	2770264	2770539	+	4.7e-31	0.824	834	91	MAKIINFSFVLVLLISVTIMNGYNVEGGGRGSYQMEKDDSIYNSQKTIPNPIIDCVILFKLCYFVSPTFCAQYYKMCTIPNPPPTSAQSLP*
spada_crp1730_chrU_006M_1	CRP1730	chrU	6987671	6987847	-	8.8e-08	0.835	529	6.6	MAKLIGSLVLILFVVAIINVYSAEGLETDCPHLYKMCTIFHDPNACSLYHEFCTPNSS*
spada_crp1730_chrU_045M_1	CRP1730	chrU	45254536	45254721	-	2e-07	0.844	362	-21.9	MAKFITTSFVLVLIVVAFPNGAYSVDEGEGRGNYKLRKDNPNLYSDFVLQVHGFSSCVHSL*
spada_crp1730_chrU_079M_1	CRP1730	chrU	79679489	79679800	-	3.3e-27	0.807	953	92.4	MAKTITGSLVLVLLVTAILNGHIEAAGRGAEPPKDGSVYEPEGYGGFPLPPPPTFITCLFWYKLCLFWPLFCPDYQKMCLYYKATEEEAGPNAQTVAKSPNVP*
spada_crp1730_chrU_114M_1	CRP1730	chrU	114720278	114720564	-	8.6e-11	0.806	732	30.2	MAKIITTSLILVLLVVAIINDCSVEGAERANQHEREMIIFTNLKSLIRVSIKCLIFPYLWPLFYYKLCASQDHTVTTTTGAPKAEESLP*
spada_crp1730_chrU_122M_1	CRP1730	chrU	122866834	122867070	+	1.8e-19	0.843	688	59.9	MAKFITTSLILVLIVGAFLNGAYSVGEGEGRGNYKLENDDPNFSACMVLFYKCMVFPPVCPIYIKLCAQKPPSPSTIP*
spada_crp1730_chrU_138M_1	CRP1730	chrU	138887228	138887545	-	4.2e-23	0.729	792	52.6	MAKTIASLVLVFLVVAMLNGYGAEGAGRDNQHKKDDGVYKYQKNTLACVLMCKMCDFGYRPSCDEYDRFCTPYGLCIPQSPPTYNADVQTTPAQSGYSEVQNPNP*
spada_crp1730_chrU_141M_1	CRP1730	chrU	141139077	141139358	+	5e-21	0.885	763	64.2	MTKFITTSFVLVLIVVAFLNGAYSVDEGEGRGNNKMGNDDPNLYKSEKFGPTIDCAILLYNCLASPIPFVPNPACLLYNQFCAQKPPTPSTLP*
spada_crp1740_chr3_42M_1	CRP1740	chr3	42469589	42469963	+	8.4e-78	0.864	1235	552.5	MAKTSILLVVLAVALFLNGYSAAAEGEGRANQLVKDEAGILNSAAAGGDGRVNQPVKDIEADQHDDDDDDHKRINKLVIYYCFNINKLCGKYNSYCSRYTKICNNIGRDSIVAKSGNPNAEILP*
spada_crp1740_chr3_42M_2	CRP1740	chr3	42476509	42476907	+	0.018	0.765	1233	513.5	MAKTSTVSLVLLVLAVALILNGYSASAEGEVRANQLVKDEVGTLNSAAAEGDGRVNQLLVKDEADQLHDDDDKSHKSRKKIIIKLIFIICINYNKLCGIDKSYCSQYNNLCRNIHTESIVAKSGNPNAEILP*
spada_crp1760_chr0_11M_1	CRP1760	chr0	11997013	11997348	-	5.1e-35	0.935	815	136.8	MLNIKSWIMFFFLAMLIAMVSAEASKVHDFTFASVRVGDLIGDDNEMLMDSESNRRTLAGRKRRYISYGALKANNIPCGQKGQSYYDCNARGQANPYRRGCTAITHCARTL*
spada_crp1760_chr4_41M_1	CRP1760	chr4	41510894	41511274	+	5.5e-49	0.846	1071	234.7	MRTRNNLCVFFLLFSILALHVALSSSSTLDFTDNQLSSFFLPSDSGCRGSIAECSLLAGDEDDSEFMMDSESNRRILAARRYISYGALRRNTVPCSRRGASYYNCRPGAQANPYRRGCSAITRCRR*
spada_crp1760_chr6_12M_1	CRP1760	chr6	12493158	12493475	-	1.2e-26	0.906	727	94.7	MINFKPWLMFFFLAMVIAMVSAKASKVHDFSFPSPVLVGDLIREENEMLMDSESNRRRYISYDALLADSIPCGLKGQSYYDCNHRDQVNPYRRGCTAITHCARVL*
spada_crp1760_chr7_34M_1	CRP1760	chr7	34209515	34209871	+	4.7e-44	0.765	932	188.5	MSNVSFLLLPLYLFMVSTSIFPATSSATGEHHLRWVAPMTTPTCQGSIEECIEEGEFGMNSESHRRILATTHYISYRALQRNTVPCSHKGASYYNCQTGAEANPYSRGCATITRCRNS*
spada_crp1760_chr7_36M_1	CRP1760	chr7	36495502	36495885	-	4.1e-50	0.746	1122	230.3	MASNFYSQLFLVICATLLMTTMMSSSPTVDAAGGFELGGMEWIHQTKTATCEGSIADCMLQQGEEEFQFDNEINRRILATTKYISYGALQRNTVPCSRRGASYYNCRPGAQANPYSRGCSAITRCRG*
spada_crp1810_chr2_14M_1	CRP1810	chr2	14894955	14896340	-	0.48	0.844	394	-231.9	MTKLILSVFLSAILILSFLTQDSKASIIDRAVYPLDEPGHPPHFQANSSTIDKAVYPPDEPGHPPHSQANSSTIDKAVYPPDEPGHPPHSHANSSTIDKAVYPPDEPGHPPYSQANPSTIDKAIYPPDEPGHPPHSQANPSTIDKAIYPPDEPGHPSHSHANPWERVCNPKTPCRGLLPKEEQGIVTWVNALVSMHATVLKHAPCFLHRTHGLQRLSDEAPRFMEFVSASFSYIRVILRHPQDTLHFTVRTTQPLCRSTTPSLLHSSVVTGQFINFSL*
spada_crp1810_chr2_14M_2	CRP1810	chr2	14898345	14898569	+	0.0048	0.815	344	-24.4	MSKLVLIIFFSAILICSTFTQNVEATPIGYPAFQPNLPIPSPPTPVNPPSRGCSPINRRHGPPPEGAEDEDKQQ*
spada_crp1820_chr4_35M_1	CRP1820	chr4	35000335	35000904	+	6.6e-06	0.85	318	-71.4	MSLSKSKALFFIFKILMLNFITPMIHACGPCTQPNPPPYHKPPSHPKPKHPPHHGGGGGRPINVCCPVIQGLVDLEAAICLCTAIRAKVLNLNIFLPLALQVLITCGKTPPPGFVCPPL*
spada_crp1850_chrU_059M_1	CRP1850	chrU	59817658	59817882	-	2.8e-12	0.84	628	27.1	MTKTTLVAFLSALLICTFVTQDVEAGNVISNPAMQRDTIPCSKKDPGSCNQKPTNTYQRGCETEEKCRGGPGAK*
spada_crp1860_chrU_077M_1	CRP1860	chrU	77573583	77573819	-	1.3e-09	0.879	606	72.2	MAMTKTTLVVFLSALLICTLFTQDVEAVNIIGNPAMQRDTIPCNRRNPGSCNPVSANTYQRGCEIEDKCVRGGTPEAK*
spada_crp1870_chr3_27M_1	CRP1870	chr3	27360447	27360854	-	9.3e-49	0.774	983	234.5	MSQLRFTSTIFLFLTLLFHAYLPICTSLLPTTVDLNLLKHSEINDAVVITKRVCTKTIGECLTDPEMMMMDSESNRRVLAMQKKYISYDTLKRDMVPCDRPGASYYNCHRRQANPYSRGCEVITACVRGAQEINT*
spada_crp1910_chr5_05M_1	CRP1910	chr5	5983620	5984006	-	6e-45	0.901	979	317.9	MASSTLLNLTLTLLLCLLLTLFNTHVDAQIEEPTLNLISDTLEWPTTMSSLYNDLEEDNEEDTDSDFSRRSLFWSRVKYYISYGALSANRIPCPPRSGRSYYTHKCYEARGPVHPYYRGCSAITRCRR*
spada_crp1920_chr8_22M_1	CRP1920	chr8	22885627	22885986	-	1.3e-37	0.669	981	116	MASKSTIKLLTFFYFMLFGFMNLSSTVISLSSNHHHASICNGSIAECNQEDEQLMESEISRRFLEQRRYISEGALKRDKPVCNGGAGGEAYSKSAGCIPPPSNPYNRGCSKYYRCRSDS*
spada_crp1930_chr7_17M_1	CRP1930	chr7	17330882	17331292	+	0.032	0.845	643	-76.3	MSTYVVFFLALVFVLFNVSTDAKHQYDQTTNAKSRINITFKSLIPANERDLYFDCKVGTFLLPSQQDHIMAVSVDQVVSCHVLRNRLEATITAFDPKSKLIGHHGVVWLIRPDGLLQSLDGFFFEKKATWKPLGQK*
spada_crp1930_chrU_005M_1	CRP1930	chrU	5962957	5963319	+	9.1e-56	0.848	1152	343	MKGFFSLVLLILFITQLHNKVAAALDSKLNNNNTQVQRCIGFHCLVTGDDETDLFMDQRGPSRMLATNDNQVTPQTENSGQQSPNCQPNSLQGSSSCLASPQLNQGRPCEPLNRAYPYCK*
spada_crp1930_chrU_141M_1	CRP1930	chrU	141760620	141761003	-	3e-52	0.578	1181	307.3	MKISIISSVVLTTLLVASLFQPHQHISAAPQNITDQGANGCIGLHCLIAVDDEADFLMDQRATRPSRMLANAFNYNIAKTNDANKQSPDCGVMGLNGQTTCLGSKQLVNKQGRPCDPTNRVYPYCTA*
spada_crp1930_chrU_158M_1	CRP1930	chrU	158001980	158002330	+	2.7e-08	0.611	662	29.7	MKGSLISLVVTALMVTLFFQPHQHSSAASQNNGCLGLHCLTAVDDETNFMDQLVAGGDTSFLSQLTMSRGNPACRPGPGSHISCTPPGSPQFGSIHCEPINRVSNPTYACRRMTNS*
spada_crp1950_chr6_07M_1	CRP1950	chr6	7676766	7677002	+	0.082	0.913	0	-79.5	MAVNKLKKGITMMMILVIMLVLTQVCDATQSLDIGTEESTDQYCHECKMKCKDHCEFFICYNHCRWINCRCCVNEDCP*
spada_crp2060_chr4_21M_1	CRP2060	chr4	21494325	21494573	+	0.26	0.809	269	-56.1	MSYVKACTLLNLITIVMICLAILMSESQSSKVEASRVLRNSQEFAFARANHLQTSAYEQAKNTMTIWLQRLPSGPSPKGPGH*
spada_crp2310_chr2_04M_1	CRP2310	chr2	4822320	4822517	-	0.077	0.559	429	-42.7	MLIIMLVVTYVESITPSQEFVDASINFPYPPCDVKCTIICGLKRNINFALCRKDCMNRCSVSPTV*
spada_crp2310_chr2_11M_1	CRP2310	chr2	11181582	11181791	-	0.00099	0.859	571	-32.4	MIRKCVVMMLMIMLIVSHVECNFPSEEFEPTKLKGIRRAWCEIKCDLKCIGQRLVEKWEKCVKDCMNKC*
spada_crp2310_chr2_11M_2	CRP2310	chr2	11566365	11566625	+	0.0012	0.833	631	-59	MAVSMKRKGFAIMLMMIMLVATQVECITPSQEFVSIKQKEYYEALCEQWCIFVCANARTIGDRFDACVLDCVKDECKAPVETKILL*
spada_crp2310_chr2_32M_1	CRP2310	chr2	32705605	32709354	-	0.0032	0.678	309	-69	MVVSQVKKCFTMMLVIMLVVTQPHAFSPFIECRVGYIFHYRSCVKGCYKICKHKRLAIK*
spada_crp2310_chr5_00M_1	CRP2310	chr5	504555	504998	-	6.7e-05	0.904	583	-44.7	MGNKIVALLLLVCLVVVGNVEGGSYPEEECFNNCHRELDEKYSVMYVNATCMFRCVKWTASKTEVKSGSRKNGPLETPTVNPNSRSITN*
spada_crp2350_chr2_10M_1	CRP2350	chr2	10094019	10094526	-	1.7e-11	0.803	815.8	32.2	MYEIKKIISILMMMMVVVVQADSSPPSLAPPHNPIRVITCLGECVIVCSEMSREISSYATCVTSCGLLCLEVASKSVYDCATSCAISKSINVNTVAHGVNIILNSCMLGSLSQLSNWPEKLNLEFDSHVSTL*
spada_crp2350_chr2_11M_1	CRP2350	chr2	11233090	11233350	-	0.0074	0.868	687	-53.3	MKRNAIVMMLMIMLIVTHVECNSPSQDQEHGPTELKGVKRVFCEIKCTMSCRSLRRIAHKYKECFIDCVNKKCIGAGKNKKKKTLL*
spada_crp2350_chr2_15M_1	CRP2350	chr2	15262995	15263434	-	1.7e-10	0.79	846	49.1	MGRSERKEIVLIFVMMMIVVAQANDSAHEESFKRAVCALKCPFKCKGNIKHYAVCVVTCELLCTQKTSKVDYDCATNCAIFKSVNANNEARDVSVYVNPCIEVCKNK*
spada_crp2350_chr2_15M_2	CRP2350	chr2	15266615	15267054	+	4.5e-14	0.788	823	53.6	MGRSERKEIVLIFVMMMIVVAQANDSAHEESFKRAICALKCPFKCKGNIKHYAVCVVTCELLCTQKTSKVDYDCATNCAIFKSVNANNDVGDVNAYVNPCIEVCKNK*
spada_crp2350_chr2_15M_3	CRP2350	chr2	15310572	15311026	+	8.9e-14	0.779	854	69.3	MCEIKTFVSIFMMMMLVVSHADDSPLPSPSPHISISEIICFGKCGFQCNNLLGEIQSFVACFAGCGYTCLDVTSKSAYDCATSCAISKSINDNIDARGVNLIVNSCVKDCKNK*
spada_crp2350_chr2_15M_4	CRP2350	chr2	15316491	15316945	+	7.3e-14	0.799	858	65.4	MCEIKTFVSFFMMMMLVVSHADDSPLPSPSPQISISEIICFGKCGFQCSNLLGEIQSFVACFAGCGYTCLDVTSKSAYDCATSCAISNSINDNIDARGVNLIVNSCLEDCKNK*
spada_crp2350_chr2_15M_5	CRP2350	chr2	15319380	15319834	+	9e-13	0.772	904	69.6	MCEIKTFVSIFMMMMLVVSHADDSPLPSSSPHISISEIICFGKCGVQCSNLLGEIQSFVACFAACGYTCLDVTSKSAYDCATSCAISNTINDNIDARGVNLIVNSCLEDCKNK*
spada_crp2350_chr2_15M_6	CRP2350	chr2	15351282	15351745	-	8.9e-05	0.788	776	-21.2	MKKIVSIMVMIMFVVAQADDSLPMSSTPELSSISSTIGCLCKCASQCRLVRMFMGAYAACTAGCGVVKCNAQGSVEHIVSSCLGVCKNK*
spada_crp2350_chr2_15M_7	CRP2350	chr2	15359832	15360316	-	0.00011	0.748	739.075	-1.8	MANYEMKKIVSILVMIMFVVAQADDSLPMSSTPELSSISSTIGCLGKCASQCRLVRMFMGAYAACTAGCGVVKCRGGSTTADNRVSLIAAYDCATSCAVSKSNNVIDAQGSVEHIVSSCLGACKNK*
spada_crp2350_chr2_15M_8	CRP2350	chr2	15363734	15365445	-	0.00012	0.757	736.312	-5.3	MANYEMKKIVSILVIIMFVVAQADDSLPMSSTPELSSISSTIGCLGKCASQCRLVRMFMGAYAACTVGCGVVKYRALAVLSHQGGSTTTDNRVSLIAAYDCATSCAVSKSNNVKDAEGSVEHIVSSCLGACKNK*
spada_crp2350_chrU_129M_1	CRP2350	chrU	129370373	129370573	+	0.0069	0.881	497	-19.8	MVKKCVMVMLMMMLVATQVECVTPECDLKCTVICSKQKILPFDQCMKACTNRCSVPVKTKTSEMVS*
spada_crp2350_chrU_145M_1	CRP2350	chrU	145884749	145885211	+	0.024	0.768	744	18.6	MAKCEMKKNVTILMMIILVVAQVDDSPPPSSPPHQTVGFAGACALLKCHKVSSKVAYDCATNCVISKSNNFNTDARGVNPIMNSCMEACKNK*
spada_crp2360_chr1_03M_1	CRP2360	chr1	3305095	3305331	+	0.1	0.777	590	-37.4	MAVNKMKKSITLMMMMVMIMFVVTQVSDATQSIDISTKEFCRRCEMDCGEGCRNFECVNRCMDKKCRCCLTGSPACAK*
spada_crp2360_chr3_27M_1	CRP2360	chr3	27082713	27084148	+	0.017	0.767	512	-94.2	MANFLCTFLLILPIALVMQNMAGVEGDLSPYDCSTIVCPSRCARSQYKNECISYCSMCCQKCSCPYALAEKILNKIASIYVERVVEGLETRMVVWRNVTAVVHNACVRFLGFLNNYF*
spada_crp2360_chr5_15M_1	CRP2360	chr5	15620417	15621010	+	7.5e-05	0.886	447	-66.7	MAKFICAFLFMLVITFVIQETYAGGEGSLRPQDCAGACDVRCSATMYKKACLTYCNYCCAKCLCVPSGTYGHKEECPCYANMRTKRGGPKCP*
spada_crp2360_chr5_15M_2	CRP2360	chr5	15668681	15669226	+	0.00045	0.853	482	-62.6	MAKLICAFLFMLVTSFVIQDVYAGGEGSLKPAECAPKCDYRCSKTAYKKACLTYCNLCCAKCLCVPSGTYGNKEECPCYNNWKNKKGGPKCP*
spada_crp2360_chr5_15M_3	CRP2360	chr5	15673638	15674161	+	4.4e-05	0.856	481	-56.2	MAKLVCAFLFMLVTSFVIQDVYAGGEGSLKPEECSAACDVRCSATMYKKACLTYCNYCCAKCLCVPSGTYGHKEECPCYANLKTHEGGPKCP*
spada_crp2360_chr7_23M_1	CRP2360	chr7	23351534	23351770	+	0.00058	0.754	558	-41.5	MAVTEMKKGITVIMMMLMVIFVVNQVSDATQSIDACKYDCGLCEQNCVDACFSGGCIVECKERNCPCCLRSSLHAQND*
spada_crp2360_chr7_23M_2	CRP2360	chr7	23358592	23358828	+	7.4e-05	0.765	577	-37.6	MAVTEMKKGITIIMMMLMIIFVVNQVSDATQSIDACKYDCRLCEQNCVDACFSGGCIVECKKRNCPCCLRSSLHAQND*
spada_crp2360_chr8_09M_1	CRP2360	chr8	9095299	9095490	-	0.85	0.802	439	-53.3	MEKFTIASLVLVLLVMAITIDGTEDYYNESCSIYYAEICKNRAICLEAPWLCICCDFQKHEIP*
spada_crp2360_chr8_23M_1	CRP2360	chr8	23366021	23366726	+	7.2e-06	0.653	0	-105.4	MAKILYLKDTIIFVLALAFVIKIVSNVVMLVIIDVQRLLTRSRVCSSAKSVVQNVCVFHLELMATNKNVRAITTGKLRKENRSAPNS*
spada_crp2360_chrU_099M_1	CRP2360	chrU	99575096	99575332	-	0.019	0.765	582	-37.9	MAVTEMKKGITIIMMMLMIIFVVNQVSDATQSIDACKYDCRLCEQNCVDACFSGGCIVECKERNCPCCLRSSLHAQND*
spada_crp2370_chr7_18M_1	CRP2370	chr7	18679001	18679192	+	0.026	0.727	357	-74	MVMIVVMIVLVFAQANNSSPRRKLISDFARCFFNCFGDGCDDHVHYIPPVYGWCLGDCTLKCP*
spada_crp2390_chr1_05M_1	CRP2390	chr1	5574992	5576091	+	0.26	0.785	479	-21.9	MKPAFAAMLLVCLILSSFMFEMSIAGTDSGRFCSSKCGQRCSKAGMKDRCMKFCGICCGKCKCVPSGTYGNKHECPCYRDMKNSKGKPKCP*
spada_crp2420_chrU_112M_1	CRP2420	chrU	112737184	112737564	-	3.2e-65	0.657	1180	487.9	MGDIWWSLLGAAVPVVVAGQAFRVKKRNAEEQRLKSARGRERSSDEIFVCERVCTSKRMLKKVGSFSKDPIPDTCVTVCGVSDLDACAEACARTVCVNQHQVPNWNDTCLRRCQSECLKLSSQSSQ*
spada_crp2440_chr7_03M_1	CRP2440	chr7	3728297	3729045	+	0.87	0.593	118	-284.8	MFFFDLLFGLEPLACCSVTDSAYRTNAAEFLEENLEIPSYPEILFPIKLQLWAKAAEKGRPDGGKGRKGVAISKGGVAKKEESENELRELLAKQAEEMRKLKRMVTKRMGGMKSRKTSESSSSSSQSSPSVQEDRTHDDDNDDKDEDEERDDDHNE*
spada_crp2445_chr0_09M_1	CRP2445	chr0	9789455	9791252	-	0.36	0.675	0	-164.6	MITQQNRFLSPPLLFLLFLSLFSQKLVFDAPAEIVCFTCGEKGHKSNSCAGDVKRCFRCGKKCHALAEFKHDDIICFNCNEEGHIGAQCKKPNKAPTTGRVFALTVRCCFTLNLCSLFICIFYYLYFKKSPKSPSPDGSVPLGLKHTWQPIKGAFTVQFPEITKNTKNTQTLTVSKFHQNHHKSTQTSQISANQQRINKISRDSQRSNTESSSPNQPLRNTSANPSLLGDGLKHDHEGSESLRRRGKEADSNQRRR*
spada_crp2460_chr3_14M_1	CRP2460	chr3	14432745	14433226	+	0.041	0.68	333	-16.1	MIHVQSMLLLLIDVVVDESLLGILTVCLSEAISEQARSTLQKHVQKHTLEACSEACQKLLKKQPCPVQHLLIFIPSFLGPI*
spada_crp2460_chrU_158M_1	CRP2460	chrU	158509623	158509820	-	0.53	0.685	0	-84.5	MGFLRLIVLILEIVILFQVLNVMNSQVSIVRGIYFPKHMLLLKTHVKPFMTVELNPLILEGISQC*
spada_crp2480_chr2_04M_1	CRP2480	chr2	4815218	4815454	-	0.00023	0.87	529	-73.1	MGIITVKNCVVLMLIIMLVVTQVESIAPSQEIATAPTMFPEPPCDVKCMRKCKVYSDHIVFDYCMGDCISGCPESSTV*
spada_crp2480_chr2_11M_1	CRP2480	chr2	11128569	11128811	-	0.0032	0.859	576	-79.6	MEASMIRKCLVMMLMVMFVVAKVKCITPSQEFELSKNKIPSLCELKCDALCIGHKIIGTFDKCVEDCKKTRCSDQNQILN*
spada_crp2480_chr2_11M_2	CRP2480	chr2	11853274	11853528	-	2.4e-06	0.812	444	-77.5	MASKSLGVAVILVLLPYMSLVVVAIEGMNLDANGDDNDVLYDCKQQCMSICLKIKLAQVSLCQEACSPACKQLKGKGLCTYNLK*
spada_crp2490_chr2_01M_1	CRP2490	chr2	1323286	1323572	-	7.8e-24	0.758	534	101.2	MKMKMKKTVFAMMVLFVIFSQMDSVVPDAFDCLDGCQTGCVQRDSRLTARCERKCSIRCGPGN*
spada_crp2490_chr6_06M_1	CRP2490	chr6	6421252	6421431	-	0.32	0.833	169	-69.4	MEALKMNQIFAMVVVVMMMAASSVSAADAPAPSPTSDATTLFVPTIIASFVALLFGLLF*
spada_crp2510_chr4_03M_1	CRP2510	chr4	3114620	3114838	+	0.052	0.911	402	-27.1	MANKIVALLLLVCLVGVQSVNFEDCMIYCNRTMLLFPKSFAESMCKLRCETIGWSDGWDCKFHVIILLCSIS*
spada_crp2510_chrT_12M_1	CRP2510	chrT	12066792	12067022	+	3.2e-20	0.786	667	116.2	MEAKKLVAVFLMCMVVLTAVSNVPKAEATEEEFKDCYNTCHQECSQQGHGYTYXEMKCDTECPMKEIRAQFPKFKA*
spada_crp2510_chrU_028M_1	CRP2510	chrU	28378076	28378636	-	0.52	0.869	212	-151.2	MTKLFSVLVICVIVLAHQTVAQETKGKDLITRVCQLAQKNSDLCVEVLSSDPKSANADDINDLAIIALRVAARNASAMLNDVKSMIDDANLDPEVQQGLADCKENILDAESQLEDTIAALLVESDVDSQKWLKAALAAITTCDNSIPGNDDVLSVKSRIFRRLTNIVVLITRALPKRTPSAQPVKV*
spada_crp2510_chrU_110M_1	CRP2510	chrU	110559323	110560084	-	0.081	0.867	387	-190	MFHHHLHHKSKLLSIFIIFITIFITVTTAEQNKTDCVQRCGKQSVKYPFGFSEGCKIKLNCSINKELKIGELKVQEVNSDSIFISLPAKCNRSISFINQLFDKNYAPTWNNTFLVQDCSASNYSGCVIPASSFVGKQIEGCDGSRRSDNINCFTQLQRRRPREDVLALEDWKKIECNFLFSAIAFDNSKVNEAPLQFQVVELGWWLEGSCPRCSRDANCTEVHLAEGKQGFRCRCHKGFVGDGFVNGSRCRRG*
spada_crp2510_chrU_163M_1	CRP2510	chrU	163788001	163788213	-	1.9e-05	0.754	523	14.3	MPSKKAIAVLLICLVIAMASVKKAETLSDCAKECMPVCLKEKGATIDTCSPACEKYCVQITEKATKARRA*
spada_crp2530_chr1_14M_1	CRP2530	chr1	14761131	14761340	-	0.27	0.817	424	-31.5	MALKELKTDIIVVMMIMLMIMFVVTQVCDATQSRVDYCSNCEMACRKGCSITKQCIVDCMSHDCPSCPR*
spada_crp2565_chr7_28M_1	CRP2565	chr7	28233166	28233932	+	0.38	0.547	0	-57	MAMALNSALYIAKMAWIALSGWITSCLTIADEFATSLRSGDIGPFHVGPPHHKAIIAKQV*
spada_crp2570_chr3_18M_1	CRP2570	chr3	18583374	18583892	-	0.062	0.685	417	-75.2	MNSLTICSMFLGLILISQSPFAANATLLDLGGGGVPLVSLLCDGSSNKVECSKVLSSPQTAQAKNWTELSKAVAEIAIKKAVEGEAFFKKLDTYCADAYSSLVVTFKFCWDFADGNPSIVSYDCVTAGDLLRGCDVNVNPDVTAFNRQTKFLYGLLYETITQLPNYLTGNQG*
spada_crp2570_chr3_18M_2	CRP2570	chr3	18601807	18602352	-	0.087	0.685	417	-72.3	MNSLTICSMFLGLILISQSPFAANATLLDLGGGGGVPLVSLLCDGSSNKVECSKVLSSPQTAQAKNWTELSKAVAEIAIKKAVEGEAFLKGLAQKSKSQVLDTCANSYSSLVVTFKFCWDFADGDPHTVSYDCVTAGDLLARCDGKVNPDVTAFNRQTKFLYGLLYETITQLPNYLTGNQG*
spada_crp2570_chr3_18M_3	CRP2570	chr3	18620263	18620808	-	0.087	0.685	417	-72.3	MNSLTICSMFLGLILISQSPFAANATLLDLGGGGGVPLVSLLCDGSSNKVECSKVLSSPQTAQAKNWTELSKAVAEIAIKKAVEGEAFLKGLAQKSKSQVLDTCANSYSSLVVTFKFCWDFADGDPHTVSYDCVTAGDLLARCDGKVNPDVTAFNRQTKFLYGLLYETITQLPNYLTGNQG*
spada_crp2570_chr3_18M_4	CRP2570	chr3	18638718	18639263	-	0.087	0.685	417	-72.3	MNSLTICSMFLGLILISQSPFAANATLLDLGGGGGVPLVSLLCDGSSNKVECSKVLSSPQTAQAKNWTELSKAVAEIAIKKAVEGEAFLKGLAQKSKSQVLDTCANSYSSLVVTFKFCWDFADGDPHTVSYDCVTAGDLLARCDGKVNPDVTAFNRQTKFLYGLLYETITQLPNYLTENQG*
spada_crp2590_chr2_15M_1	CRP2590	chr2	15622163	15622282	+	0.68	0.624	245	-51.4	MVYKLLKLALLLPIATTCVERIFSTMKVVKNQLCNTISD*
spada_crp2610_chr1_20M_1	CRP2610	chr1	20027984	20028893	+	0.89	0.505	0	-106.5	MCVIIMKKCVCVCVCIFVYARSQPLMQKKLNIMKMPIMTTVRSLLACRAGEKINNKVFGYVGVEKTLGVGSNVVSWTSLGPTCAKECNPSKDSTLCKDGVHSRGVF*
spada_crp2700_chr0_10M_1	CRP2700	chr0	10086657	10087477	+	2.6e-29	0.849	596	148.7	MKLAFAILLLVLSSSLLEVSFAGSDFCNSKCAVRCSKASIQDRCLKFCGICCEKCNCVPSGTYGNKDECPCYRDMKNSKGKGKCP*
spada_crp2700_chr0_21M_1	CRP2700	chr0	21962519	21963339	+	2.6e-29	0.849	596	148.7	MKLAFAILLLVLSSSLLEVSFAGSDFCNSKCAVRCSKASIQDRCLKFCGICCEKCNCVPSGTYGNKDECPCYRDMKNSKGKGKCP*
spada_crp2700_chr1_08M_1	CRP2700	chr1	8144298	8145109	-	6.7e-27	0.855	604	139.5	MAISKLLVASLLASFLLFHHLVDATDQSAYAQTQGSLLQQIDCDGACVARCRLSSRPNLCQRACGTCCRRCNCVPPGTSGNKEKCPCYASQTTRGGKPKCP*
spada_crp2700_chr1_08M_2	CRP2700	chr1	8151397	8152516	-	2.1e-26	0.936	604	138.6	MAFSKFLAASLLASLLLLHLVDATDQSAQAYSQGSLLRKIDCNGACVARCRLSSRPKLCHRACGTCCRRCNCVPPGTAGNQEKCPCYASQTTRGGKPKCP*
spada_crp2700_chr3_01M_1	CRP2700	chr3	1268378	1269735	-	0.18	0.7	596	89.5	MLFLVVFLLVQSKAHIIGATIEAPTPAPAPAPAPASQIPSDSTPETPVTPTTPETPATPTTPPAPVTPTPPATPPAPVTPDPTDGTTEGSLKPEECAPRCEDRCSKTHHRKPCLFYCKYCCAKCLCVPPGTYGNKEVCPCYNDWKTKEGGPKCP*
spada_crp2700_chr3_40M_1	CRP2700	chr3	40991191	40991988	-	1.4e-27	0.916	0	-116.7	MALFKLLVTSLLVTFVTLHLVHALDHPEPQVHAETQIAMEHVLLGAVYHHGRTSATGHVELAAVGATACRRELPVTKKCVPAMPTKPPMEADASALELS*
spada_crp2700_chr4_08M_1	CRP2700	chr4	8355898	8356216	+	2.1e-11	0.706	541	68.3	MVSLRDVITFILAMAFVIQLFSAGGEGSPLAEENGAACDYRCSQTHHMKPCLFFCNKCSATCLCVPSGRVNKEECPCYNNWTTQKRKSEVPLIDDVVLIFANSC*
spada_crp2700_chr5_15M_1	CRP2700	chr5	15579684	15580378	-	0.0007	0.777	596	156.3	MAKFICAFLFMLVITFVIQETYVNCAPKCDYRCSKTSHRKACLTYCNLCCAKCLCVPSGTYGNKQECPCYDNWRNKNGGPKCP*
spada_crp2700_chr5_32M_1	CRP2700	chr5	32427328	32428144	-	6.5e-07	0.843	598	148.6	MAARCNGSILVVMSLLLLVTFSNVAEAYGRAKLRPQDCKPRCTYRCSATSHKKPCMFFCQKCCATCLCVPPGVYGNKQVCPCYNSWKTQEGKPKCP*
spada_crp2700_chr5_40M_1	CRP2700	chr5	40929229	40930534	-	2.2e-26	0.696	596	95.1	MLFLVVFLLVQSKAHIIGATIEAPTPAPAPSPSPSPAPTSTTASDSTPETPATPTTPPAPVTPTPPATSPAPVTPDPTDGTTEGSLKPEECAPRCEDRCSKTHHKKPCLFYCKYCCAKCLCVPPGTYGNKEVCPCYNDWKTKEGGPKCP*
spada_crp2700_chr7_28M_1	CRP2700	chr7	28393177	28394270	-	9.3e-27	0.799	597	124.9	MARKMCIVVLFLVQMLLLPLQNHAEIVVSTVEAPAPQPSKSSGTNQFPNHGITEGSLQPQECGPRCTNRCSNTQYKKPCLFFCNKCCAKCLCVPPGYYGNKQVCPCYNNWKTKRGGPKCP*
spada_crp2700_chrU_006M_1	CRP2700	chrU	6861289	6862109	+	2.1e-27	0.849	596	148.7	MKLAFAILLLVLSSSLLEVSFAGSDFCNSKCAVRCSKASIQDRCLKFCGICCEKCNCVPSGTYGNKDECPCYRDMKNSKGKGKCP*
spada_crp2700_chrU_113M_1	CRP2700	chrU	113219169	113219546	-	0.059	0.883	597	136.4	MKPLFTMLLFCSLLLCSSFLELAIAYEDSSNCSSKCSDRCSKAGVQDRCVKYCEICCNECKCVPSGTYGNKHECPCYRDKVNNKGKPKCP*
spada_crp2700_chrU_160M_1	CRP2700	chrU	160356982	160357613	-	7e-23	0.909	600	102.4	MALHKLLVFGLLLLVCLSKVSSDHEIEKEEDEEMHLTDKPKANARHRLNLISHNQFCADCGGLCRSRCSVHSRPNLCKRACGTCCVRCKCVPPGTAGNREFCGACYTDMTTHGNKTKCP*
spada_crp2820_chr2_31M_1	CRP2820	chr2	31679422	31680017	+	0.0046	0.777	607	-198.1	MKGRLFCFILALQLLSSVSVAKRAFPSTDAMSHPGEAPAPHQTIESKKSEKMKEVVYDDDRDIGISSNKIGSSPPSCEHKCYGCNPCEAIQVPSTESSKRNHLGLQYANYEPESWKCKCGPSFYSP*
spada_crp2840_chr2_07M_1	CRP2840	chr2	7304723	7305831	-	3.7e-140	0.887	2724	522.9	MVQTLVSIILLVLVAVEAATPPGIAKDREHGYASCKIKKYKHCYNMVHACPKSCPYDCTVECASCKPICSCDKPGAVCQDPRFIGGDGITFYFHGKKDNNFCLVSDNNLHINAHFIGRRNKNMKRDFTWVQSIVILFDNHQLFLGAKKTSTWDDSVDRLALSFDGEPITLHESEGTKWESSSVSIVRETSTNNIIVEVEGNFRITAKVVPITEEDSRIHNYGITKDDCFAHLDLGFKFLSLSNEVSGVLGQTYKPNYVSRVNIGARMPIMGGAKEYETSSLFSPDCSVARFIGNTGLNKDIGTMENLALPSLKCTSGIDGEGVVCKR*
spada_crp2840_chrU_046M_1	CRP2840	chrU	46308492	46309638	-	1.2e-138	0.919	2683	515.9	MAKILVQILVSILLVLMAVEAASPPGNAKGRGNGYATCKIKKYKHCYNSVHVCPKSCPYDCTVECASCKPICTCDKPGAVCQDPRFIGGDGITFYFHGKKDNNFCLVSDNNLHINAHFIGRRNENMKRDFTWVQSIVILFDNHQLFLGAQKTSTWDDSVDRLALSFDGEPITLNESEGAKWESSGVSFVRETSTNNIIVEVEGNFRITAKVVPITEEDSRIHNYGITKDDCFAHLDLGFKFLSLSNEVNGVLGQTYKPNYVSRVNIGAKMPIMGGGKEYETSSLFSPDCSVARFIGNNGLNKNIGIVENLALPSLSCTSGIDGEGVVCKR*
spada_crp2850_chr2_11M_1	CRP2850	chr2	11187587	11187847	-	0.11	0.855	389	-232.5	MKRKGFAMILMIMLVVTQVECITPSQEFVSIKQKGFCERIYEVIFCKYVCYTARNIRELRLDVCIVDCVKENCEAPVETNIVMTLT*
spada_crp2850_chr4_18M_1	CRP2850	chr4	18302250	18304029	+	7.9e-147	0.889	2852	456.8	MAGGKWSILVALFILLISMEAAIAQGQGNGNGNGNNGNGKGNGNGNGNNGNGKGNDKEEGKEKGKEKEKAPKKKKAPKEESSNYQQLQTLPSGQERAFCKANNTCHFATLVCPAECKTRKPKKNKKDKGCFIDCSSKCEATCKFRRANCDGYGSLCYDPRFVGGDGVMFYFHGAKGGNFAIVSDDEFQINAHFIGTRPQGRTRDYTWVQALSLMFDTHTLVIAANRVTQWNDNVDSLTVKWDGESVIIPTDDDAEWKTNGDEREVVVERTDDANSVRVTVSGLLEMDIRVRPIGEKENKAHNYQLPSDDAFAHLETQFKFKNPTDSIEGVLGQTYRPSYVSPVKRGVAMPMMGGEDKYQTPSLFSTTCKLCRFQRPSTSQGLIAQY*
spada_crp2850_chr4_18M_2	CRP2850	chr4	18319600	18321248	+	1.5e-146	0.891	2839	452.4	MAGRKWSILVALFILLISMEAAIAQGQGNGNGNGNNGNGNGNNGNNGNGKGNGNGKGNNGNGKGNDKEDGKDKGKDKDDKDKGKGKKDDDSSKYESLPALQSGQERGFCQAQNTCHFKTLVCPEECKQRKPKKNKKDKGCFIDCNKCEATCKFRRPNCDGYGSLCYDPRFVGGDGVMFYFHGAKGGNFAIVSDDDFQINAHFIGTRPQGRTRDYTWVQALSVMFDTHTLVIAANRVTQWNDKVDSLTVKWDGELVTIPSDGDAEWKSSGNQREVIVERTDDANSVRVTVSGLLEMDIRVRPIGEKENKAHNYQLPSDDAFAHLETQFKFKNPTDSIEGVLGQTYRPSYVSPVKRGVAMPMMGGEDKYQTPSLFSTTCKLCRFQRPSTSQGLIAEY*
spada_crp2850_chr7_02M_1	CRP2850	chr7	2116941	2118184	+	0.37	0.92	512	-232.9	MAMTKFFASLILALIAISMLQTLVMAGNDQGGHLYDNKSQYGPGSLKSYQCPSQCSRRCGQTQYHKPCMFFCQKCCRKCLCVPPGYYGNKAVCPCYNNWKTQQGGPKCP*
spada_crp2850_chrU_075M_1	CRP2850	chrU	75379086	75380406	-	2.6e-155	0.895	3194	509.7	MDFSSNNKCLMLVLCLFVFVSSCVMCINVDTQTCTNRKSRCFLKKLPCPAQCPSRSPANPKDKVCYLDCDSPVCKTQCKSRKPNCNGRGSACLDPRFVGADGIVFYFHGRRNEHFSLVSDVNLQINARFIGLRPQRRPRDYTWIQALGVLFDSHNFSIEATPSSSWDDEVDHLKLSYDGKELVIPGGHLSTWQSEENQLRVERTSNENSVIVTIPEVAEISVNVVPVTKEDSRIHNYQIPDDDCFSHLEVQFKFYGLSSKVEGVLGRTYQPDFQNAAKPGVAMPVVGGEEKYRTTSLVSGDCLACIFSSAKDSVQEGMEIEYGMMDCTGGASSGNGIVCRR*
spada_crp2850_chrU_078M_1	CRP2850	chrU	78654318	78655667	-	7.2e-158	0.914	3197	520.6	MDFSSNNKCLMFVLFFFLFVSSCVMCINVDTQTCTNRKSRCFLKKLPCPAQCPSRSPANPREKVCYLDCDSPMCKTQCKSRKANCNGRGSACLDPRFVGADGIVFYFHGRRNEHFSLVSDTNLQINARFIGLRPQGRPRDYTWIQALGVLFDSHNFSIEATPSSIWDDEVDHLKLSYDGKDLVIPEGHLSTWQSEENQLRVERTSNENGVMVTIPEVAEISVNVVPVTKEDSRIHNYQIPDDDCFAHLDVQFKFYGLSSKVEGVLGRTYQPDFQNPAKPGVAMPVVGGEDKYRTKSLVSADCLACIFSSAKDSVQEGMEIEYGMMDCTGGASSGNGIVCRR*
spada_crp2850_chrU_132M_1	CRP2850	chrU	132095672	132095962	+	2e-13	0.743	631	-166.3	MGVTSMNLLVFVLFTFAFSEMQTFAGAKIDNVSCNFRKSPCFTKKIQCPAECPLKSPSDPNAKICSLDCASPVCKAQCKRKFFILLSFPLKRKLMI*
spada_crp2855_chr0_11M_1	CRP2855	chr0	11077091	11077339	-	0.44	0.692	376	-170.8	MENTKRLQIICVLILFLVLQQEVVIVQGRHLRSKLCRDCTKPHKRSIAHHGGKSSRRVGYEVDDFRPTSPGHSPGVGHSIHN*
spada_crp2855_chr1_07M_1	CRP2855	chr1	7175153	7175740	-	9.1e-56	0.674	1637	303.2	MENLRFCTVLCLIILTVEIVGLKGDELKNDTAQSQGNVASSTLSNHQGNNKEHVKGKHNNEVVFNTSKGSWYKRGGSGGFKWGWGGGGGGGGGGGGGGGGGGGGWGWGGGGGGGGWWKWGCRGEPRSHVKGKKGTIRGMKHHHQHASKEEYRLGEFAQCMTRTRCKGMRLDCPLHCGGPCFYDCYHMCKAHCRRP*
spada_crp2855_chr1_07M_2	CRP2855	chr1	7194204	7194791	-	9.1e-56	0.674	1637	303.2	MENLRFCTVLCLIILTVEIVGLKGDELKNDTAQSQGNVASSTLSNHQGNNKEHVKGKHNNEVVFNTSKGSWYKRGGSGGFKWGWGGGGGGGGGGGGGGGGGGGGWGWGGGGGGGGWWKWGCRGEPRSHVKGKKGTIRGMKHHHQHASKEEYRLGEFAQCMTRTRCKGMRLDCPLHCGGPCFYDCYHMCKAHCRRP*
spada_crp2855_chr3_39M_1	CRP2855	chr3	39067505	39067828	+	0.39	0.557	180	-137	MGRHLGCLIFPTIYCAFSFFFYGAGKNGWRVELSHNSKTGGGGGGRGGGGGGGGRGRSGGGGSDLKCYECGEPGHFARECNSSRGGSGRRRSRSPPRFRRSPSYGRR*
spada_crp2855_chr3_40M_1	CRP2855	chr3	40612846	40613343	-	3.3e-34	0.854	1209	198.5	METFRNHGVVCLLLLLIAIVGLKGDEEHTNVNAPNKGNATFVTLSNSSQGINEEGKEKHDNIYNKDVKVSSYNRGGGGSGGGGGGWWKWGCGGKPRHGKRKGEGKRISHYSNPYPYKVEDYIVGQFAQCMTKTRCKGMRLDCPLHCGGPCYYDCHHMCKAHCRRR*
spada_crp2855_chr5_35M_1	CRP2855	chr5	35433938	35434681	-	0.001	0.865	449.451	-164.2	MDSKKAILMLGLLAMALISSVMSARELTETSTDAKKEVVEKTNEVNDAKYGGYNHGGYNHGGGYNGGGYNHGGGYHNGGGGYHNGGGGYNHGGGGYNGGGGHGGHGGYNGGGGHGGYNGGGGHGGHGAAESVAVQTEEKTNEVNDAKYGGGSYNHGGSYNHGGGSYNHGGGSYHHGGGGYNHGGGGHGGHGGGGHGGHGAEQTEDKTQN*
spada_crp2855_chrU_028M_1	CRP2855	chrU	28389005	28390061	-	0.11	0.925	428	-134.7	MKLMLLATFLLIISRALAISNEQDFNSKQPHELNGSLDGNGNIEVSTRLNHRVAMMESNEHKHELSVTIRKGGGGKGGGGGGGRGAGGRGRGIGRGVGAGAGAGIIGAGVIGGSTAYHGSHRSNSSAPSLSAGPYVCVSTFLLCLSFWL*
spada_crp2855_chrU_055M_1	CRP2855	chrU	55368444	55369020	+	0.73	0.868	480	-143.3	MKVIFFVLFILIISNAQSIISNEEEGRSIIQINEEAHEFNGNLYGNGNIEVSTRLNSKNVIVASKNEHEHKHELSDAISFSTGGGGRGGGASEGGGMGGGGGVAGGAAGGIIGGGIVGGTVANGGHNGGHNGTHNSATTLSAVPHFCVSTLILCMSFWL*
spada_crp2855_chrU_116M_1	CRP2855	chrU	116352131	116352679	-	0.00029	0.831	531.279	-144.5	MFLVLFLLINSCAQAISNKDEARSIQSNEQAQGFNGNLDGNGNIEASTRLNHKDGFVESQNAHKHELSVTIRKGGGGGGHGGSGGHGSGMGGRGIGRGRSGGAAAGIIGGAVAGGVAGGVVGGAVANHGHNYGHKHLHVCVPTFILCLSFLL*
spada_crp2855_chrU_158M_1	CRP2855	chrU	158965394	158965981	-	1.5e-53	0.674	1637	303.2	MENLRFCTVLCLIILTVEIVGLKGDELKNDTAQSQGNVASSTLSNHQGNNKEHVKGKHNNEVVFNTSKGSWYKRGGSGGFKWGWGGGGGGGGGGGGGGGGGGGGWGWGGGGGGGGWWKWGCRGEPRSHVKGKKGTIRGMKHHHQHASKEEYRLGEFAQCMTRTRCKGMRLDCPLHCGGPCFYDCYHMCKAHCRRP*
spada_crp2860_chr0_17M_1	CRP2860	chr0	17038808	17039288	-	9.4e-56	0.933	1242	268.5	MKTMTTFLLLTTLLLIVTSSLATRPVSSGSSPSTQVKHPKDKNNNQGGGGGSIPGVGGIPGFGNGFGNGVGGGYGSGYGGPNGGHSKNGIVRPTVVCKDKGPCYQKKLTCPAKCFSSFSRSGKGYGGGGGGGGCTIDCKKKCSAYC*
spada_crp2860_chr2_03M_1	CRP2860	chr2	3302582	3303061	+	4.8e-57	0.933	1309	302.4	MKTMTTFLLLTTLLLIVTSSLATRPVSSGSSPSTQVKHPKDKNNNQGGGGGSIPGVGGIPGGYFGPGGGFNIPGFGNGFGNGVGGGYGSGYGGPNGGHSKNGIVRPTVVCKDKGPCYQKKLTCPAKCFSSFSRSGKGYGGGGGGGGCTIDCKKKCSAYC*
spada_crp2860_chr4_11M_1	CRP2860	chr4	11737115	11737375	+	0.3	0.817	359	-148.3	MVQRVYSFFALFLIFNILLVTTRQAVAGRNIAKNSDNDEKKEPQFLFKHDHGKLHYPGIGHFGFPPKFGLTPNNPFIGGTGGLGSG*
spada_crp2860_chr4_11M_2	CRP2860	chr4	11753199	11753615	+	0.075	0.773	384	-118.6	MVQKAYSFFALFLIFNILLVTTQEAIAGRSIAKNSDNDDKKEPEFLFKHEHGKLHYPGIGHLGFPPHFGVTPNNPFIGGTGGSGSGSGSSSGAGAGSGSSGHSYVPGGDDTFVPNPGFEVPNPGSGGGGGRAAETVNP*
spada_crp2860_chr4_30M_1	CRP2860	chr4	30871081	30871549	-	6.5e-48	0.864	1091	250.7	MKQISILILFTILLTVTTSVSSRRSTSTTKPSPSADNNNNNKDGVGGGNDYGGSFGFGPGGGGYGGGYGGPNGGHSTNGVIRPTVVCKDRGPCYQKKVTCPARCFTSFSRSGKGYGGGGGGGGCTIDCKKKCTASC*
spada_crp2860_chr5_35M_1	CRP2860	chr5	35424038	35425319	-	0.025	0.869	558.842	-137	MDSKKAILMLGLLAMALISSVMSARDLTETSTDTKKEVVEKTNEVNDAKYGGYGGGYNHGGGGYNGGGYNHGGGGYNNGGGGYNHGGGGYNNGGGGYNHGGGGYNGGGYNHGGGGYNHGGGGYNHGGGGYNGGGGHGGHGGGGYNGGGGHGGHGAAESVAVQTEEKTNEVNDAKYGGGYNHGGGSYNHGGGSYHHGGGGYNHGGGGHGGHGGGGHGGHGAEQTEDKTQN*
spada_crp2860_chrU_002M_1	CRP2860	chrU	2702240	2702707	+	8.7e-59	0.86	1392	270.2	MKQISILILFTILLTVTTSVSSRRSTSTTKPSPSADNNNNNKDGVGGGNDYGGSFGFGPGGGFSIPGFDNNIIGGGGNYAGGYGGGYGGPNGGHSTNGVIRPTVVCKDRGPCYQKKVTCPARCFTSFSRSGKGYGGGGGGGGCTIDCKKKCTASC*
spada_crp2860_chrU_024M_1	CRP2860	chrU	24677206	24677586	+	0.29	0.832	261	-129.9	MAYKASTFLALILITNIMLSTTCQARNSIPKNSNTDEKKEPQWFFHFDGIPGFGRVGFPPLFGSTPQNPYNGGGGQGAGSESGPGSAPARGRYVPGGDDTFIPNPGVEVPIPGSGGVVPVPAAVHP*
spada_crp2860_chrU_076M_1	CRP2860	chrU	76197144	76197614	+	0.068	0.898	407	-140.5	MKVILSVLFILMISSAQALNHHDGFAESRNDHKHELSHTIRKGGGGFGGGGFGGSGRGGGGFGGAGKGGGFGGGGGKGGGAKGGSGGRKGGGGGRKGGVGFGGAVAGGIIGGVIGGTLANGGHNGGHNGTHNSASTLSGGPHICVSTLILCMSFWL*
spada_crp2860_chrU_092M_1	CRP2860	chrU	92610096	92610692	-	0.16	0.903	426	-106.8	MNSKGLLFLAMLLASILLISAAEKSDKKDGKENGIDESKYGYYGGWGYGGPWRGGWGYGDPWRGGYGWGGPWRGGWGGGYGGWRGGWGGGWPKEHNDAHIDAEPHD*
spada_crp2865_chrU_003M_1	CRP2865	chrU	3975368	3977016	+	4.3e-122	0.891	581	-228.8	MAGRKWSILVALFILLISMEAAIAQGQGNGNGNGNNGNGNGNNGNNGNGKGNGNGKGNNGNGKGNDKEDGKDKGKDKDDKDKGKGKKDDDSSKYESLPALQSGQERGFCQAQNTCHFKTLVCPEECKQRKPKKNKKDKGCFIDCNKCEATCKFRRPNCDGYGSLCYDPRFVGGDGVMFYFHGAKGGNFAIVSDDDFQINAHFIGTRPQGRTRDYTWVQALSVMFDTHTLVIAANRVTQWNDKVDSLTVKWDGELVTIPSDGDAEWKSSGNQREVIVERTDDANSVRVTVSGLLEMDIRVRPIGEKENKAHNYQLPSDDAFAHLETQFKFKNPTDSIEGVLGQTYRPSYVSPVKRGVAMPMMGGEDKYQTPSLFSTTCKLCRFQRPSTSQGLIAQY*
spada_crp2920_chr7_37M_1	CRP2920	chr7	37483142	37484869	-	0.36	0.814	0	-184.2	MFGKMGMSWVVHSPIIIVFFSLSYALYALAFAITHDMQSSYHSKYPLPHPTHNIVVINSVHPFNLRSDLDLHRRDIITTPPTAVFLSFLSSRGWWSMLITMVVVMRTVVDNGGSEEDVGRIGKENTQRRERKKREEEEDCGVFTKLPLFKGFFPFYRRGVISPDAQMCVASCGYHEIENHHPFLSCPLFVWYPLWWH*
spada_crp2960_chr1_17M_1	CRP2960	chr1	17782077	17782583	-	0.011	0.842	573	-117.8	MAMKTKLSLAIFLFFLLALLCSNLAIAIGREETDPELKTCIHQCKQQRQYDEEDKGICMDKCEDYHRMKQEREKRQHQHQREHEHQHEREHEHEEDENPYVFEDRDFETKIDTDDGRVMALNMFDQKSKLLRNFENYGLTILEAKGHAFVSPHHFDSEVIFFNVKGMY*
spada_crp2980_chrU_031M_1	CRP2980	chrU	31750728	31750982	+	6.6e-07	0.937	498	16.2	MILILGMLMLISLATAEEVGLKANLVQCLSKCGDDVISCVTGCYSRKVENFLGCAMNCEGADALCMTSCASTLMPPSARLVPLP*
spada_crp2980_chrU_124M_1	CRP2980	chrU	124935531	124935785	-	5.1e-08	0.936	504	18.7	MILIFGMLMLISLATAEEVGLKANLVQCLGKCGDDVLSCVTGCYSWKVGNFLGCAISCEGADVLCMTSCASTIMPPSARPVPLT*
spada_crp3020_chr7_37M_1	CRP3020	chr7	37384263	37386336	+	1e-17	0.508	608	27.9	MPSSSTPPFIPLTCFIIFFNLFHLHKICREVECGKGKCGATSTHKNPFSVFCECEPGWQQIKVDPDYSNKFPPLPCVIPECTINDDCKQALPLVPEKDFQIPHNMSHSDRSLGSDCSKLGIKIVNSIADNSGEFIFIHHIVQI*
spada_crp3020_chrU_022M_1	CRP3020	chrU	22696825	22697218	+	6.5e-07	0.711	436	-35.8	MEMLKWRSFTLISFYLIYLFTCYNVSATSAQIMSNTKLDDLGEIIDICGLPLCGKGKCQQQPGLFNFTCDCDSGWKTLKVGPIESCVLPNCE*
spada_crp3020_chrU_043M_1	CRP3020	chrU	43841540	43844373	+	7.9e-23	0.723	763	63.1	MAFASFIPLFAFLLLQPLSTKSDFLSPLLSPIFGCLEDVCKEVECGKGTCKPSKNSTFPFECECDHGWKKALDSIDDEGLKFLPCIIPNCTLDYSCSKAPAPAPEKAKKSNESIFDACHWVDCGGGSCKKTSTFNYSCECDTSYYNLLNITTFPCFRECSIGMGCSDLGISMSNSSSSSAPPPVLNENSKNEASLR*
spada_crp3020_chrU_054M_1	CRP3020	chrU	54308507	54310114	-	1.2e-21	0.882	772	55.5	MGSFKLLSLIAMVLMLLLPMAAKGDFFDDVLEKVCEEVECGKGNCVVNSSYPLNFVCECDSGWKRTQDEDDDIYATSFLPCVIPQCSLNYGCQPAPPPVPEKTLPRNISAFDRTLGSDCSRLGIKVSNSTGDVDSHASSIFGGRFHWITVLLISTGMVMWS*
spada_crp3080_chr2_26M_1	CRP3080	chr2	26141029	26141460	-	1e-16	0.714	641	58.1	MAKTLFKVTTILFSFITLTLHYQIAFSTSTFELDSPFPHYKSRSRFLATTIKKGSKCNPIGKNICNGILANKGTELLQCCKKKCVDVIGDMNHCGQCGKKCKQGERCCGGVCTNILYNVNNCGKCNKKCKRGIPCRIGFCGYA*
spada_crp3080_chr2_26M_2	CRP3080	chr2	26143255	26143719	-	3.1e-14	0.815	641	37.3	MANTILKLTIILSLLISLSLFVSSNDDDKNHHEIEDEDEEEQDFYVLDTHHGSRSRFLASIIKKGRQCNRETNNICNGVRANKGNDLLFCCKKHCRNVLSDKNNCNVCGNKCKQGERCCNGVCTNVLSNVRHCGKCKKECSNGDPCGNGFCGYA*
spada_crp3080_chr2_32M_1	CRP3080	chr2	32101900	32102304	-	2.7e-18	0.841	652	82.1	MKFIKTLFLVTLLMALGAITLSSATSSKNEEPNSLQGTSHFLSRKQNRISVSCNKYPKICNIKGSPGPNCCNNNCVNFSIDMFNCGRCGKKCSFPKICCEGKCVNPRSNEKHCGKCGNKCDNRGSCVYGMCRYA*
spada_crp3080_chr5_25M_1	CRP3080	chr5	25413137	25413625	-	5.9e-16	0.849	663	27.4	MSTLITQFVIIVTLILVFLIKLEGYSTSPIPSDEITKNSTNKSVLVKAIGVDQESPDCSTRPWICSTGEIPPRMVCCGNRCVDVTNDVNNCGFCGVICPLVGNFQCCNGICSDININPFNCGGCGKICPLCLFGRCPFTPPTPPPLLPPGLPKQNLSMIPNH*
spada_crp3080_chr5_39M_1	CRP3080	chr5	39710540	39711034	-	1.2e-16	0.866	625	24	MRTLAKQLVPIVLLLVLLIEIEGDLISTIPKDNANKNFTNTSVEVEAASEDQESPNCATQPSICDTEEPPSRRVCCRNRCVDVSFDADNCGVCGIACPRFGSWHCCWGVCVNINFNPFNCGACGRPCRLATPCIWGRCLFTTPEPPALLSAGSPEENSPKIPNH*
spada_crp3080_chr5_39M_2	CRP3080	chr5	39722542	39723036	-	7.7e-17	0.884	626	25.4	MRTLAKQLVSIVLLLVLLIEIEGDLISTIPKDNANKNFTNTSVEVEAASEDQESPNCATQPSICDTEEPPPRRVCCRNRCVDVSFDADNCGVCGIACPRFGSWHCCWGVCVNINFNPFNCGACGRPCRLATPCIWGRCLFTTPEPPALLSAGSPEENSPKIPNH*
spada_crp3080_chr7_06M_1	CRP3080	chr7	6759503	6760135	+	9.5e-15	0.84	634	-25.4	MTTQATQFLTIVTLLFVFVIKIKGDSISSIPSDEINKNSTNTSVVVEADRVDQVSPNCGATPWICSTGEFPPRALCCRNRCVDVTNDLNNCGFCGVICPLIGNWKCCNGVCTNINFNPFSCGDCGRTCPFGFPCIFGRCPFEPVAPPPLRPIEPITPPPLRPIEPVTPPPLRPIEPVAPPPLLSPGLPEQNSPNIPNYQHKRPHPIMPTE*
spada_crp3080_chr7_19M_1	CRP3080	chr7	19888187	19888675	-	3.9e-15	0.886	617	15.1	MSTLAIHLVTIVALLLIFQIKIEANPISLIPKDEVKENPINTNVVVKVGDLDQESYNCALRPWICSAGENPPRSVCCRNRCVDVTSDADNCGFCGIRCPFIGNWQCCNRFCANINFSPFNCGACGIRCLGCLFGRCPSTNPAQPPFLPLGLQKQNAQMIPGH*
spada_crp3080_chr7_19M_2	CRP3080	chr7	19891343	19891831	-	3.9e-15	0.886	617	15.1	MSTLAIHLVTIVALLLIFQIKIEANPISLIPKDEVKENPINTNVVVKVGDLDQESYNCALRPWICSAGENPPRSVCCRNRCVDVTSDADNCGFCGIRCPFIGNWQCCNRFCANINFSPFNCGACGIRCLGCLFGRCPSTNPAQPPFLPLGLQKQNAQMIPGH*
spada_crp3080_chr7_19M_3	CRP3080	chr7	19894521	19895009	-	3.4e-15	0.882	617	15.1	MSTLAIHFVTIVALLLIFQIKIEANPISLIPKDEVKENPINTNVVVKVGDLDQESYNCALRPWICSAGENPPRSVCCRNRCVDVTSDADNCGFCGIRCPFIGNWQCCNRFCANINFSPFNCGACGIRCLGCLFGRCPSTNPAQPPFLPLGLQKQNAQMIPGH*
spada_crp3080_chrU_010M_1	CRP3080	chrU	10497091	10497561	-	4.4e-19	0.755	642	66.3	MGFLKAIIIIAITMALSLTITMKTITQNEPKSLSVHHDSLSQGQQPLILHEKNKFLPSKRVSRLLAQNPNAPIHCHKQDEICDLYGAKNATCCNNKCIDLGYDKHNCGACKKHCKYTQTCCRGACVDTNYDKRHCGGCNVRCEIGQYCVYGMCDYA*
spada_crp3080_chrU_080M_1	CRP3080	chrU	80417696	80418160	+	6.6e-12	0.815	641	37.3	MANTILKLTIILSLLISLSLFVSSNDDDKNHHEIEDEDEEEQDFYVLDTHHGSRSRFLASIIKKGRQCNRETNNICNGVRANKGNDLLFCCKKHCRNVLSDKNNCNVCGNKCKQGERCCNGVCTNVLSNVRHCGKCKKECSNGDPCGNGFCGYA*
spada_crp3080_chrU_146M_1	CRP3080	chrU	146378825	146379280	+	8e-20	0.782	643	74.6	MRFLKAIIIIAITLALSLTITMKTIKHNESKPASIHLEKQPLILHEKNKFLPSKRVSRLLAQNPNAPIHCHKQDEICYLYGAKNATCCNNKCIDLAYDKHNCGACKKHCKYTQTCCRGQCVDTNYDKRHCGECNNRCEIGQYCVYGMCDYA*
spada_crp3080_chrU_166M_1	CRP3080	chrU	166650783	166651187	-	4.5e-19	0.914	637	85.9	MKFINTLFLLALLMVLAITLSSATSSLNDEPNSSLQGTSYFLNRKQNRISMSCDKYPKICYIKGSAGPDCCKNKCVNFTIDMFNCGRCGKKCSFPRICCEGKCVNPRSNKKHCGKCGNKCDSKGSCVYGMCSYA*
spada_crp3150_chr7_21M_01	CRP3150	chr7	21328186	21328497	-	1.8e-20	0.843	570	132.5	MKIALLLFFLGLTTTIIDARFEPNSLITQVISNGVKSTCKPCCNNCSCTFSIPPQCRCKDVKPTCHSACKTCRCFESFPLKCDCLDITDFCYEPCNSTIAKAH*
spada_crp3150_chr7_21M_02	CRP3150	chr7	21331072	21331308	-	1.2e-25	0.928	579	188.1	MKLALLVFLLSFTSTMVDATTTACCDSCPCTKSIPPQCHCTDIGETCHSACKSCLCTKSIPPQCHCADITDFCYPKCN*
spada_crp3150_chr7_21M_03	CRP3150	chr7	21333597	21333845	-	5.7e-20	0.823	571	139.6	MKVVLLLFFLGLATTTKSTGCCDNCTCTRSLPPDCTCDDVKPFCHSDCKSCRCFESLPLKCTCLDITEFCYEPCNNSTIIAN*
spada_crp3150_chr7_21M_04	CRP3150	chr7	21339561	21339875	-	4e-14	0.885	541	81.9	MKLALLVFLLGFTSTVVDARFDSTSFITQVISNGDSTTNNYDAKSTATACCNTCLCSVTPELTQCRCADVGKTCHSACKNCECGWSSPLCTCYDITDFCYKPCN*
spada_crp3150_chr7_21M_05	CRP3150	chr7	21344203	21344502	-	1.9e-23	0.865	570	160.1	MKLALLVFLLSFTSTMVDARFDRASFITQLLSNGEANTKSTTTACCDFCPCTRSIPPQCQCTDVKEKCHSACKSCLCTRSFPPQCRCYDITNFCYPSCS*
spada_crp3150_chr7_21M_06	CRP3150	chr7	21347867	21348173	-	1.4e-06	0.887	385	50.7	MKLALLVFLLGFTSTVVDARFDPTSFITQVISNGEAAYDVKSTTTGCCNSCQCTRSFPQACCLDCVCTKFIPPQCRCHDVTTFCYQCD*
spada_crp3150_chr7_21M_07	CRP3150	chr7	21350219	21350503	-	4.7e-12	0.917	543	45.1	MKLSFLLFLLGFIAIVVDAGLDPTTFITQEQNNEGCCNDCECSSLTFPPCRCNDATGRSCHPGCDNCVCDSGLPPTCRCEDYIYSCNKCTNSNQ*
spada_crp3150_chr7_21M_08	CRP3150	chr7	21354093	21354386	-	4.3e-09	0.894	540	28.4	MKISLLLFLGFIATMVDARLDPSPTTLNGVDFKLLNEVCCDDCSCSSSTFPPCTCNDSKRECNPGCDNCACETGPTCHCNDYFFSCNKCTNSKDGAN*
spada_crp3150_chr7_21M_09	CRP3150	chr7	21360402	21360716	-	1.2e-16	0.919	556	97.4	MISLAFLVFLLSFTATVDARFDPTSFIAQVVSNGDATNYTVKFTAITCCNKCICTKTIPSMCRCVDVVETCRSGCRSCICPGSSPPQCYCDDLFQSRFCHKKCN*
spada_crp3150_chr7_21M_10	CRP3150	chr7	21379031	21379372	-	2.5e-20	0.827	555	112.8	MELNKALLNVASLLFLLNFTATVDARFDPISLNTQVLSNVKLITTSCCDNCHCTTTIPPLCRCADIVKNKCNSACKLCVCKSTIPPQCRCMDHTNFCYEPCNVIPMKSQLEGH*
spada_crp3150_chr7_21M_11	CRP3150	chr7	21381192	21381503	-	7.3e-20	0.859	573	124.5	MKVVLLLFILGFATTIDAHFDPSSLVTQVLPNGDASYYVKKSTTTATACCDKCYCTKSRPPQCHCADLNKTCNSACKLCACLPSPPVLCRCVDITNFCYPPCN*
spada_crp3150_chr7_21M_12	CRP3150	chr7	21383761	21384033	-	3.9e-09	0.63	522	15.7	MLIFLLSFIATIDARFDSKSFITQVISSNDVNSTTNRCCKNVEWFYVEWIPIMCQCLDIVETCESTCKYCTCKQPKRCTCDDYEQDCNEC*
spada_crp3150_chr7_21M_13	CRP3150	chr7	21388317	21388535	-	1e-09	0.625	544	52.3	MLLFLLSLMNNHANSTTTRCCNDVLWYISPGIPFSCQCVDIAETCESTCKKCTCKQPKQCSCDDYNEYCIQC*
spada_crp3150_chr7_21M_14	CRP3150	chr7	21392779	21393108	-	2.1e-25	0.873	572	155.8	MKLALLVFLLGFTSTVVDARFDGSSFITQLLSNGEATYEVKSTTTACCNSCPCTKSIPPQCHCADIGEKCHSACKRCLCTRSFPPQCRCTDTTDFCYEPCSYSSNGGSH*
spada_crp3150_chr7_21M_15	CRP3150	chr7	21395480	21395830	-	1.9e-06	0.885	542	24.3	MESNKNTFVKLSVLLLLLCFTATIVDARFDSTPFTTRVLSNGEDTYDVIYHSACCDKCECYVKEGHFFPQCICRDDGCHSACKKCDCIRDSESETPSCYCADVMFFTCYDLCKFKL*
spada_crp3150_chrU_038M_1	CRP3150	chrU	38310610	38310846	-	3.2e-23	0.928	579	188.1	MKLALLVFLLSFTSTMVDATTTACCDSCPCTKSIPPQCHCTDIGETCHSACKSCLCTKSIPPQCHCADITDFCYPKCN*
spada_crp3170_chrU_113M_1	CRP3170	chrU	113028722	113030026	+	0.1	0.782	447	-376.3	MAILPTILVITKLLLFFSKFSFATDTITQSLPDGSTLVSKGGVFELGFFNPGSSTNRYVGIWYKNIPVRRVVWVANRDNPIKDTSSKLIISQDRNLVLLDKNQSLLWSTNATIEKVSSPIAQLLDDGNLVLKNGGEEHFLWQSFDYPCDTILSGMKAGWDKRKDLNRSLVAWKNWDDPSSSDFTSAMVLTPNPESFIWKGLTKLYRTGPWTGPRSSGVIGLTENPLYDYEFVNNQDEVYYLFTLKNSSVVSFVVLNRTLSVRLRLIWISESKTWNVYQTLPQDSCDVYNVCRENGLCMINASPMCRCLDGFIPKSPQQWSAMDWTQGCVRNSNWSCGIKDRDGFKKITGMKLPDTMHSWIDEKMTLDDCKTKCLKNCSCTAYSSLDTSGAGSGCSIWFG…
spada_crp3210_chr1_21M_1	CRP3210	chr1	21881123	21882236	-	2.1e-51	0.875	1330	134.2	MAFALILKANLLITALIFIAIFFCYSVAAEGELDGGQDIVKALSCFENKLIYAGCDDAYRLNPSGNIRVPPEATDFFCSGPCLIETQLVLECIDNMLSNFIFYNKATVQQMRYALNSGCSYSRQRGNFNLEGYIGGETNNAREVPILIRCYLFIAAATAVYLM*
spada_crp3210_chr2_12M_1	CRP3210	chr2	12142173	12143805	+	1.1e-53	0.866	1389	110.4	MTFRISVRRWIFVFALLYVCLFLNLNNFGEADDDEGDTQIGSGFGGVGGGNGGGGAGFGGGSGVGGGSGGSGVGGAGGIGGGGGGSSGVGGAGGIGGGGGIGDPSQIISKALLCFNDKYIYQSCEESYRLTENGNLDVPSEKTDAFCEGPCMSETNLVLGCIDNIFSHFIFYNRATLEDVKETILAGCGYGPERGNFNVAEHIQAEENQAVKATSHVLMSLVFIIWGMLCWSNI*
spada_crp3210_chr5_31M_1	CRP3210	chr5	31113377	31114696	+	1.1e-34	0.841	1149	-64.1	MKNVNSNFLISIYVGILFFMLFNLANAESNEEYIRQPRRHVNLSPFDSWRSAYYCMMNHSNTCNLKSNNYTININGTLNVQDSDIHDFCTGGCYDHTLLVFKCIQDVKRDFHFATKAHISFVKNITMNACNELKGFDLLNYKDPNSATSLYGRMYMPLLSTLMTMAFIVTFGV*
spada_crp3330_chrU_037M_1	CRP3330	chrU	37469412	37470561	-	4.7e-42	0.758	1001	39.3	MSWFLTILFLSLTFGTNFSEANHDNKKLLPSPVVVGTVYCDTCFQQAFSLNSHFISGASIAVECKIGKTKPRFYKEVKTNEHGEFKVKLPFLVKKHVKRIKGCNFKLLSSNEPNCAIASTSTSSSLSLKKKLQQEHIFSAGIFSFKPIKKPKFCDKKHSIHNLKKQHSYVKNLEQSKFSSKNKVPNEVEDFFFFPPNPFFPPPIIPNPLQPPPLIPNPLQPPPLIPNPFQPPSPPLIPNPFQPPSPPLIPNPFQPPPSNPPLIPNPFQPPPASPPPLIPNPFQPPPSSPPPSFPFPPIVIPGLTPSPPPPPPPKSIFPAPLLPFPPLFPPPLSPGSPPTSSSNFSP*
spada_crp3335_chr6_08M_1	CRP3335	chr6	8638291	8638503	-	0.82	0.46	359	-209.4	MKHLTRWLLIISDQNVTVSALNAVVRVVAEHVKNASWNGGGVCNFRSSDAQVSRDQRVRERKSQFYLGDC*
spada_crp3350_chr7_07M_1	CRP3350	chr7	7585993	7587117	-	3.8e-70	0.684	1566	419	MNPLILLLILPFFTQFLEVEPARPKVLGKPRFPNSQISVMGFVYCDFCSNNSFSRHSYFLPGAEVKVDCMFKAISAKTTEQITLSVNRTTNKYGMYRIEVPSVDGVRCAEGTEVMSSCQANLIGSSTTACNVPGYKSTANVISVKARKTNLCIYSLNALNFRPSKKDTGLCGN*
spada_crp3350_chrU_055M_1	CRP3350	chrU	55877136	55877842	+	7.7e-53	0.742	1396	283.6	MDPIGFFLLLTSLLFSYPFVLIAQSPTTTISVEGIVYCDACSTGTFSKHSYLLPGVDVHIECRFRASSPRTNEQINFSVNRTTDREGAYKLDIPSVDGTNCKIAMDGNSQIVSLCQASLIGTSSSSYSCNVPFLKSTGSSQILKQENNLCVYSLGALSYKPPQNMINTTLCSN*
spada_crp3360_chr2_02M_1	CRP3360	chr2	2041010	2041294	-	3.6e-06	0.809	467	-89.7	MASINFWSFILSLLLITFSSMTSIEGARNLVELPPLPNLPVPLPITQPQLPTIPNLGVPTLPQVPTVPQIPQIPTVPGVPQIPQIPGVPGVPKP*
spada_crp3360_chr3_29M_1	CRP3360	chr3	29049877	29053046	-	0.4	0.866	0	-425.5	MPSRWQLLLLFLLSTTVTSTMPVQTTFSVKLFHRFSEEMKPVQVQTGDWPDRRTLHYHEKLLRNDFLRHKINLGGARHKLLFPSQGSKTMSFGNDFGWLHYTWIDIGTPSTSFLVALDAGSDLLWVPCDCIHCAPLSASFYSNLDRDLNEYSPSRSLSSKHLSCSHRLCDMGSNCKTSKQQQCPYTINYLSDNTSSSGLLVEDIFHLQSGDGSTSNSSVQAPVVVGCGMKQSGGYLDGTAPDGLIGLGPGESSVPSFLAKSGLIRDSFSLCFNEDDSGRLFFGDQGSTVQQSTPFLLVDGMFSTYIVGVETCCIGNSCPKVTSFNAQFDSGTSFTFLPGHAYGAIAEEFDKQVNATRSTFQGSPWEYCYVPSSSQQLPKIPTLTLMFQQNNSFVVYNPV…
spada_crp3360_chr4_32M_1	CRP3360	chr4	32364648	32365034	-	1.3e-05	0.631	712	-28.3	MAIFKSLITTLLLVVTISNMSLEARHLLQTTTQPNLPTIPTLPKPTTLPPLPSIPNMPQGNLPPLPTIPSMPKLTMPPLPSLPTNIPTIPSLNIPPLPAVTSLPNLPSIPTTFPSIPFFSPPPSTSSP*
spada_crp3360_chr4_32M_2	CRP3360	chr4	32366602	32366970	+	8.4e-05	0.708	594	-49.2	MASSKSFIIALLLVVTMSSMSLEARHLLQTTQPNLPNIPNLPNPTTLPPLPSIPNMPQGNLPPLPTIPSMPKLTMPPLPSFPTNFPTIPSLNIPPLPAATSLPNIPSIPTTFPSPPPSTSSP*
spada_crp3360_chr4_32M_3	CRP3360	chr4	32372780	32373151	-	8.6e-05	0.67	504	-23.5	MASTKSFIATLLLVVTMSSMSLEARHLLQTTTQPNLPAIPTLPKPTTLPPLPSIPNMPQGNLPPLPTIPSMPKLTMPPLPSLPTNIPTIPSLNIPPLPAVTSLPNLPSIPTTFPSPPPSTSSP*
spada_crp3360_chr4_32M_4	CRP3360	chr4	32374282	32374668	+	8.9e-06	0.626	713	-27.5	MAIFKSFITTLLLVVTISNMSLEARHLLQTTTQPNLPTIPTLPKPTTLPPLPSIPNMPQGNLPPLPTIPSMPKLTMPPLPSLPTNIPTIPSLNIPPLPAVTSLPNLPSIPTTFPSIPFFSPPPSTSSP*
spada_crp3360_chr5_26M_1	CRP3360	chr5	26116067	26116501	+	0.0068	0.673	414.662	-58.8	MASMKTFITSLFLFVALSNMSLEARNLLQTTTQPNLPNIPTLPNPTLPSIPTTLPPLPSIPTTLPPLPSMPTLPQPQGNVPPLPTIPSMPKLTMPPLPSIPTNPTLPSLNFPPFPSNSLPNIPSISTIISSIPFFSPPPSTSSP*
spada_crp3360_chr5_26M_2	CRP3360	chr5	26122352	26122804	+	0.018	0.602	325.824	-80.3	MASMKTIITSLLLFVTLSNMNLEARNLLQTTTQPNLPSIPTLPKPTLPSIPTTLPPLPSIPTLPSVPTTLPPLPSMPTLPQPQGNVPPLPTIPSVPKLTMPPLPSIPTNPTLPSLNFPPFPSNSLPNLPSISTIISSIPFFSPPPSTSTP*
spada_crp3360_chrU_089M_1	CRP3360	chrU	89497012	89497566	-	1.7e-05	0.745	703.925	-92.8	MAYINLSKIIFPLMILAILSAKSITMVVGARNLLESNIPEVPKLDFPPIPKPELPKIPELPKPELPKVHELPKPELPKVPELPKPELPKFNVPEWPKPEFPKVPELPKLPELPKFPELPKLELPKVPELPKLELPKVPELPKPYIPKVPELPKPELPKFNVPELPKPELPKFPEIPNGVPTTTP*
spada_crp3360_chrU_103M_1	CRP3360	chrU	103540540	103541298	+	6.5e-05	0.614	747.457	-124	MAYINLSKIIFSLMVLAILSTKSNTMVLGARNLLESNIPEVPKLDFPPIPKPELPTIPELPKPELPKVPELPKPELPKFNVPELPKLEFPKLPELPKVPELPKFPELPKPELPKVPELSMPEIPKIPELPKPELPKLNAPELPKLEQPKVPELPKHELPKVSELPKPDIPKVPELPKPELPKVPELPKPELPKVPELPKPEIPKVPELPKLELPKVPELAKPELPKFNVPELPKPELPKVPETPKGVPTNTP*
spada_crp3370_chr2_18M_1	CRP3370	chr2	18289718	18294449	-	3e-23	0.906	1296	0.5	MAISFAVVALIVSAFCFSSVLAGPLDALTYRRSHIYDINMLSTTKENKDDLFVVNGQIICDPCAFQMQTRMSKPLESTVVCPPSSPSKHLANLKLLVLNICTPRKNVTFKKESTTDKDGFYMIVCKGDHEEDVCMVKPENTKGTCTGFMENKSDMIVPTKNVGRDSLVRIVNPLIFREKSIDPECEKLVKELGLDKLDD*
spada_crp3370_chr2_23M_1	CRP3370	chr2	23733257	23733993	-	2.3e-36	0.857	1402	59.2	MARSFAIVALIVSAFCISSVLANKKINFPATKGDFFVVNGQIICDPCAFGIQTRLCKPLEGVKVTLECTKGEKNVTFKTEGTTDKDGFYMIVCKGNHKEDVCMVKPENKKGTCTHLMENKSAMIVPTKNVGPDSVVRILNTLIFREKNIAPDCERLENQFGVDKL*
spada_crp3370_chr2_23M_2	CRP3370	chr2	23853919	23854866	-	6.3e-22	0.478	1257	58.3	MLLKVIFFVVNGQIICDPCAFGIQTRLCKPLEGVKVTLECTKGEKNVTFKTEGTTDKDGFYMIVCKGNHKEDVCMVKPENKKGTCTHLMENKSAMIVPTKNVGPDSVVRILNTLIFREKNIAPDCERLENQFGVDKL*
spada_crp3370_chr2_23M_3	CRP3370	chr2	23904750	23905541	+	1e-36	0.928	1399	60.9	MARLFTVVALIVSAFCFASVLAAPNDASRKDQIFFVNGQIYCDPCAFQLQSRLSKPLEGVKVTFECTKGEKNVTFVKESTTDKDGFYNIKVQGYHEEEVCMVKPVNTKGTCTTFMENNIIVPTKMEGVVRVVRVVKPLAFRTKTIDEECYKLANELGLDKIDDN*
spada_crp3370_chr2_23M_4	CRP3370	chr2	23917734	23918525	+	5.2e-34	0.928	1362	44.8	MARLFTVVALIVSAFCFASVLAAPNDASRKDQIFFVNGQIYCDPCAFQLQSRLSKPLKVTFECTKGDKNVTFVKESTTDKDGFYNIKVQGYHEEEVCMVKPVNTKGTCTTFMENNIIVPTKMEGVVRVVRVVKPLAFRTKTIDEECYKLANELGLDKIDDN*
spada_crp3370_chr2_23M_5	CRP3370	chr2	23926157	23926947	+	1.8e-36	0.925	1399	57.8	MSRLFTVVALIVSAFCFASVLAAPNDASRKDQIFFVNGQIYCDPCAFQLQSRLSKPLKGVKVTFECTKGEKNVTFVKESTTDKDGFYNIKVHGYHEEEVCMVKPVNTKGTCTTFMENNIIVPTKMEGVVRVVRVVKPLAFGTKTIDEECYKLANELGLDKIDDN*
spada_crp3370_chr2_23M_6	CRP3370	chr2	23965037	23965828	+	2.8e-35	0.928	1399	59.5	MARLFTVVALIVSAFCFASVLAAPNDASRKDQIFFVNGQIYCDPCAFQLQSRLSKPLKGVKVTFECTKGEKNVTFVKESTTDKDGFYNIKVHGYHEEEVCMVKPVNTKGTCTTFMENNIIVPTKMEGVVRVVRVVKPLAFRTKTIDEECYKLANELGLDKIDDN*
spada_crp3370_chr3_28M_1	CRP3370	chr3	28957845	28958554	-	8.2e-52	0.626	1362	170.8	MALSLISILPLLATAMFHIKGCVYCDTCRAGFETNATFYIQGAKVGIRCQDRKTMDEVFYTEGVTDSTGTYNIMVENDHHDNICKTVLVSSPISSCNTPDPGRNRSSIVLTHYKNGVLNHLHYANAMGYFKDDPLPQYCHQLLKYYLSDSDV*
spada_crp3370_chrU_089M_1	CRP3370	chrU	89831466	89831720	-	3.4e-07	0.908	365	-107.4	MARSFSVVALIVSAFCFSSVLAARVAPNAAPNGDDVFIVVGQIYCDPCGFQFQSRLSKPLTVNNNNIIIQLIFSTHNLSSYICI*
spada_crp3370_chrU_097M_1	CRP3370	chrU	97546885	97547597	-	1.5e-24	0.917	1070	13.8	MARSFAIVALIVSAFCFSYVLAAPKVAPKAATDKVNFFVVYGQIYCDPCGFDMQTRISKPLGGVKVTFECTKGEKNVTLVKETTTHENGIYNFQIEGAHEEEVCKVKVNGKGPCTYNIDKEYEMTVPTKNLGVTTSSLQRFVNPIQFSPDANRINSDQCGAWH*
spada_crp3370_chrU_106M_1	CRP3370	chrU	106751717	106752598	-	2.7e-53	0.813	1452	195.1	MAKSTIPLVFTLCFLSFLGSAYSKSDRFFVEGVVYCDTCRTQFITRLTEFIEGATVRVECKEDNGTLTFNKEATTDKSGKYSVEIDGDHEDETCEVILCKSPRKDCSEVDSEAHLQQAARISVTNNNGIVSPVRAASPLGFLKKERLPKCGEVLKELGINEDGTEKED*
spada_crp3375_chr0_24M_1	CRP3375	chr0	24315077	24316318	+	3.5e-86	0.914	1481	595.4	MASRGAFLLFLCVLPAMVMAIRPAKNPFCLKGRVVCDPCRAGYETSAITHIAGADVMLVCKQRITNEVVFTKPGKTDATGEYTIYVDQDRADDVCDVQLINSPERSCSEKAPGRDQARVILTRYNGISSNDRFANAMLYMAEEVASGCAEVLKQMQELDEEN*
spada_crp3380_chr0_07M_1	CRP3380	chr0	7513705	7515763	-	5.6e-11	0.677	1153.71	-111.9	MGKKITYVSFSMFTVLVALLSQYLVIPVISTTVEDPHSVFSDSLCPHRSTSPSHGSSSPPSHGSSSPPSHGGGYYTPTPPSTGCGYSPPHDPSTSTPSHNQTPSTPSNPPSSGGYYNSPPSTPTDPPVTLTPPSPSTPIDPGTPTVPTPPFLPSPSPFPGTCNYWRTHPGIIWGILGWWGNMGNAFGVTNIPGFSPGLTLPQALSNTRTDGLGALYREGTASFLNSLVNNKFPYTTDQVKDRFASSLHSNKAAATQAHLFKMANEGKMKPRP*
spada_crp3380_chr3_30M_1	CRP3380	chr3	30121013	30123072	+	5.6e-11	0.677	1153.71	-111.9	MGKKITYVSFSMFTVLVALLSQYLVIPVISTTVEDPHSVFSDSLCPHRSTSPSHGSSSPPSHGSSSPPSHGGGYYTPTPPSTGCGYSPPHDPSTSTPSHNQTPSTPSNPPSSGGYYNSPPSTPTDPPVTLTPPSPSTPIDPGTPTVPTPPFLPSPSPFPGTCNYWRTHPGIIWGILGWWGNMGNAFGVTNIPGFSPGLTLPQALSNTRTDGLGALYREGTASFLNSLVNNKFPYTTDQVKDRFASSLHSNKAAATQAHLFKMANEGKMKPRP*
spada_crp3380_chr3_42M_1	CRP3380	chr3	42898813	42901178	+	2.4e-139	0.81	2808	801	MELPEKLLFAIFLILSVAIDGTKADTMLTGTVICDQCKDGQRSLYDYPVNGAKVTLSCSDSNGQVTMSREETTNWFGSYTMRFDGAPDLGGCSAHVSGSNNRQGGPMSCGEGAGPAQNPRLMFRMFDMEMYAVDPLLAQPSQPMQYCSTSSNPSPPPPISSPPPHFNLPPMIFPEASACPSQKWTMPEYECYWRGVNRDTKVGVAFGMVAARRYGTDMTLWYGLKGRGDPYRTLLREGITALLNSYNSIQFSYHPLGVITHMNYALMGSTRDVLVTAYHFMRANSGAGNVSCKFTSCN*
spada_crp3380_chr5_39M_1	CRP3380	chr5	39010936	39013424	+	8.7e-07	0.627	1260.72	-488.4	MEKKRSNNASLTMFTMLVALVSQNLVIVPVIANTQAGSSPSDLSTELCSHSPPSHHSGGGCGSSGTPPSSGSSPSHGHGHGHSHHGHGHGHGSSSPPSGSGSYNPTPSPPSGGGSYSPTPSTPTPSPPSDGGGSSDPTPSTPPNCDPTPSPGGDGSYSPTPSTPTPSPPSDGGGSYNPTPSTPTPSPPSGSGSYTPTPSTPTPSPPSDGGGSSDPTPSPGGDGSYNPTPSSPPSGGSYDPTPSPPTDGSYTPTPSTPPASDCPPSDPTSPTTPSAPTPSTPSNPPSGDGGYYNSPPQDPTSPTTPSTPTTPSNPPSGGYDSPPSDPITPTTPSNPPSGGYDSPPSDPITPTTPSNPPSGGYDSPPSDPITPTTPSNPPSGGYYNSPPQDPITPTTPSNP…
spada_crp3410_chr2_26M_1	CRP3410	chr2	26657909	26659871	+	6.8e-78	0.841	1665	423.4	MAFVHVITTLLFALALARIDPSVCQMVKGKVSCNDCAQDYDFSGIKVSMKCEGVKNMAMATTENDGSFMVDLSTSHAKLPYDNCHAKLLGGPNNLYASRRNQFSQIVKGKEENSYTLSTPLSFFTSCPQNKECKTEKNEFGSSKSINFPLPPEWGLAPSSYYLPFFPIIGIP*
spada_crp3410_chrU_015M_1	CRP3410	chrU	15342383	15342523	-	8.2e-10	0.723	435	-54.3	MAYVHVITALLFALVLVRIDLSACEILQGKVSCVDCTHSYDLSGMC*
spada_crp3420_chr3_15M_1	CRP3420	chr3	15916138	15919371	+	9.9e-81	0.835	1391	547	MEAMKQKMIVELIVLLMMVFVLSVSGWTGEIRGRVVCDVCGDSSLGPEDHVLEGAEVAVLCITKSGEVLNYQAFTDAKGIYTVAETMPESDRWDACLARPISSFHEHCTRLGGGSSGIKFSYNHPSGYSHAVRTFVYQPVNVPTYCI*
spada_crp3430_chr7_32M_1	CRP3430	chr7	32953533	32954244	+	2.7e-68	0.739	1462	340.6	MAFAIALMITAMVVCCTTNSILVSAWEEPAQVIHVVGKVLCQDCSKGWNEWVSGDKPIKGAKVSLTCMDKRNRVMYYTSDTTDELGLYDITVDKYKYGKKLDTKGCYVRLVSSPDNVCNILTDFGGGKAGYKLNYPTSVYRGLIKYMVTPFYYTTPMCEMPDTDTYESEAKVPKEEREGGYY*
spada_crp3440_chr1_01M_1	CRP3440	chr1	1479178	1480426	+	0.11	0.536	602	-229.6	MINVVLQLALVATHATLPPELYWKSKLPTTQIPKAITDILHPRKGVTSVDDGKISVDGKISVNGKTRIVYDAAPIYFYENDANEAELHDNRNLAMFLLEKDLHHGTKFNIQFTKTSDHGPTFLPGDVANSIPFSSNKLENILNYFSIKQGSTESEIVKNTISECEAYGIKGEEKLCVTSLESMIDFTTLKLGNNVDTVSTEVNGESGLQQYVIANGVKKMGENNLVVCHKRNYPYAVFYCHKTDATKVYSVPLEGADGSRVKAVAICHSDTSQWSLKHLAFQVLKVQQGTFPVCHILQQGQVVWFSK*
spada_crp3440_chrT_02M_1	CRP3440	chrT	2358312	2360311	+	3.7e-67	0.736	1357	3.3	MTVKASSPKRGHNWPPMAMALAIVLISTSVVSAAADSYIYSSPPPPYYYKSPPPPSPSPPPPYYYKSPPPPSPIPKTPYYYKSPPPPSPSPPPPYYYKSPPPPSPSPPPPYYYKSPPPPSPSPPPPYYYKSPPPPSPSPPPPYYYKSPPPPSPIPHTPYYYKSPPPPSPSPPPPYYYKSPPPPSPIPHTPYYYKSPPPPKVLPPPYYYNSPPPPVAYPHPHPYHHALIVRVVGKVYSFRCYDWEYPAKSHNKKHLQGAVVEVTCKAGSKIVKAYGKTKNNGKYAITVKDFDYVKYGSTVCKAALYAPPKGSPFNIPTKLNQGTKLYLKSKDKYEVVLKAKPFAYASKKHFKECEKPKPSPTPYYYKSPPPPSPVYKYNSPPPPVHYYSPPYTYKSPPPP…
spada_crp3460_chr3_22M_1	CRP3460	chr3	22742753	22743259	-	4.3e-90	0.894	1642	572.2	MAATHFTIFSLLLLIVAFSYATEATIEKIDVVVETTVYCQTCEHSGTWSLNGAKPIPSAKVSVTCKNHKGHVSYYKVFQTDKNGYLYAQLEEFKMQHDILDHPLHACFVKPIWSPLEGCSLLANVNYGLNGSPLRYENKILRGRRYEAVIYAAGPLAFHPPDCSKTHY*
spada_crp3460_chr6_18M_1	CRP3460	chr6	18753083	18755159	-	0.87	0.715	0	-289	MGSIMTEKVKLLVALLALQFCFAGFHIVSRLALNMGVSKVVYPIYRNLIALLLLSPLAYFLEKITANQGFYLLGLYYASPTFASAMQNSVPAITFVLASALRLEETNIARRDGLAKVVGTIASVGGATIITLYKGPPLLHLQMDHIQGDNTLLQVDESSTKMQNWTWGCIYLLGHCLSWAGWIVFQTRDTLLIWSVGATQVRSLVHPISVIAKNIHNSCTFYK*
spada_crp3480_chr4_04M_1	CRP3480	chr4	4430626	4431864	+	1.6e-49	0.881	1213	82.6	MAKTLAFLLLLLQLTSFTTFAEDIFDALGDISDFINPFNAFSKESETLHKPTHAHSLHHQSPTPSPNHHLHSPSPSPSPYHQLHASSPHHHYHSPSPAPSHHHQYPTPSPHHQPHAPSPHHHSLSPAPSLPHQSPAPSPHHQSPARSPHHHHHSPIPSPSPHHHNHSPSPSPSPHHQSPTPSPRNQSLAPSSHHQSTIVPAKSPNYHHPPAHSPSPLRSTPIRGSVMVVQGVVYVKSCKSSGLDTLKGATPLLGAVVKLQCNSTKYKLDETDKDGHFSLVGPKIITLFTAKQCNVVLVSAPHGPKPSNLHHGITGAILRPKRRFVFKGVPFILFATQPLAFEPICPC*
spada_crp3480_chr4_43M_1	CRP3480	chr4	43362012	43363815	+	1.5e-10	0.872	498	-157.2	MFKTIAMLLLLLQLTSSFIAFAQELYSGHPAYPPHAPAPLHPPANAPHHHHHHHNPSPTPPPFPHTSLHPPTKSSVHPRANTPHHYHSSSSAPTNVHTPVHPHPTYKPPAHHHHHHHPPAHAPAVNTLVVPTNPPLHTIVPSKPPTPNHHHPPAPARVRTPVVPTHPQLHPTPCPRSFNVVQGIVHVKSCEYDGLNSLLGATKLLGVVVELQYNNTMHKFQKVKTHMSFMVASLRKRSFV*
spada_crp3480_chr5_20M_1	CRP3480	chr5	20548345	20549702	+	5.8e-53	0.76	1240	106.7	MAKTLVLFFLFLQITSFIAFTEELETFHNKPATPLHPPTKSPVHKPHHNHSPSHAPSHVHTPLHPPHPAKPPTHHHHQHQHHSPSPTPSHVHTPIHPRHPAKPPTHHHHHHHSPAHAPIKPPVHTPLHHPHPAKPPTHHHHQHHSPSPAPSHFHTPLHPRHPAKPPTHYHHHSPAHAPIKPPVHTPLLPPQSAKPPTHHHHHPPAHAPTHTPLLSRSLIVVEGVVYVKSCNHNGVDTLKGATPLLGAIVKLQCNNAKHKLVLKAKTDKKGYFYIGGPKNIVGYSTRHCNVVLDNSPKALKPSNLHGGLTGALLKPVKRSVSKGISLKLFTVGPFAFEPKCHH*
spada_crp3480_chr6_07M_1	CRP3480	chr6	7894786	7895941	-	3.1e-50	0.873	1250	141.1	MAKIILALIFLLLQITSFVVFAEELETLHHKPTTPLHPPTKSPVHKPLAKPPTHAPHHHHHHSPSHAPLPPPHPAKPLTHHHHQHQHHSPAPSPYHVPTPLQRPAKPPTLHHHQHPPAHAPTHMPRVSRSSIAVEGVVYVKSCHHAGFDTLKGATLLFGAVVKFQCHNAKYKFVLKAKTNKEGYIYIGSSKNISSYASGHCNVVLESAPNGLKPSNLHGGLTGAHPKSVKRIVSKGVSLIRYTVDPLAFEPKCNH*
spada_crp3480_chr8_26M_1	CRP3480	chr8	26122649	26123782	-	1.5e-19	0.849	890	-37.9	MTKALAFLLLLLQLTSFSAFAEDTSDTFNDIFDFDADDDALNAFSKEFETLHKPSHAHSLNHQSPASSPHHHFHSPSPAPSRHHQSLPPSLHQQPHAPSPHHHSPSPAPSLPHQSPAASPHHQFPAPSPHHHLLPLLATNLPLRPLTTNLPLPPLTTNLPLYLQNPQPITTLPLTRHRHCVPLLSLEVSWLFEVLFMSNLATIVVLTPSRKLHRFLVCFLALYLNNINSYICPVVKLQCNNTKYKLDETDKDGHFSLVGPKIITIYTAKQCDVVLVSAPHGLKPSNLHNGITGVILRPKRRFVSKGVPFILFGTQPLAFEPSCPH*
spada_crp3480_chrU_090M_1	CRP3480	chrU	90684605	90685669	-	8.2e-54	0.904	1216	185.2	MAKFLAMLLLFLQLISFNVFAEELESLHEPTPLHLPANAPLHHRHNHNLSPTTAHTPLHPSHHAKPPTHPYHQHPPAHAPVQPPTHRHHHHPPAHPPIHQQHPPAHAPVDKRARVYPLFRLPIPIKSRIAVEGVVYVKSCKHAGVETLSNATSLNGAVVKLQCNNTKHNVVRKGKTDKNGYFYIKGSKDISSFAAHKCNVVLDSAPNGLKPSNLHGGVTGAVLKRKKSFVSKGHVLILYNVKPLAFEPKCTH*
spada_crp3480_chrU_135M_1	CRP3480	chrU	135434025	135434603	+	2.4e-12	0.908	343	-133.5	MAKTLAMLLLLLQLISFTTFAEELETLTPTYPPHTTPAPLHPPANAPHHHHHHHIHSPTPAPTPTPSPSPIHTPLHPPYHSAPVPAKPPTHGHHHHHPHPPAPTPVHTPVAPAHPPLHPPVHTPVVPTHPPLHPPAPAHPPLHPTPLPRSFIAVQGVVYVKSCKYAGVDTLLGATQILGLFLNFYFNFSLSA*
spada_crp3480_chrU_162M_1	CRP3480	chrU	162630819	162632300	+	1.7e-54	0.879	1241	62.8	MAKTLAMLLLLLQLTSFIAFAEELESLHTPTQLHPPAKSPHHYHHNPSPTPSRSHVHAPLHPPHHTKPPTHRHHQHPPAHAPVQPPTHHHHSPAHAPVHKHVPVHPPHHAKPPTHHRHQHTPAHSPIQPPTHRHHSPAHAPIHKHVPVHPPHHAKPPTHHRHQHPPTHSPVQPPTHHHQPPAHAPVHKHVPVHPPRHAKPPTHHNHQRPLTHAPIQPPTHHHPPAHAPAHKHIPIHPPFHAHVPTKSPTPNPHPRHHHTPALAPAHTPLRSIFHPRSLIAVQGVVYVKSCKHAGGDTLLGATSIIGAVVKLRCNNTKQYVVLKGKTDKNGYFYIKGSNNISSYAARKCNVVLVSAPNGLKPSNLHGGITGAVLKAKKSFVSEGHPFILYNVAPLAFEPK…
spada_crp3495_chrU_037M_1	CRP3495	chrU	37782539	37783194	+	2.4e-20	0.789	823	41.2	MTMKYLIAYLLIVVMVIPSNKAQLGIINDLLGSANIQGTVLCTSKDNVGDVNGAATPGFSNAQVQLKCGGNMLSNATTDGDGKFSMMMDNPLLYDLSSLLTGCNLMVPTPLSKCNTKLPSVGGLISTLKYVGISRIGTHTLANIAPSGFHFIPLT*
spada_crp3500_chr1_23M_1	CRP3500	chr1	23835050	23836579	+	8.2e-34	0.931	1358.09	-60.4	MMAYLRSIFTTFILLLFSLLVIANAADYGPTPNVEKPKFEVDNKPYSTKPNYDVSKPKIGYEYNPTLEIEKPKADIDYKVNFTEPNYKVRKPKINDKYGMVPKIENFELETDSNQHLEKSNDENPKPETNYGYGPLPKIEKPISEAVYKLNHTKSNNEVPKPKTHFAYTPTPKNGKPKSDAVYTSNTTNSYYEVPKPKFFYGYVPTPEKIEKPKSEVVYTPNTTNPDYDVPKPKTYYGCGPTLKIEKPKSEAVYKSNHTKSEYKLPKPKQNYGYIPAIEKSKLEPDYNLNPTKPYYEVLKTKESYKVQLPTSIGVQGIVFCKSGSNYYPIQGAVARVTCRCVNELGNETNPISVFSHATNGKGYYFATLSHAKLGSKLKINECKAYLESSPLNICKVPT…
spada_crp3500_chr1_23M_2	CRP3500	chr1	23839208	23841147	+	3.5e-49	0.924	1215	-175.1	MMASHRSIFAISILLFALLAIASATDYVYGPAPNTEKSEPEIEVDKKSYSTKSDYEVSKSKTNYEYSPTPKVEKSKLDIDYEVHLIKPNYKVPKPKVNYRYDPVPEIERPEPETYYKHLTKPNYEVPKPEIDYGYSPTPKVEKPKSEEVYTSNPTKPDYEVPKTKIDYGYAPAPKIEKPKSEAVYTPNPTKPDYGVPKPKTTYEYAPAPKIEKPKSEAIYTPNPTKPNYEVPKPKTNYEYAPAPKIEKPKSEVVHTPNPTKPDYEVPKSKIDYGYASTPKIEKSKSEAVYTPNPTKSDYEVPKTKTDYEYAPAPKIEKPKSEVVYTRNPTKPDYEVPKSKTDYGYAPTPKIEKSKSEAVYTPNPTKSDYEVPKTKIDYEYAPAPKIEKPKSEAVYTPKS…
spada_crp3500_chr1_23M_3	CRP3500	chr1	23847157	23848435	+	1.5e-46	0.844	1249	201.1	MAFTNIRFLTFMLLITSMLVPCSFANANGTKKQDVTQKPNLNDILFSNNIGVQGLVYCKSGSKLIPLEGAVTRIECEAADEYGFETKPFSFLNDATNAKGYFLATLFQQELVAEKRVLKECRVFLEASPLNNCNYPTDFNKGISGAELHSYHFLHDNKMNLYTVGPFVFTSTPKSISNGY*
spada_crp3610_chr3_14M_1	CRP3610	chr3	14910534	14910971	+	1e-48	0.721	1241	170.3	MASSHKIFVLVALALVFIALNSSTSIVESRKLSNPNSNLMSLEARLKVSGDEPSNCWESLFKLQACSGEIITFFLNGETYLGYGCCKAIRVIGHDCWPNVVASLGFTNEETDLLEGYCDQVEDVHSPPPPPTPLASLVKTKEILP*
spada_crp3610_chr3_14M_2	CRP3610	chr3	14975093	14975530	+	1e-48	0.721	1241	170.3	MASSHKIFVLVALALVFIALNSSTSIVESRKLSNPNSNLMSLEARLKVSGDEPSNCWESLFKLQACSGEIITFFLNGETYLGYGCCKAIRVIGHDCWPNVVASLGFTNEETDLLEGYCDQVEDVHSPPPPPTPLASLVKTKEILP*
spada_crp3610_chr3_14M_3	CRP3610	chr3	14986921	14987359	+	4.6e-35	0.726	921	106.9	MASSHKIFVLVALALVFIALNSSTSIVESRKLSNPNSNLMSLEARLKHVVGEIVTFFLNGETYLGYGCCKAIRVIGHDCWPNVVASLGFTNEETDVLEGYCDQVEDVHSPPSPPTPLVSFVDPKDIIP*
spada_crp3610_chr3_32M_1	CRP3610	chr3	32772275	32772676	+	2.4e-43	0.914	1071	141.9	MAFFLKLFIIISLSTIVTATSLSSTKTLASRLELFDGSGPNNKCWETMLELQHCTGDIVTFFLNGQTHLGSGCCNALLTIAQECWGNLLTSLGLTVEEAEILRGFCARVASVNNSLLPSITVDAPSPAPINNY*
spada_crp3610_chrU_092M_1	CRP3610	chrU	92022477	92022914	-	2.5e-46	0.721	1241	169.9	MASSHKIFVLVALALVFIALNSSTSIVESRKLSNPNSNLMSLEARLKVSGDEPSNCWESLFKLQACSGEIVTFFLNGETYLGYGCCKAIRVIGHDCWPNVVASLGFTNEETDLLEGYCDQVEDVHSPPPPPTPLASLVKTKEILP*
spada_crp3610_chrU_111M_1	CRP3610	chrU	111714852	111715274	-	1e-44	0.799	1149	139.9	MASNHKVLVLVALTITALVLSTSIVESRKLSNPSNLMSIEERLKVSGEPSNCWESLFKLQACSGEIITFFLNGETFLGNGCCQAIKVITNDCWPNVVSSLGFTNEETHVLEGYCDEVEDIYSPPPPTPLVSFVEPKEIVP*
spada_crp3610_chrU_159M_1	CRP3610	chrU	159874507	159874932	-	4.1e-46	0.866	1180	154.2	MASSHKVFIIVALVIIALVPSTYTVESRQHSNPSNLMSLEARLKVSGEPSNCWQSLFKLQACSGEIITFFLNGETYLGNGCCKAIRVIGHDCWPNMVASLGFTNEESYILEGYCDEVEDVHSPPPPTPQVSFVVEHKEIVP*
spada_crp3625_chrU_112M_1	CRP3625	chrU	112959447	112959743	+	0.45	0.518	0	-229.9	MIPTSCLVVSGIALDLFGMHVNKVLYSFSYTCLTAGAAGILFAGIYLMVSNNSSALDLFEIGYLLTYTREK*
spada_crp3650_chr0_05M_1	CRP3650	chr0	5967008	5967358	+	0.55	0.763	506	-117.6	MTLNPLMFLFCLLLVMTNFVTISGSRQFKNIPIKEKEVIGGGKVEDQVNPSKNYNIEKTQVDKNQLPPFPLPAPPLPIPTLPVPGVPRLPIPSPPLLPPGDIPGVPPLPVPSPPIE*
spada_crp3650_chr2_05M_1	CRP3650	chr2	5460204	5461037	-	0.4	0.922	260	-260.8	MKQILFFTLLVLLGHIFFTTTLAQSPAAAPKAPEKPAPATPAPATAPAKPLVPSLPQSPSSDSSSGQDIIKILRKAKSFNTLIRLLKTTQIINQINSQLVTTKNGGLTILAPDDGAFLQLKAGYFNSLGERQQKELIQFHVLPVYVSSSNFDSLSNPVLTLASDSPSGYHMNVTAYGNNVNISTGPVNATLTGIVYSDKTLAIYHVDKVLIPLDFSKPKALAPAPSTAKAPKADKDSSSEDGDQGESTKATSGANNLISLQGTMFVSLLVAAVTMFG*
spada_crp3650_chr5_27M_1	CRP3650	chr5	27566953	27567357	-	0.035	0.875	488	-111.6	MKMKTIICCLFALSFFVIVTGRNMPSTALSSDVNLNDPPLPFLPPPPPSPLVNGGVVVPQTPSLSKPPSPVVNSDSDSQINKKEKILIILDYNSSCCFNGVFNCIFYVSLLFIPWLIKENLYLCDFTFYAMSNQ*
spada_crp3650_chr5_32M_1	CRP3650	chr5	32027935	32028835	-	6.5e-06	0.791	542.176	-91.4	MASKLALFIQGLLVIVVLISSMGEARNLVEVAMKQNDVDNVKYYAKKSLTNKGDSSSDCFIPGFPGIPGIPEIPGIPGIPGFPGIPGWPGTPNTPNTPASPSPSTTPETPDSPTPSPDDSPAPNTPASPNPSTTPETPDSPAPSLDD*
spada_crp3650_chr5_32M_2	CRP3650	chr5	32167403	32168391	-	0.00011	0.79	710.855	-101	MFSKLALLIQGLLVVVILISSIGEARNLVEVATKQNNVDGIKYCTTKNVKDNDDASSDCFIPGFPGIPFPKIPGFPDIPEIPFPKIPGIPDIPGIPIPYIPGIPFPKIPGIPDIPGIPIPDIPGIPFPKIPGIPFPFPFPFPFPGWPDIPGWPTPSTPKAPSPTPESPSPSESPSPSESSSSPSPSESPSSPSLSPTYVM*
spada_crp3650_chr6_22M_1	CRP3650	chr6	22544831	22545181	-	0.55	0.763	506	-117.6	MTLNPLMFLFCLLLVMTNFVTISGSRQFKNIPIKEKEVIGGGKVEDQVNPSKNYNIEKTQVDKNQLPPFPLPAPPLPIPTLPVPGVPRLPIPSPPLLPPGDIPGVPPLPVPSPPIE*
spada_crp3650_chr7_19M_1	CRP3650	chr7	19071958	19072488	+	0.29	0.506	601	-179.2	MFQFYFILFVQILTMHDRWEAYRGQSTNAKDLIFTLKRSSLMQFKTKLDVFLAGNTKEDVCDFKVKGSWFERSCSVYAGESNNIVAQMHKKHTVTSILIGKDHFMVTVYPNIDYAFIVALIVILGEINDDAKNSN*
spada_crp3650_chr8_05M_1	CRP3650	chr8	5638552	5639366	+	3e-06	0.78	789.832	-79.2	MFSKLALLIQGLLVMVILISSIGEARNLVEVATKQNNVDGIKYCTKTNGKENVDASSDCFIPGFPGIPGIPFPNIPGIPDIPGIPFPKIPGIPDFPFPFPGIPGWPYIPGWPDIPGWPNPSIPKAPPSPTPQSPSPSPSESPSSPSPSESPSPSESPSSPSPSESPSSSSPSPTYVM*
spada_crp3650_chr8_05M_2	CRP3650	chr8	5648139	5648801	+	0.00015	0.775	557	-106.6	MFSKVALLIQGLLIMVILISSIGEARNLVEVATKQNNVDGIKYCTKTNGKDNVDAGSDYFIPGFPGVPGIPFPKISGIPDIPGIPFTKIPGIPDFPFPFPGIPGWPDISIFKMSVLATFTLKYI*
spada_crp3710_chr8_02M_1	CRP3710	chr8	2016143	2016550	-	1.3e-71	0.77	1346	388.8	MATFHTLSILYVAIICFSMLVKSEISSPISPSSNESLSPYQKYLTTCIEKLTQPCDDEIFYTVYIGNQTVSYECCSQLVNDMGQRCHDEITRFIVESPKFKANKISILQRSKKVWNECSNAFDVDSPLGSIVPDI*
spada_crp3710_chr8_02M_2	CRP3710	chr8	2021932	2022396	-	6.1e-71	0.673	1362	462	MATFNTFSLLPIVLTYFALLVETGISSHAQVSNEPPLDASTQPSLFEKHLKNCATKVYQPCGDEIFFSINFGNQTVGKECCFNLVNEVGKQCHDDMTKAILTSEDFRKSKTSILKRSAKVWDSCVSSLLNNNPQSADPNVFNYNSIDPNVFNFY*
spada_crp3710_chr8_02M_3	CRP3710	chr8	2024511	2024981	-	1.4e-73	0.662	1405	473	MATFNTFSLLPIVIAYCALLVQTGISSHVQLSNDPPPHAPTQSSWFEKHLKNCATKLYQPCGDEIFFSIFFGNQTAGNECCFNLVNEVGKQCHDDMTKYIFASENFKKKKTSILERSWKVWDSCVSSLLNIPPVADPYVFNSIDPNVFNFNPFDHI*
spada_crp3710_chr8_02M_4	CRP3710	chr8	2068941	2069778	-	2e-63	0.541	1241	364.5	MLLLRVMRIEESLFSLTIHLLVLLIKTGISTNVEDSNGSPSTINYAPRPLSSPYEKYLNNCASKLYPLCGDEIFYTVFSGNQTTGTECCYNLINEVGERCHQDLTRYILSLEDYKHNKSSFWQRSKKVWDDCASILLNISPVESVYPTVFNFD*
spada_crp3710_chrU_027M_1	CRP3710	chrU	27779355	27779801	+	4e-41	0.841	1232	234.2	MAASHTVCIMLVFIASFALLVQTGLSDDVTDPPIGSPIEFDYTEKPLTSYQKYLTNCANQLYPICGEEIFSTVFFGNTTYSNICCLNLVKDLGKSCHDDLVKYILLSPKFKKNIISIWERSEQVWNDCASRAQDNIPVEVEAEPPYNV*
spada_crp3710_chrU_090M_1	CRP3710	chrU	90321094	90321417	+	0.0044	0.872	418	-48.5	MATFHAFSILIVVIICCICFAIFVQSGISSPTSNDFPVKSNYTERYLYLKLYITLTISHKLKNKVNIVWHNNFFNNWCSYFVIIFRTCIFFPFLLIKYVMSHTIFIF*
spada_crp3710_chrU_093M_1	CRP3710	chrU	93996447	93996935	-	3.8e-42	0.843	1274	223.8	MAASHTVCIMLVFIASFVLLVQTGLSDDVTDPPIGSPTEYIYAEEPLSSYQIYLNNCANQLYPICGEEIFSNVFFGNQTFSNICCLNLVKDLGKSCHDDLVKYILSTPKFQKNKVSIWERSEQVWNDCASRAQDNTPVEVEAEPPVEAEPPVEIEAEAPYNV*
spada_crp3800_chrU_074M_1	CRP3800	chrU	74282870	74283358	-	1.1e-26	0.508	561	42.1	MAMALTLLAIVPKIESEGRPTTPTNQRPLCASQFALVNYACGRLPFTPGVPPAPLEPPPAPDDDGGDDDDGGDDDGGNDEGHKNHHRDHGHGHGHGHKHGHKHRRHQTAEQENCCRWAREVDNQCVCELLVRLPPFLVRPLHLYTLNIGEDCEITYSCGGPI*
spada_crp3860_chr4_08M_1	CRP3860	chr4	8324329	8325096	-	1.7e-48	0.871	1057	256.2	MANMKIACVVLMMCMIVAPMADAAISCGTVTSALGPCIGYLKGGPGPSPACCGGVKRLNGAAATTPDRQAACNCLKQAAGAISGLNTAAASALPGKCGVNIPYKISTSTNCATIRA*
spada_crp3860_chr4_08M_2	CRP3860	chr4	8344389	8344887	+	3e-48	0.874	1066	235.2	MASMKVACVVLMMCMIVAPMADAAISCGTVTSALGPCIGYLKGGPGPSPACCGGVKRLNGAAATTPDRQAACNCLKQAAGAISGLNTAAASALPGKCGVNIPYKISTSTNCATVREGVPPFGVLYAALPCFTQEAVFRT*
spada_crp3860_chr4_08M_3	CRP3860	chr4	8494264	8494647	-	1e-40	0.859	1045	182.7	MGYSTMATRLVCLAIVCLVTFGPKAEAAVTSCGPVVTSLYPCVSYIMNGGNTVPAAQCCNGIRNLNTMAQTTNDRRAVCTCIKNAVSQSGFSYTNLNLNLAAGLPRKCGVNIPYQISPNTDCNRYYL*
spada_crp3860_chr4_08M_4	CRP3860	chr4	8552312	8552662	-	2.2e-48	0.906	1032	257.2	MASMKVACVLLMMCIIVAPMAEAAITCGTVTGSLAPCIGYLKGGSGPSAACCGGVKRLNSAATTTPDRQAACNCLKSAAGAISGLNPNIAAGLPGKCGVNIPYKISTSTNCATYVL*
spada_crp3860_chr4_08M_5	CRP3860	chr4	8564875	8565488	-	3.4e-47	0.871	1057	256.2	MANMKIACVVLMMCMIVAPMADAAISCGTVTSALGPCIGYLKGGPGPSPACCGGVKRLNGAAATTPDRQAACNCLKQAAGAISGLNTAAASALPGKCGVNIPYKISTSTNCATIRA*
spada_crp3860_chr4_08M_6	CRP3860	chr4	8903853	8904888	-	3.1e-42	0.795	1039	206.5	MASLRVTIVVAIMCMVVASAPIAEAATCGQLIDSLIPCITYLQGGPGPSAACCGGVKKLNAAANTGPARKAACNCLKSAAGTIARLNNNQAAALPGKCGVKIPYKFSTSTNCNSIRF*
spada_crp3860_chr4_08M_7	CRP3860	chr4	8917218	8918374	-	5.2e-44	0.79	1069	212.7	MASLRVAIVAAIMCMVVVSAPMAEAVTCGQVVGFLTPCITYLQGGPGPSAACCGGVKKLNGAANTGPARKTACNCLKRAAGNIARLNNNQAAALPGKCGVNIPYKFSTSTNCNSIRF*
spada_crp3860_chrU_135M_1	CRP3860	chrU	135626482	135626921	-	1.8e-41	0.773	1017	178.7	MGNMKFACVVMICMAVLYAQHGEAITCPQVSSNLVPCVTYLQSGGAVSTRCCNGVRNIVSAARTTADRRVTCNCLKSAAAAYRRINQGYAAALPGKCRVYLPFKISASFNCARKTLTRS*
spada_crp3865_chr4_08M_1	CRP3865	chr4	8497145	8498091	-	1.6e-39	0.797	1156	201.1	MSSSMVLVKVTCLTMMMCMVLGLPQTLDALSCLQVETKLMPCVPYVTGNGGYVPQPCCDGVKAINNQAVTKSDRQAACRCIKTATSAIHGLNMDILAGLPSKCGVHLPYTLGPSTTCEKIE*
spada_crp3865_chr7_19M_01	CRP3865	chr7	19309057	19309434	+	7.4e-19	0.787	1067	59.3	MASTNVVALIICIALCAPLLSMAMATATFPCCDVKPALDACKNFAMHGGACVPKDCCYEALKLKNNIIDSHHHTIAACHCIQDAAKKLPHINAAAFASIPEGCGILLPFNFRLDMNCERYNIFYD*
spada_crp3865_chr7_19M_02	CRP3865	chr7	19316107	19317405	+	2.3e-40	0.89	1145	179.3	MASSMLVKITCMSMLCLVLVIPLSNAGMTCNEVTDTLYPCAGYATTPGDDPPPAGCCGGLKDIKDKATTTPERQSVCECLKTNVLRIPGVNPDTVAALPEKCDVPLPYQIKADFDCSTYVKKTNVIFICSLQGKLVQQLAGLVLNE*
spada_crp3865_chr7_19M_03	CRP3865	chr7	19329155	19330517	+	7e-40	0.921	1159	208.4	MASSMLIKVTCLSVMCLLLAIPLANADPDPKCKNVAESIIPCVEYIMTPDASNPPAPCCNGMTSLAGQVQALPERQFACRCIKDGIFDLPDLNLAALAALPNNCGVDLRFQITPDMDCDNLN*
spada_crp3865_chr7_19M_04	CRP3865	chr7	19340019	19340710	+	4.1e-39	0.913	1110	227.2	MASSMLIKVTCLSVMCLVLAIPLANAGPYCRDVVETILPCIEYITTPGASTLPAPCCNGMKSLNGEPQYVCRCLKETFFVLPGLNLAALAALPKNCGVNLPYQITPDMNCDKVN*
spada_crp3865_chr7_19M_05	CRP3865	chr7	19347539	19348520	+	1.7e-39	0.903	1175	215.7	MATSMLVKITCLSVICLVLAIPLANAAIACNDLLETLYPCVEFITSPGFSDPSSPCCDGIKRINDEAITTLDRQNVCKCLKPVVPVLPGLNPDNFATLPDKCGVNLLFSISPHMNCNKIN*
spada_crp3865_chr7_19M_06	CRP3865	chr7	19402226	19402579	+	1.7e-46	0.937	1164	246.9	MASSMLLKVTCLAMICLVLGIPLANAAPSCPAVAQTLTPCLPHVSNPGPSPPQPCCNRVKTLNSQAKTTQDRHHVCGCLKSLMAGIPGLNLPAFASVAKDCGVDIGYIISPNTDCSK*
spada_crp3865_chr7_19M_07	CRP3865	chr7	19409850	19410119	+	2.1e-34	0.878	850	159.3	MATSMFVKVTCLTVICLVLGISMTNAALSCPQVQLTVVPCLGYLRNPGPSVPAPCCNGLRGLNNQAKTTPERQSVCRCLKTTAQSLSIL*
spada_crp3865_chr7_19M_08	CRP3865	chr7	19416823	19417272	+	3.9e-47	0.878	1165	233.7	MATSMFVKVTCLTVICLVLGISMTNAALSCPQVQLTVVPCLGYLRNPGPSVPAPCCNGLRGLNNQAKTTPERQSVCRCLKTTAQSLSGLNVPALATLPKKCGVNLPYKISTAIDCNTYVHLSLNQPSFLISYTLYILLRKFPHYFQNSL*
spada_crp3865_chr7_19M_09	CRP3865	chr7	19424917	19425360	+	2.6e-32	0.916	997	169.2	MATSMFVKVTFLIVICLVLGISMTNAALLCPQVQLTVVPCLGYLRNPSPSVPAPCCNGIRALNNQAKTTPLSGLNFAAAAAVPRKCGVNLPYKISPAIDCNTYVHLSQNQPSFFISYIYIHFVKFCQIKKLA*
spada_crp3865_chr7_19M_10	CRP3865	chr7	19432072	19432491	+	2.8e-44	0.907	1147	221.9	MASSMLVKVTCLAMICLVLGIPLANAAASCPEIEQTLTPCLEYVTHPGSPPPPEPCCNAVKAIHGQTHTPQDRRDCCSCVKSMIGDIPGLNLPAAASMAKDCGVDLGYEISPDMDCSKYISHHQPSFSISYAHYFVKFI*
spada_crp3865_chr7_19M_11	CRP3865	chr7	19435100	19435291	+	1.4e-07	0.861	385	-28.5	MATSMFVKVTCLTVICLVLGISMTNAALSCPQVQLTIVPYHALGILGTLVHLSLHHIAMGLRV*
spada_crp3865_chr7_19M_12	CRP3865	chr7	19438041	19438454	+	1.4e-45	0.927	1161	247	MASSMFVKVTCLAMICLVLGIPLANAAPSCPEVQQTLAPCVPYVTHPGPPISPPPPCCNAVKTLNGQSKTTQDRRDVCGCLKSMMGGIPGLNLPAIASLPKDCGVDIGYIISPNMDCNKYISHHQPSFSISYVHYYA*
spada_crp3865_chr7_19M_13	CRP3865	chr7	19460550	19460981	+	3.4e-39	0.916	1163	176.4	MASSILVKVTCLAMICLVLSIPLANAVITCPDADITLKSCLPYVAHPTQWPPLECCTAVLGLTARAVTREDRQAVCKCLLGLMNGIPGLDLTAFAAVPILCAANIGYIIRPNMDCNSYISHHQPSFSISYIQYAVLIYIYNIC*
spada_crp3865_chr7_19M_14	CRP3865	chr7	19470661	19471188	+	1.7e-44	0.918	1185	251.9	MASSMLVKVTCLAMICLVLGIPLANAVITCPDTDITLTACLSYVAYPNPPPPQPCCDAVLDVTAQARTREDRQAVCSCLKGLMIGIPGLDLTALAALPKVCGANIGYEISPGMDCSKIN*
spada_crp3865_chr7_19M_15	CRP3865	chr7	19485129	19485575	+	4.3e-44	0.865	1165	201.4	MASSMLVKVTCLATICLVLGIPLANAVITCRDAAITLMGCLPYVAHPTPSPPQNCCAAVLDVTGQAITREDRQAVCSCLKGLMNGIPGLDLTALASLPKVCGANIGYEISPDMDCSKYVSHHQPYFSISYGVYICACFKNQKKQVIDL*
spada_crp3865_chr7_19M_16	CRP3865	chr7	19490501	19491648	+	7.8e-41	0.941	1150	197.7	MASSMLVIKVTCLAMICLVLCIPLANASLTCDEVKQNLTPCLPYVTNPHTLSPPDQCCNGVKTVNDNAQIKPDRQDVCRCLKSLLTGVPGLNGTVASTLPSDCGINFRCPIGPDMDCDKCMWRIDGCGNYTLLMVTCHG*
spada_crp3865_chr7_19M_17	CRP3865	chr7	19493361	19493744	+	1.3e-42	0.938	1152	207.8	MASSMLVKVTCLAMICLVLGIPLASAAPSCPAVQQTLTTCLLYATNPHGPPPEPCCNGIKTLHGQSQTPLDRRDVCGCLKSMMTNLKLNLPAVATLPKECGVDLGYVISPDMDCSKYVHLSPSTLFF*
spada_crp3865_chr7_19M_18	CRP3865	chr7	19501581	19501982	+	2.2e-49	0.92	1165	257.5	MASSMFVKITFLAMICLVLGTPLANAALSCGQIQLTVAPCIGYLRTPGPSVPAPCCNGIRSVYYQAKTTADRQGVCRCLKSTTLSLPGLNLPALAGAPAKCGVNVPYKVAPSIDCNTYFSLTHPSFCHLYFVV*
spada_crp3865_chr7_19M_19	CRP3865	chr7	19511860	19512354	+	2.7e-49	0.908	1165	269.4	MASSMLFKVTCLAVICLVFGIPLANADLSCGQVLSTLYPCLGYIRNPGASVPAPCCNGIRIVNDEAKNTSDRQSVCRCLKSTIVLPGINLDALANLPTNCGVNLPYKITPDIDCNKIPY*
spada_crp3865_chrU_019M_1	CRP3865	chrU	19191772	19192176	+	5.3e-46	0.903	1138	225.1	MASSMLTKVTCLAMICLVLSIPLANSAPSCPEVQQTLAPCGPYLIQPGPPPPPEPCCNGVKTLNDQARTQQDRRDVCGCLKSIVANPKLNLPAVASLPKDCGVDIGYVISPDMDCSKYISHHQPSFSISYILLY*
spada_crp3865_chrU_110M_1	CRP3865	chrU	110461403	110462116	-	2.4e-35	0.892	1062	130.4	MGKVALFVLMACMMIASSHAKATLTCEQTTIYLTPCIPYGMLGGSVSPLCCQGIHSINAAYKNGDDRRVACHCIQDTAAKIPLIDYTRINQIGELCGSKCPFKVYPSTDCNKVK*
spada_crp3870_chr4_08M_1	CRP3870	chr4	8913852	8914022	-	7.6e-05	0.817	242	-31.7	MASMRVAFVVAIMCMVVVSAPMAEAVTSGRGALTVERLEGGDGSLLPLLVLLALIM*
spada_crp3890_chr4_03M_1	CRP3890	chr4	3780548	3782314	-	0.37	0.486	336	-79.8	MAVVGVLALQVSIAVLRRLGVKGVEIRKPEQLLTINSLIIPGGESTTMAKLAQYFNLFPALREFVQMGKPVWGTCAGLIFLADKATGQKTGGQELVGGLDCTVHRNFFGSQIQSFETELAVPELVSKEGGPETFRGVFIRAPAILDVGPEVQVLADYPVPSDKKLSSDSSVEDKKVSY*
spada_crp3980_chr4_08M_1	CRP3980	chr4	8506823	8507323	-	1.1e-47	0.704	1108	264.7	MTNMKVACMAIVMCMMVVSTTQAPVRPICDLVKITLADCLDYLTGGVKDPSSLCCDGVKELSTRANTTAIRQKACNRAKDIAMHTSNFNNLRGSGLGLRCSTLLPFPISSNADCTRVR*
spada_crp3980_chr4_08M_2	CRP3980	chr4	8526456	8526803	-	8.9e-50	0.871	1093	280.7	MNVACVVLVICMFVCTYAEAIIYCYDTADIIKPCFIYLLTDFDFPEIEPDCCNAVKKVDDAAITKRDRRETCSCLKQLASNIFHLDVDKGDRLFGLCEAKIHYKINPNAECAKYV*
spada_crp3980_chr4_08M_3	CRP3980	chr4	8545822	8547016	-	5.9e-53	0.878	1109	304	MKVACLVLVLCIVVAHIAEADRFAFIIYTLTPCYPFLIGSISVATPHCCEAVKEVDDDAKDYDDRLETCDCLRDMALSFKKDFNVENGAALFALCGIQTPYQISRDINCTKIIERDEDDYDEDE*
spada_crp3980_chr5_33M_1	CRP3980	chr5	33861073	33861270	+	0.71	0.53	0	-115.7	MSHASVNVSLSFALCVTQVTFKININNSCIYLFSGNTNRKTRTKSYSFDFLSCISSFYYYYPTKN*
spada_crp3990_chrU_137M_1	CRP3990	chrU	137066552	137066881	-	2.3e-36	0.864	1015	119.9	MKTSIVLITFLTMMVVGYAFDCEEAKTSILPCIGYLIGEDDHPSIACCNGVKDLKSSVPTKGDRHKACECLKKTSSHFHNIRDDLNALLPKRCGVDLNFTINKSIKCDQ*
spada_crp4050_chr1_29M_1	CRP4050	chr1	29939706	29940080	+	2.2e-50	0.691	1017	298	MELSTIRSYNVLRIIGILILLSSSPFVFAYIECSTVSQLFSSCSVFINYGTPDPSPGSRCCDAMSGLSIIANSGGGNKQSVCRCVMSLIQNYIQNATAIGTLPGLCGISLGFTIIPNSNCLVYD*
spada_crp4060_chr2_19M_1	CRP4060	chr2	19634592	19634933	+	4.6e-55	0.827	1095	393.9	MKSSLIAFSALVLLIFVASNSEAAISCSDVIKDLKPCVSYLVSGSGQPPAACCSGAKALASAVSTSEDKKAACNCIKSTSKSIKINSQLAQALAGNCGINTPITISPDADCSK*
spada_crp4090_chrU_072M_1	CRP4090	chrU	72968052	72970666	-	0.33	0.551	0	-744.4	MNIGGYLPAGLMPVMTGYAIITGGFTAGATGFAVALTLIALAAGAAAVLALPLPCSRPVPRILTLAEEFLVRHRLAVRMGLAHVRDVGVVVGQADHQPQLLPEVTPRAAQVAAKIAEHRGLPLTSAAERLRGRHRFVRRLAHGRLRLAARAQHGEHAVHRDRHDDEDEQPGQRRVDVVVEDDPLHLRDRLRRREHLAFVHRGLQLRGVREEADLRVRVENLLPAGGQRADQQPHGRHDRHPRITLALHLEQHDGAEHQRDRGQHLVRDAEQRPQRVDAAERIDHALVQEVAPRGHAQRGGDQVRGQRLGALERRVERAEQVLQHEAARTRAGVDGRQDEQRLEQDCEVIPERHHRFAADHLVQDVRHADGQRRRAARARDDRRFADGLRGLRQHVRRQH…
spada_crp4140_chrU_113M_1	CRP4140	chrU	113020235	113020624	+	6.3e-22	0.782	999	60	MCIIVLLLLSMSLIFVSNNANATKVYNESTFSTCERIFEYFTNSLPYLVRDLNEIYGFGIPLRRCCQHVDKLNILAQHRTNPRFICWCIQAMMKGTTLALDPSRIQDLPLMCNTTLTFPIYNGMDDCSN*
spada_crp4180_chr3_13M_1	CRP4180	chr3	13549344	13549706	+	5.1e-72	0.874	1186	557.9	MAGKKFISLSMLVMILVMLVTKFDARQIDDVSCTSALFSLLPCLPFLQGVGPATPTSYCCAGANDLNQKADSTQSRRDVCNCLKPAASRFGVKSDRSTQLPKLCNITLNVPFDPSVDCNA*
spada_crp4180_chr3_13M_2	CRP4180	chr3	13560266	13560628	+	1.1e-73	0.834	1194	570.5	MAGKKFISLSMLVMILGMLVTKFDARQIDDVSCTSALFSLLPCLPFLQGVGPATPTSYCCAGANDLNQKADSTQSRRDVCNCLKPAASRFGVKSDRSTQLPKLCNITLNVPFDPSVDCNT*
spada_crp4180_chr3_13M_3	CRP4180	chr3	13564603	13564965	+	1.2e-72	0.833	1186	558.4	MAGKKFISLSMLVMILGMLVTKFDARQIDDVSCTSALFSLLPCLPFLQGVGPATPTSYCCAGANDLNLKADSTQSRRDVCNCLKPAASRFGVKSDRSTQLPKLCNITLNVPFDPSVDCNA*
spada_crp4180_chr3_13M_4	CRP4180	chr3	13577639	13578001	+	5.4e-71	0.836	1194	560.8	MAGKKFISLSMLVMILGMLVTKFDARQIDDVSCTSALFLLLPCLPFLQGVGPATPTSYCCAGANDLNQKADSTQSRRDVCNCLKPAASRFGVKFDRSTQLPKLCNITLNVPFDPSVDCNT*
spada_crp4180_chr3_13M_5	CRP4180	chr3	13585170	13585532	+	1.4e-72	0.836	1194	560.4	MAGKKFISLSMLVMILGMLVTKFDARQIDDVSCTSALFLLLPCLPFLQGAGPATPTSYCCVGANDLNQKADSTQSRRDVCNCLKPAASRFGVKSDRSTQLPKLCNITLNVPFDPSVDCNT*
spada_crp4180_chrU_040M_1	CRP4180	chrU	40272983	40273336	-	1.6e-48	0.837	1127	314.5	MSGRNYVPLFVSVMVLCMVMTTLHASQIDDISCSEAISSLLPCLPFLEGSLPATPSSDCCTGATNLFNKANTIPARKSVCQCLQNASPKLWIHSERAKQLPKLCHINLFFPIDKCNS*
spada_crp4180_chrU_135M_1	CRP4180	chrU	135007654	135008037	-	3e-39	0.891	1134	287.4	MLGKMSQNIFVLVMVLCMLMATLHARKIDDDISCSAESIPAVFMALYQCLPFLEGSPPATPSSDCCVGATNLFQKANTTYSRRYICQCIKNIVSAGVPLVSERAKQFPQLCHISEQVPIDPKIDCNS*
spada_crp4180_chrU_148M_1	CRP4180	chrU	148208181	148208546	-	4.5e-60	0.862	1191	371.6	MSAKKNVSLFVPLMVLSMLMTTLYASQINDITCSEAISSLLPCLPFLEGSLPATPSTDCCAGATNLFHKVDTTKIQRKNICHCLKNTSTKFGVNSKRSKQLPQLCHINLSFSVDTKIDCNS*
spada_crp4210_chr3_17M_1	CRP4210	chr3	17194327	17194647	-	2.3e-32	0.947	835	170.1	MNLLVFVALLIALFGGANAIIVCSIDTNKLDVCHDAITGKRPPKPTTKCCALIKKADLSCLCRYKSLLPALGINPTKALALPKKCGRKTPPGCRGNLEYKLIQILL*
spada_crp4210_chr5_40M_1	CRP4210	chr5	40106750	40107058	+	3.1e-31	0.932	828	144.8	MAHSQGKALAQWMIGALLFAMLAGSLAVQICNIDPNDLKQSCSKFVTGRNPPRADEACCGVLRRANLPCLCGYKSALTYYGINAKKALALPGQCGLQTPSNC*
spada_crp4220_chr7_13M_1	CRP4220	chr7	13747937	13748245	-	2.1e-38	0.812	950	220.5	MKEHRKLVSLLMVVVIMASMLKFSNGMSLCNMNEDGLDACKPSVTQPYPAKPSTECCKALTGADLQCLCSYKNSAELPLLGIDPTLAASLPKECDLTPPSNC*
spada_crp4220_chrU_031M_1	CRP4220	chrU	31918936	31919250	-	3.6e-35	0.768	947	176.8	MEAYNKVMIVGILLIIANTMLLVNGQSLCHMTKQGLKACAPYVSGDNSVNGQKPSDVCCSAIAKADLQCLCRYKDSGLLSFYGIDPNQAMELPVNCKLMDNFHC*
spada_crp4220_chrU_059M_1	CRP4220	chrU	59235378	59235692	-	5.4e-34	0.688	951	168.4	MEAYKKIMIVGILLIIANTMLLIDGQSLCQMTNKGLKACEPYVSGVKIAAFQIPSDACCHATAKADLECLCSYKDSGLLSFYGIDPDQAMDLPVKCKLVDSFNC*
spada_crp4220_chrU_080M_1	CRP4220	chrU	80436971	80437285	-	1.8e-31	0.482	890	148.4	MDSYKKVMIMVMLLAIGNAKFSTSITICNLTREERETCEPYVSGENSVDATRKTFKACCSVMAKADLECFCRYKNSILLSYYGIDPKLALELPVKCKLRKSFKC*
spada_crp4220_chrU_132M_1	CRP4220	chrU	132844886	132845182	-	2.5e-20	0.604	862	100.5	MEACNKVMIVGMLFAIANAMFANGELTVCNLTRKERMACESYIVHHDPSPTCCYAITKADFQCFCEYKKNGWIVFYGILPRITLEIPVKCKLGDSLHC*
spada_crp4240_chr4_24M_1	CRP4240	chr4	24515913	24516425	-	1.4e-35	0.733	994	160.8	MATSSTCLALTILVVFGTLLYNTNQVSGQCGGSLPDLISQCSKFVEKSGPNIPPSPGCCAVMRNFDVPCACNLITKEMEKFVSVQKAISVARSCGLKVPAGMQCGSVRVPPKAMK*
spada_crp4240_chr5_39M_1	CRP4240	chr5	39906427	39906921	+	2.8e-32	0.822	911	140.8	MATRYLGFATVVLTASILVIGIYAQVECGGNIPSIISQCKRFVEKDGPKIPPSKPCCAALKGANVPCYCKYVTPSIESIISIDKALYVAKTCQLQNIPTDKCGSYVIHHPAPSMA*
spada_crp4240_chr5_39M_2	CRP4240	chr5	39914561	39914987	+	1.5e-27	0.802	924	111	MATRCLSFVTLVITTSILVLGISGQFECGGDLNGIVYHCKPFVKKEGPYVPPSKECCTALNGANALCYCQYVTPKLERNISIEKALNIAGYCNCQDIPTDKCGSYTIPHPPSLKA*
spada_crp4240_chr5_39M_3	CRP4240	chr5	39921044	39921575	+	1.1e-26	0.845	902	99.8	MATRYLHFTTLVLAVSILVVGISGQFECGGDLNGIVYHCKPFVLKDGPTLPPSDLCCNALNGVDVSCYCQYVTPRLMQNISIDKALNVARNCELQDIPTGKCGSYNPPPTSPKA*
spada_crp4240_chr7_24M_1	CRP4240	chr7	24719825	24720599	+	3e-28	0.85	948	22.7	MGIRYLGFAILVLATSILVLGITASDVDKKGCSFRTRAAILLECAEYIQILGPEIPPSYACCAVMKTADIPCLCKHIPRNIEVIISMKKFVDAAHTCGSEIPPPGGMCGSYIIPPSSPEEPPVRPSPPPPESESPPSPEEPSPPEEPPVQHSPPPPESESPSSPVEPSPPEAPVVQHSPPPPVHNSPPSPVRRSPPTSPVRSPISRSPPKSPIRRPPRSPRRSPHMP*
spada_crp4240_chrU_100M_1	CRP4240	chrU	100764171	100764619	+	4.2e-35	0.701	1010	158.8	MATSNTCLTLTILVVFGTLLYNTNQVSGQCGGSLPALISECSKFVQKSGPKIAPSPGCCAAIRSFDVPCACKLITKEAEKFVSVPKAISVARSCGVKLPAGMQCGSIRIPPKAI*
spada_crp4380_chr1_29M_1	CRP4380	chr1	29957913	29958296	-	2.6e-27	0.73	676	149	MAGPVSMRCQVALVLVLVVALGTKMEMGEAQTTCPTQLSNLNVCAPFVVPGSPNTNPSPDCCTALQSTNPDCLCNTLRIASQLTSQCNLPSFGCVLN*
spada_crp4410_chr3_08M_1	CRP4410	chr3	8176815	8177192	-	3e-45	0.872	897	283.9	MKFFISYKTMSLLGFFLIMVTLVSQVQSSPCSSTFFSSLVQLIPCRGAVAPFSPIPPNDSCCNALRALGQPCLCVLVNGPPISGVDRNMASQLPDKCATSFDPCVFLVSLYPLSSIFVYFEKWFF*
spada_crp4430_chr2_17M_1	CRP4430	chr2	17540623	17542417	+	4.6e-30	0.796	891	88	MENTFFFFLMLSLGISAVTVAVAPPPPSSREGCTDQLLLFSPCLSYVSSPPNNLTETASTKCCDAFWSTFVPNSLCFCYLLRDNHILGFPLNSTRLQSLSSLCVSPPPTTSSFNVLCAESRTLPPLGSADILGVPVTPSGTGSAVSSSAAGKMIPRGKGAGTTPSLNGSTSSTITGGGYYKHLLLTILFVTLPLLNLNTLYY*
spada_crp4430_chr5_00M_1	CRP4430	chr5	892981	894673	-	1.1e-30	0.89	907	99	MENTFFFFLMLSLSISAVTVAAAPPPPSSREGCTDQLLLFSPCLSYVSSPPNNLTETASTKCCDAFSSTFLPNSLCFCYLLRDNHILGFPLNSTRIQSLSSLCVSPPPTTSSLNVLCAESRTLPPLGSADILGVPVTPSGTGSAVSSSAAGKMIPRNGKGAGTTPSLNGSTSSTITGGGYYKHLLLTIFFVTLPLLNLNTLYF*
spada_crp4480_chr5_15M_1	CRP4480	chr5	15087526	15087729	+	0.074	0.917	253	-110.9	MALSLKFNVFVACLLVLIAVAAAQYGSGGSDYDANAPSASPRSLSYPTTIIVLLPFVLTFLAAKLNV*
spada_crp4540_chr3_25M_1	CRP4540	chr3	25207699	25209927	-	1.4e-51	0.697	1184	216.2	MATTTLVVAIVSLIFASLSFHGDGVSAAALAQSPAPETAVLAPSPADDGCLMALTNMSDCLTFVEDGSKLTKPDKGCCPELAGLIDGNPICLCKLLGSNTADSFGIKINVNKALKLPTICGVTTPPVSACSAIGVPVSLPPSLSGDAMSPNMAMSPKGLALSPSTSSDSSGVLSPSGSKIGGASSIQASALTLIFALSTLSVTIFF*
spada_crp4580_chr2_01M_1	CRP4580	chr2	1646837	1647899	-	3.2e-47	0.829	1448	239.7	MASKFSLILCIIFGICALDFTNGASSSPSGECSKLVLAMTDCFSFLTNGSTLTQPEGSCCNGLKTIVNTAPSCLCGAFKGNAHLGVVLNVSKALTLPFACKVSAPSISNCGLPNASAAAPGVSISPWPASSPTTSAEAPAAAPPSGKSAASTLLPISVGSLLVCLLSLFSGL*
spada_crp4580_chr2_01M_2	CRP4580	chr2	1650445	1651685	-	2.4e-45	0.776	1215.96	213.5	MASKFSFILSIFVIWAVDFPSASSARDAPSPSADCSTIVVIMADCLSFVSNDSTITKPSGACCSGLKTVLKTSPTCLCDSLKNSANLGVVLNVTKAATLPAACGLSAPPLSNCGLSIAPVGAATPGMFPYAIYKSLVLIFCGSISPPSPPAAHAPGGTTPSTAPAATTPAATTPAEAPSNVKSAASTLLPISAGSLIVCLLSLFLGL*
spada_crp4580_chr5_28M_1	CRP4580	chr5	28814667	28816549	-	3.8e-54	0.841	1243	290.3	MASKLSLILFVLAIWTLDSSQGALTHQAPAPSVDCTNLVLTMADCLSFVTNGSTTTKPEGTCCSGLKSVLKTAPSCLCEAFKSSAQFGVVLNVTKATSLPAACKVSAPSATKCGLSEVTEAPASAPAGGLSPQSSTASPTSSGAASGLNGPVSELSPVPAPSPGNTASGLFPISMGSLLVCLLVATMSLF*
spada_crp4610_chr1_17M_1	CRP4610	chr1	17784523	17785684	-	4.7e-12	0.755	1396	76	MKVISTFLLITSVKLVFGQISTPCTTSMISSFTPCANFITGSTNYNGLITPSSSCCDSLQSMMSTSMDCACLLITANVPFQLPPINRVLSFFLPQSCNLNGLHAQCKASGSPLPAPGPAIFGSNVPSLPPINASPLSSQVDETIEVADSPKYVIQHSAIAPAPTKLAPMKHSRPRKLQEFNK*
spada_crp4625_chr4_37M_1	CRP4625	chr4	37791209	37791512	+	1.9e-15	0.76	582	64.8	MAKLITVLSIFLIVLIFKCPFSTIHCKSIITDMMGECKPYYMDHNSQPYDSCCSAFLTVAFVILNWKKSTIYLSMPQTRPTCLLLVEYPSPVKVNN*
spada_crp4625_chr4_37M_2	CRP4625	chr4	37965210	37965512	+	7.4e-24	0.809	614	75.8	MAKLITVLSIFLIVLIFKCNSLMPFSTIHCKSIITDMMGECKPYYMDHNSQPYDSCCSAFLTVAFVILNWKKSTIYLSMPQTRPTCLLLVEYPSPVKVNN*
spada_crp4625_chr4_38M_1	CRP4625	chr4	38165764	38166066	-	2.2e-25	0.84	614	67.2	MAKLITVLSIFLIVLISKCNSLMPFSTIHCKSIITDMMGECKPYYMDQNSQPYDSCCSAFLTVAFVILNWKKSTIYLSMPQTRPTCLLLVEYPSPVKVNN*
spada_crp4625_chr4_38M_2	CRP4625	chr4	38739206	38740201	+	4.4e-13	0.91	873	29.5	MSNVFVISALLFALMLFKTSNAFPYTISTPRTRYCRTIISYMMVECLPYFINDDNSQQPNTPCCIAVQSIAANDTNNCFCDIIIDNDDDSPMDLTKATNLPTICGVSPPCHANAPSPGPSQAPEDVTILYWFLIGLAIYFVVALLLWFLIPFCL*
spada_crp4625_chrU_133M_1	CRP4625	chrU	133276860	133278417	-	1.1e-22	0.821	1023	25.8	MEKVFLVLAFLLAFPSNALFAPTPTTSCRSIMNDMMVECLPYFVDHNNNSQPCCSAFESVAATASGCICDIHMDINNFPMNVTKMMKLPAVCGLSLPCHCKCLILFTSNFFILDASAAPSSVDAPESYAFENLISSSSQSPSQSSPKPQPNHAPSSPASVPVQVADNPGSFYPFSFGFLAMIIFILFFKVDEDEIAHPN*
spada_crp4630_chr1_17M_1	CRP4630	chr1	17786763	17787641	+	3.1e-53	0.801	1395	226.1	MAFKGYILFLVMVLVANMCTQNEAQSGCTSTITSLSPCLNYIMGSSSNPSSSCCSQLSSVVQSSPQCLCSLLNGGGSSFGITINQTLALSLPSACKVQTPPVSQCKGGNGQTSPTSSTSPAGSPVDSPTESPEGAITPSANSDFPSGGAGSKSIPSTDGGSSNGSTIEVSFNLFLSLLAIVFCVITKF*
spada_crp4630_chr1_27M_1	CRP4630	chr1	27942909	27943169	-	3.6e-20	0.866	598	15.9	MAQVKIGTGLVLVILVMLCAGAPMAPSRCTNVLVNLSPCLDYITGKSSTPTSGCCTQLANVVKSQRLCQVLDGALNHCYVSCTKDK*
spada_crp4630_chr1_28M_1	CRP4630	chr1	28031485	28031745	-	3.6e-20	0.866	598	15.9	MAQVKIGTGLVLVILVMLCAGAPMAPSRCTNVLVNLSPCLDYITGKSSTPTSGCCTQLANVVKSQRLCQVLDGALNHCYVSCTKDK*
spada_crp4630_chr4_37M_1	CRP4630	chr4	37841508	37843221	-	1.6e-06	0.842	1050	-158.4	MAKLITVLSIFLIVLISKCNSLMPFSTIHCKSIITDMMGECKPYYMDHNSPPYDSCCSAVEYIITTSYGCICDIKLEEIDNLPFDATNTANLLTLCGVSLPCQVHVSTTAPSLVDAPKLYALESLVSSLAPKSASSSQPPPQQSSKSLSSYAPNSPLLLTAPAPMQEANDNDVPAPPSPNQAPIHVPDDGSIHFFLLLIFLASVFVIFSLIKVNADAYAQRTNTT*
spada_crp4630_chr5_00M_1	CRP4630	chr5	904720	905824	-	5.1e-18	0.803	1098.39	-10.5	MDHFASLYRLTVVLAVVTAMAAPAYAQITTPCNMSMISSTISPCLSFLTNSSGNGTSPTADCCNAIKTLTSGSKDCMCLIATGNVPFALPINRTLAISLPRACNLPGVPLQCKTSGSPLPAPGPASFGPSLSPASTPSLSPQASSILPSPVTPSLSPQPETTNPLSPSANPDIPSATPGSGRSDLTPSSAGSSSYSLLLSVLVMGFSILKHY*
spada_crp4630_chr5_00M_2	CRP4630	chr5	909595	910448	+	6e-59	0.896	1411	244	MAHSKMNMNLVLVVIAMMCAGATAQSSCTNVLVSLSPCLNYITGNSSTPSSGCCSNLASVVSSQPLCLCQVLGGGASSLGISINQTQALALPGACKVQTPPTSQCKTTNAASPADSPAGTEAESPNSVPSGTGSKSTPSTGDGSSSGNSINLSIPLFLILAAAYASVF*
spada_crp4630_chrU_002M_1	CRP4630	chrU	2313222	2313569	-	2.3e-48	0.885	947	192.2	MAQVKISKGLVLVILAMLCADAMAQSSCTNVLVNLSPCLDYITGKSSTPTSGCCTQLASVVKSQPQCLCQVLDGGGSSLGIKVNQTQALALPSACNVQTPPTSQCKSKSPTFLVN*
spada_crp4630_chrU_059M_1	CRP4630	chrU	59343439	59344333	-	2.3e-46	0.792	1280	148.7	MAQRSIEMLLSMLFVMVALRGVTVAQTDSNCANVLISLSPCLDYITGQTSTPSSGCCSQLASVVGSQPQCLCEVVDGGASSIAASLNINQTRALALPMACNIQTPPINTCPGSTTSSSLPAPAGVSISNIPNSPSGYFTSTTGSSGSIRGSTSSYRTSSSVKLQCSLLVLVIIANLTFTFMTMT*
spada_crp4630_chrU_065M_1	CRP4630	chrU	65418683	65419610	-	2.5e-40	0.763	1094	164.6	MAQVKFNIGLVLVTLTLLYASGTAQSSCTNEIASLLSCLDYVTGNSSAPTIGCCTQLANVVKSQPECLCLIIGGKGSSLGINQTLALALPAACNVQTPPVSLCKIANPPAGSRTVPLTDSGSSGGNSVKLSTPMLFVTFAATYICFNFQDILAYCFFRSYRSPI*
spada_crp4630_chrU_148M_1	CRP4630	chrU	148735530	148736288	-	1.8e-40	0.905	969	129	MALVKLTMGLVFVTLTLLCAGVTAQSNCTDALMSLMPCLGYVRGNSPTPTAGCCTQLANVVKSQPECLCLIIGSDLGSSLGINKTLALALPAACNVETPPVSQCETVANPPAGSRTVPPTAGGSSGVNSDSKMGQPEPRRKIHKPFWLKDFHLK*
spada_crp4640_chr3_27M_1	CRP4640	chr3	27788963	27792774	-	3.9e-68	0.893	1655	272.9	MKNQQHQMFMCLCVLALIIGGCNGAEDLASKCGSVVQKVIPCLDFATGKAPTPKKECCDAANSIKATDPECLCYIIQQTHKGSPESKSMGIQEDKLLQLPTVCHVNGANISDCPKLLGLSANSPDAAIFKNASKANPTPSSAAATTATPTTPTPASTGGSSNLRPVMINNVMTVILAIVLAAVPAGFISIYT*
spada_crp4660_chr3_27M_1	CRP4660	chr3	27065189	27066634	-	6.5e-66	0.889	1619.62	248.4	MMVSNNSVTALLFLLLAGFVSSDLTEDRKDCADKLVTLASCLPYVGGSANTPTIDCCTNLKQVLNNTKKCICILIKDSNDPKLGFPMNATLAVQLPNACHIPSNISECVGNGIDLEPRSVLLLKVSDLLHLSPKSPEAKVFEGLGNSTKTNSSTPISSGSAEKGSSSSSEEKSGGGLGRRWLVAEVVCAILPFLFISHFFILT*
spada_crp4660_chr8_23M_1	CRP4660	chr8	23390857	23393641	+	2.7e-65	0.909	1633	252	MGCKSTTNLSLFSTLIFLVLMFGLVTSDINQDKAECTNKLLTLAGCLPFVTNQAKSPTIDCCTGVKEVVDKSKRCLCILIKDHDDPNLGLTINVTLALKLPNDCNSPTNITQCIDILHLKPKSHEAKVFEDFQKSLEKNTSTTVPPASGTTRNGTSTSTIAQDKNGGGWGKRWLLVEVLCGILPFVLVSYLFVV*
spada_crp4660_chrU_010M_1	CRP4660	chrU	10935913	10936290	+	5.4e-42	0.727	966	140.5	MVVFTLSFMLIISHTMGESAQEKQKCAEQLTDLTTCLPYLGGSANSPTSDCCSGLIQSTKNNKKCICIIIKDRDDPDLGLKINITLALGLPSLCNTPDNFSQCSCEFFQSHLFVWIISFFIKEFK*
spada_crp4660_chrU_133M_1	CRP4660	chrU	133141640	133142548	-	1.3e-56	0.727	1313	248.1	MLYHNTKAMAYFLLLASMIVGIGMSDSSKEKQECTAQLTGLASCLPYVEGEGKTPAPDCCDGLKTLLKTNKKCLCVIIKDRNDPDLGGIVINVTLALNLPTVCNAPANISKCPELLHMDPNSAEAQVFYTLNNGSSNISPSAAPSPSGND*
spada_crp4670_chr4_35M_1	CRP4670	chr4	35241537	35242484	+	3.4e-42	0.921	1021	126.5	MASLRIITFVSLMVLLMINTTEAQSTDIPSCATNLIPCADYLNSTKPPSSCCDPIKKTVETELTCLCNLFYAPGLLATFNINTTQALALSRNCGVTTDLTTCKHNGSAPAPTSGGSPPGKKFLHILLNLIFTSCIHTLHQS*
spada_crp4670_chr5_03M_1	CRP4670	chr5	3287904	3288751	-	2.8e-28	0.858	1292	34.7	MYNCRMYVMLLMVISMSVISILDAQVLPPCGKPLLPCIEYANSTSHSIQDIYPPDICCTAIKDVFDATQETCFCQLVYTPGLFEAFGVKFTVGYRILRTCGVKFDTSFCNASSPTLPLSSGKPPAATPIGDEGGAGRIALTGLCFIMFIWPFFLFG*
spada_crp4670_chr5_03M_2	CRP4670	chr5	3291735	3293940	-	1.2e-36	0.886	1317	69.1	MYIMRMMVVLLIILVININVISIVDAQMLPPCAGDKMLPCTDYLNSTHPPDICCNPIKEIFEATHDYTCFCQISTPGLLESFGVKLALAVKVVNSCGVKFDPTSCKASAPGLSPSLMQPPATRGSDGGGAGMITFTGHYFILFIWACMLFH*
spada_crp4670_chr6_14M_1	CRP4670	chr6	14294691	14296205	-	5.9e-27	0.723	919	-1.3	MAAASKVFLSFLLINLSSFFNPCLCDGGGGSGSVDLDQILPGLGQNAIANAQCMHQLLPCQPFLKAPNDPPPTCCDPLKEMVTNSSDCLCQFINNPTMILSLEVSKDDIMKLPKACGIKVDISKCNANAVDGETSSKGASKEGSAESTSSASKESNDASVDSTSSTSTEASAESTSSAKLITPYGITYFGVPAFVAFFTTLLFSA*
spada_crp4680_chr5_03M_1	CRP4680	chr5	3282090	3284344	-	8.5e-41	0.936	1293	66.8	MCTRVMLIWVLMVVISMSVISLVDAQVLPPCADQILLPCIDYINSTQPPDICCNPIKDLYATHKTCFCQLIAAYGLFEAFGLKITQVFQVIYLCGINFNTSSCIASSPTLPLSSLQPPAITRGDEGGVAGKATLTRICIILFIWAFVLFH*
spada_crp4680_chrU_006M_1	CRP4680	chrU	6909409	6909759	+	1.1e-39	0.84	1044	127	METKLRPLCLIAFIALVTLVSKGNAQDSSCLNKLAPCLNYLSGTKNPPDSCCDPLKSMIESDATCLCSLVSNKGTRQAEKAGINISDAQSLPGRCGQHVNPLSCLSSMLSFLRIAF*
spada_crp4690_chrU_002M_1	CRP4690	chrU	2466794	2467168	-	1.5e-19	0.848	771	114.1	MTLILAALIISSINLVNGQITSSCTSSMISSTFTPCANIITGSTNNGLVPSTTCCDSLRSLMSTNMDCACLMMSSNAQIFQLPINQVLAISLSQACNINGASVQCKGANSIYFTLHLILNTCTF*
spada_crp4690_chrU_054M_1	CRP4690	chrU	54139214	54140027	+	2.4e-16	0.864	790	167.2	MANSVALCHLAIILVINIVMAGPANAQINTPCNPSTISTLFTPCMGFLTGSSANGTSPTTECCGALKSLTSSGMNCLCLLVTASVPFKIPINRTLAISLPRACNMPGVPVQCKVALGPSHSPASSPSGFIPTPSPQGY*
spada_crp4730_chr7_16M_1	CRP4730	chr7	16808245	16809089	-	1.7e-47	0.681	1029	300	MEGLMKLLCIVGIAVLVAGTHRVESAGECGRGTTPDNEAFKLIPCASAAKDENASVSQSCCAQVKKLGQNPSCLCAVMLSNVAKMSGANPQIAVTIPKRCNLADRPVGYKCGRKLLTTLCRFSYTLP*
spada_crp4730_chr7_16M_2	CRP4730	chr7	16832164	16832822	-	1.5e-48	0.816	1061	334.9	MEGLMKMLCLVGFVVLVAGIHSVESAGECGRGTTPDMEAFKLAPCASAAQDENASVSQTCCAQTKKLGQNPSCLCAVLLSNVAKMSGVNPQIAVTIPKRCNFANRPVGYKCGPYTLP*
spada_crp4780_chrU_006M_1	CRP4780	chrU	6746618	6747145	+	0.1	0.789	961	-154.2	MWFTPSPLFIFVNLVIGTIALVSRFAAVTAPKTHQTHNLSHCNHHHNEQTFVTQPEPESTQPQLAPSLKPSLLQRVLSFNLNKHEPAQTEPKTPPIELVKSDPIHDCDSDDEENSKPMMKKSASEKECSMARSESTTSKEEDEADDAKADDFINMFKKQLRLQRLNSFIRSKNSI*
spada_crp4810_chr1_03M_1	CRP4810	chr1	3032911	3033375	-	2.5e-11	0.829	929	101	MASNKLSALIILFSLLSYSTFSHACGSCKPTPTSPPPPSTTPKASPPPKASTPPPSTTPKSSPPTPSTSQKCPSDTLKLGVCADVLGLVNVIVGSPASSKCCTLIQGLADLDAAVCLCTAIKANVLGINLNVPVTLSLLLSACEKSVPNGFQCS*
spada_crp4810_chr1_03M_2	CRP4810	chr1	3049232	3049687	-	2.1e-09	0.838	827	122.3	MASNKLSALIILFSLLAYSTFSHACGSCKPTPSPKPKPKPKPSPPPPSSTPCPPTPSTTPPTPSTSQKCPSDTLKLGVCADVLGLVNVIVGSPASSKCCALLQGLVDLDAAICLCTAIKANVLGINLNVPITLSLLLSACEKSVPSGFQCS*
spada_crp4810_chr2_05M_1	CRP4810	chr2	5455775	5456662	-	0.045	0.834	376	-153	MMKLRSLFFASILQLLILTLYYSTTTSAQISPVQSPQASTPAPGFNTVPLVPVTPSGAPTPNILPKSPSIDIIQILKKAKRFSVLIRLLKTTQLINQLNSQLVTSSSSDSSSGGLTLFAPEDNAFSKLKPGFLNSLSDRHKVELLQFHTLSSFISISNFDTLTNPVQTQAGDDAKRLQLNVTTSGGSHVSMTTGTVNATVTGTVYTDNKLAIYQVDKVLVPLDLVLPAKAPAPAPVSKGDSAKPDDRSKSSSAKDDDDENNDLPAEASGAGYSNVDGMWLALVFGMVLLAGEAML*
spada_crp4810_chr3_08M_1	CRP4810	chr3	8479184	8479387	+	0.0023	0.827	473	-37.3	MASSSATTMKLFFGFVIVFAAVASAQDLSPSLAPAPGPDAGVAGSVAGSVAMIGASIVLSMLAIFKN*
spada_crp4810_chr3_08M_2	CRP4810	chr3	8481899	8482102	+	0.0051	0.885	426	-38	MASSSTTTMKLFFVFVIVFATVASAQDLSPSLAPAPSPDAGAAGSVTSSMAMIGASIVLSMLAIFKN*
spada_crp4810_chr3_08M_3	CRP4810	chr3	8504965	8505171	+	0.077	0.867	321	-55	MASSSSATTIKFFFIFVIVFAAVASAQDLSPSLSPAPGPDVGAASSATSYVAMIGASIVLSMLAIFKN*
spada_crp4810_chr3_37M_1	CRP4810	chr3	37860673	37861065	+	2.8e-11	0.869	793	84.3	MASNKFSALILVLSLLAYSTFTEANCPPSPKPTPSPTPVPPSPKGQCPKDTLKLGVCADLLGLVNVVIGNPPSGSKCCALIKGLADLEAALCLCTALKANVLGINLNVPITLSLLLSACQKTVPPGFQCP*
spada_crp4810_chr3_37M_2	CRP4810	chr3	37862952	37863341	+	9.1e-10	0.819	837	67.7	MASNTKLFSATILVLSLLAYSTFTEAKGSCSPSPKPKPKPSPQGHCPKDTLKLGVCADVLGLVNVVVGNPASGSNCCAIIKGLADLDAALCLCTAIKANVLGINLNVPLTLTWILGACQKTIPPGFQCA*
spada_crp4810_chr4_35M_1	CRP4810	chr4	35008634	35009065	-	1.6e-11	0.914	1123	117.7	MASKTCSSLAIFLTINLLFFSLVSACGSYSCNPTPNPTPKPKPRPNPNPNPNPTPSSGTCPRDALKLGVCANVLSGLLNLTLGKPPVTPCCSLLNGLVDLEAAACLCTALKANILGINLNLPISLSLLLNVCSRKVPHDFQCA*
spada_crp4810_chr5_03M_1	CRP4810	chr5	3440165	3440710	+	7.9e-11	0.832	1121.66	80.7	MTPKNCSYAIFLTLNILFFAIVSANGNCPTPPKPKPTPPKPKPCPTPSNGKCPTPPKPKPTPPKPKPCPTPPNGKCPTPPKPKPTPKPTPSRKSCPRDTIKLGGCSSVLNGMFNFSMGVPNSQCCGFLDGLVDYDFAICICTALKANIMGIIVNIPISFTQLINFCSRQAPSGFECLPDVH*
spada_crp4810_chr5_03M_2	CRP4810	chr5	3458949	3459473	+	1.6e-10	0.834	1133.28	87.7	MTPKNCSYAIFLTLNILFFAIVSANGNCPTPPKPKPTPPKPKPCPTPSNGKCPTPPKPKPCPTPPNGKCPTPPKPKPTPKPTPSRKSCPRDTIKLGGCSSVLNGMFNFSMGVPNGQCCGFLDGLVDYDFAICICTALKANIMGIIVNIPISFTQLINFCSRQAPSGFECLPDIH*
spada_crp4810_chrU_049M_1	CRP4810	chrU	49644038	49645095	-	0.49	0.871	416.067	-214	MALTTTTPLALILLTLIPFLTPQIQAQAPAPAPSGPINITTIFEKAGQYNFLIRLLNETQQLTQIQTQLNSTSEGFTIFAPTDNAFQNLPSGAINDLSDQQKVQLILYHVTPKYYSLSDFLTVSNPVRTQASGKEGNWGLHFTSQGNQVNVSTGVVTVPINNALRQQFPLAVYQLDKVLLPSELFGAKSPSSSPAPKSSKTPSKTPSSSDVEGDAPSPASSKKDDSAAGRNVGFGFVAGLGLICMGVLL*
spada_crp4810_chrU_070M_1	CRP4810	chrU	70771518	70771910	-	2.6e-07	0.869	793	84.3	MASNKFSALILVLSLLAYSTFTEANCPPSPKPTPSPTPVPPSPKGQCPKDTLKLGVCADLLGLVNVVIGNPPSGSKCCALIKGLADLEAALCLCTALKANVLGINLNVPITLSLLLSACQKTVPPGFQCP*
spada_crp4810_chrU_127M_1	CRP4810	chrU	127000460	127001335	+	0.26	0.814	301	-131.3	MSNSSTSFIVLLLLSLFLISPFLLQAQTSSPSPSPSHSSSPSSSPSPSHSSSPSPSPSPSPSHSPPPPSTSTSSSKACKSTLYPKLCRSILSSIRSSPTDPYHLGKFSIKQSLKQAKKLSKVFKDFLKKHHHSTSLNHAEIAALDDCSELNQLNVDYLELVRDELKSADSSSFNNTDVLVEKVETYLSAVATNHYTCFDGLVVTKSNIANALAVPLSNVTQLYSISLGLATQALSKNIKKRKTRKQGLPTKAYKVRQPLKKLIKVTIFFIYILLNMFLLNGDENSYKYHSN*
spada_crp4810_chrU_134M_1	CRP4810	chrU	134305342	134305641	+	0.92	0.511	378	-52	MASSSMASAATGFLLSLNVAANSTTSSASSRSTMLMFPLKSNNIGSSSSRLVVRATDEAAPAAPAAPAAPAADAAPTPKPKPPPIGPKRGSKVISFPIC*
spada_crp4820_chr1_03M_1	CRP4820	chr1	3020811	3021443	-	1.3e-09	0.831	442.1	-35.4	MASNKLSALIIIFSLFAHSTFSHDCASCKPTPISPPPPSKTPKACPPPPSTTPKASPPPPSTTASPPPKASTPPPSTPKASPPPPSMPTASPPPKASTPPPSTPTASPPPPSTTPTASPPTPSTAQKCPSDTLKLGVCADVLGLVNVIVGSPASSNCCTLIQGLADLDAAVCLCTAIKANVLGINLNVPVTLSLLLSACQKSVPNGFQCS*
spada_crp4820_chr1_03M_2	CRP4820	chr1	3040682	3041176	-	6.4e-10	0.816	444.1	12.4	MASNKHSALIILFSLLAYSTFSNACGSCKPTPPSPPPPSKTPKACPPPPSTTPKASPPPTAITPPSTTPKSSPPTPSTAQKCPSDTLKLGVCADVLGLVNVIVGNPASSKCCTLIQGLADLDAAVCLCTAIKANVLGINLNVPVTLSLLLSACQKSVPNGFQCS*
spada_crp4820_chr2_08M_1	CRP4820	chr2	8615870	8616253	+	9.8e-10	0.805	449	51.5	MSYKVNVAFFLCLNIIFFTMVNCNYVPEIPVPIPDPIYNPSPKGTCPIDALKLGVCANLLNLVKVKLGSPPTLPCCSLIQGLADLEAAACLCTALKAKVLGLHLDVPISLSVILNNCGRNNSGFKCT*
spada_crp4820_chr2_08M_2	CRP4820	chr2	8633618	8636816	+	4.3e-08	0.852	240	-593.8	MGLKGVGSIFILFLHLIFVSTLVSAKSAPRRPPPPPQVTCSSTPPPVVAPSTPPSTPPITVAPSTSPVAVDPTTLPPSTPPSTPPTSTPPNVVAPSTPPPSTPPFTTPPTVAPSTPPLVHAPSTPPPSTPPSTPPTAIAPSTPQVVIDPTTLPPSTTHSTPPSVDAPSSPPSTPPTTVAPSTPPSLVDPTTPPPSTPPSTPPPVHDPSTPPSTPPIAVAPSTPPSVVNPTIPPPSTPPTTPPPNPRTPPTNPRTPPTNPRTPPTTPPPNPRTPPTTPPTNPRTPPKNPMTPPTIPPPNPRTPPTTLPPNPRTPPTTPPANPRTPPTRPPTNPRTPPTTSPPNPRTPPTNPMTPPTTPPANPRTPPTTPPTNPRTPPTTPPTNPRTPPTTPPPNPRTPPT…
spada_crp4820_chr2_08M_3	CRP4820	chr2	8674034	8674624	+	4.9e-06	0.81	238	-92	MGSKGVGSIFIIFLNLLLVSTLVASHTPRRPPPPPCLSTPPPVDTPSTPPPVVTPSTPPPSTPPPSTPPSPSPPIITPSAPPPSTPPPTTPPSTPPSIPRTPPSTPPPIPVTPPQNCNLLNLNICAKVLNNVVGLNPRNNRCCTLISGLVDLDAAVCVCAALKANIIGISVNINADLKIILNSCGVNTPAGFTCRR*
spada_crp4820_chr2_08M_4	CRP4820	chr2	8680281	8680871	+	2.7e-07	0.81	260	-80.2	MGSKGVGSIFIIFLNLLLVSTLVASHTPRRPPPPPCLSTPPPVDTPSTPPPVVTPSTPPPSTPPPSTPPSPSPPIITPSAPPPSTPPPTTPPSTPPSIPRTPPSTPPPIPVTPPQNCNLLNLNICAKVLNNVVVLNPRNNRCCTLISGLVDLDAAVCVCAALKANIIGISVNINADLKIILNSCGVNTPAGFTCRR*
spada_crp4820_chr2_08M_5	CRP4820	chr2	8686270	8686872	+	2.7e-07	0.81	260	-84.2	MGSKGVGSIFIIFLNLLLVSTLVASHTPRRPPPPPCLSTPPPVDTPSTPPHVVTPSTPPPSTPPPSTPPSTPPSPSPPIITPSAPPPSTPPPTTPPSTPPSIPRTPPSTPPPIPVTPPQNCNLLNLNICAKVLNNVVVLNPRNNRCCTLISGLVDLDAAVCVCAALKANIIGISVNINADLKIILNSCGVNTPAGFTCRR*
spada_crp4820_chr3_26M_1	CRP4820	chr3	26324205	26325221	+	7.7e-11	0.889	456	-147.4	MANYAIANVLILLLNLSTLLNVLACPYCPYPSPKPPSHHPPIVKPPVHKPPKHSPTPKPPVHKPPRYPPKPSPCPPPSSTPKPPHHPKPPAVHPPHVPKPHPPYVPKPPIVKPPIVHPPYVPKPPVVKPPPYVPKPPVVRPPYVPKPPVVPVTPPYVPKPPIVFPPHVPLPPVVPSPPPYVPTPPIVKPPIVFPPHVPLPPVVPVTPPYVQPPPIVTPPTPTPPIVTPPTPPSETPCPPPPLVPYPPPPAQQTCSIDALKLGACVDVLGGLIHIGIGGSAKQTCCPLLQGLVDLDAAICLCTTIRLKLLNINLVIPLALQVLIDCGKTPPEGFKCPAS*
spada_crp4820_chr4_34M_1	CRP4820	chr4	34995579	34995977	+	6.4e-10	0.877	486	48.1	MASKVAMLLCLNIIFFTVVSSTYVPCPPPPHKDHGHSHPHHPPSSKNPTCPRDTIKFGVCADVLGLINVELGKPPKTPCCSLIDGLANLEAAVCLCTALKANVLGINLNLPINLSLVLNYCGKGVPKGFVCA*
spada_crp4820_chr4_35M_1	CRP4820	chr4	35022984	35023493	-	1e-09	0.85	441.556	5.5	MASKTCSSLAIFLTINILFFTLVSSCGTCGSGPNPNPKPKHKPSPNHSGGSSHSGGSSPYGGSTPSGGSSPSGGSSPSGGSGTASCPRDALKLGVCANVLNGLLNVTLGQPPVTPCCTLLNGLVDLEAAVCLCTALKANILGINLNLPISLSLLLNVCSKQAPRDFQCY*
spada_crp4820_chr4_37M_1	CRP4820	chr4	37219717	37220088	-	3.2e-09	0.889	486	49.9	MASKVAMLLCLNILFFTVVSSTYVPCPPPPHKDHSHKHPTCPRDTIKFGVCADVLGLINVELGKPPKTPCCSLIDDLANLEAAVCLCTALKANVLGINLNLPINLSLVLNYCGKGVPKGFVCA*
spada_crp4820_chr4_39M_1	CRP4820	chr4	39855494	39856198	-	1.5e-10	0.678	416.333	-47.3	MESSSSKFYAYLIICMLFISSATPILGCGTCGKPPKKHKPGKKPIVKPPIVKPPVTIPPTLPIPPVLPHLPIPPTLPIPPVLPHLPIPPTLPIPPTLPIPPTLPIPPTLPIPPVLPHLPVPPVLNPPSSGGSTPSPTSPCPPKNKPAKDTCPIDTLKLGACVDLLGGLVHIGLGDPVVNKCCPVLQGLAEIEAAACLCTTLKLKLLNLNIYVPLALQLLLTCGKTPPPGYTCSL*
spada_crp4820_chrU_073M_1	CRP4820	chrU	73919820	73920329	-	2.8e-07	0.85	441.556	5.5	MASKTCSSLAIFLTINILFFTLVSSCGTCGSGPNPNPKPKHKPSPNHSGGSSHSGGSSPYGGSTPSGGSSPSGGSSPSGGSGTASCPRDALKLGVCANVLNGLLNVTLGQPPVTPCCTLLNGLVDLEAAVCLCTALKANILGINLNLPISLSLLLNVCSKQAPRDFQCY*
spada_crp4820_chrU_108M_1	CRP4820	chrU	108948566	108948949	-	2e-07	0.805	449	51.5	MSYKVNVAFFLCLNIIFFTMVNCNYVPEIPVPIPDPIYNPSPKGTCPIDALKLGVCANLLNLVKVKLGSPPTLPCCSLIQGLADLEAAACLCTALKAKVLGLHLDVPISLSVILNNCGRNNSGFKCT*
spada_crp4820_chrU_118M_1	CRP4820	chrU	118834281	118834652	-	7.5e-07	0.889	486	49.9	MASKVAMLLCLNILFFTVVSSTYVPCPPPPHKDHSHKHPTCPRDTIKFGVCADVLGLINVELGKPPKTPCCSLIDDLANLEAAVCLCTALKANVLGINLNLPINLSLVLNYCGKGVPKGFVCA*
spada_crp4880_chrU_112M_1	CRP4880	chrU	112924939	112926838	+	0.76	0.618	394	-357.5	MVTKPSMSLTCFARVTIFLYALTLSTAFHRHENLIQDVARKLELKDNELLKTEKKFKVFMQDYSKSYSTREEYLLRLGIFAKNLVKAVEHQALDPTAIHGVTQFSDLSDEEFERFYTGVRGGFPSSNGVGEVAPPLDVEGLPENFDWREKGAVTGVKMQGTCGSCWAFSTTGSIEGANFLATGKLLSLSEQQLVDCDSKCDITDKTSCDNGCNGGLMTNAYNYLLEAGGLEEENAYPYTGGKGECKFDPKKIAVKITNFTNIPVDENQIAAYLVNHGPLAMGVNAVFMQTYIGGVSCPLICSKRMLNHGVLLVGYNSQGFSILRLRKKPYWIIKNSWGERWGEKGYYKLCRGHGMCGMNTMVSAAMVAQTQPAENKSYASY*
spada_crp4920_chr6_19M_1	CRP4920	chr6	19044954	19045232	-	1.4e-27	0.923	639	156.1	MKASQIAICTFLVLLLINVQVSMAVTCSPVQLSSCVSAITSSTPPSNLCCSKIKEQRPCLCQYMKNPNLRKFVNTPNARKVANTCGTPFPRC*
spada_crp4920_chr7_24M_1	CRP4920	chr7	24167701	24167958	-	3.9e-27	0.703	629	144	MLMVVLMVEVATIAEAQNCDPNELLPCAGAIIFNSTPSAECCSKLREQTPCFCEYIRDPDYSQYVNSPRAREVASACNVVIPNNC*
spada_crp4920_chr7_24M_2	CRP4920	chr7	24180435	24180689	-	2.3e-27	0.693	636	157.2	MIMVVLIVEVATIAEAANCSPIELSPCLGAITSNAPPSTNCCSKLREQRPCLCGYIKNPNLRQYVNSPGSKRVASACNVVIPNC*
spada_crp4920_chrU_061M_1	CRP4920	chrU	61231165	61231443	+	3.8e-26	0.717	626	145.4	MKISYVTLCIMLTVLLAKTELSMEITCNALQLSACANAIISSNPPSAICCSKLKEQKPCLCQYLKDPNLKKFVNSPNAIKVSDACGSPFPIC*
spada_crp4920_chrU_085M_1	CRP4920	chrU	85121687	85121983	+	5.2e-27	0.563	627	141	MKKHFSYGIVYAIVVVAIVFLGEETYMAKALTCTPVEFSPCLGSITTSSPPTSACCQKLREQRPCLCGYLKNPSLKKYIYSPGARRVASSCGVPFPTC*
spada_crp5010_chr2_25M_1	CRP5010	chr2	25250987	25251412	-	1.6e-53	0.906	1355	278.4	MARHNILLMASLLALVIFISQATATRKSDRPDERCRMQLQRLNLNHCEKHLMQRIQKEDGDVLRMRGINYQEEDLKEKCCNQLSEVNNKECRCNALQEIMENLSDRLGKREMYEMEREVRNLPKRCNIPQSSECDLSFDQY*
spada_crp5010_chr2_25M_2	CRP5010	chr2	25258503	25258928	-	1.3e-53	0.913	1360	282.2	MARHNILLMASLLALVLFISQATATRKSDRPDERCRMQLQRLNLNHCEKHLMQRIQKEDEDVLRMRGINYQEEDLKEKCCNQLSEVNNKECRCNALQEIMENLSDRLGKREMYEMEREVRNLPKRCNIPQSSECDLSFDQY*
spada_crp5010_chr2_25M_3	CRP5010	chr2	25264723	25265145	-	2e-52	0.894	1295	278.7	MARHNIILIATLLAFVLFIAQTTATRKSDRPDERCRRKLQSLNLRHCEEHIMQRIQKEDEDVLRMRGINHHEDLKEKCCDQLNEVNNKECRCNALQEIMENLSDRLEKREMYEMEREIRNLPKRCNIPQSSECDLSFDQY*
spada_crp5030_chr5_42M_1	CRP5030	chr5	42002300	42002611	-	0.64	0.814	358	-125.5	MCPLRLILIFLSATLAVFFVLRNFRSQPKIDDDDEDVVSNPSSNQNSKVRAALESGFWTFLDMASGRYLWRHMVSSS*
spada_crp5270_chr0_20M_1	CRP5270	chr0	20796586	20796900	+	0.4	0.875	382	-23.6	MVTVWLITVAVVLVASVGITVTEAQPEANFKCLTENATCRSLTDYTSTNSTTLKEIATLFGVKHFLDLLGANNLPSNTNNSYKVNPNQVIKVPFPCKCSNRTGK*
spada_crp5310_chr7_22M_1	CRP5310	chr7	22565474	22565922	-	9.5e-45	0.785	859	274.7	MVPSHCLIFSLIFVSILANEATLLHEANGSFPMVPVMEAGKMMMMMNESRRKLGSFRICAICTCCGGAKGICIASPCCYAIDCNIPNKPFGLCSFIPKACNCFGCHL*
spada_crp5310_chrU_068M_1	CRP5310	chrU	68118894	68119283	-	1.2e-34	0.621	665	215.3	MSTSTRGLIISLMILSIFSPNVNEVNGAADTMQMMMMNEGRRKLGAFQICAMCTCCGGAKGLCLASPCCYVFTCNLPNKPFGFCSFIPKTCNCFGCHH*
spada_crp5360_chr7_18M_1	CRP5360	chr7	18988699	18989545	+	0.15	0.513	0	-77.3	MANTLFAVHTVFVCKNYLILLTSRNFLSTHVRLKDKGVTCLMNCTLCTVGSENTLDLFFQCPSSLNVWTEWFTPVCEVHVGEALGLLSALEWVHQLHLGPIDFELDAKKVVNSFSSAHQDVT*
spada_crp5460_chr2_11M_1	CRP5460	chr2	11744339	11744482	-	0.67	0.579	357	-18.9	MHRQTKTFLIICYIIMEIFSLDSFPNMGAKKETSRQDRCNQEADYFL*
spada_crp5495_chr2_05M_1	CRP5495	chr2	5406471	5406947	+	0.31	0.806	0	-105.1	MAATAKFSNFFLFCFFFVFFVLIHYVMVKNAKDVPGETKENFVENSGDVKPPNFEAKTNIDEASVHVEASKYVGGSGVLPLQPHEVDTTKFFSDDVKSKNRDELLEWVRRQANKAGFTIVTQRSEVDKIVTRKGGFEL*
spada_crp5500_chr5_18M_1	CRP5500	chr5	18837155	18837460	-	0.099	0.903	325	-136.2	MKRTVIIFFFLLFFFSLGNCRLHSQTKPSSPSSRNTQNNQQQHLLYCDSFSKRNTHSLCINLQRIHQRLHNQVSPSHDYGIDPRFGAEKRRVPTGPNPLHN*
spada_crp5500_chrU_011M_1	CRP5500	chrU	11960375	11960632	-	0.01	0.752	576	-88.2	MQKKSVCITLLFLVLAASFANDLLVEKMRLKSIIFLSEKKNYPHSSICFCCSFKQGKSRGRVDKDECACVGNDQRASVKSDMETH*
spada_crp5600_chr2_31M_1	CRP5600	chr2	31484159	31484871	-	1.6e-20	0.812	1155	168.9	MIGNKSLSMSIAKLAIAFFIMIMVPKSISAQNCGCEEGLCCSQFGYCGNTDPYCGTGCKQGPCYAGRTPPNYCDESNAEYTCAPNKGFYGCFGATTRAINGRLECDGAKPTTVQTRVGCYTQYCSQLGVAPGDKLTF*
spada_crp5600_chr2_31M_2	CRP5600	chr2	31494758	31496022	-	3.8e-134	0.89	2583	871.3	MGNKSLSICMATLAIAFFIMIMVPKNVSAQNCGCAEGVCCSQYGYCGNGDAYCGTGCKQGPCYAGQTPPSLPNNDANVADILTQDFFNRIIDQADSSCAGKNFYTRAAFLDALNSYNQFGRSGSLDDSKREVAAAFAHFTHETGHFCYTEEIDGPSKDYCDEGNTEWPCAPNKGYYGRGPIQLSWNYNYGPAGRDNGFDGLNSPETVANDPTVSFKTALWYWMNNVHGVINQGFGATIRAINGRLECDGANPSTVQTRVGYYTQYCSELGVAPGDNLTC*
spada_crp5620_chr1_13M_1	CRP5620	chr1	13429095	13430009	+	0.21	0.86	419	-180.9	MVVNGLKKGITMMMMMLVIMLVVTQVCGATQSLDMSTDESTDQYCHECKNKSCKSANQNILKTYKDLGNTVNEDSRGLERHYKGKVIFPKSQDIIYGRKHPKERKKKNNYVREISTYAPQVIKST*
spada_crp5650_chr7_35M_1	CRP5650	chr7	35414967	35416482	+	1e-151	0.75	2547	1041.7	MTFSFLTPLLFCFIALSSSSASLGVESFIGYPIIPISSLISKNLYDTIFLHKDDTACPAKNFYPYQSFIEASKYFPQFGTTGCLATRKREIAAFLAQISHETTGGWATAPDGPFSWGLCFKEEISPQSNYCDSTDKDWPCFEGKTYKGRGPIQLSWNYNYGPAGKALGFDGLRNPEIVSNNSVIAFKTALWFWMTERKPIPSCHNVMVGKYLATKADIAANRTAGFGLVTNIVNGGLECGIPNDARVNDRIGFFQRYTKLFNVDTGPNLDCGYQKSFQ*
spada_crp5660_chr2_12M_1	CRP5660	chr2	12095667	12097659	+	8.2e-172	0.89	3018	1196.4	MNSKWTFFLLAIATILVIGNAQTSVKPLVKTVKGKKLCDKGWECKGWSVYCCNETISDYFQTYQFENLFSKRNDPTAHASGFWDYRSFITAAALYQPLGFGTSGGKHGGQKEVAAFLGHVGSKTSCGYGVATGGPFAWGLCYNKELSPDKFYCDDYYKLTYPCSPGAAYYGRGAIPIYWNYNYGKIGEALKVDLLNHPEYIEQNATLAFQAALWKWMTPPEKHIPSPHDVFVGNWKPTKNDTLSKRVPGFGATINVLYGDQVCDQGSDNEAMSNIISHYLYYLDLLGVGREEAGPNEILSCAEQAAFKPTGSPSSSTT*
spada_crp5660_chr7_05M_1	CRP5660	chr7	5279285	5282556	-	1.9e-181	0.919	3023	1263.2	MAKLNAVVLLFAFFILLTTTVNGDESSNTKVQVKYKHGKKYCDKGWECKGWSIYCCNLTITDYFQTYQFENLFSKRNTPIAHAVGFWDYHSFINAASLFEPLGFGTTGNKTTQMMEIAAFLGHVGSKTSCGYGVATGGPLAWGLCYNHEMSPAQTYCDDYYKLTYPCTPGAEYYGRGAIPIYWNYNYGAAGEALKVNLLDHPEYIEQNATLAFQAAIWKWMTPIKKSQPSAHDAFVGNWKPTKNDTMENRVPGFGATMNILYGEGVCGQGDVDSMNNIVSHYLYYLDLLGVGRERAGTHDVLTCAEQRPFNPNTKLAAS*
spada_crp5680_chr8_19M_1	CRP5680	chr8	19892361	19895212	+	1.7e-150	0.914	3114	1512.1	MANTNLSCLILCLLPLFLVAKAEQCGSQANGALCPNGLCCSKFGFCGNTDQYCGDGCQSQCKSSPTPNPPTPSTGGGGDVGSIIPSSLFDQMLKYRNDQRCAGHGFYTYDGFIAAARSFNGFGTTGDDATRKKELAAFLAQTSHETTGGWPSAPDGPYAWGYCFVTEKDAQGDFCSPGDWPCAPGKRYYGRGPIQLTHNYNYGQAGKAINEDLINNPDLVSTNPTVSFKTAIWFWMTPQANKPSSHDVITGRWTPSAADSSAGRVPGYGVITNIINGGLECGHGQDPKVEDRVGFYRRYCQILGVNPGNNLDCNNQRPFA*
spada_crp5680_chr8_19M_2	CRP5680	chr8	19908235	19909533	+	9.2e-178	0.93	3086	1346.3	MGSTTKLSCLILCLLAFFLGSKAQQCGRQANGAVCANRLCCSQFGYCGNTADYCGAGCQSQCTSNPTPTPTTPTPSGGDVGSLISSSMFDEMLKYRNDPRCAARGFYSYDSFITAARSFNGFGTTGDENTRKREVAAFLGQTSHETTGGWPTAPDGPYAWGYCFVNERNPPSDYCSPGTWPCAPGKRYYGRGPIQLTHNYNYGPAGRAINQDLINNPDLVSSNPSVSFRTALWFWMTPQGNKPSSHDVITGRWTPSDADRSARRVPGYGVITNIINGGLECGRGQDPRVEDRIGFYKRYCQLLRTTTGDNLDCYNQRPFA*
spada_crp5730_chr3_43M_1	CRP5730	chr3	43169044	43170015	+	2.3e-163	0.909	2959	1216.6	MRLALVVTTAVLLVIIGCSFAEQCGKQAGGALCPGGLCCSKFGWCGSTGDYCGDGCQSQCSGSSGDLGSLISRDTFNNMLKHRDDSGCQGKRLYTYDAFISAAKAFPNFANNGDTATKKREIAAFLGQTSHETTGGWATAPDGPYAWGYCFVREQNPSSTYCQPSSEFPCASGKQYYGRGPIQISWNYNYGQCGRAIGVDLLNNPDLVATDPVISFKTALWFWMTPQSPKPSCHDVITGRWSPSSADRAAGRLPGYGTVTNIINGGLECGRGQDGRVQDRIGFYKRYCDILGVGYGDNLDCFSQRPFGSSLSLSSLFLNSIDT*
spada_crp5800_chrT_01M_1	CRP5800	chrT	1548471	1549007	+	3.6e-41	0.801	1176	213.2	MQLFLLDKVLIFCVLALASAQSANNVKATYQSYNPHKIKWNLNTSGVFCAAQDGNKSLSWRSEFGWAAFCGHAVGKGVCGKCLNVTNKENGIIVSKIVRIVDTCTNGGLKLDIDVFQKLDSFGTGNAQGYLMVDYEFVDCDCNTKGWELWLHLNRDATTSNSSKWYYYYSFIFILIHT*
spada_crp5800_chrU_005M_1	CRP5800	chrU	5598371	5599255	-	6.3e-66	0.922	1190	398.1	MTKLALCMLSLFCILVLATAQSATVQSTFNLYNPEQHNWDLRAVSAFCATWDADQPLSWRSKYGWTAFCGPVGPQGQASCGRCLRVTNTKTGDQQIARIIDQCHNGGLDLDVGVFQRLDSDRSGNAQGHLIVNYAFVDCGD*
spada_crp5800_chrU_007M_1	CRP5800	chrU	7882552	7883225	-	6e-70	0.866	1238	430.3	MENTQRKLSLLVLCFLVGTMLVSGQSANNVRATYNNYNPQNINWDYNTASVYCATWDANQPLSWRSKYGWTAFCGPAGPTGRDSCGKCLTVTNTATGAQVTVRIVDQCSNGGLDLDVNVFNQIDTNGQGVQNGHLTVNYSFVNCGD*
spada_crp5800_chrU_013M_1	CRP5800	chrU	13851547	13851855	+	4.1e-20	0.796	645	34.9	MSMQLFLLDKVLIFCVLALASAQSANNVKATYQSYNPHKIKWNLNTSGVFCAAQDGNKSLSWRSEFGWAAFCGHAVGKGVCGKCLNVCMHMLLLLELFFYCA*
spada_crp5800_chrU_020M_1	CRP5800	chrU	20914485	20915230	-	2.6e-111	0.911	1828	785.5	MGKLAVLILVCLIAATIAEQCGRQAGGKTCPNNLCCSQYGYCGTTDEYCGPNCQSNCHGSSGGGESASNVRATYHYYQPDQHGWDLNAVSAYCSTWDASKPYSWRSKYGWTAFCGPVGPRGQASCGKCLRVTNSGTGAQETVRIVDQCSNGGLDLDVGVFNRIDTDGRGYQQGHLIVSYQFVDCGNELDITNPLFSIIDAKQ*
spada_crp5800_chrU_121M_1	CRP5800	chrU	121308204	121309438	-	1.1e-46	0.874	1239	228.2	MLKQLFVLDLVLIFCVLALASAQSANNVTATYQSFNLTQTKQGIGNKWNLNTSGVFCAAQDGNKPLSWRSKYGWAAFCGPVGPVGKSACGKCLNVTNQDGGNSAVQQKSITPTTQTVRIVDECSNGGLDLDMDVFDLLDTSGDGNAQGYLLVDYEFVDCGTTTYLFYLIIVLISIKKIIHIVVFRVNSVLPCNIRHFRFIDDITEGKSKFSQINRSKPKFAQIAWGNRNFLKL*
spada_crp5800_chrU_138M_1	CRP5800	chrU	138279951	138281088	+	3.2e-70	0.865	1217	425.1	MVSTQRTLSLLVLCFLVGTMLVNGQSANNVRATYHLYNPQNINWNYNTASVYCATWDANQPLSWRQKYGWTAFCGPQGPHGRDSCGKCLRVTNTATGAQATVRIVDQCANGGLDLDVNVFNQIDTNGQGYQQGHLTVNYVFVNC*
spada_crp5800_chrU_142M_1	CRP5800	chrU	142187568	142187930	+	1.4e-35	0.862	722	132.2	MESTQRKLSLLVFCFLVGMMLVSGQSANGVRSTYHLYNPQNINWDYNRASVYCATWDANQPLEWRKKYGWTAFCGPQGPRGRDSCGKCLRVCVVLTHFRNIYQNIRAYFIDLFKFMCRQT*
spada_crp5800_chrU_145M_1	CRP5800	chrU	145890195	145890479	-	6.5e-18	0.884	617	20.5	MFKQIFLLDLVLIFCVLALASAQSARFVEAKYRSFNSSNLNTSGVLCAAQDGNKSFSWPSKYGLTAFCGPVGPVGKAACGKCLDVSYVCIMFAV*
spada_crp5880_chr2_08M_1	CRP5880	chr2	8149951	8150097	+	0.56	0.55	0	-103.7	MLIFNLLIRVFNYVFAMCRTFMHRIGVNGALLNGVKMHGIAQPRPVLI*
spada_crp5940_chr3_32M_1	CRP5940	chr3	32072952	32073353	-	1.5e-52	0.907	1123	230.4	MAGISAVIIVISIFLMVLVVADDMSSSSLSSSSSSVIRLPSKVTAEGKNVCAGAVASSWCPVKCFRTDPVCGVDGVTYWCGCAEAACAGVKVGKMGFCEVGSGGSAPLSAQAFLLLHIVWLIVLAFSVFFGLF*
spada_crp5940_chr5_28M_1	CRP5940	chr5	28139562	28139924	+	1.5e-52	0.909	1087	258.4	MPKFSIILTFIALIFIFPILTTAENEESSVLRLPSQNVCSVTTPSSCPAKCFRTDPVCGADGVTYWCGCAEAACAGAKVAKLGFCEVGNGGSATFPGQALLLVHIVWLIVLGFSVLFGFF*
spada_crp6020_chr6_17M_1	CRP6020	chr6	17496285	17496896	-	8.4e-63	0.9	1717	298.8	MKTSFLAFSILCLAFICKTIAAPEPVLDISGKQLTTGVKYYILPVIRGKGGGLTVANHGENNQTCPLYVVQEKLEVKNGEAVTFTPYNAKQGVILTSTDLNIKSFVTKTKCPQTQVWKLLKELTGVWFLATGGVEGNPSMATVGNWFKIEKADKDYVLSFCPAEACKCQTLCRELGLFVDDKGNKHLALSDQIPSFRVVFKRA*
spada_crp6020_chr6_17M_2	CRP6020	chr6	17507849	17508466	-	5.3e-62	0.923	1677	302	MKTSFLAFSIIFLAFICKTFAAPEPVLDISGKKVTTGVKYYILPVIRGKGGGLTVVNENNLNGNNNTCPLYVLQEKLEVKNGQAVTFTPYNAKKGVILTSTDLNIKSYVTKTTCAQSQVWKLNKVLSGVWFLATGGVEGNPGFDTIFNWFKIEKADKDYVFSFCPSVCKCQTLCRELGLYVYDHGKKHLALSDQVPSFRVVFKRA*
spada_crp6020_chr6_17M_3	CRP6020	chr6	17512446	17513087	+	9.7e-71	0.789	1720	334.1	MKNTLLAFFFLFTFLSSQPLLGAAEASNEQVVDTLGKKLRADANYYIIPVPIYKCGPYGKCRSSGSSLALASNGKTCPLDVVVVDRYQALPLTFIPVNPKKGVIRVSTDLNIKFSSRATCLHHSMVWKLDRFNVSKRQWFITIGGVAGNPGWETINNWFKIEKYGDAYKLVFCPSVVQSFKHMCKDVGVFVDENGNKRLALSDVPLKVKFQQA*
spada_crp6020_chr6_17M_4	CRP6020	chr6	17515870	17516511	-	3e-70	0.789	1719	332.1	MKNTLLAFFFLFTFLSSQPLLGAAEASNEQVVDTLGKKLRADANYYIIPVPIYKCGPYGKCRSSGSSLALASIGKTCPLDVVVVDRYQALPLTFIPVNPKKGVIRVSTDLNIKFSSRATCLHHSMVWKLDRFNVSKRQWFITIGGVAGNPGWETINNWFKIEKYGDAYKLVFCPSVVQSFKHMCKDVGVFVDENGNKRLALSDVPLKVKFQQA*
spada_crp6020_chr6_17M_5	CRP6020	chr6	17548610	17549224	+	3.7e-65	0.802	1789	281.5	MKSTFLAFLLLIALTSQPLLSSSLEHVVDITGKNLRANAYYNVLLSMPYTNSRSPEGLGLSNNIGQPCPLDVIVVSRYQSLPIRFTPLNLKKGVIRVSSDLNIMFRSNSSCPYHTTVWKLDRFDASKGKSFVTTDGFIGNPGPQSISNWFKIEKYVEGYKLVYCPIVCPSCKHECKNVGLFEDENGNKRLALSDVPYQVKFVKV*
spada_crp6020_chr6_17M_6	CRP6020	chr6	17551412	17551996	+	1.8e-57	0.789	1676	216.6	MLALLLLLALSSQPLFVSSKTSLNQVLDISGKKLRTDSDYYIIPANGGDISLESSIGESCPLHVVVVKHRQGLGFPLRLAPVKGDIRVSTDLNIMLGNYDDRCPNYSVVWKIDPYSKEATFVTTNGILGHPGSNSIHSWFKIEKYEDAYKLVYCPNVCPSCNHVCKDIGIYKYKNREMRLALTNVPLKIKFQQA*
spada_crp6020_chr6_17M_7	CRP6020	chr6	17558688	17559326	+	4.3e-67	0.762	1769	306.9	MKGTMLAFLLLFALSSQPLLGSAEASPDQVIDTSGKKLRADTNYYIIPAKPFTTCGFVSCFNSGGIALETVGESCPLDVVVVKHNQGLPLRFTPVNNKKGVVRVSTDLNIKFSNDAYDSRCPNHSLVWKIDPFSKEETFVTTNGVLGNPGSNTIHNWFQIEKYEDAYKLVYCPNVCPSCKHVCKDIGIYVYKYREMRLALTNVPFKVKFQKA*
spada_crp6020_chr6_17M_8	CRP6020	chr6	17561145	17561786	+	1.7e-69	0.784	1743	326.9	MKSICILLAVLFALSTQPLLGEADASPEQVVDTEGKKVRAGVDYYIRPVPTTPCDGRGPCVVGSGFVLIARSPNETCPLNVVVVEGFRGQGVTFTPVNPKKGVIRVSTDLNIKTSLNTSCEESTIWTLDDFDSSTGQWFVTTGGVLGNPGKDTVDNWFKIEKYEDDYKFVFCPTVCNFCKVMCRNVGIFRDSNGNQRVALTDVPYKVRFQPSA*
spada_crp6020_chr7_10M_1	CRP6020	chr7	10697950	10698567	+	2.3e-63	0.88	1661	266.4	MKLHFPLLFLLLTLFTTKPLQGAEQPEEVRDTSGNLVRNSINYFILPSSIQCGTRCEMALLNTNKTCPLDVVEEEEAMQFSFVPFNFKKGVIRVSTDLNVIHSFPTNCSTSSVTVWKVDKVDVATSQRFVTTGGVQGNPGRETVDNWFKIERFESGYKLVFCPTVCRECEVVCKDIGIFLDENRNTRFVLSDFPFGVKFQRACCE*
spada_crp6050_chr7_27M_1	CRP6050	chr7	27371002	27371795	-	0.91	0.643	239	-195.8	MLTGVLGYWLSMPKKVFLHLLLLFFIFISSPSTFNNKNPRKIPEENEENLTFLN*
spada_crp6120_chr6_02M_1	CRP6120	chr6	2357804	2358433	-	4.8e-79	0.688	1965	370.5	MNPILSLSLSFFLVFVFITNLSPNNAAKQVLDIHGTPLIPGSQYYIFPASENPNSGGLTLNKVGNLECPVTVLQNNAMIGLPVKFTIPENSTGNILTGTDLEIEFTKKADCAEASKWLMFVDHNTQLSCVGIGGATNYHGIETISGKFLIVKHGSGHVYRLGFCLDVTGNCGYIGLQMFNSEEGGSRLFLTAIDVYSVLFVEANGNSAL*
spada_crp6120_chr6_02M_2	CRP6120	chr6	2371386	2372018	-	1.3e-85	0.646	1985	393	MNPILSLTISFFLFAFITNLSPNNAAKQVLDIHGTPLIPGSQYYIFPASENPNSGGLTLNKVGDLECPVTVLQNNAMIGLPVKFTVPENNTGNILTGTDLEIEFTKKPDCAESSKWLMFLDHNTQLSCVGIGGATNYHGIETISGKFLIVKHGSGHVYRLGFCLDVTGDCGYIGLQMFNSEEGGSRLFLTAVDAYSVVFVDANGNSALSI*
spada_crp6120_chr6_02M_3	CRP6120	chr6	2543091	2543720	-	4.8e-79	0.688	1965	370.5	MNPILSLSLSFFLVFVFITNLSPNNAAKQVLDIHGTPLIPGSQYYIFPASENPNSGGLTLNKVGNLECPVTVLQNNAMIGLPVKFTIPENSTGNILTGTDLEIEFTKKADCAEASKWLMFVDHNTQLSCVGIGGATNYHGIETISGKFLIVKHGSGHVYRLGFCLDVTGNCGYIGLQMFNSEEGGSRLFLTAIDVYSVLFVEANGNSAL*
spada_crp6120_chr6_08M_1	CRP6120	chr6	8761873	8762562	+	6.8e-68	0.766	1928	197.7	MKPTLVTTLCFLLFSFTIYFPLPFTHANKIIVKDIFGNPVVPSGSYYIWPDYLINGGELRLGETENSTCPFTVLQDYSNLGPGLPVKFTPQNQTSSDDPITLMLPIEITFENKPDCAESSKWLVVEAENEYPTPWVTIDGTNKNVYDGYFMIVGFKKTGYLIFFCHKLLSPTPGVCIYLSRRNDENGMRLVYEMDGDALGAVFVNVNDAARARRSSVLKKDHAFRLPMI*
spada_crp6120_chr6_08M_2	CRP6120	chr6	8769063	8769719	+	2.8e-66	0.775	1939	207.8	MKPTLVTTLCFLLFSFTIYFPLPFTHANDFIVKDIFGNPVVPSGSYYIWPDYLVSGGELRLGETENSTCPFTVLQDYSNLGPGLPVKFTPQNQTSGDDPITLSLHIDIAFENKPDCAESSKWLVVEAENEYPTPWLAIDGTGKKVYDDGWFEIIGYKKTGYLIYFCHKLSPTLGECIYLSRKNDKNGMRLVYEMDGDALAAVFVNINDAARARRSSAI*
spada_crp6120_chr6_12M_1	CRP6120	chr6	12197937	12198545	-	8.9e-74	0.801	1830	338.2	MKSTLFTFSLLFSFTYFPLAFTETVEDINGNPVFPGGKYYIAPLISKGGGGGLKLGKTGDSECPVTVIQDFSEVVRGFPVRFIIRVRRGVIFTTDELDIEFVKKPKCAESAKWVLAHDDFPTSWVGIGDNIDAFQGKFKIETLGSGSGAYKLVYCPLFSAPPGACSDIGRYRDENGWRLVPTENDPFRVVFVDATESEKAVV*
spada_crp6120_chr6_12M_2	CRP6120	chr6	12230164	12230775	-	6.3e-76	0.824	1869	359.9	MKSTLFTFSLLLFSFTYFPLAFTETVEDINGNPVFPGGKYYIAPLISKGGGGGLKLGKTGDSECPVTVLQDFSEVVRGLPVRFTIIVKRGVIFTTDEVDIEFVKKPKCAESAKWVLAHDDFPTSWVGIGDNIDAFQGKFKIETLGSGSGAYKLVYCPLFSAPPGACSDIGRYRDENGWRLVPTENDPFRVVFIDATESEKAVV*
spada_crp6120_chr6_12M_3	CRP6120	chr6	12257363	12257998	-	7.1e-82	0.857	1990	369.8	MKPTFLTTLSLLLFALATYFPLAFTEQVRDSNGNPIFFSSRFYVKPSIFGAAGGGVKLGETGNSSCPLTVLQDYSEVVNGLPVKFSTDAEIFIDLISTDTSRVDIVFPEKPECAESSKWLLIEDDFPRPWVGIGGIEDYIGKHIIDGKFKIVKHGFGYKLVFCPTFTAPPGLCHDIGRYDDKNGRRLILTEDDPYEVVFEHVAIGTERSVV*
spada_crp6120_chr6_12M_4	CRP6120	chr6	12272386	12273048	+	4.9e-97	0.892	2055	489.2	MKHVLSLTLSFLLFVFTTNLSLAFSNDAVEQVLDINGNPIFPGGKYYILPAIRGPLGGGLRLGKSSNSDCEVTVVQDYNEVINGVPVKFSIPEISPGIIFTGTPIDIEFTKKPNCVESSKWLIFVDSVIQKACVGIGGPENYPGFRTLSGTFNIEKHESGFGYRLGYCVKDSPTCLDIGRAHEEVEDEGGSRLHLTHQVAFAVVFVDAASYEAGIIKSVA*
spada_crp6120_chr6_12M_5	CRP6120	chr6	12290204	12290854	+	1.2e-99	0.905	2071	523.2	MKHLLSLTLSFFIFVFITNLSLATSNDVEQVLDINGNPIFPGGQYYILPALRGPGGGGVRLGRTGDLKCPVTVLQDRREVKNGLPVKFTIPGISPGIIFTGTPLEIEYTKKPSCAASTKWLIFVDNVIGKACIGIGGPENYPGVQTLKGKFNIQKHASGFGYNLGFCVTGSPTCLDIGRFDNDEAGRRLNLTEHEVYQVVFVDAATYEAEYIKSVV*
spada_crp6120_chr6_12M_6	CRP6120	chr6	12295696	12296241	+	6.4e-34	0.644	1359	61.5	MKTTLLSTLYFILFALTTYFPLHFTQLFLRMLKTENINDFIFTGYTSLDIVFEKKTKCAESSKWVVVKGGFMEPWIGIGGGVNGKSVIDGLFKIERIRGFLRYKLVFCPTISDPPGLCNNIGRFFDNENGLRLIMSENFKPFEVVFVDVEDAPRSGRSVV*
spada_crp6120_chr6_12M_7	CRP6120	chr6	12299112	12299753	+	2.8e-68	0.729	1960	261.6	MKPTLLATLPFLLFALTTYFPLPFTQGVEQVKDKNGNPILVSKKYFIWPADGSGGGLRLNETEQCPLVVQQAFSEDVKSLPLKFIPTENINDFIFTGYTSLDIVFEKKTKCAESSKWVVVKGGFMEPWIGIGGGVNGKSVIDGLFKIETIRSFRGYKLVFCPTISDPTGQCNNIGRFFDNENGLRLIMSENFKPFEVVFVDVEDTAGFGRSVV*
spada_crp6120_chr6_12M_8	CRP6120	chr6	12314208	12314849	+	9e-77	0.844	1935	303.8	MNSVCSLTILSLSFLLFVFITNLSLVFSNDNVEIVVDKNGIPLIPGTSYYISPANTGGRITLGKTVDSDCSFLVLQDDEKMIYGRQVKFSLSVGIIPASLIFTNTALDIEFVYKDSCVESSKWLIFVDNVNNNKSFVGIGGPENYPQGTQILNGKFNIKKSGSENAYKFGFCVKETPSCWDIGRYMSIGEEGGRRLSFNATEDFEAVFAAIAT*
spada_crp6120_chrU_026M_1	CRP6120	chrU	26230678	26231316	+	8.3e-63	0.891	1836	284.8	MKPSLLTFSFLLLFVFSLAFSTLVDEQVVVDTNGNPIFPGGRYYLMPPIFGAAGGGVKLGHDTESSTCPVAVFQDYSEVVNGLQVKFIIPGISPGIIFTGTTLNISFVEKPQCVESSIWAIVAGWPAWIGIGGDEDHQESEILTGKFNIQKHGLGYKFVFCPTYTIPPGSCYDIVKIDDVNGRRLILPMDDVSAPFEFVLFDAGDATRNSVV*
spada_crp6120_chrU_088M_1	CRP6120	chrU	88157986	88158651	+	7.2e-67	0.926	1900	289.7	MKLVLSLTLSFLIFAFITTLSLAFSNDEQVLDTNGNPIVPGGEYYIFPATQDPYKGGLRLAKTGDSKCPVTILQNENITGLPVKFTIQGISNDIIMTGTELKIEFTKKPNCVKSSQWLMFFDYDASSFNVIIGVDEYIPEIIIIDGTFYIQKYGNAYKLGFCNDDMGEQNCLDIMRWNNSKDGGSRLRLILKAEQEVQDPYPVVFVDAPSFESGILMNVSL*
spada_crp6120_chrU_096M_1	CRP6120	chrU	96547138	96547812	-	1.4e-77	0.717	2037	303.6	MKFIYSLIISFLLFAFITTNLPLAFSYDDGRYIMDSDMWPVHPDGHYALIPSFMGINIGRVYLGKTGDSTCPVTVLEQDFTSERGIPLKFSVPGDPYYGEIFTGKPVDIEFVRKPDCVESSKWLIFVDNVIQKSCVGIGGPENYPGMQILNGTFLIRRNGGGVRYIYKFVFCVNGSTTNCSDIGYYKIGEMGGRLILNAKQASSFLFVENYSYKDKDGIIKSVA*
spada_crp6120_chrU_105M_1	CRP6120	chrU	105531049	105531699	+	1.8e-73	0.63	1975	330	MKPVLSLTLSFFLFSFITNISPNNAIEQVLDINGTPLTPGGQYYILPESDNPSIGGLILNKIDDLECPVTVVQDITVIGLPVKFSMLENSTSNILPGTDLEIEFTTKPDCAKSSKWSMFVDHDTQLSFVGIGGSANNPGVETTSGKFLVVKHQHGSGHAYRIGFCLDTTGDCGFIALEFFNSEDGGPRLIFTVNDAYSVVFVDAASIKSASHALPI*
spada_crp6120_chrU_109M_1	CRP6120	chrU	109408921	109409592	+	1.5e-64	0.726	1945	195.5	MNLTLVTTLCFLLFSFTTYFPLPFVSSSFPSSPTDADLIVKDIHGNPVVPSGRYFIWPEFLVSGGGFRLGETENSTCPFTVLQDYSNLGHGLPVKLTPQNQPSSDDPITRGLHLDIAFDYKPDCAESSKWLMVEAENEFPTPWLAIDGTGKNVHDGWFELTRYKRSGYLIFFCYKNDGCIYLSRKNDKNGMRLVYETDGDGDALGAVFVKDDDAARARISSVV*
spada_crp6120_chrU_114M_1	CRP6120	chrU	114847853	114848469	-	4.5e-36	0.741	1578	107.3	MKPILVTTLSFLLFALTTNFPIAFTQDVEQVKDTDGNFVVAHGKYYLYPASGTTGGGVKLGMQGNQWSSIVFEDEDTFLVSEHTPSQGFEVVLSDSQVAESYKWVMDNEIGQIPYIGIKGINDNRTFINGWFIIQKHGSGYKLQFCPISQVCVDIGRKKFDGEDVWRLVLNTLNIEDIFEFVFVRATA*
spada_crp6120_chrU_150M_1	CRP6120	chrU	150811249	150811878	-	1.4e-81	0.688	1965	370.5	MNPILSLSLSFFLVFVFITNLSPNNAAKQVLDIHGTPLIPGSQYYIFPASENPNSGGLTLNKVGNLECPVTVLQNNAMIGLPVKFTIPENSTGNILTGTDLEIEFTKKADCAEASKWLMFVDHNTQLSCVGIGGATNYHGIETISGKFLIVKHGSGHVYRLGFCLDVTGNCGYIGLQMFNSEEGGSRLFLTAIDVYSVLFVEANGNSAL*
spada_crp6120_chrU_153M_1	CRP6120	chrU	153013029	153013712	+	3.7e-64	0.692	1937	182.7	MKPTLVTTLCFLLFSFTTYFPLPFTHAGIIVKDIYGKPVVPSGSYFIWPDYLVSGGELRLGVTENSTCPFTVLQDYSNYGHGFPVKFTPQNQTSSDDPITLGLHLDIAFDYKPVCAESTKWLVVEAENEYPTPWLAIDGTGKNVYDDGWFELIAYERTGYLIYFCHKLSSTRGECRYISRKNDKNGMRLVFDDGDYLAAVFVNVDDIVRARGSSIVKKDRAFTLPMI*
spada_crp6120_chrU_161M_1	CRP6120	chrU	161135448	161136101	-	2.2e-82	0.691	2001	371.8	MSPVLSLTLSFFLFTFITNLSPNNAVQPVFDKHGNPLTPGNQYYILPASDNPSSGGLTLDKVGDSVCPLTVLQNNAVTGLPVKFTILENSTSNIVTGTDLEIEFINKPDCAESSKWLMVVDHVTQLSFVGIGGPANYPGVELISGKFLILKHGSGNAYRVGFCLDTTGDCAYLGLQEFNSGEGGSRLILTAINAYSVVFVDAASIKSGNSANSALPI*
spada_crp6130_chr3_37M_1	CRP6130	chr3	37800921	37801550	-	1e-82	0.799	1925	510.1	MKFIQLCFLISLLVLLNTKALQGAKPDRVVDRHGKPLESGKGYYVWQFWAHDIGGLTLSSTRNKTCPLDVIRNPKELGSPVYFSAPGFKHIPTQTDLSIKIRFRSSSCNQSKVLKLSKEGSGFWFLSTGGVAGDVVSKFKIEKLEGDTGIPIYIFKFCPSVPGALCAPVRTFTDTDGTKVMAVGDGNDLEPYYVRFQRVSTFTPKNSIT*
spada_crp6130_chr3_37M_2	CRP6130	chr3	37803360	37803995	-	4.3e-112	0.862	2067	754.3	MKFIQLFCFLSLLVLFNTKPLQGAEPEAVVDKQGNPLKPGEGYYVFPLWADNGGITLGHTRNKTCPLDVIRNPDAIGTPVYFSASGLDYIPTLTDLTIEIPILGSPCNEPKVWRLLKVGSGFWFVSTGGAAGDLVSKFKIERLAGEHAYEIYSFKFCPSVPGVLCAPVGTFVDTDGTKVMAVGDGIEEPYYVRFQKASTFAQSNNQDLSSV*
spada_crp6130_chr3_37M_3	CRP6130	chr3	37809277	37809918	-	4.9e-109	0.757	2061	689.9	MKFIQLFCFLSLSALFNTKALQGDKPEAVVDKQGNPLKPGEGYYVFPLWADNGGITLGQTRNKTCPLDVIRNPEAIGSPVYFYEYEHDYIPTLTDLTVEIPILGSPCSERKVWKISKEGTRARFWFVSTGGFPGNLFSQFKIERLEGEHAYEIYSFLYCPSVPGTLCAPVGTFVDTDGTKVMALGAGIEEPYYVRFQKASTFTQNKNQDFSGV*
spada_crp6130_chr6_13M_1	CRP6130	chr6	13416445	13417068	-	7.9e-83	0.926	1574	23.1	MKPTFLTLSLILFALTICFSLAFAQVSEQVFDTNGNPIFPGGTFYIMPSIFGAAGGGLRLGKTKNSKCPLTVLQDYSEVVNGLPVKFTRLEAGHDIISTNTALDIAFTTKPDCAESSKWVLVDDFNKLTGPWVGIGGTEDNEGKHIINGFFKIQKHGFGYKLVFCPDITAPPGACYDIGRHDDFTGRLLVLANNDPYEVVFVDAMGN*
spada_crp6150_chr0_03M_1	CRP6150	chr0	3170309	3170425	+	5.3e-06	0.75	300	-100.5	MSTRSLTIFIIAHVWLFMITISVAQIVLDPSGHPVEDR*
spada_crp6150_chr0_21M_1	CRP6150	chr0	21489788	21490384	-	4.3e-82	0.831	1802	425.4	MSTTLIKITSLSLMLCLFMSIKTLAQSENEKILDTKGHPLERGKEYYIKPAITDSGGRFTLIDRNGSCPLYVGQENTDLGKGLPVIFTPFAKEDKVIKDSRDFKVKFSASSICVQSTEWKLGDRDTKSGRRVIIAGSDGSYFRIVKAEFEGVYNIRFCPTDTCSFCRFDCGFVGGLRENGKILLALDGGVLPVVFVRA*
spada_crp6150_chr0_21M_2	CRP6150	chr0	21563044	21563631	+	8.1e-59	0.902	1705	304.4	MIKITSLSLMLWLFMTIPTSAQPENEEVLDLTGRPLESGRKYYIRSDVSDFGGRITLVNKNGSCPLYVGQETTDFGQGLSVILTPLENDDTVVKVNRDFKVKFSSSSSCGQSTEWKLGDRDNRSGRRLIIAGSDGNSFRILKISFGIEGVIGNYNIRFCPSDTVNCGTVGNLRENGKILLALDDRNVLRVGFERA*
spada_crp6150_chr3_03M_1	CRP6150	chr3	3661592	3662203	+	3.2e-94	0.889	1853	594.8	MSIRPLTIFIIAHVWLFMITTSVAQIVIDTSGEPVEDDEEYFIRPAITGNGGGSILVTRNGPCPLHVGLGNSEGTLGMAVKFTPFAPRHDDDDDDVRLNRDLRVTFQGFTGCGQSTDWRLGEKDATSGRRLIVTGRDNGAGSHGNFFRIVQTQTGGIYNIQWCPTEACPSCKVQCGTVGVIRENGKILLALDGGALPVVFQKE*
spada_crp6150_chr3_03M_2	CRP6150	chr3	3670063	3670674	+	1e-92	0.909	1853	583	MSTRSLTIFIIAHVLLFMITTSVAQIVIDTSGEPVEDDEEYFIRPAITGNGGGSILVTRNAPCPLHVGLGNSEGTLGVAVKFTPFAPRHDDDDDDVRLNRDLRVTFQGFTGCGQSTDWRLGEKDATSGRRLIVTGRDNGAGSHGNFFRIVQTQTGGIYNIQWCPTEACPSCKVQCGTVGVIRENGKILLALDGGALPVVFQKE*
spada_crp6150_chr8_14M_1	CRP6150	chr8	14674558	14675166	+	1.1e-85	0.839	1866	509	MRLSIRTLIILAHVCLFITTTTIAQFVLDTVGEPVEGDEEYFIRPVITNKGGRSTMVSRNESCPLHVGLELTGLGRGLVVKFTPFAPHHDFDDVRVNRDLRITFQASSSCVQSTEWRLGEKDTKSGRRLIITGTDSATNGSYGNFFRIVETPLEGMYNIQWCPTEVCPSCKFECGTVDMLNENGKILLALDGGPLPLVFQKE*
spada_crp6150_chr8_14M_2	CRP6150	chr8	14831589	14832191	+	8.4e-83	0.788	1827	506.9	MSTISFTIFILANVWLLVVTTSIAQFVIDTSGEPVENDEDYFIRPAITGNGGSLTLVTRNSCPFNVGLDPDAPQGFAVLLSPFVSNREEDEVRLGRDLRVIFQAGTSCGQSTEWRLGERDATTGRRFIITGRDDSTVGSYGNFFRIVQTPSRGIFNIQWCPTEVCPSCKFECGTVGIVRENGKILLALDGSALPVAFQKE*
spada_crp6150_chrU_005M_1	CRP6150	chrU	5888937	5889170	+	0.6	0.54	353	-153.2	MKIFLTILQGVMHLLVQYVSFSFIAIVFKPSKENNVILRTAFQFEALAFGSTSMCGRSTFWWWLISAVTFYGATWEQ*
spada_crp6150_chrU_085M_1	CRP6150	chrU	85837221	85837826	+	4.7e-74	0.765	1804	461.1	MTTRSFTVIIVAHVCVFMITTSIAQLVIDTNGEPVEAGDEYFIRPIITGNGGTTLVTRNGSCPLDVGLEQNSDLPGLIAVFTPFSSDHDDEDVRLSRDLRVQFLASNCGQSSEWRLGERDATSGRRLITTGRDDGTVGSFGNFFRIVQSQTLGIYNIQWCPREVCPSCWFECGTIGIIRENGKSLLALDGGDALPVVFQKE*
spada_crp6150_chrU_100M_1	CRP6150	chrU	100937873	100938481	-	3.4e-84	0.775	1857	504.6	MSTKSLTIFILANVCLLMTTTSIAQFVIDTSGEPVEDDEEYFIRPAITGNGGRFTLVPINDACLLHVGLENADLSPGLALVFSPFAPHHDDDEVRLNRDLKVIFQASTACGQSTEWKLGERDATTGRRFVIIGRDSGTVGSFGNFFKIVETAVRNIYNIQWCPTEVCPNCKFECGTVGIVRENGKILLALDGTPLPIVFQKE*
spada_crp6150_chrU_144M_1	CRP6150	chrU	144842720	144843325	+	2.2e-93	0.85	1846	585.3	MSTRSLTIFILAHVWLLMATTSIAQFVIDTSGEPVEDDEEYFIRPAITGNGGGSTLVTGNGPCPLHVGLDNTEGTLGVAVKFTPFAPQHDDDDVRLNRDLRVTFLTSTSCGQSTDWRLGEKDATSGRRLIVTGRDNGAGSQGNFFRIVQTQTGGTYNIQWCPTEACPSCKVQCGTVGVIRENGKNLLALDGDALPVVFQKE*
spada_crp6180_chrU_012M_1	CRP6180	chrU	12791963	12792301	+	0.51	0.846	655	-176.7	MRFQSFVIILVVLFASTTINQAKPIYNNNQHLIKVANFAVTEYNMQNTEAKLVFEKVTNGASDVNKKKGTKYSLTLCANNGSTSNNYAAIVLEKPSDNFILKAFSLIHDHDA*
spada_crp6250_chr1_21M_1	CRP6250	chr1	21654218	21656937	+	5.6e-153	0.774	2809	986.4	MVFFGIWRHSELGPNKMEYAFLLLLLLFHIFLPHSYGKPNGVCVSQGGRYPPFKSEGNPPKRGPKDLTLCRVFRKKTCCDVTHTHPALLSVRKLSSGGEASSECLHLWELLECAICDPSVGTQPGPPLICASLCERIYEACSNAYFSMDVKSQVLAPCGVNDFVCGRAAEWVSNGTDLCLAAGFRVKSSDIVHVASEETFCYGDKASLGSVADSWKASQFESTKKGENSVIFDDFQQWTRDMPFKERVSWAIGGMVLTAGLVFISKRKSNSQRQKLAAIKRTARKLGSRMADQQPSNAPEIRKRIS*
