# Supplementary material for: Detecting small plant peptides using SPADA (Small Peptide Alignment Discovery Application)
Source: BMC Bioinformatics. 2013 Nov 20;14:335. doi: 10.1186/1471-2105-14-335 (PMC3924332; doi:10.1186/1471-2105-14-335)
Supplement: Additional file 15 — File S3. Novel CRP predictions made by SPADA in A. thaliana and M. truncatula as determined by manual inspection (in GFF3 format). [file 1471-2105-14-335-S15.zip]

Archive with 8 entries (5 files):
- File_S3_SPADA_CRP_novel/
- File_S3_SPADA_CRP_novel/.DS_Store
- __MACOSX/
- __MACOSX/File_S3_SPADA_CRP_novel/
- __MACOSX/File_S3_SPADA_CRP_novel/._.DS_Store
- File_S3_SPADA_CRP_novel/new_CRP_At.gff
- __MACOSX/File_S3_SPADA_CRP_novel/._new_CRP_At.gff
- File_S3_SPADA_CRP_novel/new_CRP_Mt.gff
