# Supplementary material for: Detecting small plant peptides using SPADA (Small Peptide Alignment Discovery Application)
Source: BMC Bioinformatics. 2013 Nov 20;14:335. doi: 10.1186/1471-2105-14-335 (PMC3924332; doi:10.1186/1471-2105-14-335)
Supplement: Additional file 15 — File S3. Novel CRP predictions made by SPADA in A. thaliana and M. truncatula as determined by manual inspection (in GFF3 format). [file 1471-2105-14-335-S15.zip › File_S3_SPADA_CRP_novel/new_CRP_At.gff]

##gff-version 3
Chr2	.	gene	5920578	5920658	.	+	.	ID=h2784.01
Chr2	GeneWise_SplicePredictor	mRNA	5920578	5920658	.	+	.	ID=spada_crp5480_chr2_05M_1;Parent=h2784.01;Note=GeneWise_SplicePredictor
Chr2	.	exon	5920578	5920658	.	+	.	Parent=spada_crp5480_chr2_05M_1
Chr2	.	CDS	5920578	5920658	.	+	0	Parent=spada_crp5480_chr2_05M_1
Chr3	.	gene	17331381	17331742	.	-	.	ID=h2790.02
Chr3	Augustus_evidence	mRNA	17331381	17331742	.	-	.	ID=spada_crp5480_chr3_17M_1;Parent=h2790.02;Note=Augustus_evidence
Chr3	.	exon	17331381	17331555	.	-	.	Parent=spada_crp5480_chr3_17M_1
Chr3	.	exon	17331666	17331742	.	-	.	Parent=spada_crp5480_chr3_17M_1
Chr3	.	CDS	17331666	17331742	.	-	0	Parent=spada_crp5480_chr3_17M_1
Chr3	.	CDS	17331381	17331555	.	-	1	Parent=spada_crp5480_chr3_17M_1
Chr5	.	gene	10277621	10277902	.	-	.	ID=h2642.02
Chr5	GeneWise_SplicePredictor Augustus_evidence	mRNA	10277621	10277902	.	-	.	ID=spada_crp4900_chr5_10M_1;Parent=h2642.02;Note=GeneWise_SplicePredictor Augustus_evidence
Chr5	.	exon	10277621	10277902	.	-	.	Parent=spada_crp4900_chr5_10M_1
Chr5	.	CDS	10277621	10277902	.	-	0	Parent=spada_crp4900_chr5_10M_1
