# Supplementary material for: Detecting small plant peptides using SPADA (Small Peptide Alignment Discovery Application)
Source: BMC Bioinformatics. 2013 Nov 20;14:335. doi: 10.1186/1471-2105-14-335 (PMC3924332; doi:10.1186/1471-2105-14-335)
Supplement: Additional file 15 — File S3. Novel CRP predictions made by SPADA in A. thaliana and M. truncatula as determined by manual inspection (in GFF3 format). [file 1471-2105-14-335-S15.zip › File_S3_SPADA_CRP_novel/new_CRP_Mt.gff]

##gff-version 3
chrU	.	gene	11106137	11106453	.	-	.	ID=h0026.02
chrU	Augustus_evidence	mRNA	11106137	11106453	.	-	.	ID=spada_crp0010_chrU_011M_1;Parent=h0026.02;Note=Augustus_evidence
chrU	.	exon	11106137	11106279	.	-	.	Parent=spada_crp0010_chrU_011M_1
chrU	.	exon	11106396	11106453	.	-	.	Parent=spada_crp0010_chrU_011M_1
chrU	.	CDS	11106396	11106453	.	-	0	Parent=spada_crp0010_chrU_011M_1
chrU	.	CDS	11106137	11106279	.	-	2	Parent=spada_crp0010_chrU_011M_1
chrU	.	gene	62546943	62547273	.	-	.	ID=h0031.01
chrU	GeneWise_SplicePredictor Augustus_evidence	mRNA	62546943	62547273	.	-	.	ID=spada_crp0010_chrU_062M_1;Parent=h0031.01;Note=GeneWise_SplicePredictor Augustus_evidence
chrU	.	exon	62546943	62547109	.	-	.	Parent=spada_crp0010_chrU_062M_1
chrU	.	exon	62547216	62547273	.	-	.	Parent=spada_crp0010_chrU_062M_1
chrU	.	CDS	62547216	62547273	.	-	0	Parent=spada_crp0010_chrU_062M_1
chrU	.	CDS	62546943	62547109	.	-	2	Parent=spada_crp0010_chrU_062M_1
chr6	.	gene	2885106	2888156	.	+	.	ID=h0165.01
chr6	Augustus_evidence	mRNA	2885106	2888156	.	+	.	ID=spada_crp0300_chr6_02M_1;Parent=h0165.01;Note=Augustus_evidence
chr6	.	exon	2885106	2885168	.	+	.	Parent=spada_crp0300_chr6_02M_1
chr6	.	exon	2885301	2885345	.	+	.	Parent=spada_crp0300_chr6_02M_1
chr6	.	exon	2885832	2885865	.	+	.	Parent=spada_crp0300_chr6_02M_1
chr6	.	exon	2887975	2888156	.	+	.	Parent=spada_crp0300_chr6_02M_1
chr6	.	CDS	2885106	2885168	.	+	0	Parent=spada_crp0300_chr6_02M_1
chr6	.	CDS	2885301	2885345	.	+	0	Parent=spada_crp0300_chr6_02M_1
chr6	.	CDS	2885832	2885865	.	+	0	Parent=spada_crp0300_chr6_02M_1
chr6	.	CDS	2887975	2888156	.	+	2	Parent=spada_crp0300_chr6_02M_1
chrU	.	gene	13880338	13880693	.	+	.	ID=h0166.01
chrU	Augustus_evidence	mRNA	13880338	13880693	.	+	.	ID=spada_crp0300_chrU_013M_1;Parent=h0166.01;Note=Augustus_evidence
chrU	.	exon	13880338	13880394	.	+	.	Parent=spada_crp0300_chrU_013M_1
chrU	.	exon	13880514	13880693	.	+	.	Parent=spada_crp0300_chrU_013M_1
chrU	.	CDS	13880338	13880394	.	+	0	Parent=spada_crp0300_chrU_013M_1
chrU	.	CDS	13880514	13880693	.	+	0	Parent=spada_crp0300_chrU_013M_1
chr3	.	gene	22829842	22830301	.	-	.	ID=h0217.02
chr3	Augustus_evidence	mRNA	22829842	22830301	.	-	.	ID=spada_crp0330_chr3_22M_1;Parent=h0217.02;Note=Augustus_evidence
chr3	.	exon	22829842	22830043	.	-	.	Parent=spada_crp0330_chr3_22M_1
chr3	.	exon	22830252	22830301	.	-	.	Parent=spada_crp0330_chr3_22M_1
chr3	.	CDS	22830252	22830301	.	-	0	Parent=spada_crp0330_chr3_22M_1
chr3	.	CDS	22829842	22830043	.	-	1	Parent=spada_crp0330_chr3_22M_1
chrU	.	gene	16653055	16653282	.	+	.	ID=h0227.01
chrU	GeneWise_SplicePredictor	mRNA	16653055	16653282	.	+	.	ID=spada_crp0330_chrU_016M_1;Parent=h0227.01;Note=GeneWise_SplicePredictor
chrU	.	exon	16653055	16653282	.	+	.	Parent=spada_crp0330_chrU_016M_1
chrU	.	CDS	16653055	16653282	.	+	0	Parent=spada_crp0330_chrU_016M_1
chrU	.	gene	166594434	166595014	.	+	.	ID=h0236.01
chrU	GeneWise_SplicePredictor Augustus_evidence	mRNA	166594434	166595014	.	+	.	ID=spada_crp0330_chrU_166M_1;Parent=h0236.01;Note=GeneWise_SplicePredictor Augustus_evidence
chrU	.	exon	166594434	166594506	.	+	.	Parent=spada_crp0330_chrU_166M_1
chrU	.	exon	166594821	166595014	.	+	.	Parent=spada_crp0330_chrU_166M_1
chrU	.	CDS	166594434	166594506	.	+	0	Parent=spada_crp0330_chrU_166M_1
chrU	.	CDS	166594821	166595014	.	+	2	Parent=spada_crp0330_chrU_166M_1
chr2	.	gene	22924994	22925716	.	+	.	ID=h0279.02
chr2	Augustus_evidence	mRNA	22924994	22925716	.	+	.	ID=spada_crp0355_chr2_22M_2;Parent=h0279.02;Note=Augustus_evidence
chr2	.	exon	22924994	22925063	.	+	.	Parent=spada_crp0355_chr2_22M_2
chr2	.	exon	22925562	22925716	.	+	.	Parent=spada_crp0355_chr2_22M_2
chr2	.	CDS	22924994	22925063	.	+	0	Parent=spada_crp0355_chr2_22M_2
chr2	.	CDS	22925562	22925716	.	+	2	Parent=spada_crp0355_chr2_22M_2
chr2	.	gene	22928557	22929818	.	+	.	ID=h0280.02
chr2	Augustus_evidence	mRNA	22928557	22929818	.	+	.	ID=spada_crp0355_chr2_22M_3;Parent=h0280.02;Note=Augustus_evidence
chr2	.	exon	22928557	22928626	.	+	.	Parent=spada_crp0355_chr2_22M_3
chr2	.	exon	22929652	22929818	.	+	.	Parent=spada_crp0355_chr2_22M_3
chr2	.	CDS	22928557	22928626	.	+	0	Parent=spada_crp0355_chr2_22M_3
chr2	.	CDS	22929652	22929818	.	+	2	Parent=spada_crp0355_chr2_22M_3
chr2	.	gene	22977669	22978034	.	-	.	ID=h0283.01
chr2	GeneWise_SplicePredictor Augustus_evidence	mRNA	22977669	22978034	.	-	.	ID=spada_crp0355_chr2_22M_5;Parent=h0283.01;Note=GeneWise_SplicePredictor Augustus_evidence
chr2	.	exon	22977669	22977844	.	-	.	Parent=spada_crp0355_chr2_22M_5
chr2	.	exon	22977965	22978034	.	-	.	Parent=spada_crp0355_chr2_22M_5
chr2	.	CDS	22977965	22978034	.	-	0	Parent=spada_crp0355_chr2_22M_5
chr2	.	CDS	22977669	22977844	.	-	2	Parent=spada_crp0355_chr2_22M_5
chr2	.	gene	23748463	23748825	.	-	.	ID=h0293.01
chr2	GeneWise_SplicePredictor	mRNA	23748463	23748825	.	-	.	ID=spada_crp0355_chr2_23M_09;Parent=h0293.01;Note=GeneWise_SplicePredictor
chr2	.	exon	23748463	23748626	.	-	.	Parent=spada_crp0355_chr2_23M_09
chr2	.	exon	23748756	23748825	.	-	.	Parent=spada_crp0355_chr2_23M_09
chr2	.	CDS	23748756	23748825	.	-	0	Parent=spada_crp0355_chr2_23M_09
chr2	.	CDS	23748463	23748626	.	-	2	Parent=spada_crp0355_chr2_23M_09
chr2	.	gene	23754090	23754502	.	-	.	ID=h0294.02
chr2	GeneWise_SplicePredictor Augustus_evidence	mRNA	23754090	23754502	.	-	.	ID=spada_crp0355_chr2_23M_10;Parent=h0294.02;Note=GeneWise_SplicePredictor Augustus_evidence
chr2	.	exon	23754090	23754259	.	-	.	Parent=spada_crp0355_chr2_23M_10
chr2	.	exon	23754433	23754502	.	-	.	Parent=spada_crp0355_chr2_23M_10
chr2	.	CDS	23754433	23754502	.	-	0	Parent=spada_crp0355_chr2_23M_10
chr2	.	CDS	23754090	23754259	.	-	2	Parent=spada_crp0355_chr2_23M_10
chr2	.	gene	23759970	23760380	.	-	.	ID=h0295.01
chr2	GeneWise_SplicePredictor	mRNA	23759970	23760380	.	-	.	ID=spada_crp0355_chr2_23M_11;Parent=h0295.01;Note=GeneWise_SplicePredictor
chr2	.	exon	23759970	23760154	.	-	.	Parent=spada_crp0355_chr2_23M_11
chr2	.	exon	23760311	23760380	.	-	.	Parent=spada_crp0355_chr2_23M_11
chr2	.	CDS	23760311	23760380	.	-	0	Parent=spada_crp0355_chr2_23M_11
chr2	.	CDS	23759970	23760154	.	-	2	Parent=spada_crp0355_chr2_23M_11
chr2	.	gene	23769256	23769732	.	+	.	ID=h0296.01
chr2	GeneWise_SplicePredictor	mRNA	23769256	23769732	.	+	.	ID=spada_crp0355_chr2_23M_12;Parent=h0296.01;Note=GeneWise_SplicePredictor
chr2	.	exon	23769256	23769325	.	+	.	Parent=spada_crp0355_chr2_23M_12
chr2	.	exon	23769584	23769732	.	+	.	Parent=spada_crp0355_chr2_23M_12
chr2	.	CDS	23769256	23769325	.	+	0	Parent=spada_crp0355_chr2_23M_12
chr2	.	CDS	23769584	23769732	.	+	2	Parent=spada_crp0355_chr2_23M_12
chr2	.	gene	23828043	23828405	.	-	.	ID=h0298.01
chr2	GeneWise_SplicePredictor	mRNA	23828043	23828405	.	-	.	ID=spada_crp0355_chr2_23M_14;Parent=h0298.01;Note=GeneWise_SplicePredictor
chr2	.	exon	23828043	23828206	.	-	.	Parent=spada_crp0355_chr2_23M_14
chr2	.	exon	23828336	23828405	.	-	.	Parent=spada_crp0355_chr2_23M_14
chr2	.	CDS	23828336	23828405	.	-	0	Parent=spada_crp0355_chr2_23M_14
chr2	.	CDS	23828043	23828206	.	-	2	Parent=spada_crp0355_chr2_23M_14
chr2	.	gene	23857842	23858318	.	+	.	ID=h0299.01
chr2	GeneWise_SplicePredictor	mRNA	23857842	23858318	.	+	.	ID=spada_crp0355_chr2_23M_15;Parent=h0299.01;Note=GeneWise_SplicePredictor
chr2	.	exon	23857842	23857911	.	+	.	Parent=spada_crp0355_chr2_23M_15
chr2	.	exon	23858170	23858318	.	+	.	Parent=spada_crp0355_chr2_23M_15
chr2	.	CDS	23857842	23857911	.	+	0	Parent=spada_crp0355_chr2_23M_15
chr2	.	CDS	23858170	23858318	.	+	2	Parent=spada_crp0355_chr2_23M_15
chr5	.	gene	30646868	30647483	.	-	.	ID=h0308.01
chr5	GeneWise_SplicePredictor Augustus_evidence	mRNA	30646868	30647483	.	-	.	ID=spada_crp0355_chr5_30M_1;Parent=h0308.01;Note=GeneWise_SplicePredictor Augustus_evidence
chr5	.	exon	30646868	30647061	.	-	.	Parent=spada_crp0355_chr5_30M_1
chr5	.	exon	30647414	30647483	.	-	.	Parent=spada_crp0355_chr5_30M_1
chr5	.	CDS	30647414	30647483	.	-	0	Parent=spada_crp0355_chr5_30M_1
chr5	.	CDS	30646868	30647061	.	-	2	Parent=spada_crp0355_chr5_30M_1
chr5	.	gene	30872929	30873886	.	+	.	ID=h0309.01
chr5	GeneWise_SplicePredictor Augustus_evidence	mRNA	30872929	30873886	.	+	.	ID=spada_crp0355_chr5_30M_2;Parent=h0309.01;Note=GeneWise_SplicePredictor Augustus_evidence
chr5	.	exon	30872929	30872998	.	+	.	Parent=spada_crp0355_chr5_30M_2
chr5	.	exon	30873738	30873886	.	+	.	Parent=spada_crp0355_chr5_30M_2
chr5	.	CDS	30872929	30872998	.	+	0	Parent=spada_crp0355_chr5_30M_2
chr5	.	CDS	30873738	30873886	.	+	2	Parent=spada_crp0355_chr5_30M_2
chr7	.	gene	16096259	16096655	.	+	.	ID=h0312.02
chr7	Augustus_evidence	mRNA	16096259	16096655	.	+	.	ID=spada_crp0355_chr7_16M_1;Parent=h0312.02;Note=Augustus_evidence
chr7	.	exon	16096259	16096325	.	+	.	Parent=spada_crp0355_chr7_16M_1
chr7	.	exon	16096483	16096655	.	+	.	Parent=spada_crp0355_chr7_16M_1
chr7	.	CDS	16096259	16096325	.	+	0	Parent=spada_crp0355_chr7_16M_1
chr7	.	CDS	16096483	16096655	.	+	2	Parent=spada_crp0355_chr7_16M_1
chrU	.	gene	20669547	20669967	.	+	.	ID=h0318.01
chrU	GeneWise_SplicePredictor	mRNA	20669547	20669967	.	+	.	ID=spada_crp0355_chrU_020M_1;Parent=h0318.01;Note=GeneWise_SplicePredictor
chrU	.	exon	20669547	20669616	.	+	.	Parent=spada_crp0355_chrU_020M_1
chrU	.	exon	20669810	20669967	.	+	.	Parent=spada_crp0355_chrU_020M_1
chrU	.	CDS	20669547	20669616	.	+	0	Parent=spada_crp0355_chrU_020M_1
chrU	.	CDS	20669810	20669967	.	+	2	Parent=spada_crp0355_chrU_020M_1
chrU	.	gene	48194806	48195249	.	-	.	ID=h0322.01
chrU	GeneWise_SplicePredictor	mRNA	48194806	48195249	.	-	.	ID=spada_crp0355_chrU_048M_1;Parent=h0322.01;Note=GeneWise_SplicePredictor
chrU	.	exon	48194806	48194957	.	-	.	Parent=spada_crp0355_chrU_048M_1
chrU	.	exon	48195180	48195249	.	-	.	Parent=spada_crp0355_chrU_048M_1
chrU	.	CDS	48195180	48195249	.	-	0	Parent=spada_crp0355_chrU_048M_1
chrU	.	CDS	48194806	48194957	.	-	2	Parent=spada_crp0355_chrU_048M_1
chrU	.	gene	59423491	59424051	.	+	.	ID=h0326.01
chrU	GeneWise_SplicePredictor Augustus_evidence	mRNA	59423491	59424051	.	+	.	ID=spada_crp0355_chrU_059M_1;Parent=h0326.01;Note=GeneWise_SplicePredictor Augustus_evidence
chrU	.	exon	59423491	59423560	.	+	.	Parent=spada_crp0355_chrU_059M_1
chrU	.	exon	59423894	59424051	.	+	.	Parent=spada_crp0355_chrU_059M_1
chrU	.	CDS	59423491	59423560	.	+	0	Parent=spada_crp0355_chrU_059M_1
chrU	.	CDS	59423894	59424051	.	+	2	Parent=spada_crp0355_chrU_059M_1
chr3	.	gene	17205762	17206149	.	+	.	ID=h0402.01
chr3	GeneWise_SplicePredictor Augustus_evidence	mRNA	17205762	17206149	.	+	.	ID=spada_crp0550_chr3_17M_1;Parent=h0402.01;Note=GeneWise_SplicePredictor Augustus_evidence
chr3	.	exon	17205762	17205819	.	+	.	Parent=spada_crp0550_chr3_17M_1
chr3	.	exon	17205974	17206149	.	+	.	Parent=spada_crp0550_chr3_17M_1
chr3	.	CDS	17205762	17205819	.	+	0	Parent=spada_crp0550_chr3_17M_1
chr3	.	CDS	17205974	17206149	.	+	2	Parent=spada_crp0550_chr3_17M_1
chrU	.	gene	148683111	148683347	.	+	.	ID=h0430.01
chrU	GeneWise_SplicePredictor	mRNA	148683111	148683347	.	+	.	ID=spada_crp0580_chrU_148M_1;Parent=h0430.01;Note=GeneWise_SplicePredictor
chrU	.	exon	148683111	148683347	.	+	.	Parent=spada_crp0580_chrU_148M_1
chrU	.	CDS	148683111	148683347	.	+	0	Parent=spada_crp0580_chrU_148M_1
chr2	.	gene	13510002	13510642	.	-	.	ID=h0458.02
chr2	GeneWise_SplicePredictor Augustus_evidence	mRNA	13510002	13510642	.	-	.	ID=spada_crp0670_chr2_13M_2;Parent=h0458.02;Note=GeneWise_SplicePredictor Augustus_evidence
chr2	.	exon	13510002	13510330	.	-	.	Parent=spada_crp0670_chr2_13M_2
chr2	.	exon	13510585	13510642	.	-	.	Parent=spada_crp0670_chr2_13M_2
chr2	.	CDS	13510585	13510642	.	-	0	Parent=spada_crp0670_chr2_13M_2
chr2	.	CDS	13510002	13510330	.	-	2	Parent=spada_crp0670_chr2_13M_2
chr7	.	gene	4610912	4611747	.	+	.	ID=h0567.03
chr7	Augustus_evidence	mRNA	4610912	4611747	.	+	.	ID=spada_crp0860_chr7_04M_1;Parent=h0567.03;Note=Augustus_evidence
chr7	.	exon	4610912	4610981	.	+	.	Parent=spada_crp0860_chr7_04M_1
chr7	.	exon	4611162	4611429	.	+	.	Parent=spada_crp0860_chr7_04M_1
chr7	.	exon	4611648	4611747	.	+	.	Parent=spada_crp0860_chr7_04M_1
chr7	.	CDS	4610912	4610981	.	+	0	Parent=spada_crp0860_chr7_04M_1
chr7	.	CDS	4611162	4611429	.	+	2	Parent=spada_crp0860_chr7_04M_1
chr7	.	CDS	4611648	4611747	.	+	1	Parent=spada_crp0860_chr7_04M_1
chr3	.	gene	7175179	7175565	.	+	.	ID=h0586.01
chr3	GeneWise_SplicePredictor Augustus_evidence	mRNA	7175179	7175565	.	+	.	ID=spada_crp0940_chr3_07M_1;Parent=h0586.01;Note=GeneWise_SplicePredictor Augustus_evidence
chr3	.	exon	7175179	7175248	.	+	.	Parent=spada_crp0940_chr3_07M_1
chr3	.	exon	7175354	7175565	.	+	.	Parent=spada_crp0940_chr3_07M_1
chr3	.	CDS	7175179	7175248	.	+	0	Parent=spada_crp0940_chr3_07M_1
chr3	.	CDS	7175354	7175565	.	+	2	Parent=spada_crp0940_chr3_07M_1
chr8	.	gene	25794600	25794992	.	+	.	ID=h0592.01
chr8	GeneWise_SplicePredictor Augustus_evidence	mRNA	25794600	25794992	.	+	.	ID=spada_crp0940_chr8_25M_1;Parent=h0592.01;Note=GeneWise_SplicePredictor Augustus_evidence
chr8	.	exon	25794600	25794658	.	+	.	Parent=spada_crp0940_chr8_25M_1
chr8	.	exon	25794773	25794992	.	+	.	Parent=spada_crp0940_chr8_25M_1
chr8	.	CDS	25794600	25794658	.	+	0	Parent=spada_crp0940_chr8_25M_1
chr8	.	CDS	25794773	25794992	.	+	1	Parent=spada_crp0940_chr8_25M_1
chr6	.	gene	21587461	21587766	.	-	.	ID=h0753.01
chr6	GeneWise_SplicePredictor Augustus_evidence	mRNA	21587461	21587766	.	-	.	ID=spada_crp1140_chr6_21M_1;Parent=h0753.01;Note=GeneWise_SplicePredictor Augustus_evidence
chr6	.	exon	21587461	21587570	.	-	.	Parent=spada_crp1140_chr6_21M_1
chr6	.	exon	21587691	21587766	.	-	.	Parent=spada_crp1140_chr6_21M_1
chr6	.	CDS	21587691	21587766	.	-	0	Parent=spada_crp1140_chr6_21M_1
chr6	.	CDS	21587461	21587570	.	-	2	Parent=spada_crp1140_chr6_21M_1
chrU	.	gene	162640149	162640319	.	+	.	ID=h0770.02
chrU	GeneWise_SplicePredictor Augustus_evidence	mRNA	162640149	162640319	.	+	.	ID=spada_crp1140_chrU_162M_1;Parent=h0770.02;Note=GeneWise_SplicePredictor Augustus_evidence
chrU	.	exon	162640149	162640319	.	+	.	Parent=spada_crp1140_chrU_162M_1
chrU	.	CDS	162640149	162640319	.	+	0	Parent=spada_crp1140_chrU_162M_1
chr3	.	gene	1550330	1550611	.	+	.	ID=h0806.01
chr3	GeneWise_SplicePredictor Augustus_evidence	mRNA	1550330	1550611	.	+	.	ID=spada_crp1160_chr3_01M_1;Parent=h0806.01;Note=GeneWise_SplicePredictor Augustus_evidence
chr3	.	exon	1550330	1550405	.	+	.	Parent=spada_crp1160_chr3_01M_1
chr3	.	exon	1550508	1550611	.	+	.	Parent=spada_crp1160_chr3_01M_1
chr3	.	CDS	1550330	1550405	.	+	0	Parent=spada_crp1160_chr3_01M_1
chr3	.	CDS	1550508	1550611	.	+	2	Parent=spada_crp1160_chr3_01M_1
chr4	.	gene	3837267	3837536	.	-	.	ID=h0860.01
chr4	GeneWise_SplicePredictor Augustus_evidence	mRNA	3837267	3837536	.	-	.	ID=spada_crp1170_chr4_03M_1;Parent=h0860.01;Note=GeneWise_SplicePredictor Augustus_evidence
chr4	.	exon	3837267	3837364	.	-	.	Parent=spada_crp1170_chr4_03M_1
chr4	.	exon	3837461	3837536	.	-	.	Parent=spada_crp1170_chr4_03M_1
chr4	.	CDS	3837461	3837536	.	-	0	Parent=spada_crp1170_chr4_03M_1
chr4	.	CDS	3837267	3837364	.	-	2	Parent=spada_crp1170_chr4_03M_1
chrU	.	gene	66212738	66213045	.	-	.	ID=h0886.02
chrU	Augustus_evidence	mRNA	66212738	66213045	.	-	.	ID=spada_crp1180_chrU_066M_1;Parent=h0886.02;Note=Augustus_evidence
chrU	.	exon	66212738	66212880	.	-	.	Parent=spada_crp1180_chrU_066M_1
chrU	.	exon	66212973	66213045	.	-	.	Parent=spada_crp1180_chrU_066M_1
chrU	.	CDS	66212973	66213045	.	-	0	Parent=spada_crp1180_chrU_066M_1
chrU	.	CDS	66212738	66212880	.	-	2	Parent=spada_crp1180_chrU_066M_1
chr2	.	gene	19298349	19298622	.	+	.	ID=h0903.01
chr2	GeneWise_SplicePredictor Augustus_evidence	mRNA	19298349	19298622	.	+	.	ID=spada_crp1190_chr2_19M_2;Parent=h0903.01;Note=GeneWise_SplicePredictor Augustus_evidence
chr2	.	exon	19298349	19298424	.	+	.	Parent=spada_crp1190_chr2_19M_2
chr2	.	exon	19298516	19298622	.	+	.	Parent=spada_crp1190_chr2_19M_2
chr2	.	CDS	19298349	19298424	.	+	0	Parent=spada_crp1190_chr2_19M_2
chr2	.	CDS	19298516	19298622	.	+	2	Parent=spada_crp1190_chr2_19M_2
chr5	.	gene	31393324	31393652	.	+	.	ID=h0931.01
chr5	GeneWise_SplicePredictor Augustus_evidence	mRNA	31393324	31393652	.	+	.	ID=spada_crp1190_chr5_31M_1;Parent=h0931.01;Note=GeneWise_SplicePredictor Augustus_evidence
chr5	.	exon	31393324	31393402	.	+	.	Parent=spada_crp1190_chr5_31M_1
chr5	.	exon	31393516	31393652	.	+	.	Parent=spada_crp1190_chr5_31M_1
chr5	.	CDS	31393324	31393402	.	+	0	Parent=spada_crp1190_chr5_31M_1
chr5	.	CDS	31393516	31393652	.	+	2	Parent=spada_crp1190_chr5_31M_1
chr6	.	gene	21534819	21535099	.	-	.	ID=h0933.01
chr6	GeneWise_SplicePredictor	mRNA	21534819	21535099	.	-	.	ID=spada_crp1190_chr6_21M_1;Parent=h0933.01;Note=GeneWise_SplicePredictor
chr6	.	exon	21534819	21534916	.	-	.	Parent=spada_crp1190_chr6_21M_1
chr6	.	exon	21535024	21535099	.	-	.	Parent=spada_crp1190_chr6_21M_1
chr6	.	CDS	21535024	21535099	.	-	0	Parent=spada_crp1190_chr6_21M_1
chr6	.	CDS	21534819	21534916	.	-	2	Parent=spada_crp1190_chr6_21M_1
chr7	.	gene	32651440	32651700	.	+	.	ID=h0938.01
chr7	GeneWise_SplicePredictor	mRNA	32651440	32651700	.	+	.	ID=spada_crp1190_chr7_32M_1;Parent=h0938.01;Note=GeneWise_SplicePredictor
chr7	.	exon	32651440	32651512	.	+	.	Parent=spada_crp1190_chr7_32M_1
chr7	.	exon	32651597	32651700	.	+	.	Parent=spada_crp1190_chr7_32M_1
chr7	.	CDS	32651440	32651512	.	+	0	Parent=spada_crp1190_chr7_32M_1
chr7	.	CDS	32651597	32651700	.	+	2	Parent=spada_crp1190_chr7_32M_1
chrU	.	gene	8575667	8575939	.	-	.	ID=h0954.01
chrU	GeneWise_SplicePredictor Augustus_evidence	mRNA	8575667	8575939	.	-	.	ID=spada_crp1190_chrU_008M_1;Parent=h0954.01;Note=GeneWise_SplicePredictor Augustus_evidence
chrU	.	exon	8575667	8575761	.	-	.	Parent=spada_crp1190_chrU_008M_1
chrU	.	exon	8575864	8575939	.	-	.	Parent=spada_crp1190_chrU_008M_1
chrU	.	CDS	8575864	8575939	.	-	0	Parent=spada_crp1190_chrU_008M_1
chrU	.	CDS	8575667	8575761	.	-	2	Parent=spada_crp1190_chrU_008M_1
chrU	.	gene	11618932	11619227	.	+	.	ID=h0955.01
chrU	GeneWise_SplicePredictor Augustus_evidence	mRNA	11618932	11619227	.	+	.	ID=spada_crp1190_chrU_011M_1;Parent=h0955.01;Note=GeneWise_SplicePredictor Augustus_evidence
chrU	.	exon	11618932	11619010	.	+	.	Parent=spada_crp1190_chrU_011M_1
chrU	.	exon	11619103	11619227	.	+	.	Parent=spada_crp1190_chrU_011M_1
chrU	.	CDS	11618932	11619010	.	+	0	Parent=spada_crp1190_chrU_011M_1
chrU	.	CDS	11619103	11619227	.	+	2	Parent=spada_crp1190_chrU_011M_1
chrU	.	gene	14246634	14246928	.	+	.	ID=h0956.03
chrU	GeneWise_SplicePredictor	mRNA	14246634	14246928	.	+	.	ID=spada_crp1190_chrU_014M_1;Parent=h0956.03;Note=GeneWise_SplicePredictor
chrU	.	exon	14246634	14246703	.	+	.	Parent=spada_crp1190_chrU_014M_1
chrU	.	exon	14246819	14246928	.	+	.	Parent=spada_crp1190_chrU_014M_1
chrU	.	CDS	14246634	14246703	.	+	0	Parent=spada_crp1190_chrU_014M_1
chrU	.	CDS	14246819	14246928	.	+	2	Parent=spada_crp1190_chrU_014M_1
chrU	.	gene	15951709	15951983	.	-	.	ID=h0958.01
chrU	GeneWise_SplicePredictor Augustus_evidence	mRNA	15951709	15951983	.	-	.	ID=spada_crp1190_chrU_015M_1;Parent=h0958.01;Note=GeneWise_SplicePredictor Augustus_evidence
chrU	.	exon	15951709	15951812	.	-	.	Parent=spada_crp1190_chrU_015M_1
chrU	.	exon	15951914	15951983	.	-	.	Parent=spada_crp1190_chrU_015M_1
chrU	.	CDS	15951914	15951983	.	-	0	Parent=spada_crp1190_chrU_015M_1
chrU	.	CDS	15951709	15951812	.	-	2	Parent=spada_crp1190_chrU_015M_1
chrU	.	gene	108275263	108275649	.	-	.	ID=h0969.01
chrU	GeneWise_SplicePredictor Augustus_evidence	mRNA	108275263	108275649	.	-	.	ID=spada_crp1190_chrU_108M_1;Parent=h0969.01;Note=GeneWise_SplicePredictor Augustus_evidence
chrU	.	exon	108275263	108275477	.	-	.	Parent=spada_crp1190_chrU_108M_1
chrU	.	exon	108275574	108275649	.	-	.	Parent=spada_crp1190_chrU_108M_1
chrU	.	CDS	108275574	108275649	.	-	0	Parent=spada_crp1190_chrU_108M_1
chrU	.	CDS	108275263	108275477	.	-	2	Parent=spada_crp1190_chrU_108M_1
chrU	.	gene	120557939	120558211	.	-	.	ID=h0974.02
chrU	Augustus_evidence	mRNA	120557939	120558211	.	-	.	ID=spada_crp1190_chrU_120M_1;Parent=h0974.02;Note=Augustus_evidence
chrU	.	exon	120557939	120558033	.	-	.	Parent=spada_crp1190_chrU_120M_1
chrU	.	exon	120558133	120558211	.	-	.	Parent=spada_crp1190_chrU_120M_1
chrU	.	CDS	120558133	120558211	.	-	0	Parent=spada_crp1190_chrU_120M_1
chrU	.	CDS	120557939	120558033	.	-	2	Parent=spada_crp1190_chrU_120M_1
chrU	.	gene	140456423	140456728	.	-	.	ID=h0976.04
chrU	Augustus_evidence	mRNA	140456423	140456728	.	-	.	ID=spada_crp1190_chrU_140M_1;Parent=h0976.04;Note=Augustus_evidence
chrU	.	exon	140456423	140456553	.	-	.	Parent=spada_crp1190_chrU_140M_1
chrU	.	exon	140456653	140456728	.	-	.	Parent=spada_crp1190_chrU_140M_1
chrU	.	CDS	140456653	140456728	.	-	0	Parent=spada_crp1190_chrU_140M_1
chrU	.	CDS	140456423	140456553	.	-	2	Parent=spada_crp1190_chrU_140M_1
chrU	.	gene	143454044	143454346	.	-	.	ID=h0979.03
chrU	GeneWise_SplicePredictor Augustus_evidence	mRNA	143454044	143454346	.	-	.	ID=spada_crp1190_chrU_143M_1;Parent=h0979.03;Note=GeneWise_SplicePredictor Augustus_evidence
chrU	.	exon	143454044	143454171	.	-	.	Parent=spada_crp1190_chrU_143M_1
chrU	.	exon	143454271	143454346	.	-	.	Parent=spada_crp1190_chrU_143M_1
chrU	.	CDS	143454271	143454346	.	-	0	Parent=spada_crp1190_chrU_143M_1
chrU	.	CDS	143454044	143454171	.	-	2	Parent=spada_crp1190_chrU_143M_1
chrU	.	gene	98889839	98890269	.	-	.	ID=h1007.01
chrU	GeneWise_SplicePredictor Augustus_evidence	mRNA	98889839	98890269	.	-	.	ID=spada_crp1200_chrU_098M_1;Parent=h1007.01;Note=GeneWise_SplicePredictor Augustus_evidence
chrU	.	exon	98889839	98889942	.	-	.	Parent=spada_crp1200_chrU_098M_1
chrU	.	exon	98890197	98890269	.	-	.	Parent=spada_crp1200_chrU_098M_1
chrU	.	CDS	98890197	98890269	.	-	0	Parent=spada_crp1200_chrU_098M_1
chrU	.	CDS	98889839	98889942	.	-	2	Parent=spada_crp1200_chrU_098M_1
chr7	.	gene	14470718	14471048	.	-	.	ID=h1047.04
chr7	GeneWise_SplicePredictor	mRNA	14470718	14471048	.	-	.	ID=spada_crp1210_chr7_14M_1;Parent=h1047.04;Note=GeneWise_SplicePredictor
chr7	.	exon	14470718	14470872	.	-	.	Parent=spada_crp1210_chr7_14M_1
chr7	.	exon	14470973	14471048	.	-	.	Parent=spada_crp1210_chr7_14M_1
chr7	.	CDS	14470973	14471048	.	-	0	Parent=spada_crp1210_chr7_14M_1
chr7	.	CDS	14470718	14470872	.	-	2	Parent=spada_crp1210_chr7_14M_1
chr5	.	gene	28463585	28463872	.	+	.	ID=h1116.01
chr5	GeneWise_SplicePredictor Augustus_evidence	mRNA	28463585	28463872	.	+	.	ID=spada_crp1230_chr5_28M_1;Parent=h1116.01;Note=GeneWise_SplicePredictor Augustus_evidence
chr5	.	exon	28463585	28463663	.	+	.	Parent=spada_crp1230_chr5_28M_1
chr5	.	exon	28463763	28463872	.	+	.	Parent=spada_crp1230_chr5_28M_1
chr5	.	CDS	28463585	28463663	.	+	0	Parent=spada_crp1230_chr5_28M_1
chr5	.	CDS	28463763	28463872	.	+	2	Parent=spada_crp1230_chr5_28M_1
chr6	.	gene	745273	749132	.	-	.	ID=h1178.02
chr6	Augustus_evidence	mRNA	745273	749132	.	-	.	ID=spada_crp1240_chr6_00M_04;Parent=h1178.02;Note=Augustus_evidence
chr6	.	exon	745273	745373	.	-	.	Parent=spada_crp1240_chr6_00M_04
chr6	.	exon	749069	749132	.	-	.	Parent=spada_crp1240_chr6_00M_04
chr6	.	CDS	749069	749132	.	-	0	Parent=spada_crp1240_chr6_00M_04
chr6	.	CDS	745273	745373	.	-	2	Parent=spada_crp1240_chr6_00M_04
chr6	.	gene	792441	792686	.	+	.	ID=h1182.01
chr6	GeneWise_SplicePredictor Augustus_evidence	mRNA	792441	792686	.	+	.	ID=spada_crp1240_chr6_00M_07;Parent=h1182.01;Note=GeneWise_SplicePredictor Augustus_evidence
chr6	.	exon	792441	792504	.	+	.	Parent=spada_crp1240_chr6_00M_07
chr6	.	exon	792604	792686	.	+	.	Parent=spada_crp1240_chr6_00M_07
chr6	.	CDS	792441	792504	.	+	0	Parent=spada_crp1240_chr6_00M_07
chr6	.	CDS	792604	792686	.	+	2	Parent=spada_crp1240_chr6_00M_07
chr6	.	gene	804795	805075	.	-	.	ID=h1184.02
chr6	Augustus_evidence	mRNA	804795	805075	.	-	.	ID=spada_crp1240_chr6_00M_09;Parent=h1184.02;Note=Augustus_evidence
chr6	.	exon	804795	804898	.	-	.	Parent=spada_crp1240_chr6_00M_09
chr6	.	exon	804997	805075	.	-	.	Parent=spada_crp1240_chr6_00M_09
chr6	.	CDS	804997	805075	.	-	0	Parent=spada_crp1240_chr6_00M_09
chr6	.	CDS	804795	804898	.	-	2	Parent=spada_crp1240_chr6_00M_09
chr0	.	gene	21565057	21565958	.	-	.	ID=h1213.02
chr0	GeneWise_SplicePredictor Augustus_evidence	mRNA	21565057	21565958	.	-	.	ID=spada_crp1250_chr0_21M_1;Parent=h1213.02;Note=GeneWise_SplicePredictor Augustus_evidence
chr0	.	exon	21565057	21565139	.	-	.	Parent=spada_crp1250_chr0_21M_1
chr0	.	exon	21565732	21565785	.	-	.	Parent=spada_crp1250_chr0_21M_1
chr0	.	exon	21565886	21565958	.	-	.	Parent=spada_crp1250_chr0_21M_1
chr0	.	CDS	21565886	21565958	.	-	0	Parent=spada_crp1250_chr0_21M_1
chr0	.	CDS	21565732	21565785	.	-	2	Parent=spada_crp1250_chr0_21M_1
chr0	.	CDS	21565057	21565139	.	-	2	Parent=spada_crp1250_chr0_21M_1
chrU	.	gene	63522083	63522353	.	-	.	ID=h1244.01
chrU	Augustus_evidence	mRNA	63522083	63522353	.	-	.	ID=spada_crp1250_chrU_063M_1;Parent=h1244.01;Note=Augustus_evidence
chrU	.	exon	63522083	63522186	.	-	.	Parent=spada_crp1250_chrU_063M_1
chrU	.	exon	63522287	63522353	.	-	.	Parent=spada_crp1250_chrU_063M_1
chrU	.	CDS	63522287	63522353	.	-	0	Parent=spada_crp1250_chrU_063M_1
chrU	.	CDS	63522083	63522186	.	-	2	Parent=spada_crp1250_chrU_063M_1
chr2	.	gene	22852637	22852932	.	-	.	ID=h1286.03
chr2	GeneWise_SplicePredictor Augustus_evidence	mRNA	22852637	22852932	.	-	.	ID=spada_crp1270_chr2_22M_1;Parent=h1286.03;Note=GeneWise_SplicePredictor Augustus_evidence
chr2	.	exon	22852637	22852761	.	-	.	Parent=spada_crp1270_chr2_22M_1
chr2	.	exon	22852854	22852932	.	-	.	Parent=spada_crp1270_chr2_22M_1
chr2	.	CDS	22852854	22852932	.	-	0	Parent=spada_crp1270_chr2_22M_1
chr2	.	CDS	22852637	22852761	.	-	2	Parent=spada_crp1270_chr2_22M_1
chrU	.	gene	125690695	125690969	.	-	.	ID=h1320.01
chrU	Augustus_evidence	mRNA	125690695	125690969	.	-	.	ID=spada_crp1270_chrU_125M_1;Parent=h1320.01;Note=Augustus_evidence
chrU	.	exon	125690695	125690801	.	-	.	Parent=spada_crp1270_chrU_125M_1
chrU	.	exon	125690906	125690969	.	-	.	Parent=spada_crp1270_chrU_125M_1
chrU	.	CDS	125690906	125690969	.	-	0	Parent=spada_crp1270_chrU_125M_1
chrU	.	CDS	125690695	125690801	.	-	2	Parent=spada_crp1270_chrU_125M_1
chr3	.	gene	1547019	1547306	.	+	.	ID=h1373.01
chr3	GeneWise_SplicePredictor Augustus_evidence	mRNA	1547019	1547306	.	+	.	ID=spada_crp1300_chr3_01M_1;Parent=h1373.01;Note=GeneWise_SplicePredictor Augustus_evidence
chr3	.	exon	1547019	1547094	.	+	.	Parent=spada_crp1300_chr3_01M_1
chr3	.	exon	1547197	1547306	.	+	.	Parent=spada_crp1300_chr3_01M_1
chr3	.	CDS	1547019	1547094	.	+	0	Parent=spada_crp1300_chr3_01M_1
chr3	.	CDS	1547197	1547306	.	+	2	Parent=spada_crp1300_chr3_01M_1
chr4	.	gene	30806381	30806688	.	-	.	ID=h1382.03
chr4	GeneWise_SplicePredictor Augustus_evidence	mRNA	30806381	30806688	.	-	.	ID=spada_crp1300_chr4_30M_2;Parent=h1382.03;Note=GeneWise_SplicePredictor Augustus_evidence
chr4	.	exon	30806381	30806508	.	-	.	Parent=spada_crp1300_chr4_30M_2
chr4	.	exon	30806610	30806688	.	-	.	Parent=spada_crp1300_chr4_30M_2
chr4	.	CDS	30806610	30806688	.	-	0	Parent=spada_crp1300_chr4_30M_2
chr4	.	CDS	30806381	30806508	.	-	2	Parent=spada_crp1300_chr4_30M_2
chr6	.	gene	10449604	10449889	.	+	.	ID=h1391.01
chr6	GeneWise_SplicePredictor Augustus_evidence	mRNA	10449604	10449889	.	+	.	ID=spada_crp1300_chr6_10M_1;Parent=h1391.01;Note=GeneWise_SplicePredictor Augustus_evidence
chr6	.	exon	10449604	10449683	.	+	.	Parent=spada_crp1300_chr6_10M_1
chr6	.	exon	10449760	10449889	.	+	.	Parent=spada_crp1300_chr6_10M_1
chr6	.	CDS	10449604	10449683	.	+	0	Parent=spada_crp1300_chr6_10M_1
chr6	.	CDS	10449760	10449889	.	+	1	Parent=spada_crp1300_chr6_10M_1
chr8	.	gene	19449670	19449977	.	-	.	ID=h1399.01
chr8	GeneWise_SplicePredictor Augustus_evidence	mRNA	19449670	19449977	.	-	.	ID=spada_crp1300_chr8_19M_1;Parent=h1399.01;Note=GeneWise_SplicePredictor Augustus_evidence
chr8	.	exon	19449670	19449797	.	-	.	Parent=spada_crp1300_chr8_19M_1
chr8	.	exon	19449899	19449977	.	-	.	Parent=spada_crp1300_chr8_19M_1
chr8	.	CDS	19449899	19449977	.	-	0	Parent=spada_crp1300_chr8_19M_1
chr8	.	CDS	19449670	19449797	.	-	2	Parent=spada_crp1300_chr8_19M_1
chrU	.	gene	142869309	142869781	.	+	.	ID=h1500.02
chrU	Augustus_evidence	mRNA	142869309	142869781	.	+	.	ID=spada_crp1410_chrU_142M_1;Parent=h1500.02;Note=Augustus_evidence
chrU	.	exon	142869309	142869381	.	+	.	Parent=spada_crp1410_chrU_142M_1
chrU	.	exon	142869482	142869550	.	+	.	Parent=spada_crp1410_chrU_142M_1
chrU	.	exon	142869657	142869781	.	+	.	Parent=spada_crp1410_chrU_142M_1
chrU	.	CDS	142869309	142869381	.	+	0	Parent=spada_crp1410_chrU_142M_1
chrU	.	CDS	142869482	142869550	.	+	2	Parent=spada_crp1410_chrU_142M_1
chrU	.	CDS	142869657	142869781	.	+	2	Parent=spada_crp1410_chrU_142M_1
chr4	.	gene	18495386	18495689	.	+	.	ID=h1561.02
chr4	GeneWise_SplicePredictor	mRNA	18495386	18495689	.	+	.	ID=spada_crp1430_chr4_18M_04;Parent=h1561.02;Note=GeneWise_SplicePredictor
chr4	.	exon	18495386	18495464	.	+	.	Parent=spada_crp1430_chr4_18M_04
chr4	.	exon	18495580	18495689	.	+	.	Parent=spada_crp1430_chr4_18M_04
chr4	.	CDS	18495386	18495464	.	+	0	Parent=spada_crp1430_chr4_18M_04
chr4	.	CDS	18495580	18495689	.	+	2	Parent=spada_crp1430_chr4_18M_04
chr5	.	gene	16082133	16082401	.	-	.	ID=h1573.02
chr5	GeneWise_SplicePredictor	mRNA	16082133	16082401	.	-	.	ID=spada_crp1430_chr5_16M_1;Parent=h1573.02;Note=GeneWise_SplicePredictor
chr5	.	exon	16082133	16082209	.	-	.	Parent=spada_crp1430_chr5_16M_1
chr5	.	exon	16082320	16082401	.	-	.	Parent=spada_crp1430_chr5_16M_1
chr5	.	CDS	16082320	16082401	.	-	0	Parent=spada_crp1430_chr5_16M_1
chr5	.	CDS	16082133	16082209	.	-	2	Parent=spada_crp1430_chr5_16M_1
chr5	.	gene	31574145	31574432	.	-	.	ID=h1596.03
chr5	GeneWise_SplicePredictor	mRNA	31574145	31574432	.	-	.	ID=spada_crp1430_chr5_31M_2;Parent=h1596.03;Note=GeneWise_SplicePredictor
chr5	.	exon	31574145	31574248	.	-	.	Parent=spada_crp1430_chr5_31M_2
chr5	.	exon	31574360	31574432	.	-	.	Parent=spada_crp1430_chr5_31M_2
chr5	.	CDS	31574360	31574432	.	-	0	Parent=spada_crp1430_chr5_31M_2
chr5	.	CDS	31574145	31574248	.	-	2	Parent=spada_crp1430_chr5_31M_2
chr5	.	gene	31611109	31611415	.	-	.	ID=h1597.02
chr5	GeneWise_SplicePredictor Augustus_evidence	mRNA	31611109	31611415	.	-	.	ID=spada_crp1430_chr5_31M_3;Parent=h1597.02;Note=GeneWise_SplicePredictor Augustus_evidence
chr5	.	exon	31611109	31611224	.	-	.	Parent=spada_crp1430_chr5_31M_3
chr5	.	exon	31611343	31611415	.	-	.	Parent=spada_crp1430_chr5_31M_3
chr5	.	CDS	31611343	31611415	.	-	0	Parent=spada_crp1430_chr5_31M_3
chr5	.	CDS	31611109	31611224	.	-	2	Parent=spada_crp1430_chr5_31M_3
chr8	.	gene	17934774	17935052	.	+	.	ID=h1613.01
chr8	GeneWise_SplicePredictor Augustus_evidence	mRNA	17934774	17935052	.	+	.	ID=spada_crp1430_chr8_17M_1;Parent=h1613.01;Note=GeneWise_SplicePredictor Augustus_evidence
chr8	.	exon	17934774	17934846	.	+	.	Parent=spada_crp1430_chr8_17M_1
chr8	.	exon	17934949	17935052	.	+	.	Parent=spada_crp1430_chr8_17M_1
chr8	.	CDS	17934774	17934846	.	+	0	Parent=spada_crp1430_chr8_17M_1
chr8	.	CDS	17934949	17935052	.	+	2	Parent=spada_crp1430_chr8_17M_1
chrU	.	gene	15948186	15948453	.	-	.	ID=h1615.04
chrU	Augustus_evidence	mRNA	15948186	15948453	.	-	.	ID=spada_crp1430_chrU_015M_1;Parent=h1615.04;Note=Augustus_evidence
chrU	.	exon	15948186	15948280	.	-	.	Parent=spada_crp1430_chrU_015M_1
chrU	.	exon	15948378	15948453	.	-	.	Parent=spada_crp1430_chrU_015M_1
chrU	.	CDS	15948378	15948453	.	-	0	Parent=spada_crp1430_chrU_015M_1
chrU	.	CDS	15948186	15948280	.	-	2	Parent=spada_crp1430_chrU_015M_1
chrU	.	gene	19841745	19842040	.	-	.	ID=h1618.01
chrU	GeneWise_SplicePredictor Augustus_evidence	mRNA	19841745	19842040	.	-	.	ID=spada_crp1430_chrU_019M_2;Parent=h1618.01;Note=GeneWise_SplicePredictor Augustus_evidence
chrU	.	exon	19841745	19841857	.	-	.	Parent=spada_crp1430_chrU_019M_2
chrU	.	exon	19841965	19842040	.	-	.	Parent=spada_crp1430_chrU_019M_2
chrU	.	CDS	19841965	19842040	.	-	0	Parent=spada_crp1430_chrU_019M_2
chrU	.	CDS	19841745	19841857	.	-	2	Parent=spada_crp1430_chrU_019M_2
chrU	.	gene	116810032	116810312	.	+	.	ID=h1632.02
chrU	Augustus_evidence	mRNA	116810032	116810312	.	+	.	ID=spada_crp1430_chrU_116M_1;Parent=h1632.02;Note=Augustus_evidence
chrU	.	exon	116810032	116810107	.	+	.	Parent=spada_crp1430_chrU_116M_1
chrU	.	exon	116810203	116810312	.	+	.	Parent=spada_crp1430_chrU_116M_1
chrU	.	CDS	116810032	116810107	.	+	0	Parent=spada_crp1430_chrU_116M_1
chrU	.	CDS	116810203	116810312	.	+	2	Parent=spada_crp1430_chrU_116M_1
chrU	.	gene	159039857	159040114	.	+	.	ID=h1637.01
chrU	GeneWise_SplicePredictor	mRNA	159039857	159040114	.	+	.	ID=spada_crp1430_chrU_159M_1;Parent=h1637.01;Note=GeneWise_SplicePredictor
chrU	.	exon	159039857	159039926	.	+	.	Parent=spada_crp1430_chrU_159M_1
chrU	.	exon	159040023	159040114	.	+	.	Parent=spada_crp1430_chrU_159M_1
chrU	.	CDS	159039857	159039926	.	+	0	Parent=spada_crp1430_chrU_159M_1
chrU	.	CDS	159040023	159040114	.	+	2	Parent=spada_crp1430_chrU_159M_1
chr4	.	gene	17492676	17492962	.	+	.	ID=h1696.01
chr4	GeneWise_SplicePredictor Augustus_evidence	mRNA	17492676	17492962	.	+	.	ID=spada_crp1450_chr4_17M_1;Parent=h1696.01;Note=GeneWise_SplicePredictor Augustus_evidence
chr4	.	exon	17492676	17492736	.	+	.	Parent=spada_crp1450_chr4_17M_1
chr4	.	exon	17492841	17492962	.	+	.	Parent=spada_crp1450_chr4_17M_1
chr4	.	CDS	17492676	17492736	.	+	0	Parent=spada_crp1450_chr4_17M_1
chr4	.	CDS	17492841	17492962	.	+	2	Parent=spada_crp1450_chr4_17M_1
chr4	.	gene	18718080	18718337	.	+	.	ID=h1700.02
chr4	GeneWise_SplicePredictor	mRNA	18718080	18718337	.	+	.	ID=spada_crp1450_chr4_18M_2;Parent=h1700.02;Note=GeneWise_SplicePredictor
chr4	.	exon	18718080	18718337	.	+	.	Parent=spada_crp1450_chr4_18M_2
chr4	.	CDS	18718080	18718337	.	+	0	Parent=spada_crp1450_chr4_18M_2
chrU	.	gene	149170244	149170511	.	-	.	ID=h1739.03
chrU	GeneWise_SplicePredictor	mRNA	149170244	149170511	.	-	.	ID=spada_crp1460_chrU_149M_1;Parent=h1739.03;Note=GeneWise_SplicePredictor
chrU	.	exon	149170244	149170353	.	-	.	Parent=spada_crp1460_chrU_149M_1
chrU	.	exon	149170457	149170511	.	-	.	Parent=spada_crp1460_chrU_149M_1
chrU	.	CDS	149170457	149170511	.	-	0	Parent=spada_crp1460_chrU_149M_1
chrU	.	CDS	149170244	149170353	.	-	2	Parent=spada_crp1460_chrU_149M_1
chr2	.	gene	16200109	16200405	.	-	.	ID=h1744.02
chr2	GeneWise_SplicePredictor Augustus_evidence	mRNA	16200109	16200405	.	-	.	ID=spada_crp1470_chr2_16M_1;Parent=h1744.02;Note=GeneWise_SplicePredictor Augustus_evidence
chr2	.	exon	16200109	16200230	.	-	.	Parent=spada_crp1470_chr2_16M_1
chr2	.	exon	16200333	16200405	.	-	.	Parent=spada_crp1470_chr2_16M_1
chr2	.	CDS	16200333	16200405	.	-	0	Parent=spada_crp1470_chr2_16M_1
chr2	.	CDS	16200109	16200230	.	-	2	Parent=spada_crp1470_chr2_16M_1
chr4	.	gene	15737544	15738735	.	-	.	ID=h1874.04
chr4	Augustus_evidence	mRNA	15737544	15738735	.	-	.	ID=spada_crp1510_chr4_15M_2;Parent=h1874.04;Note=Augustus_evidence
chr4	.	exon	15737544	15737680	.	-	.	Parent=spada_crp1510_chr4_15M_2
chr4	.	exon	15738270	15738289	.	-	.	Parent=spada_crp1510_chr4_15M_2
chr4	.	exon	15738656	15738735	.	-	.	Parent=spada_crp1510_chr4_15M_2
chr4	.	CDS	15738656	15738735	.	-	0	Parent=spada_crp1510_chr4_15M_2
chr4	.	CDS	15738270	15738289	.	-	1	Parent=spada_crp1510_chr4_15M_2
chr4	.	CDS	15737544	15737680	.	-	2	Parent=spada_crp1510_chr4_15M_2
chr4	.	gene	7937282	7937757	.	-	.	ID=h1922.03
chr4	GeneWise_SplicePredictor	mRNA	7937282	7937757	.	-	.	ID=spada_crp1520_chr4_07M_2;Parent=h1922.03;Note=GeneWise_SplicePredictor
chr4	.	exon	7937282	7937363	.	-	.	Parent=spada_crp1520_chr4_07M_2
chr4	.	exon	7937696	7937757	.	-	.	Parent=spada_crp1520_chr4_07M_2
chr4	.	CDS	7937696	7937757	.	-	0	Parent=spada_crp1520_chr4_07M_2
chr4	.	CDS	7937282	7937363	.	-	1	Parent=spada_crp1520_chr4_07M_2
chr6	.	gene	8130405	8130569	.	-	.	ID=h1941.02
chr6	GeneWise_SplicePredictor Augustus_evidence	mRNA	8130405	8130569	.	-	.	ID=spada_crp1520_chr6_08M_1;Parent=h1941.02;Note=GeneWise_SplicePredictor Augustus_evidence
chr6	.	exon	8130405	8130569	.	-	.	Parent=spada_crp1520_chr6_08M_1
chr6	.	CDS	8130405	8130569	.	-	0	Parent=spada_crp1520_chr6_08M_1
chr7	.	gene	1329950	1330139	.	-	.	ID=h1942.02
chr7	GeneWise_SplicePredictor	mRNA	1329950	1330139	.	-	.	ID=spada_crp1520_chr7_01M_1;Parent=h1942.02;Note=GeneWise_SplicePredictor
chr7	.	exon	1329950	1330036	.	-	.	Parent=spada_crp1520_chr7_01M_1
chr7	.	exon	1330056	1330139	.	-	.	Parent=spada_crp1520_chr7_01M_1
chr7	.	CDS	1330056	1330139	.	-	0	Parent=spada_crp1520_chr7_01M_1
chr7	.	CDS	1329950	1330036	.	-	0	Parent=spada_crp1520_chr7_01M_1
