# Supplementary material for: Detecting small plant peptides using SPADA (Small Peptide Alignment Discovery Application)
Source: BMC Bioinformatics. 2013 Nov 20;14:335. doi: 10.1186/1471-2105-14-335 (PMC3924332; doi:10.1186/1471-2105-14-335)
Supplement: Additional file 16 — Table S9. SPH peptides predicted by SPADA in A. thaliana. [file 1471-2105-14-335-S16.xlsx]

## Sheet: Sheet1
Table S9. SPHs predicted by SPADA in A. thaliana
SPADA prediction ID	sub-family	chromosome	start	end	strand	E-value	SignalP D-score	HMM score	Alignment score	sequence
spada_pf05938_chr1_01M_1	PF05938	Chr1	1293853	1294239	-	4.9e-29	0.83	899	36.4	MEKVSIVCFFFFLLFGSGYGGLPPFWRATVVTMTNLIGGPPLTIHCKSKQDDLGIHVVPFKQEYHFKFQPNLWKSTLFFCSFQWDSQFKSFDIYDAQRDQGICDDCQWEIKPDGPCRLGKKAKCFPWK*
spada_pf05938_chr1_02M_1	PF05938	Chr1	2986948	2987367	-	6e-24	0.842	1051	-6.5	MNRFIIFMFVVVTYFGLNVAFDMFPCPKNKVLIRNELGPGLVLQYHCHSRDHNLDVANLQFNEYKEIAFGDKLGKRTRWSCILKHGLYMRYYSEFIAYMMANVRRCGAIRNWIARKDRIYLIRNVNPPAVFRYTWNKTK*
spada_pf05938_chr1_03M_1	PF05938	Chr1	3973908	3974321	+	2e-26	0.812	1008	4.2	MKNTSIFLVVFALCMISNAYGHSNPFKGKKTSLLFRNSLSHNKWLKVRCKSGDNDVRERYMKPGEDWGFSFHDDVMGETLFWCTMYKGADYKVQKKFDAYVQDKRMPHGGSYNYVAQEDGIYHSTLIHRMRKMYDWN*
spada_pf05938_chr1_09M_1	PF05938	Chr1	9276419	9276874	+	7.3e-27	0.912	1033	4.7	MAFSTNQNFIFVLFLFFFILKTSASLTNHSSPDGLLPFARKHVIIINKLVTRATLIVHCTNKGEDLGVIRLNPLDRFDFRFRVNLRKTTTYTCSFEWPGNTATFDIFRADRDDNPSGKYGVCSECIWSIYEPAPCRDRRDGGQPQCFPWAS*
spada_pf05938_chr1_09M_2	PF05938	Chr1	9278958	9279413	+	1.6e-26	0.835	1033	1.9	MASSSNQNFIFLLIFFLAVHKTSSSFGNYSSTEGVLLFSPKHVIIINKLVTLATLIVHCRNKGDDLGVISLQHLARFHFRFRVNLRKTTKYTCSFEWPGNTATFDIFRADRDDNPRSKYGVCSECIWSIYEPAPCRDRRDGGQPQCFPWAS*
spada_pf05938_chr1_09M_3	PF05938	Chr1	9280986	9281408	+	8.6e-29	0.579	1044	24.1	MLITVLVIFKTSLAFENFSSVDGNFPFSPKHVIIINTLHPHGKLYVHCRNKGEDLGLHKIEYREQIDFRFRVNLRRTTTYTCKFSWPGNEKTFDIFRADRDDSSKSTSGICRECIWYICETGPCRARRDGGDPFCFSWTS*
spada_pf05938_chr1_09M_4	PF05938	Chr1	9281800	9282255	+	1.9e-30	0.736	1026	14.1	MASLTNHQFISVLITTLVIFKTSLAFENYTSVDVDLPFAPKHVIIINTLNPHERLVVHCRNKGKDLGVHALEPQEQIDFRFRVNLRRTTTYTCTFSWPGNAKTFDIFRVDRDDNSKSTCGICRECIWYICETGPCRARRDGGAPFCFSWTS*
spada_pf05938_chr1_09M_5	PF05938	Chr1	9283925	9284380	+	9.2e-29	0.664	1049	12.8	MASSTNNHFTSVLLSFLFILKKLSSLGNHSSNDGILLFSPKHVVIYNTLTSRATLVVHCVNKEKDLGIQKLPIGASFDFRFRVNLRKTTTYNCTFEWPGSIEKFDIFRADRDDNETSPIGICRECIWYIYEPAPCREKRDGGHSICFTWDR*
spada_pf05938_chr1_09M_6	PF05938	Chr1	9905026	9905439	-	1.6e-28	0.669	1000	17.8	MKYLSVFLFFYGLCIIGNVYGRANKLHIWNDLDPNQKHSDLFVQCKSGKADMGKHYVKYGKIYQFDIRDNFWKTTLFWCTFRHGPDYRTGQQFDVYEYKPGVAQGGTYEWTAREDGIYFRLNQGTIHKVHNWKPMPP*
spada_pf05938_chr1_09M_7	PF05938	Chr1	9907202	9907615	-	3.1e-21	0.874	979	-4.2	MKYLLVILFVYGLCIIVVNGSRTTNKINIWNDLDPNHKHTTLFVHCKSKTIDKGRQELPWGKLYQFPVKETWLRNTLFWCTLRHGPGYTIGQQFDAYKYTGVPQGSDYDWIAREDGIYFRVNRGTIRKVHNWKPMPP*
spada_pf05938_chr1_16M_1	PF05938	Chr1	16711102	16711512	+	5.8e-26	0.872	1019	17.3	MKKLSVFLFVFSLCMLRHVYGAGIRISNELKFKKNLWMRCYSKDDVLGPNIIPNRQYYENIFHINFWHSTRFMCTLRQGPNYIHYQNFTVFKLFSLRDQGGLWDWRAREDGIYLKKEAGEALLNPVYMHKVHDWIY*
spada_pf05938_chr1_18M_1	PF05938	Chr1	18997057	18997470	-	2.1e-24	0.606	1039	-16.3	MNYLIIFMLITTMHFELNQATHCKNHVVIHNELSPGIILNIACRKGSIDDKPTRFHKLNFKDPSYVIEFEDNYPNDETWYCLLSHGTRPKYWYDIQVYRQGIQPKCNQLRLWIARMDGIWFTRRYESPPGHVLDWKI*
spada_pf05938_chr1_19M_1	PF05938	Chr1	19000509	19000928	-	4.1e-22	0.565	1070	-27.3	MDYLIMFLLVTTMYFGQNEACKKNHVVIHNELGPGIDLNIACRQFSIERTPSMFHTLKYKDPFYIIEFEDNNQLPHGERWYCLLSHGTRPKYWYDIEVYRQGYYPSCGQLRSWIAKQDGIWFTRRYDSPPGHVLNWKIQ*
spada_pf05938_chr1_19M_2	PF05938	Chr1	19001733	19002152	-	1.5e-20	0.646	1055	-32.5	MDHLIFLLLVTTMYFGINEACKKNHVVIHNEIGPGIDLNIACRQFSPKRTPSMFHTLKYKDPFYIIEFADNNQLPHGEKWYCLISHGTRPKYWFDIEVYRQGYYPRCGQLRSWIARKDGIWFTRKYHSPPGHVLDWKIQ*
spada_pf05938_chr1_21M_1	PF05938	Chr1	21106315	21106749	-	3.1e-17	0.724	961	-52.2	MLLILSLLMKVALSQNGVFRIKNTNIFGWEIWPTIHVYLRNDIGRGLVLTASCYNNIKGQARDREFLPGRMTKFTQFTKSFWGGDLYSCMFHFGNKRRSFTIYKGSRDNSDKGQCRHCFWSIRPYGACALNGLTKKYDICYNWD*
spada_pf05938_chr1_24M_1	PF05938	Chr1	24083123	24083581	-	2.6e-17	0.814	937	-35.7	MNHLIVFLIVISIYFGLNESWTVVPWGCKDNTLEFRNELAPNSILKVNCTSKDNTISVHDVLFNGKYEFSFGEHVSKRTIWKCLLRQGQYHHILWKAYRGASKRRCRQKRTWIAKIDGIYLEKNSGPQTRMHDWFKNYFVFFFCKKLICMCY*
spada_pf05938_chr2_00M_1	PF05938	Chr2	925340	925753	-	1.6e-05	0.764	755	-64.4	MNHLIVFIMSFLSMYFCLNEAEFFCDESILAFQNELKPGSILKVNCISKSDKTEVRDVAFMKITEWRFNENPFDRTIWKGGSTRRCGQIRRWIAKLDGIYLEGNLTPRKRMFDWFKV*
spada_pf05938_chr2_01M_1	PF05938	Chr2	1385491	1385904	+	6.3e-26	0.77	1045	-5.8	MNHLIIFTLVIAIHFSFNEACNTPNVVEIHNQLAPGKLLKHHCRGSINEQDKGVQYLKVNQNFTIVFSDVSNRRERTVWTCMLNHGDKMEFHFNLQVYRAAATERCNQYRSWTAKPDGIWFRRDRNKPSGHVRNWMR*
spada_pf05938_chr2_02M_1	PF05938	Chr2	2371607	2372014	-	8.7e-25	0.757	1004	19	MNNLFVLLIIIALSVGSNNGSKLWPKNQLHFRNSFSRNYDVLTVHCKSKDDDLGIHTVARSYEYNFKFEDSVFGRTEFFCTLMHGVGSKYSVTFTAYKAKPAFVASTGVIKIWDALDDGIYLTDEDHDFVKIYGW*
spada_pf05938_chr2_09M_1	PF05938	Chr2	9850176	9850619	+	1.7e-21	0.754	945	-14.7	MNCFSYFFLVIILCAGLNNAKFNEKNSVIFKSSLGPKKLLRIHCTSEHDDTDYVYLRHGQTYAFSFHDSVLKTIFDCELKQGSSYYNYNFYARFRAYKGGGLIVHYGKKNFWDAREDGIYFTHGKETPKLEYKWIPGDPSMRVESPL*
spada_pf05938_chr2_09M_2	PF05938	Chr2	9853632	9854063	+	5.2e-26	0.706	1009	9.8	MNCFSFSFIIIVLCAGSSNAKFREKNSVVFKNSLGVKNVLKIHCTSKDDDLGYHYLRPGVQIYEFRFHDSVLKTKFDCELWQGRGPTYKFYANFRAYKSGGLIAHYGKKNIWEAREDGIYFTHGKEIPKLEYKWSPIGKPPSP*
spada_pf05938_chr2_10M_1	PF05938	Chr2	10590554	10590862	-	2e-20	0.783	695	-16	MKNFSIFLFVFSLCMFDHVSSSGFKITNELKSNKLLRIGCYSKDDIFGPKTIPIGQHVEINFTINFWHTTRFMCNLEQGPNYKHYQKFTAYKVSGFMVEEGI*
spada_pf05938_chr2_11M_1	PF05938	Chr2	11896053	11896620	+	0.00012	0.846	770	-45.2	MGKFLICFFFLFFISIQNIESIIILRTYYIDISNHLAGNKKLMIICRSGDQASPLKFLPFNVIWRIKFTIYPKTLIWCHVWRKPNACFWQPRESGIWARNNSAGTLKFTYKWDINTNISPSY*
spada_pf05938_chr3_03M_1	PF05938	Chr3	3252612	3253961	+	1.5e-22	0.882	1008	-6.6	MNRLIAFLLIIALSFGLNKACEDCTIVFRNNLSPGIILKVNCESNNKNRVTGTVKFQNTAYNFSFHDNLLFTTIFKCNLWKGARMEYHRNITAYEGDLLYRCGALYSWDIRDDAIYLSENDNPEKLMYSWIKG*
spada_pf05938_chr3_03M_2	PF05938	Chr3	3255802	3256200	+	1.8e-25	0.707	1035	16.5	MKLRVTIFLMVVCLYTENVIGGSVFIYNNLPHGHYLQVKCKSGDTNLGFHVRRPGRFYNYAFTDHILGKTLYWCHLWKGKNWEDHVVIVAYESRDLPHRDNWVRWSARESGIYQNVNGEERFRFRYNWDGHV*
spada_pf05938_chr3_05M_1	PF05938	Chr3	5361207	5361719	-	4.8e-05	0.489	712	-135.6	MDLNNNKSNNIVKTLARWCLLLQAFMISSNTVALKEPDYVNMNITIRNSMTGLIRPEIVYRCQSKRKDYGWHRSPKPGVQFSFPIILIKGETKIPAIHICQIRSVLGTATLVIQNTYLDAEMCPRSSCAHEATPKGIVFRGLEWDFKTVFPKLKPVEYLELPWTPWPNRT*
spada_pf05938_chr3_05M_2	PF05938	Chr3	5791812	5792264	-	1.3e-10	0.849	716	-65	MGALAELVALIIVMCASVTMSLAQNPMASPPSVENPNTTVVIHNALSGYWPMAYHCASKDVDFGLRRMLAVFRYFRIYIQERDQESAMFGCKRCEWKIREEGPCKLNKKTGMFDLCPPWDSQNI*
spada_pf05938_chr3_05M_3	PF05938	Chr3	5793668	5794129	-	5.4e-30	0.644	1030	26.5	MGSLVELVAFLVTMCVSVTISRGQKDSIPPTPTSGFDNPRTTVVIYNDLGGHLPLRYHCKSKNDDLGDRNMAVNGTWSFEFRPSVFGGTLFFCGFIWDKELHWFDIYKQSRDREFAEFGCRRCEWKIRKDGPCKLNKNSNMFDVCLPWNSQSL*
spada_pf05938_chr3_05M_4	PF05938	Chr3	5825339	5825743	+	1.4e-32	0.779	1033	56.5	MGSLETCLLFFVMVMFMSAIMSRASTSVVIYNDLGGGLPLRHHCKSREDDLGYQSLAPGRSWSFGFTPDIFGRTLFYCRFSWGAESHIFDIYKQSRDKEFQEFGCKKCEWKIRKNGPCKFYKKTGMFDHCYSWD*
spada_pf05938_chr3_08M_1	PF05938	Chr3	8689589	8689996	-	4.6e-23	0.585	996	-1.2	MLIAISLTIIFTLMLQPQTMFLGEEFDVRVINSFRDNSSLPLVIWCTSPQGDLGGRALQEGDDFEWTAKIDLWSWMAEYTCTMKWDSKRKQFEAFKVSRDSNRCGSTKKCSWSVREDGFYFSSDEVYWTKDFSWL*
spada_pf05938_chr3_08M_2	PF05938	Chr3	8690737	8691144	-	3.6e-13	0.761	969	-25.5	MISTKAYSLFLVSLALAFTSSLSFTAPVFTVKVTNNLALDSHPFTIRCTSSKLDTSSQVLFRGETYVLMFDTDQSTRWNCVIFSSSAKMTPFVLFDLDRDKSRCKPDGSCLWQINPDGFYLYVASIHKYQKQYKW*
spada_pf05938_chr3_08M_3	PF05938	Chr3	8692266	8692667	-	1e-14	0.831	982	-14.6	MISTKAYSLFLVSLALTTSWLSLAAPVFTIKISNNLAPGSNPISISCISPQKDIWSAVVSQGQSSEFGFDTNRSVKWTCDISSGARKSSFVIFDLNRDKSRCRSDGFCLWQINPDGLYLYVASIQKYQKQFNW*
spada_pf05938_chr3_09M_1	PF05938	Chr3	9901516	9901884	-	5.1e-24	0.777	902	3.9	MQNLSILLVCSFCILGHVSSAGIRIGNELKNKKLLWMRCYSKDDVIGPLIIPIGGHRFNYFGTNIFATTRFMCTLRQGPNYRHHQNFTAFKLYSASDDGGVWDWRAREDGIYLKIKAERGVN*
spada_pf05938_chr3_09M_2	PF05938	Chr3	9903288	9903680	-	3.3e-25	0.9	978	15.6	MKYFTIFFIFFSLCMFGHVSGAGIRIVNELKNKKTLWMRCYSKNDVLGPTIIPNGGQFTDYFFHNLFGTTRFMCTLKQGPGFSHSQSFRAFKNSGLWDWRAREDGIYLRRIYKTKFDDDTDNLHKEQSWI*
spada_pf05938_chr3_09M_3	PF05938	Chr3	9906334	9906735	-	1.1e-28	0.803	975	31.2	MKNLSIFLFVVGLCMISDVYGKKSTITVKNELNPKNKNILKVHCKSKNNDIGVKYLKIGEVMSFSFKTNFWGTTEFWCNLYKGPDYKRYRGITAYQAIGLFAKDGSSYNWLARDDGIYFHKDSLPSYYKTYWL*
spada_pf05938_chr3_10M_1	PF05938	Chr3	10114150	10114560	+	1.4e-28	0.797	1027	20.1	MKQLLVFLFVFSICMLDHVSGGGIRISNELKNKKLLWMRCYSKDDVLGPKIIPIGQHYENLFDINFWHTTRFMCTLRQGPNFRHYQNFTAFKLFAMADEGGLWDWRARENGIYLKKEAGEKVLNPVWMHKEYDWIY*
spada_pf05938_chr3_10M_2	PF05938	Chr3	10115868	10116278	+	2.5e-28	0.797	980	18.8	MKQLLVFLFVFSICMLDHVSGGGIRISNELKNKKLLWMRCYSKDDVLGPKIIPIGQHYENLFDINFWHTTRFMCTLRQGPNFRHYQNFTAFKLFAMADEGGLWDWRARENGIYLKKEAGEKVLNPIWMHKEYAWIY*
spada_pf05938_chr3_10M_3	PF05938	Chr3	10254886	10255290	-	7.1e-28	0.759	1020	23.6	MKILSVFLFVFSIYIFGHVSGTGIRIVNELKSHKNLWMRCYSKNDVIGPKIIPVGYDYVNSFRANIWGTTRFMCTLKQRPNYRHYQNFTAFKQYTAYDNGADWDWRAREDGIYLKKEGGLKKSVDMNKVYDWIN*
spada_pf05938_chr3_11M_1	PF05938	Chr3	11064473	11064865	+	1.1e-22	0.904	970	-2.8	MKYFTIFLFVFSLCMLGHVSGAGIRIVNELKNKKTLWMRCYSKNDVLGPTIIPNGGQFTDYFFHNLFGTTRFMCTLKQGPGFSHSQSFRAFKNSGLWDWRAREDGIYLRRIYKAKFDDAADNLHKEQSWI*
spada_pf05938_chr3_12M_1	PF05938	Chr3	12300955	12301347	-	4.8e-25	0.895	976	15.7	MKYFTIFVFVFSLCMLGHVSGAGIRIVNELKNKKTLWMRCYSKNDVLGPTVIPNGGQFTDYFFHNLFGTTRFMCTLKQGPGFSHSQSFRAFKNSGLWDWRAREDGIYLRRIYKAKFDDGADNLHKEQSWI*
spada_pf05938_chr3_15M_1	PF05938	Chr3	15894796	15895257	+	0.00048	0.654	734	-114.1	MNHKTLVTNFVIFLLVQISNLSLEVNSLSAYNKKDYRSEFKVRPNTVVRMVITNDLFGVKNGNAGFVCAKGGNKVWKRSKPGDRYVVVEFKYDGKMRHTFTHCHLRSNFGFVNFPVSVHPDTSAQCYPSYVCGYSVRKDGVFYKPEKKLYRWK*
spada_pf05938_chr3_20M_1	PF05938	Chr3	20349453	20349952	-	2.3e-20	0.859	703	-33.4	MTFNNKPYFIILFVIYSTLILFVYALDFSNAPAESPSSGTDGFLPLAKKHVVIHNKVKNKEILNVHCRSSEDDFGMVHIPWNSTWDFSFHVNFWKTTKFRCHFTWHNGGSHYFYILKYTENDGNPICRIPRDKKSNPYCFKWEDGP*
spada_pf05938_chr3_20M_2	PF05938	Chr3	20480799	20481260	-	6.9e-30	0.728	1085	14.6	MIYYTLILFVSALVLSDAPAEAPTSGGDGLLPLSEKHVVIRNKLKNREILNVHCRSSEDDFGLKHIPWNGAWGFRFYVNFFKTTKFRCHFTWHNGGSHYFYIFKASRDDSPVGELPICKECIWEVGQDDVTPICRISREKKNNPYCFEWEDGA*
spada_pf05938_chr3_20M_3	PF05938	Chr3	20482287	20482751	-	3.5e-25	0.693	1070	1.1	MIFSTLILFVSALDFLNAPAESPSSGADGFLPLAKKHVVIRNVVKNREILNVHCRSSEHDFGMVHIPWNGTWDFSFHVNFWKNTKFRCHFTWHNGGSHYFNIFKVYKDDNPDGRFPVCKECIWEVGKYGDNGHICRIVRDGRHLPYCFKWKDGP*
spada_pf05938_chr3_20M_4	PF05938	Chr3	20653718	20654218	+	1.8e-26	0.896	1063	-20.1	MASITNSHLTLLFLISSTFIIFTLALEFSDVTAEAPDGFLPLAKKHVVIRNTVKNGEELNIHCKSSENNLGHIHLKHGHTWDFRFLVNISKSTKFRCHFWWYAGNKKFFNYWFDIFTVSRDDKPSGRYPVCQECIWDLSDYGPEGYIYRINRDKSEPWCFPMDDEP*
spada_pf05938_chr3_20M_5	PF05938	Chr3	20660960	20661460	+	2.3e-26	0.902	1033	-16	MASITNSHLILLFIISSTFIVFTLALDFSDVPAEAPDGFLPLAKKHVVIRNTVENGEGLNIHCKSSEDDLGHIHLKHGHTWDFRFHVNMSKSTKFRCHFWWYAGGNDFFNYWFDIFKISRDDKPSGKYPVCKECIWELNRYGFEGYICRINRDKSDLWCFSMDDKP*
spada_pf05938_chr3_20M_6	PF05938	Chr3	20663996	20664493	+	3.9e-29	0.937	1110	-13.4	MASITNSHYILLFLIFFTFIVFTLALDLSNVAAEAPDGLLPLSKKHVLIRNTVQNGQVLNIHCKSSEDDLGHIRLKHGDTWGFRFRVNMALTTRFRCHFWWYARDHLGHYSYWFDIFTVYRDDNPFGKYPICDECVWNMYELSENFICRINRDQSGWCFKMDREN*
spada_pf05938_chr3_21M_1	PF05938	Chr3	21422847	21423287	+	2.1e-20	0.682	1038	-24.5	MVVILSSLLMKVALSQYGVVMGKSIFKWEFFPMISVYITNDIGGGLVLHSGCYTSRNGYRRIRDFFPGSMKIFAEFRKTYWGRTRYHCEFRFGDETQIHRFSLYKDIRDNIDKYQCRHCFWSIRRNGPCALNSHTGKYDICYAWDK*
spada_pf05938_chr3_21M_2	PF05938	Chr3	21424377	21424838	+	1.3e-12	0.83	276	-89.2	MASERKLIMVVILSSLLMKVALSQNGVVMGKNIFKWELFPKIFVYISNESDVDLHSSCYFNGNSIDRYRGLVLPWRRRLLVQFWKRHCFWTIRRNGPCALNSHTGRYDICYAWDK*
spada_pf05938_chr4_05M_1	PF05938	Chr4	5450434	5450844	+	2.9e-25	0.738	1065	20.8	MKNLSIFMFVFSLCMFGHVSRARIRIANELKFKKNLWMRCYSKDDVLGPHIIPIGGHFLDYFGTNFWGTTRFMCTLRQGPNYIHYQSFTAFKLFSMEDHGGLWDWRAREDGIYLKKEGNKFIKNPVNMHKVYDWIN*
spada_pf05938_chr4_06M_1	PF05938	Chr4	6693999	6694710	-	1.5e-18	0.598	1060	-19.2	MIEKFIIYFALFAFLIQRTDSILTFRRFNIEISNQLGGNNKLMVQCRSGQESTRVVFLAFSDVFKAPLRIGFKTLIWCTLWKGPDFKHHVSFDAFVGKESFIHDVCGSMKPNICFWQVQDDGVWARNNPTGALKLMYKWNK*
spada_pf05938_chr4_07M_1	PF05938	Chr4	7616304	7616546	-	7.2e-07	0.712	421	-71.2	MSRLIIFILVSAIYFVVNDACKKTEIVIKNNFGSSRILQYHCRSENQNLGVQYLNAKGTKIIKFKDDGSRNQAIDLEMSF*
spada_pf05938_chr4_07M_2	PF05938	Chr4	7689779	7690183	-	7.1e-18	0.824	971	-14.2	MLRLIFFILVTAICSTKTEACEKNAIVIINDLGPGRILQYHCRYTKKDLGVQHLNFHAIKTIHLQDEGKNITKWHCLFKQGLNMRYRNYVEAYSQNTEAPQCGQVRVWTARMSGIWFKISYNNPSGRYIRGWKY*
spada_pf05938_chr4_07M_3	PF05938	Chr4	7693046	7693450	-	5.5e-18	0.825	978	-15.8	MLRLIFFILVTAICSTKTEACEKNTIVIINDLGPGRILQYHCRYTKKDLGVQHLNFHAIKTIHLQDEGKNITKWHCLFKQGLNMRYRNYVEAYSQNTEAPQCGQVRVWTARMSGIWFKISYNNPSGRYIRGWKY*
spada_pf05938_chr4_07M_4	PF05938	Chr4	7696297	7696701	-	7.1e-18	0.796	971	-20.4	MLRLIFFILATAICSTKTEACEKNAIVIINDLGPGRILQYHCRYTKKDLGVQHLNFHAIKTIHLQDEGKNITKWHCLFKQGLNMRYRNYVEAYSQNTEAPQCGQVRVWTARMSGIWFKISYNNPSGRYIRGWKY*
spada_pf05938_chr4_07M_5	PF05938	Chr4	7699548	7699952	-	7.1e-18	0.796	971	-14.2	MLRLIFFILATAICSTKTEACEKNAIVIINDLGPGRILQYHCRYTKKDLGVQHLNFHAIKTIHLQDEGKNITKWHCLFKQGLNMRYRNYVEAYSQNTEAPQCGQVRVWTARMSGIWFKISYNNPSGRYIRGWKY*
spada_pf05938_chr4_07M_6	PF05938	Chr4	7702814	7703218	-	7.1e-18	0.824	971	-18.6	MLRLIFFILVTAICSTKTEACEKNAIVIINDLGPGRILQYHCRYTKKDLGVQHLNFHAIKTIHLQDEGKNITKWHCLFKQGLNMRYRNYVEAYSQNTEAPQCGQVRVWTARMSGIWFKISYNNPSGRYIRGWKY*
spada_pf05938_chr4_09M_1	PF05938	Chr4	9173165	9173650	-	4.3e-33	0.773	1051	29.9	MDIPKQYLSLFILIIFITTKLSQADHKNDIPVPNDPSSTNSVFPTSKRTVEINNDLGNQLTLLYHCKSKDDDLGNRTLQPGESWSFSFGRQFFGRTLYFCSFSWPNESHSFDIYKDHRDSGGDNKCESDRCVWKIRRNGPCRFNDETKQFDLCYPWNKSLY*
spada_pf05938_chr4_09M_2	PF05938	Chr4	9215680	9216135	-	3.2e-21	0.771	1026	-7.7	MNCIKQFLLAICFSLALTCQDHVLVGGTTTRDIIVPKISEWQVTVVNGLTTGETLFIHCKSKEDDLGEINLKFRNRFSWNFGENMLHSTFFWCYMNKDNGHMNVNVFWDDVILFHRCGWKNCIWTAKTDGLYLWNSASGEDVLSRKWEVGW*
spada_pf05938_chr4_12M_1	PF05938	Chr4	12261717	12262130	-	2.2e-23	0.87	1080	8.6	MKNLLVFIFVFSLCMFDHVSGAGIRIGNELKFQKLLWMRCYSKDDVLGPKIIPIGGHFVTYFSVNIWRTTRFMCTLKQGPNYRHYQNFTAFKLFGMEDHGDVWDWRARENEIYLKKKEGGKFIKNPVNMHKVYDWIN*
spada_pf05938_chr4_12M_2	PF05938	Chr4	12840970	12841374	+	4.5e-26	0.927	926	-5.4	MCPSSFRLILSVILIAFLFVGLCEAHRHINVDIINDIGPNVQLGLHCKSKGKDLGPQSLAPHQHWGFTASLNVWETTLFFCHFVWENQSRWFDILKEKRDTIVCKYHPCVWSIRPSGPCRLTDHEKCYPCNADI*
spada_pf05938_chr4_12M_3	PF05938	Chr4	12842919	12843287	+	5.8e-25	0.655	924	28.8	MSVTFMVFFFGGLCEARGVNVDLINDIGPNVQLGLHCKSKNKDLGSQSLVSDQHWGFRASLGFWTVTLFFCHFEWENQSKWFDIFVEDRDLTCGDHCVWSIRPSGPCRLTGREKCFPWNNKY*
spada_pf05938_chr4_12M_4	PF05938	Chr4	12843802	12844209	+	1.5e-28	0.866	959	21.5	MNGSSAFHIILSVTFMVFLFGGLCEAGVVVNVDIINDIGPNVQLGLHCKSKDKDLGPQSLAPQQHWGFRKTLDFWGVTLFFCHFEWENQSKWFDILVAGRDRNTCAEHPCVWSIRPSGPCRLTGKEKCFPWNDQY*
spada_pf05938_chr4_14M_1	PF05938	Chr4	14310315	14310770	+	4.2e-21	0.708	1024	-12	MNYIKQFILAICFYLVLTCQDHVLARDTTTRDIVVPKISEWQVTVANGLTTGETLFIHCKSKENDLGDINLKFLDRFSWNFGENMLHSTLFWCYMSKDDGHMNVKVFWDDVILFHRCDWKNCVWTAKNDGLYLWNSAIGEDVLSEKWKSGW*
spada_pf05938_chr4_14M_2	PF05938	Chr4	14311498	14312128	+	3.4e-09	0.767	1055	-12.5	MGKSLLSLFVILLSFDSINSYLMPPLFRKFNVQIVNQLEFHKILKVHCKSKSHNFPITYLKIGESFQFKFKIYPKTQYWCNLWQGPNYKHHVVFDAFRPDKDFIDGTCTGMHPNVCRWTAKEEGVYVRNKKFEGEYFMYTWDGPSKLGNISPVSAPTSESELDSSV*
spada_pf05938_chr5_00M_1	PF05938	Chr5	911086	911436	-	6.8e-07	0.794	819	-44	MNHLCFLFVMALCIGLGNTNMWEKNLVQFKNSVGKQIKIFCKLNDKQLFNLSLNPGEIYDYRFHGEFVTTNKMDCDIREIIQNRFVRIRAYQGSSGSFDHGKTNYWDIREDGVYFT*
spada_pf05938_chr5_01M_1	PF05938	Chr5	1095146	1095684	-	4.5e-19	0.788	1029	-23.4	MEKILICFLFIFFISIQQIDSLLIFRHFNIQISNQLGGNKQLMINCRSGKQQATKVDFLPFNTVWTLKFTVFPKTLIWCNVWMGPNYVHHAKFNAFIGKESFIHDICGGRKPNICFWQAQEDGIYVRNNATGTFKLMYKWDSTNIKKL*
spada_pf05938_chr5_01M_2	PF05938	Chr5	1218279	1218674	+	5.8e-19	0.786	999	-0.5	MKRLTIVLIVLVFYIGDTHGRNVLMIVNRLPKNATLKLHCYSGDDDFKTMYLRHNDPPQTWRFKDAFFHETQFICNLHQGYHWAHHRSFIAYKSSMNTSQKNNANATWFAGEKGIYLSFNQRTPEFMYIWM*
spada_pf05938_chr5_01M_3	PF05938	Chr5	1219877	1220269	+	1.6e-28	0.845	1015	37.9	MKNLFIFVILLSVCIRNTFGISTLLVKNELNNKVLGVRCRSKDDNLGDHILRVGQMTKNNFDDNVWRRTLFWCNLWKGPDFKLHVAFDAYRSQWKADIGPRYLWIAREDGIYYTQHPETPPKKKYDWPKA*
spada_pf05938_chr5_01M_4	PF05938	Chr5	1220829	1221269	+	3.5e-28	0.803	1021	31.4	MNNLFIFSIVIGLCIGVSNAFHEIGESKVVLSNQLEHSKLLKVHCRSKDDDLGEHILKIGQDYEFTFGDNIWQTTSFSCQMDQGPNFKHHLDFVAYETSWSKALEASCKWIGREDGIYFSQDGVPPTKKYQDGVPPTKKYQWDDPH*
spada_pf05938_chr5_01M_5	PF05938	Chr5	1754892	1755302	-	5.4e-25	0.826	967	23.9	MFIIIFIVLISLIGCETLQHDGKVFPMKGPLTRVVIYNDNDYLLGVHCKSRDDDHGFHILQKGGLYGWMFYVNFMNSTLYFCGFSQEQVKKGVFDIYKAVRDSSRCRNCTWEAKEDGIYGYGEIPKKNPLFYKWLM*
spada_pf05938_chr5_01M_6	PF05938	Chr5	1811986	1812393	+	6.9e-25	0.545	956	15.6	MFTICIVMIFVTCYETFQQDGEPFPIRGPLTRITVKNNNDYLLGIHCKSKDDDLGFHIHKEGELYGWKFHVNFQNSTLYFCGFSQGQDNKGVFDIDRAERDFYRCRNCTWNAKKDSLYGYSNLPQTVTWFFKWLK*
spada_pf05938_chr5_01M_7	PF05938	Chr5	1813919	1814371	+	7.2e-24	0.577	969	-2.8	MINSSKINLYSYVCSIFIMSIVVISLICSEALQIQQAKEPFRGHLTRVTIQNYNDYLLAIHCKSRDDDLGFHILAKGELFGWKFHVNFRYSTLCFCGFSQRQINKGVFIIYVASRDFYRCANCTWKAEKDGFHGYGDIPTRGYLFYNWLN*
spada_pf05938_chr5_03M_1	PF05938	Chr5	3810649	3811176	-	1.2e-28	0.843	1126	-45.4	MGFGFKIGSRFRLATAFTWCLLIASACFAYTASAARFEVRNEISIYPGRNRSLAINCWSSNNKLGTHALKPGQSKSWSFKPIFIKIPFFYTYFECTFFTAFGSPFGQTATVFAGERLFRWQCDNPDEEECIWVVKRDGLYLRRIKRDNKGQRLYGDELRMVWIGGTNYHPVKEDP*
spada_pf05938_chr5_03M_2	PF05938	Chr5	3812520	3813032	-	1.5e-23	0.753	1093	-73.3	MKALVIFCLVFQVIIQTGNSADSGDVDFSILIKNEMYNVDNPSVFYNCRSSKKDIGWHKSVPSSEFQWEFEVPQFGNGVMVHNCRFRSSAGTANVEIRTLSTTAMLCDGQTCKYAIRPNGIYFIGYELYSPYAIFGRYIELSRPAEKLVEPWKPWSPQQLKVMHRTQHGP*
spada_pf05938_chr5_03M_3	PF05938	Chr5	3894919	3895371	-	2.9e-30	0.604	1016	28.8	MKNILKTQVHVVVIYLLIKIAFSQVKTDFDVNWSTSKMVRITNRLGDGLTLNLHCKSADDDLGLKILAPNGSWSFKFRTSIVGTTLFYCHFTWPGQSKRFDIYDDDRDGVRSHISCINCIWDISIQGPCMFSESDHAFNICYDWNGNLRT*
spada_pf05938_chr5_03M_4	PF05938	Chr5	3896950	3897399	-	5.7e-29	0.684	1008	20.6	MLKTQVHVVVIYLLIQIAFSQVKPGSDLKWSTLKSVVTITNRLGDGSTLKLHCKSADDDLGLKILAPNGSWSFKFRPSIVPGVTLFFCHFTWPGQSKWFNIYDDDRDGVRMGIPCIYCIWDIGKYGPCRFSEIDDAFNICYDWNGNRRS*
spada_pf05938_chr5_04M_1	PF05938	Chr5	4971055	4971459	-	1.6e-11	0.911	957	-28.1	MNRLLCFLFVMVLYVGLCNAQFGKKNSLHFKNSLSPGPGKDLSVYCTFNKETLGSIDLNPGETYDYSFHGKFDFKNKIDCIFRRESFYAKIRAFESGSGVFDHGKKNFWDAKEDGIYFTHGKKVPKLEYTWISN*
spada_pf05938_chr5_09M_1	PF05938	Chr5	9103395	9103877	-	9.8e-29	0.805	1049	-36	MGRDLGWCFFVATVLLAAVLLPAPTIAGRLELKNEISGVASVRKAKLAVRCWSNEDDLGWNMLKPKQSRIWKFTTMNMWPFQKTEFRCQFRSGFGTTNEDVVTVFSVKDGFRKQCGVGGDECFWVAKRDGFYLRRIVKDGGGDSRKKYVDVLKSKWVWKW*
spada_pf05938_chr5_09M_2	PF05938	Chr5	9105013	9105477	-	6e-23	0.765	912	-31.5	MGTNKIPKTLNGNLVLILIITIMMVTHSHGFQLEIRNELSGRYRKLVYKCWSRDNDFGWRQNWPGQYKDWSFAISLFHTYFYCHFRTAYGRVDKQLVASWELKQECGDRRKCTWVVKKDGLYLRQWKTKFFSNKYGNERWNVYIEHDVLKKSWS*
spada_pf05938_chr5_09M_3	PF05938	Chr5	9109026	9109634	-	9.9e-13	0.607	1027	-131.8	MRGENSVAIKALVWCLVLQAIIFQGDSMAGDVGFTLMMKNEMFGLKRPSVLYRCKAYDKSLRWHVSIPTAEFTWDFEVPPFGTGVVIHRCEFKSSQGTADVEIKTLSMTSTLCGGHLCKYVIRPNGVYFVGFETYYPHNIFLRFLEFVRPVDKLVEPWKAWSPRQLKALRERTNNRTRLHEDNNRTRLHGDKDADEDEKDDD*
spada_pf05938_chr5_09M_4	PF05938	Chr5	9593983	9594390	-	1.4e-19	0.686	987	-0.5	MNNLFVLVIIIVLSAGSNNGSKLFPKNQLYFRNSFNRNYDILTVHCKSDKDDLGIHTVARSYVYFFKFGDSIFGDTEIVCTLNHGVSATKYKVTFTAYKESRFVIRFGAIKIWEARDDGIYLTDEDHDAVKMYGW*
spada_pf05938_chr5_13M_1	PF05938	Chr5	13558527	13558769	+	0.00029	0.776	371	-97.6	MILPIILFFMIISFSQQDSDACCGNELIWNIIKNLQQYEGDEGSPRGRCGGLYIWNAQDDAIYLSTKGIVEKLMYTWIKD*
spada_pf05938_chr5_14M_1	PF05938	Chr5	14555138	14555398	+	0.001	0.467	239	-105.6	MINSTKQNLISTFSSMFTICIVMIYVTCYEKFQQDEEPFSIRGPLTTIKVQNNNDYLLGIHCKSKDDDLGFHIHVNLGDSTNFLWI*
spada_pf05938_chr5_14M_2	PF05938	Chr5	14556141	14556625	+	1.6e-11	0.617	772	-45.3	MINSSRVNLNSYFCSIFIVSIVVISLICSEALQIQQTKEPLRGHLTRVPLSIRGPLTTITVQNDNDYLLGIHCKSKDDDLGFHILKQGELYGWKFHVNLGDSTLFSVDLAKDKIRKEYFYRCKNCTLEAKKDGLYGYSNLPHTVIWFFKWLK*
spada_pf05938_chr5_14M_3	PF05938	Chr5	14557238	14557690	+	3e-25	0.626	961	11	MINSSRINLNSYFCSIFIVSIVVISLICSEALQIQEAKEPIRGHLTRVTIQNDNDYLLGIHCKSRDDDLGFHILAKGELFGWKFHVNFCYSTLYFCGFSQGQMKKGVFEIYRANRDFYRCANCTWKAEKDGIYGYSEDPVKGYLFYNWLK*
spada_pf05938_chr5_14M_4	PF05938	Chr5	14612046	14612456	+	2.2e-25	0.63	1044	13.4	MNHSVFVILITITYFGLNQACIKNIVEILNQLAPGQILEYHCRSEDDNLGVKQLNFNATPFVIRFHDEIPNLTRWNCIFRQGPNNSYSYDIEVYKAGPRLIPRCGQLRVWAARIDGIYFARKYNTPLVRVLSWNKN*
spada_pf05938_chr5_14M_5	PF05938	Chr5	14638515	14638922	+	1e-22	0.857	982	25	MKNSSKIFVVLSIILFYVISSCHGYNPFAKTVVTVTNNISPQTTLTISCRSKDDDLGEHLLLHGQAFLWKFRPSWFRTTLFTCKFLWNNNVKWFDTYRSDRDQGHCYSCNWSINADSACISGNFNKKFDRCYPWN*
spada_pf05938_chr5_14M_6	PF05938	Chr5	14696460	14696873	-	3.1e-23	0.73	1032	-1.5	MLVTIFLMLVTITCFGLNQACIKNHVVILNLLAPGRILEYHCYSNVDDLGVKRLDFNATPFTIKFHDEIPNLTKWNCILRQGPNNSMEYSYDVEVYKAGPRLIPRCGQLRAWAARIDGIYFARKYNTPLKRVLFWNK*
spada_pf05938_chr5_15M_1	PF05938	Chr5	15007363	15007923	-	7.4e-15	0.748	913	-79.9	MNRLSILLFVFAFGLTMMSNTALSYKHSVWIRNFLHEKNDLIIHCKSTNHDMVYHRLHPTGSYHLLVDDDSDYFWCHLWQGPNFKHHQVFGVNHGDVWEAREDGIYFSQIKYARDLRQHVFMYGWNVPLTLSRASSLGLCCVSLSLLLSSLVLFYFYLVLVLKFIFFIMNFKNLIFICVGIFLFSL*
spada_pf05938_chr5_15M_2	PF05938	Chr5	15388080	15388478	+	3.8e-27	0.85	1015	25.3	MHSLSWFLLVIGLSVGLSSGKWNEKNSVIFTNSLGRNKVLKVNCISNDDNLGFHFLRHGQTYDFSFHDSLFKSEFYCDLWQGPNFKLHAAFTAYEGGGLIVHYGKKNFWDVRDDGIYFTHGQKMPKLEYTWK*
spada_pf05938_chr5_15M_3	PF05938	Chr5	15390223	15390624	+	6.1e-26	0.898	992	13.8	MNRLSCFLLVIGLCIGLSNANLIWNEKNTVFFKSSLGRNNVLKIHCTSEDNLGFHFLRPGETYDFSFHDSIVRSDFYCELWQGPNFKFHASFMAYQGGGLIVHYGKKNFWDAREDGIYFTHGKETPKLEYKWK*
spada_pf05938_chr5_15M_4	PF05938	Chr5	15810269	15810667	-	4.2e-23	0.76	996	-16.2	MSRLIFFILVTAIYFVGNEACKEIEIVIKNTLGPSRILQYHCRSGNTNVGVQYLNFKGTRIIKFKDDGTERSRWNCLFRQGINMKFFTEVEAYRPDLKHPLCGKRYELSARMDAIYFKMDERPPQPLNKWRS*
