# Supplementary material for: Detecting small plant peptides using SPADA (Small Peptide Alignment Discovery Application)
Source: BMC Bioinformatics. 2013 Nov 20;14:335. doi: 10.1186/1471-2105-14-335 (PMC3924332; doi:10.1186/1471-2105-14-335)
Supplement: Additional file 17 — File S4. SPH predictions made by SPADA in Arabidopsis using search E-value threshold of 0.001 (in GFF3 format). [file 1471-2105-14-335-S17.zip]

Archive with 1 entries (1 files):
- SPH_At.gff
