# Supplementary material for: Detecting small plant peptides using SPADA (Small Peptide Alignment Discovery Application)
Source: BMC Bioinformatics. 2013 Nov 20;14:335. doi: 10.1186/1471-2105-14-335 (PMC3924332; doi:10.1186/1471-2105-14-335)
Supplement: Additional file 17 — File S4. SPH predictions made by SPADA in Arabidopsis using search E-value threshold of 0.001 (in GFF3 format). [file 1471-2105-14-335-S17.zip › SPH_At.gff]

##gff-version 3
Chr1	.	gene	1293853	1294239	.	-	.	ID=h0002.01
Chr1	GeneWise_SplicePredictor Augustus_evidence	mRNA	1293853	1294239	.	-	.	ID=spada_pf05938_chr1_01M_1;Parent=h0002.01;Note=GeneWise_SplicePredictor Augustus_evidence
Chr1	.	exon	1293853	1294239	.	-	.	Parent=spada_pf05938_chr1_01M_1
Chr1	.	CDS	1293853	1294239	.	-	0	Parent=spada_pf05938_chr1_01M_1
Chr1	.	gene	2986948	2987367	.	-	.	ID=h0003.01
Chr1	GeneWise_SplicePredictor	mRNA	2986948	2987367	.	-	.	ID=spada_pf05938_chr1_02M_1;Parent=h0003.01;Note=GeneWise_SplicePredictor
Chr1	.	exon	2986948	2987367	.	-	.	Parent=spada_pf05938_chr1_02M_1
Chr1	.	CDS	2986948	2987367	.	-	0	Parent=spada_pf05938_chr1_02M_1
Chr1	.	gene	3973908	3974321	.	+	.	ID=h0004.01
Chr1	GeneWise_SplicePredictor Augustus_evidence	mRNA	3973908	3974321	.	+	.	ID=spada_pf05938_chr1_03M_1;Parent=h0004.01;Note=GeneWise_SplicePredictor Augustus_evidence
Chr1	.	exon	3973908	3974321	.	+	.	Parent=spada_pf05938_chr1_03M_1
Chr1	.	CDS	3973908	3974321	.	+	0	Parent=spada_pf05938_chr1_03M_1
Chr1	.	gene	9276419	9276874	.	+	.	ID=h0005.01
Chr1	GeneWise_SplicePredictor Augustus_evidence	mRNA	9276419	9276874	.	+	.	ID=spada_pf05938_chr1_09M_1;Parent=h0005.01;Note=GeneWise_SplicePredictor Augustus_evidence
Chr1	.	exon	9276419	9276874	.	+	.	Parent=spada_pf05938_chr1_09M_1
Chr1	.	CDS	9276419	9276874	.	+	0	Parent=spada_pf05938_chr1_09M_1
Chr1	.	gene	9278958	9279413	.	+	.	ID=h0006.01
Chr1	GeneWise_SplicePredictor Augustus_evidence	mRNA	9278958	9279413	.	+	.	ID=spada_pf05938_chr1_09M_2;Parent=h0006.01;Note=GeneWise_SplicePredictor Augustus_evidence
Chr1	.	exon	9278958	9279413	.	+	.	Parent=spada_pf05938_chr1_09M_2
Chr1	.	CDS	9278958	9279413	.	+	0	Parent=spada_pf05938_chr1_09M_2
Chr1	.	gene	9280986	9281408	.	+	.	ID=h0007.02
Chr1	GeneWise_SplicePredictor Augustus_evidence	mRNA	9280986	9281408	.	+	.	ID=spada_pf05938_chr1_09M_3;Parent=h0007.02;Note=GeneWise_SplicePredictor Augustus_evidence
Chr1	.	exon	9280986	9281408	.	+	.	Parent=spada_pf05938_chr1_09M_3
Chr1	.	CDS	9280986	9281408	.	+	0	Parent=spada_pf05938_chr1_09M_3
Chr1	.	gene	9281800	9282255	.	+	.	ID=h0008.01
Chr1	GeneWise_SplicePredictor Augustus_evidence	mRNA	9281800	9282255	.	+	.	ID=spada_pf05938_chr1_09M_4;Parent=h0008.01;Note=GeneWise_SplicePredictor Augustus_evidence
Chr1	.	exon	9281800	9282255	.	+	.	Parent=spada_pf05938_chr1_09M_4
Chr1	.	CDS	9281800	9282255	.	+	0	Parent=spada_pf05938_chr1_09M_4
Chr1	.	gene	9283925	9284380	.	+	.	ID=h0009.01
Chr1	GeneWise_SplicePredictor Augustus_evidence	mRNA	9283925	9284380	.	+	.	ID=spada_pf05938_chr1_09M_5;Parent=h0009.01;Note=GeneWise_SplicePredictor Augustus_evidence
Chr1	.	exon	9283925	9284380	.	+	.	Parent=spada_pf05938_chr1_09M_5
Chr1	.	CDS	9283925	9284380	.	+	0	Parent=spada_pf05938_chr1_09M_5
Chr1	.	gene	9905026	9905439	.	-	.	ID=h0010.01
Chr1	GeneWise_SplicePredictor Augustus_evidence	mRNA	9905026	9905439	.	-	.	ID=spada_pf05938_chr1_09M_6;Parent=h0010.01;Note=GeneWise_SplicePredictor Augustus_evidence
Chr1	.	exon	9905026	9905439	.	-	.	Parent=spada_pf05938_chr1_09M_6
Chr1	.	CDS	9905026	9905439	.	-	0	Parent=spada_pf05938_chr1_09M_6
Chr1	.	gene	9907202	9907615	.	-	.	ID=h0011.01
Chr1	GeneWise_SplicePredictor Augustus_evidence	mRNA	9907202	9907615	.	-	.	ID=spada_pf05938_chr1_09M_7;Parent=h0011.01;Note=GeneWise_SplicePredictor Augustus_evidence
Chr1	.	exon	9907202	9907615	.	-	.	Parent=spada_pf05938_chr1_09M_7
Chr1	.	CDS	9907202	9907615	.	-	0	Parent=spada_pf05938_chr1_09M_7
Chr1	.	gene	16711102	16711512	.	+	.	ID=h0013.01
Chr1	GeneWise_SplicePredictor	mRNA	16711102	16711512	.	+	.	ID=spada_pf05938_chr1_16M_1;Parent=h0013.01;Note=GeneWise_SplicePredictor
Chr1	.	exon	16711102	16711512	.	+	.	Parent=spada_pf05938_chr1_16M_1
Chr1	.	CDS	16711102	16711512	.	+	0	Parent=spada_pf05938_chr1_16M_1
Chr1	.	gene	18997057	18997470	.	-	.	ID=h0014.02
Chr1	GeneWise_SplicePredictor	mRNA	18997057	18997470	.	-	.	ID=spada_pf05938_chr1_18M_1;Parent=h0014.02;Note=GeneWise_SplicePredictor
Chr1	.	exon	18997057	18997470	.	-	.	Parent=spada_pf05938_chr1_18M_1
Chr1	.	CDS	18997057	18997470	.	-	0	Parent=spada_pf05938_chr1_18M_1
Chr1	.	gene	19000509	19000928	.	-	.	ID=h0015.01
Chr1	GeneWise_SplicePredictor	mRNA	19000509	19000928	.	-	.	ID=spada_pf05938_chr1_19M_1;Parent=h0015.01;Note=GeneWise_SplicePredictor
Chr1	.	exon	19000509	19000928	.	-	.	Parent=spada_pf05938_chr1_19M_1
Chr1	.	CDS	19000509	19000928	.	-	0	Parent=spada_pf05938_chr1_19M_1
Chr1	.	gene	19001733	19002152	.	-	.	ID=h0016.01
Chr1	GeneWise_SplicePredictor	mRNA	19001733	19002152	.	-	.	ID=spada_pf05938_chr1_19M_2;Parent=h0016.01;Note=GeneWise_SplicePredictor
Chr1	.	exon	19001733	19002152	.	-	.	Parent=spada_pf05938_chr1_19M_2
Chr1	.	CDS	19001733	19002152	.	-	0	Parent=spada_pf05938_chr1_19M_2
Chr1	.	gene	21106315	21106749	.	-	.	ID=h0017.02
Chr1	GeneWise_SplicePredictor	mRNA	21106315	21106749	.	-	.	ID=spada_pf05938_chr1_21M_1;Parent=h0017.02;Note=GeneWise_SplicePredictor
Chr1	.	exon	21106315	21106749	.	-	.	Parent=spada_pf05938_chr1_21M_1
Chr1	.	CDS	21106315	21106749	.	-	0	Parent=spada_pf05938_chr1_21M_1
Chr1	.	gene	24083123	24083581	.	-	.	ID=h0018.01
Chr1	GeneWise_SplicePredictor	mRNA	24083123	24083581	.	-	.	ID=spada_pf05938_chr1_24M_1;Parent=h0018.01;Note=GeneWise_SplicePredictor
Chr1	.	exon	24083123	24083581	.	-	.	Parent=spada_pf05938_chr1_24M_1
Chr1	.	CDS	24083123	24083581	.	-	0	Parent=spada_pf05938_chr1_24M_1
Chr2	.	gene	925340	925753	.	-	.	ID=h0021.01
Chr2	GeneWise_SplicePredictor	mRNA	925340	925753	.	-	.	ID=spada_pf05938_chr2_00M_1;Parent=h0021.01;Note=GeneWise_SplicePredictor
Chr2	.	exon	925340	925457	.	-	.	Parent=spada_pf05938_chr2_00M_1
Chr2	.	exon	925518	925753	.	-	.	Parent=spada_pf05938_chr2_00M_1
Chr2	.	CDS	925518	925753	.	-	0	Parent=spada_pf05938_chr2_00M_1
Chr2	.	CDS	925340	925457	.	-	1	Parent=spada_pf05938_chr2_00M_1
Chr2	.	gene	1385491	1385904	.	+	.	ID=h0022.02
Chr2	GeneWise_SplicePredictor Augustus_evidence	mRNA	1385491	1385904	.	+	.	ID=spada_pf05938_chr2_01M_1;Parent=h0022.02;Note=GeneWise_SplicePredictor Augustus_evidence
Chr2	.	exon	1385491	1385904	.	+	.	Parent=spada_pf05938_chr2_01M_1
Chr2	.	CDS	1385491	1385904	.	+	0	Parent=spada_pf05938_chr2_01M_1
Chr2	.	gene	2371607	2372014	.	-	.	ID=h0023.01
Chr2	GeneWise_SplicePredictor Augustus_evidence	mRNA	2371607	2372014	.	-	.	ID=spada_pf05938_chr2_02M_1;Parent=h0023.01;Note=GeneWise_SplicePredictor Augustus_evidence
Chr2	.	exon	2371607	2372014	.	-	.	Parent=spada_pf05938_chr2_02M_1
Chr2	.	CDS	2371607	2372014	.	-	0	Parent=spada_pf05938_chr2_02M_1
Chr2	.	gene	9850176	9850619	.	+	.	ID=h0026.01
Chr2	GeneWise_SplicePredictor Augustus_evidence	mRNA	9850176	9850619	.	+	.	ID=spada_pf05938_chr2_09M_1;Parent=h0026.01;Note=GeneWise_SplicePredictor Augustus_evidence
Chr2	.	exon	9850176	9850619	.	+	.	Parent=spada_pf05938_chr2_09M_1
Chr2	.	CDS	9850176	9850619	.	+	0	Parent=spada_pf05938_chr2_09M_1
Chr2	.	gene	9853632	9854063	.	+	.	ID=h0027.01
Chr2	GeneWise_SplicePredictor	mRNA	9853632	9854063	.	+	.	ID=spada_pf05938_chr2_09M_2;Parent=h0027.01;Note=GeneWise_SplicePredictor
Chr2	.	exon	9853632	9854063	.	+	.	Parent=spada_pf05938_chr2_09M_2
Chr2	.	CDS	9853632	9854063	.	+	0	Parent=spada_pf05938_chr2_09M_2
Chr2	.	gene	10590554	10590862	.	-	.	ID=h0030.01
Chr2	GeneWise_SplicePredictor	mRNA	10590554	10590862	.	-	.	ID=spada_pf05938_chr2_10M_1;Parent=h0030.01;Note=GeneWise_SplicePredictor
Chr2	.	exon	10590554	10590862	.	-	.	Parent=spada_pf05938_chr2_10M_1
Chr2	.	CDS	10590554	10590862	.	-	0	Parent=spada_pf05938_chr2_10M_1
Chr2	.	gene	11896053	11896620	.	+	.	ID=h0031.02
Chr2	GeneWise_SplicePredictor	mRNA	11896053	11896620	.	+	.	ID=spada_pf05938_chr2_11M_1;Parent=h0031.02;Note=GeneWise_SplicePredictor
Chr2	.	exon	11896053	11896295	.	+	.	Parent=spada_pf05938_chr2_11M_1
Chr2	.	exon	11896495	11896620	.	+	.	Parent=spada_pf05938_chr2_11M_1
Chr2	.	CDS	11896053	11896295	.	+	0	Parent=spada_pf05938_chr2_11M_1
Chr2	.	CDS	11896495	11896620	.	+	0	Parent=spada_pf05938_chr2_11M_1
Chr3	.	gene	3252612	3253961	.	+	.	ID=h0034.01
Chr3	GeneWise_SplicePredictor	mRNA	3252612	3253961	.	+	.	ID=spada_pf05938_chr3_03M_1;Parent=h0034.01;Note=GeneWise_SplicePredictor
Chr3	.	exon	3252612	3252783	.	+	.	Parent=spada_pf05938_chr3_03M_1
Chr3	.	exon	3253732	3253961	.	+	.	Parent=spada_pf05938_chr3_03M_1
Chr3	.	CDS	3252612	3252783	.	+	0	Parent=spada_pf05938_chr3_03M_1
Chr3	.	CDS	3253732	3253961	.	+	2	Parent=spada_pf05938_chr3_03M_1
Chr3	.	gene	3255802	3256200	.	+	.	ID=h0036.01
Chr3	GeneWise_SplicePredictor	mRNA	3255802	3256200	.	+	.	ID=spada_pf05938_chr3_03M_2;Parent=h0036.01;Note=GeneWise_SplicePredictor
Chr3	.	exon	3255802	3256200	.	+	.	Parent=spada_pf05938_chr3_03M_2
Chr3	.	CDS	3255802	3256200	.	+	0	Parent=spada_pf05938_chr3_03M_2
Chr3	.	gene	5361207	5361719	.	-	.	ID=h0038.01
Chr3	GeneWise_SplicePredictor Augustus_evidence	mRNA	5361207	5361719	.	-	.	ID=spada_pf05938_chr3_05M_1;Parent=h0038.01;Note=GeneWise_SplicePredictor Augustus_evidence
Chr3	.	exon	5361207	5361719	.	-	.	Parent=spada_pf05938_chr3_05M_1
Chr3	.	CDS	5361207	5361719	.	-	0	Parent=spada_pf05938_chr3_05M_1
Chr3	.	gene	5791812	5792264	.	-	.	ID=h0039.05
Chr3	Augustus_evidence	mRNA	5791812	5792264	.	-	.	ID=spada_pf05938_chr3_05M_2;Parent=h0039.05;Note=Augustus_evidence
Chr3	.	exon	5791812	5791975	.	-	.	Parent=spada_pf05938_chr3_05M_2
Chr3	.	exon	5792054	5792264	.	-	.	Parent=spada_pf05938_chr3_05M_2
Chr3	.	CDS	5792054	5792264	.	-	0	Parent=spada_pf05938_chr3_05M_2
Chr3	.	CDS	5791812	5791975	.	-	2	Parent=spada_pf05938_chr3_05M_2
Chr3	.	gene	5793668	5794129	.	-	.	ID=h0040.01
Chr3	GeneWise_SplicePredictor Augustus_evidence	mRNA	5793668	5794129	.	-	.	ID=spada_pf05938_chr3_05M_3;Parent=h0040.01;Note=GeneWise_SplicePredictor Augustus_evidence
Chr3	.	exon	5793668	5794129	.	-	.	Parent=spada_pf05938_chr3_05M_3
Chr3	.	CDS	5793668	5794129	.	-	0	Parent=spada_pf05938_chr3_05M_3
Chr3	.	gene	5825339	5825743	.	+	.	ID=h0041.01
Chr3	GeneWise_SplicePredictor Augustus_evidence	mRNA	5825339	5825743	.	+	.	ID=spada_pf05938_chr3_05M_4;Parent=h0041.01;Note=GeneWise_SplicePredictor Augustus_evidence
Chr3	.	exon	5825339	5825743	.	+	.	Parent=spada_pf05938_chr3_05M_4
Chr3	.	CDS	5825339	5825743	.	+	0	Parent=spada_pf05938_chr3_05M_4
Chr3	.	gene	8689589	8689996	.	-	.	ID=h0043.02
Chr3	GeneWise_SplicePredictor	mRNA	8689589	8689996	.	-	.	ID=spada_pf05938_chr3_08M_1;Parent=h0043.02;Note=GeneWise_SplicePredictor
Chr3	.	exon	8689589	8689996	.	-	.	Parent=spada_pf05938_chr3_08M_1
Chr3	.	CDS	8689589	8689996	.	-	0	Parent=spada_pf05938_chr3_08M_1
Chr3	.	gene	8690737	8691144	.	-	.	ID=h0044.01
Chr3	GeneWise_SplicePredictor Augustus_evidence	mRNA	8690737	8691144	.	-	.	ID=spada_pf05938_chr3_08M_2;Parent=h0044.01;Note=GeneWise_SplicePredictor Augustus_evidence
Chr3	.	exon	8690737	8691144	.	-	.	Parent=spada_pf05938_chr3_08M_2
Chr3	.	CDS	8690737	8691144	.	-	0	Parent=spada_pf05938_chr3_08M_2
Chr3	.	gene	8692266	8692667	.	-	.	ID=h0045.01
Chr3	GeneWise_SplicePredictor Augustus_evidence	mRNA	8692266	8692667	.	-	.	ID=spada_pf05938_chr3_08M_3;Parent=h0045.01;Note=GeneWise_SplicePredictor Augustus_evidence
Chr3	.	exon	8692266	8692667	.	-	.	Parent=spada_pf05938_chr3_08M_3
Chr3	.	CDS	8692266	8692667	.	-	0	Parent=spada_pf05938_chr3_08M_3
Chr3	.	gene	9901516	9901884	.	-	.	ID=h0046.01
Chr3	GeneWise_SplicePredictor Augustus_evidence	mRNA	9901516	9901884	.	-	.	ID=spada_pf05938_chr3_09M_1;Parent=h0046.01;Note=GeneWise_SplicePredictor Augustus_evidence
Chr3	.	exon	9901516	9901884	.	-	.	Parent=spada_pf05938_chr3_09M_1
Chr3	.	CDS	9901516	9901884	.	-	0	Parent=spada_pf05938_chr3_09M_1
Chr3	.	gene	9903288	9903680	.	-	.	ID=h0047.01
Chr3	GeneWise_SplicePredictor	mRNA	9903288	9903680	.	-	.	ID=spada_pf05938_chr3_09M_2;Parent=h0047.01;Note=GeneWise_SplicePredictor
Chr3	.	exon	9903288	9903680	.	-	.	Parent=spada_pf05938_chr3_09M_2
Chr3	.	CDS	9903288	9903680	.	-	0	Parent=spada_pf05938_chr3_09M_2
Chr3	.	gene	9906334	9906735	.	-	.	ID=h0048.01
Chr3	GeneWise_SplicePredictor	mRNA	9906334	9906735	.	-	.	ID=spada_pf05938_chr3_09M_3;Parent=h0048.01;Note=GeneWise_SplicePredictor
Chr3	.	exon	9906334	9906735	.	-	.	Parent=spada_pf05938_chr3_09M_3
Chr3	.	CDS	9906334	9906735	.	-	0	Parent=spada_pf05938_chr3_09M_3
Chr3	.	gene	10114150	10114560	.	+	.	ID=h0049.01
Chr3	GeneWise_SplicePredictor	mRNA	10114150	10114560	.	+	.	ID=spada_pf05938_chr3_10M_1;Parent=h0049.01;Note=GeneWise_SplicePredictor
Chr3	.	exon	10114150	10114560	.	+	.	Parent=spada_pf05938_chr3_10M_1
Chr3	.	CDS	10114150	10114560	.	+	0	Parent=spada_pf05938_chr3_10M_1
Chr3	.	gene	10115868	10116278	.	+	.	ID=h0050.01
Chr3	GeneWise_SplicePredictor	mRNA	10115868	10116278	.	+	.	ID=spada_pf05938_chr3_10M_2;Parent=h0050.01;Note=GeneWise_SplicePredictor
Chr3	.	exon	10115868	10116278	.	+	.	Parent=spada_pf05938_chr3_10M_2
Chr3	.	CDS	10115868	10116278	.	+	0	Parent=spada_pf05938_chr3_10M_2
Chr3	.	gene	10254886	10255290	.	-	.	ID=h0051.01
Chr3	GeneWise_SplicePredictor Augustus_evidence	mRNA	10254886	10255290	.	-	.	ID=spada_pf05938_chr3_10M_3;Parent=h0051.01;Note=GeneWise_SplicePredictor Augustus_evidence
Chr3	.	exon	10254886	10255290	.	-	.	Parent=spada_pf05938_chr3_10M_3
Chr3	.	CDS	10254886	10255290	.	-	0	Parent=spada_pf05938_chr3_10M_3
Chr3	.	gene	11064473	11064865	.	+	.	ID=h0053.01
Chr3	GeneWise_SplicePredictor	mRNA	11064473	11064865	.	+	.	ID=spada_pf05938_chr3_11M_1;Parent=h0053.01;Note=GeneWise_SplicePredictor
Chr3	.	exon	11064473	11064865	.	+	.	Parent=spada_pf05938_chr3_11M_1
Chr3	.	CDS	11064473	11064865	.	+	0	Parent=spada_pf05938_chr3_11M_1
Chr3	.	gene	12300955	12301347	.	-	.	ID=h0055.01
Chr3	GeneWise_SplicePredictor	mRNA	12300955	12301347	.	-	.	ID=spada_pf05938_chr3_12M_1;Parent=h0055.01;Note=GeneWise_SplicePredictor
Chr3	.	exon	12300955	12301347	.	-	.	Parent=spada_pf05938_chr3_12M_1
Chr3	.	CDS	12300955	12301347	.	-	0	Parent=spada_pf05938_chr3_12M_1
Chr3	.	gene	15894796	15895257	.	+	.	ID=h0056.02
Chr3	GeneWise_SplicePredictor	mRNA	15894796	15895257	.	+	.	ID=spada_pf05938_chr3_15M_1;Parent=h0056.02;Note=GeneWise_SplicePredictor
Chr3	.	exon	15894796	15895257	.	+	.	Parent=spada_pf05938_chr3_15M_1
Chr3	.	CDS	15894796	15895257	.	+	0	Parent=spada_pf05938_chr3_15M_1
Chr3	.	gene	20349453	20349952	.	-	.	ID=h0058.01
Chr3	GeneWise_SplicePredictor	mRNA	20349453	20349952	.	-	.	ID=spada_pf05938_chr3_20M_1;Parent=h0058.01;Note=GeneWise_SplicePredictor
Chr3	.	exon	20349453	20349532	.	-	.	Parent=spada_pf05938_chr3_20M_1
Chr3	.	exon	20349592	20349952	.	-	.	Parent=spada_pf05938_chr3_20M_1
Chr3	.	CDS	20349592	20349952	.	-	0	Parent=spada_pf05938_chr3_20M_1
Chr3	.	CDS	20349453	20349532	.	-	2	Parent=spada_pf05938_chr3_20M_1
Chr3	.	gene	20480799	20481260	.	-	.	ID=h0059.03
Chr3	GeneWise_SplicePredictor	mRNA	20480799	20481260	.	-	.	ID=spada_pf05938_chr3_20M_2;Parent=h0059.03;Note=GeneWise_SplicePredictor
Chr3	.	exon	20480799	20481260	.	-	.	Parent=spada_pf05938_chr3_20M_2
Chr3	.	CDS	20480799	20481260	.	-	0	Parent=spada_pf05938_chr3_20M_2
Chr3	.	gene	20482287	20482751	.	-	.	ID=h0060.03
Chr3	GeneWise_SplicePredictor Augustus_evidence	mRNA	20482287	20482751	.	-	.	ID=spada_pf05938_chr3_20M_3;Parent=h0060.03;Note=GeneWise_SplicePredictor Augustus_evidence
Chr3	.	exon	20482287	20482751	.	-	.	Parent=spada_pf05938_chr3_20M_3
Chr3	.	CDS	20482287	20482751	.	-	0	Parent=spada_pf05938_chr3_20M_3
Chr3	.	gene	20653718	20654218	.	+	.	ID=h0061.02
Chr3	GeneWise_SplicePredictor	mRNA	20653718	20654218	.	+	.	ID=spada_pf05938_chr3_20M_4;Parent=h0061.02;Note=GeneWise_SplicePredictor
Chr3	.	exon	20653718	20654218	.	+	.	Parent=spada_pf05938_chr3_20M_4
Chr3	.	CDS	20653718	20654218	.	+	0	Parent=spada_pf05938_chr3_20M_4
Chr3	.	gene	20660960	20661460	.	+	.	ID=h0062.01
Chr3	GeneWise_SplicePredictor	mRNA	20660960	20661460	.	+	.	ID=spada_pf05938_chr3_20M_5;Parent=h0062.01;Note=GeneWise_SplicePredictor
Chr3	.	exon	20660960	20661460	.	+	.	Parent=spada_pf05938_chr3_20M_5
Chr3	.	CDS	20660960	20661460	.	+	0	Parent=spada_pf05938_chr3_20M_5
Chr3	.	gene	20663996	20664493	.	+	.	ID=h0063.01
Chr3	GeneWise_SplicePredictor Augustus_evidence	mRNA	20663996	20664493	.	+	.	ID=spada_pf05938_chr3_20M_6;Parent=h0063.01;Note=GeneWise_SplicePredictor Augustus_evidence
Chr3	.	exon	20663996	20664493	.	+	.	Parent=spada_pf05938_chr3_20M_6
Chr3	.	CDS	20663996	20664493	.	+	0	Parent=spada_pf05938_chr3_20M_6
Chr3	.	gene	21422847	21423287	.	+	.	ID=h0064.02
Chr3	GeneWise_SplicePredictor	mRNA	21422847	21423287	.	+	.	ID=spada_pf05938_chr3_21M_1;Parent=h0064.02;Note=GeneWise_SplicePredictor
Chr3	.	exon	21422847	21423287	.	+	.	Parent=spada_pf05938_chr3_21M_1
Chr3	.	CDS	21422847	21423287	.	+	0	Parent=spada_pf05938_chr3_21M_1
Chr3	.	gene	21424377	21424838	.	+	.	ID=h0065.01
Chr3	Augustus_evidence	mRNA	21424377	21424838	.	+	.	ID=spada_pf05938_chr3_21M_2;Parent=h0065.01;Note=Augustus_evidence
Chr3	.	exon	21424377	21424633	.	+	.	Parent=spada_pf05938_chr3_21M_2
Chr3	.	exon	21424748	21424838	.	+	.	Parent=spada_pf05938_chr3_21M_2
Chr3	.	CDS	21424377	21424633	.	+	0	Parent=spada_pf05938_chr3_21M_2
Chr3	.	CDS	21424748	21424838	.	+	1	Parent=spada_pf05938_chr3_21M_2
Chr4	.	gene	5450434	5450844	.	+	.	ID=h0067.02
Chr4	GeneWise_SplicePredictor	mRNA	5450434	5450844	.	+	.	ID=spada_pf05938_chr4_05M_1;Parent=h0067.02;Note=GeneWise_SplicePredictor
Chr4	.	exon	5450434	5450844	.	+	.	Parent=spada_pf05938_chr4_05M_1
Chr4	.	CDS	5450434	5450844	.	+	0	Parent=spada_pf05938_chr4_05M_1
Chr4	.	gene	6693999	6694710	.	-	.	ID=h0068.01
Chr4	GeneWise_SplicePredictor Augustus_evidence	mRNA	6693999	6694710	.	-	.	ID=spada_pf05938_chr4_06M_1;Parent=h0068.01;Note=GeneWise_SplicePredictor Augustus_evidence
Chr4	.	exon	6693999	6694178	.	-	.	Parent=spada_pf05938_chr4_06M_1
Chr4	.	exon	6694465	6694710	.	-	.	Parent=spada_pf05938_chr4_06M_1
Chr4	.	CDS	6694465	6694710	.	-	0	Parent=spada_pf05938_chr4_06M_1
Chr4	.	CDS	6693999	6694178	.	-	0	Parent=spada_pf05938_chr4_06M_1
Chr4	.	gene	7616304	7616546	.	-	.	ID=h0069.01
Chr4	GeneWise_SplicePredictor Augustus_evidence	mRNA	7616304	7616546	.	-	.	ID=spada_pf05938_chr4_07M_1;Parent=h0069.01;Note=GeneWise_SplicePredictor Augustus_evidence
Chr4	.	exon	7616304	7616546	.	-	.	Parent=spada_pf05938_chr4_07M_1
Chr4	.	CDS	7616304	7616546	.	-	0	Parent=spada_pf05938_chr4_07M_1
Chr4	.	gene	7689779	7690183	.	-	.	ID=h0070.01
Chr4	GeneWise_SplicePredictor	mRNA	7689779	7690183	.	-	.	ID=spada_pf05938_chr4_07M_2;Parent=h0070.01;Note=GeneWise_SplicePredictor
Chr4	.	exon	7689779	7690183	.	-	.	Parent=spada_pf05938_chr4_07M_2
Chr4	.	CDS	7689779	7690183	.	-	0	Parent=spada_pf05938_chr4_07M_2
Chr4	.	gene	7693046	7693450	.	-	.	ID=h0071.01
Chr4	GeneWise_SplicePredictor	mRNA	7693046	7693450	.	-	.	ID=spada_pf05938_chr4_07M_3;Parent=h0071.01;Note=GeneWise_SplicePredictor
Chr4	.	exon	7693046	7693450	.	-	.	Parent=spada_pf05938_chr4_07M_3
Chr4	.	CDS	7693046	7693450	.	-	0	Parent=spada_pf05938_chr4_07M_3
Chr4	.	gene	7696297	7696701	.	-	.	ID=h0072.01
Chr4	GeneWise_SplicePredictor	mRNA	7696297	7696701	.	-	.	ID=spada_pf05938_chr4_07M_4;Parent=h0072.01;Note=GeneWise_SplicePredictor
Chr4	.	exon	7696297	7696701	.	-	.	Parent=spada_pf05938_chr4_07M_4
Chr4	.	CDS	7696297	7696701	.	-	0	Parent=spada_pf05938_chr4_07M_4
Chr4	.	gene	7699548	7699952	.	-	.	ID=h0073.01
Chr4	GeneWise_SplicePredictor	mRNA	7699548	7699952	.	-	.	ID=spada_pf05938_chr4_07M_5;Parent=h0073.01;Note=GeneWise_SplicePredictor
Chr4	.	exon	7699548	7699952	.	-	.	Parent=spada_pf05938_chr4_07M_5
Chr4	.	CDS	7699548	7699952	.	-	0	Parent=spada_pf05938_chr4_07M_5
Chr4	.	gene	7702814	7703218	.	-	.	ID=h0074.01
Chr4	GeneWise_SplicePredictor	mRNA	7702814	7703218	.	-	.	ID=spada_pf05938_chr4_07M_6;Parent=h0074.01;Note=GeneWise_SplicePredictor
Chr4	.	exon	7702814	7703218	.	-	.	Parent=spada_pf05938_chr4_07M_6
Chr4	.	CDS	7702814	7703218	.	-	0	Parent=spada_pf05938_chr4_07M_6
Chr4	.	gene	9173165	9173650	.	-	.	ID=h0076.01
Chr4	GeneWise_SplicePredictor Augustus_evidence	mRNA	9173165	9173650	.	-	.	ID=spada_pf05938_chr4_09M_1;Parent=h0076.01;Note=GeneWise_SplicePredictor Augustus_evidence
Chr4	.	exon	9173165	9173650	.	-	.	Parent=spada_pf05938_chr4_09M_1
Chr4	.	CDS	9173165	9173650	.	-	0	Parent=spada_pf05938_chr4_09M_1
Chr4	.	gene	9215680	9216135	.	-	.	ID=h0077.01
Chr4	GeneWise_SplicePredictor	mRNA	9215680	9216135	.	-	.	ID=spada_pf05938_chr4_09M_2;Parent=h0077.01;Note=GeneWise_SplicePredictor
Chr4	.	exon	9215680	9216135	.	-	.	Parent=spada_pf05938_chr4_09M_2
Chr4	.	CDS	9215680	9216135	.	-	0	Parent=spada_pf05938_chr4_09M_2
Chr4	.	gene	12261717	12262130	.	-	.	ID=h0078.01
Chr4	GeneWise_SplicePredictor	mRNA	12261717	12262130	.	-	.	ID=spada_pf05938_chr4_12M_1;Parent=h0078.01;Note=GeneWise_SplicePredictor
Chr4	.	exon	12261717	12262130	.	-	.	Parent=spada_pf05938_chr4_12M_1
Chr4	.	CDS	12261717	12262130	.	-	0	Parent=spada_pf05938_chr4_12M_1
Chr4	.	gene	12840970	12841374	.	+	.	ID=h0079.01
Chr4	GeneWise_SplicePredictor Augustus_evidence	mRNA	12840970	12841374	.	+	.	ID=spada_pf05938_chr4_12M_2;Parent=h0079.01;Note=GeneWise_SplicePredictor Augustus_evidence
Chr4	.	exon	12840970	12841374	.	+	.	Parent=spada_pf05938_chr4_12M_2
Chr4	.	CDS	12840970	12841374	.	+	0	Parent=spada_pf05938_chr4_12M_2
Chr4	.	gene	12842919	12843287	.	+	.	ID=h0080.02
Chr4	GeneWise_SplicePredictor	mRNA	12842919	12843287	.	+	.	ID=spada_pf05938_chr4_12M_3;Parent=h0080.02;Note=GeneWise_SplicePredictor
Chr4	.	exon	12842919	12843287	.	+	.	Parent=spada_pf05938_chr4_12M_3
Chr4	.	CDS	12842919	12843287	.	+	0	Parent=spada_pf05938_chr4_12M_3
Chr4	.	gene	12843802	12844209	.	+	.	ID=h0081.01
Chr4	GeneWise_SplicePredictor Augustus_evidence	mRNA	12843802	12844209	.	+	.	ID=spada_pf05938_chr4_12M_4;Parent=h0081.01;Note=GeneWise_SplicePredictor Augustus_evidence
Chr4	.	exon	12843802	12844209	.	+	.	Parent=spada_pf05938_chr4_12M_4
Chr4	.	CDS	12843802	12844209	.	+	0	Parent=spada_pf05938_chr4_12M_4
Chr4	.	gene	14310315	14310770	.	+	.	ID=h0083.01
Chr4	GeneWise_SplicePredictor Augustus_evidence	mRNA	14310315	14310770	.	+	.	ID=spada_pf05938_chr4_14M_1;Parent=h0083.01;Note=GeneWise_SplicePredictor Augustus_evidence
Chr4	.	exon	14310315	14310770	.	+	.	Parent=spada_pf05938_chr4_14M_1
Chr4	.	CDS	14310315	14310770	.	+	0	Parent=spada_pf05938_chr4_14M_1
Chr4	.	gene	14311498	14312128	.	+	.	ID=h0084.03
Chr4	Augustus_evidence	mRNA	14311498	14312128	.	+	.	ID=spada_pf05938_chr4_14M_2;Parent=h0084.03;Note=Augustus_evidence
Chr4	.	exon	14311498	14311749	.	+	.	Parent=spada_pf05938_chr4_14M_2
Chr4	.	exon	14311880	14312128	.	+	.	Parent=spada_pf05938_chr4_14M_2
Chr4	.	CDS	14311498	14311749	.	+	0	Parent=spada_pf05938_chr4_14M_2
Chr4	.	CDS	14311880	14312128	.	+	0	Parent=spada_pf05938_chr4_14M_2
Chr5	.	gene	911086	911436	.	-	.	ID=h0085.01
Chr5	GeneWise_SplicePredictor	mRNA	911086	911436	.	-	.	ID=spada_pf05938_chr5_00M_1;Parent=h0085.01;Note=GeneWise_SplicePredictor
Chr5	.	exon	911086	911436	.	-	.	Parent=spada_pf05938_chr5_00M_1
Chr5	.	CDS	911086	911436	.	-	0	Parent=spada_pf05938_chr5_00M_1
Chr5	.	gene	1095146	1095684	.	-	.	ID=h0086.01
Chr5	GeneWise_SplicePredictor Augustus_evidence	mRNA	1095146	1095684	.	-	.	ID=spada_pf05938_chr5_01M_1;Parent=h0086.01;Note=GeneWise_SplicePredictor Augustus_evidence
Chr5	.	exon	1095146	1095343	.	-	.	Parent=spada_pf05938_chr5_01M_1
Chr5	.	exon	1095436	1095684	.	-	.	Parent=spada_pf05938_chr5_01M_1
Chr5	.	CDS	1095436	1095684	.	-	0	Parent=spada_pf05938_chr5_01M_1
Chr5	.	CDS	1095146	1095343	.	-	0	Parent=spada_pf05938_chr5_01M_1
Chr5	.	gene	1218279	1218674	.	+	.	ID=h0087.01
Chr5	GeneWise_SplicePredictor Augustus_evidence	mRNA	1218279	1218674	.	+	.	ID=spada_pf05938_chr5_01M_2;Parent=h0087.01;Note=GeneWise_SplicePredictor Augustus_evidence
Chr5	.	exon	1218279	1218674	.	+	.	Parent=spada_pf05938_chr5_01M_2
Chr5	.	CDS	1218279	1218674	.	+	0	Parent=spada_pf05938_chr5_01M_2
Chr5	.	gene	1219877	1220269	.	+	.	ID=h0088.02
Chr5	GeneWise_SplicePredictor Augustus_evidence	mRNA	1219877	1220269	.	+	.	ID=spada_pf05938_chr5_01M_3;Parent=h0088.02;Note=GeneWise_SplicePredictor Augustus_evidence
Chr5	.	exon	1219877	1220269	.	+	.	Parent=spada_pf05938_chr5_01M_3
Chr5	.	CDS	1219877	1220269	.	+	0	Parent=spada_pf05938_chr5_01M_3
Chr5	.	gene	1220829	1221269	.	+	.	ID=h0089.01
Chr5	GeneWise_SplicePredictor Augustus_evidence	mRNA	1220829	1221269	.	+	.	ID=spada_pf05938_chr5_01M_4;Parent=h0089.01;Note=GeneWise_SplicePredictor Augustus_evidence
Chr5	.	exon	1220829	1221269	.	+	.	Parent=spada_pf05938_chr5_01M_4
Chr5	.	CDS	1220829	1221269	.	+	0	Parent=spada_pf05938_chr5_01M_4
Chr5	.	gene	1754892	1755302	.	-	.	ID=h0090.03
Chr5	GeneWise_SplicePredictor	mRNA	1754892	1755302	.	-	.	ID=spada_pf05938_chr5_01M_5;Parent=h0090.03;Note=GeneWise_SplicePredictor
Chr5	.	exon	1754892	1755302	.	-	.	Parent=spada_pf05938_chr5_01M_5
Chr5	.	CDS	1754892	1755302	.	-	0	Parent=spada_pf05938_chr5_01M_5
Chr5	.	gene	1811986	1812393	.	+	.	ID=h0091.02
Chr5	GeneWise_SplicePredictor Augustus_evidence	mRNA	1811986	1812393	.	+	.	ID=spada_pf05938_chr5_01M_6;Parent=h0091.02;Note=GeneWise_SplicePredictor Augustus_evidence
Chr5	.	exon	1811986	1812393	.	+	.	Parent=spada_pf05938_chr5_01M_6
Chr5	.	CDS	1811986	1812393	.	+	0	Parent=spada_pf05938_chr5_01M_6
Chr5	.	gene	1813919	1814371	.	+	.	ID=h0092.01
Chr5	GeneWise_SplicePredictor	mRNA	1813919	1814371	.	+	.	ID=spada_pf05938_chr5_01M_7;Parent=h0092.01;Note=GeneWise_SplicePredictor
Chr5	.	exon	1813919	1814371	.	+	.	Parent=spada_pf05938_chr5_01M_7
Chr5	.	CDS	1813919	1814371	.	+	0	Parent=spada_pf05938_chr5_01M_7
Chr5	.	gene	3810649	3811176	.	-	.	ID=h0094.02
Chr5	GeneWise_SplicePredictor	mRNA	3810649	3811176	.	-	.	ID=spada_pf05938_chr5_03M_1;Parent=h0094.02;Note=GeneWise_SplicePredictor
Chr5	.	exon	3810649	3811176	.	-	.	Parent=spada_pf05938_chr5_03M_1
Chr5	.	CDS	3810649	3811176	.	-	0	Parent=spada_pf05938_chr5_03M_1
Chr5	.	gene	3812520	3813032	.	-	.	ID=h0095.02
Chr5	GeneWise_SplicePredictor	mRNA	3812520	3813032	.	-	.	ID=spada_pf05938_chr5_03M_2;Parent=h0095.02;Note=GeneWise_SplicePredictor
Chr5	.	exon	3812520	3813032	.	-	.	Parent=spada_pf05938_chr5_03M_2
Chr5	.	CDS	3812520	3813032	.	-	0	Parent=spada_pf05938_chr5_03M_2
Chr5	.	gene	3894919	3895371	.	-	.	ID=h0096.01
Chr5	GeneWise_SplicePredictor	mRNA	3894919	3895371	.	-	.	ID=spada_pf05938_chr5_03M_3;Parent=h0096.01;Note=GeneWise_SplicePredictor
Chr5	.	exon	3894919	3895371	.	-	.	Parent=spada_pf05938_chr5_03M_3
Chr5	.	CDS	3894919	3895371	.	-	0	Parent=spada_pf05938_chr5_03M_3
Chr5	.	gene	3896950	3897399	.	-	.	ID=h0097.02
Chr5	GeneWise_SplicePredictor	mRNA	3896950	3897399	.	-	.	ID=spada_pf05938_chr5_03M_4;Parent=h0097.02;Note=GeneWise_SplicePredictor
Chr5	.	exon	3896950	3897399	.	-	.	Parent=spada_pf05938_chr5_03M_4
Chr5	.	CDS	3896950	3897399	.	-	0	Parent=spada_pf05938_chr5_03M_4
Chr5	.	gene	4971055	4971459	.	-	.	ID=h0098.01
Chr5	GeneWise_SplicePredictor	mRNA	4971055	4971459	.	-	.	ID=spada_pf05938_chr5_04M_1;Parent=h0098.01;Note=GeneWise_SplicePredictor
Chr5	.	exon	4971055	4971459	.	-	.	Parent=spada_pf05938_chr5_04M_1
Chr5	.	CDS	4971055	4971459	.	-	0	Parent=spada_pf05938_chr5_04M_1
Chr5	.	gene	9103395	9103877	.	-	.	ID=h0101.01
Chr5	GeneWise_SplicePredictor Augustus_evidence	mRNA	9103395	9103877	.	-	.	ID=spada_pf05938_chr5_09M_1;Parent=h0101.01;Note=GeneWise_SplicePredictor Augustus_evidence
Chr5	.	exon	9103395	9103877	.	-	.	Parent=spada_pf05938_chr5_09M_1
Chr5	.	CDS	9103395	9103877	.	-	0	Parent=spada_pf05938_chr5_09M_1
Chr5	.	gene	9105013	9105477	.	-	.	ID=h0102.01
Chr5	GeneWise_SplicePredictor Augustus_evidence	mRNA	9105013	9105477	.	-	.	ID=spada_pf05938_chr5_09M_2;Parent=h0102.01;Note=GeneWise_SplicePredictor Augustus_evidence
Chr5	.	exon	9105013	9105477	.	-	.	Parent=spada_pf05938_chr5_09M_2
Chr5	.	CDS	9105013	9105477	.	-	0	Parent=spada_pf05938_chr5_09M_2
Chr5	.	gene	9109026	9109634	.	-	.	ID=h0103.01
Chr5	GeneWise_SplicePredictor Augustus_evidence	mRNA	9109026	9109634	.	-	.	ID=spada_pf05938_chr5_09M_3;Parent=h0103.01;Note=GeneWise_SplicePredictor Augustus_evidence
Chr5	.	exon	9109026	9109634	.	-	.	Parent=spada_pf05938_chr5_09M_3
Chr5	.	CDS	9109026	9109634	.	-	0	Parent=spada_pf05938_chr5_09M_3
Chr5	.	gene	9593983	9594390	.	-	.	ID=h0106.01
Chr5	GeneWise_SplicePredictor Augustus_evidence	mRNA	9593983	9594390	.	-	.	ID=spada_pf05938_chr5_09M_4;Parent=h0106.01;Note=GeneWise_SplicePredictor Augustus_evidence
Chr5	.	exon	9593983	9594390	.	-	.	Parent=spada_pf05938_chr5_09M_4
Chr5	.	CDS	9593983	9594390	.	-	0	Parent=spada_pf05938_chr5_09M_4
Chr5	.	gene	13558527	13558769	.	+	.	ID=h0107.01
Chr5	Augustus_evidence	mRNA	13558527	13558769	.	+	.	ID=spada_pf05938_chr5_13M_1;Parent=h0107.01;Note=Augustus_evidence
Chr5	.	exon	13558527	13558769	.	+	.	Parent=spada_pf05938_chr5_13M_1
Chr5	.	CDS	13558527	13558769	.	+	0	Parent=spada_pf05938_chr5_13M_1
Chr5	.	gene	14555138	14555398	.	+	.	ID=h0109.01
Chr5	GeneWise_SplicePredictor	mRNA	14555138	14555398	.	+	.	ID=spada_pf05938_chr5_14M_1;Parent=h0109.01;Note=GeneWise_SplicePredictor
Chr5	.	exon	14555138	14555398	.	+	.	Parent=spada_pf05938_chr5_14M_1
Chr5	.	CDS	14555138	14555398	.	+	0	Parent=spada_pf05938_chr5_14M_1
Chr5	.	gene	14556141	14556625	.	+	.	ID=h0110.01
Chr5	GeneWise_SplicePredictor	mRNA	14556141	14556625	.	+	.	ID=spada_pf05938_chr5_14M_2;Parent=h0110.01;Note=GeneWise_SplicePredictor
Chr5	.	exon	14556141	14556492	.	+	.	Parent=spada_pf05938_chr5_14M_2
Chr5	.	exon	14556519	14556625	.	+	.	Parent=spada_pf05938_chr5_14M_2
Chr5	.	CDS	14556141	14556492	.	+	0	Parent=spada_pf05938_chr5_14M_2
Chr5	.	CDS	14556519	14556625	.	+	2	Parent=spada_pf05938_chr5_14M_2
Chr5	.	gene	14557238	14557690	.	+	.	ID=h0111.01
Chr5	GeneWise_SplicePredictor	mRNA	14557238	14557690	.	+	.	ID=spada_pf05938_chr5_14M_3;Parent=h0111.01;Note=GeneWise_SplicePredictor
Chr5	.	exon	14557238	14557690	.	+	.	Parent=spada_pf05938_chr5_14M_3
Chr5	.	CDS	14557238	14557690	.	+	0	Parent=spada_pf05938_chr5_14M_3
Chr5	.	gene	14612046	14612456	.	+	.	ID=h0112.01
Chr5	Augustus_evidence	mRNA	14612046	14612456	.	+	.	ID=spada_pf05938_chr5_14M_4;Parent=h0112.01;Note=Augustus_evidence
Chr5	.	exon	14612046	14612456	.	+	.	Parent=spada_pf05938_chr5_14M_4
Chr5	.	CDS	14612046	14612456	.	+	0	Parent=spada_pf05938_chr5_14M_4
Chr5	.	gene	14638515	14638922	.	+	.	ID=h0113.01
Chr5	GeneWise_SplicePredictor	mRNA	14638515	14638922	.	+	.	ID=spada_pf05938_chr5_14M_5;Parent=h0113.01;Note=GeneWise_SplicePredictor
Chr5	.	exon	14638515	14638922	.	+	.	Parent=spada_pf05938_chr5_14M_5
Chr5	.	CDS	14638515	14638922	.	+	0	Parent=spada_pf05938_chr5_14M_5
Chr5	.	gene	14696460	14696873	.	-	.	ID=h0114.02
Chr5	GeneWise_SplicePredictor	mRNA	14696460	14696873	.	-	.	ID=spada_pf05938_chr5_14M_6;Parent=h0114.02;Note=GeneWise_SplicePredictor
Chr5	.	exon	14696460	14696873	.	-	.	Parent=spada_pf05938_chr5_14M_6
Chr5	.	CDS	14696460	14696873	.	-	0	Parent=spada_pf05938_chr5_14M_6
Chr5	.	gene	15007363	15007923	.	-	.	ID=h0115.02
Chr5	GeneWise_SplicePredictor	mRNA	15007363	15007923	.	-	.	ID=spada_pf05938_chr5_15M_1;Parent=h0115.02;Note=GeneWise_SplicePredictor
Chr5	.	exon	15007363	15007923	.	-	.	Parent=spada_pf05938_chr5_15M_1
Chr5	.	CDS	15007363	15007923	.	-	0	Parent=spada_pf05938_chr5_15M_1
Chr5	.	gene	15388080	15388478	.	+	.	ID=h0116.01
Chr5	GeneWise_SplicePredictor Augustus_evidence	mRNA	15388080	15388478	.	+	.	ID=spada_pf05938_chr5_15M_2;Parent=h0116.01;Note=GeneWise_SplicePredictor Augustus_evidence
Chr5	.	exon	15388080	15388478	.	+	.	Parent=spada_pf05938_chr5_15M_2
Chr5	.	CDS	15388080	15388478	.	+	0	Parent=spada_pf05938_chr5_15M_2
Chr5	.	gene	15390223	15390624	.	+	.	ID=h0117.01
Chr5	GeneWise_SplicePredictor Augustus_evidence	mRNA	15390223	15390624	.	+	.	ID=spada_pf05938_chr5_15M_3;Parent=h0117.01;Note=GeneWise_SplicePredictor Augustus_evidence
Chr5	.	exon	15390223	15390624	.	+	.	Parent=spada_pf05938_chr5_15M_3
Chr5	.	CDS	15390223	15390624	.	+	0	Parent=spada_pf05938_chr5_15M_3
Chr5	.	gene	15810269	15810667	.	-	.	ID=h0118.01
Chr5	GeneWise_SplicePredictor Augustus_evidence	mRNA	15810269	15810667	.	-	.	ID=spada_pf05938_chr5_15M_4;Parent=h0118.01;Note=GeneWise_SplicePredictor Augustus_evidence
Chr5	.	exon	15810269	15810667	.	-	.	Parent=spada_pf05938_chr5_15M_4
Chr5	.	CDS	15810269	15810667	.	-	0	Parent=spada_pf05938_chr5_15M_4
