# Supplementary material for: Detecting small plant peptides using SPADA (Small Peptide Alignment Discovery Application)
Source: BMC Bioinformatics. 2013 Nov 20;14:335. doi: 10.1186/1471-2105-14-335 (PMC3924332; doi:10.1186/1471-2105-14-335)
Supplement: Additional file 20 — Table S10. Evaluation of SPADA, AUSPD and OrysPSSP using the manually-curated test set. [file 1471-2105-14-335-S20.xlsx]

## Sheet: Sheet1
Table S10. Evaluation of SPADA, AUSPD and OrysPSSP using the manually-curated test set
*Number of gene models identical with the test set;
#Number of gene models overlapping with the test set and in the same reading frame;
$Number of gene models overlapping with the test set but in a different reading frame
^Number of gene models in the test set that were missed by AUSPD/OrysPSSP/SPADA
	A. thaliana		M. truncatula
	AUSPD	SPADA	OrysPSSP	SPADA
Identical*	88	618	83	322
Minor conflict#	8	49	11	72
Major conflict$	43	38	125	71
Missed^	610	28	342	61
